# Supplementary material for: Machine Learning Tool for New Selective Serotonin and Serotonin–Norepinephrine Reuptake Inhibitors
Source: Molecules. 2025 Jan 31;30(3):637. doi: 10.3390/molecules30030637 (PMC11819831; doi:10.3390/molecules30030637)
Supplement: Supplementary file 1 [file molecules-30-00637-s001.zip]

Archive with 4 entries (4 files):
- NET_pKi_mordred.csv
- SERT_pIC50_mordred.csv
- SERT_pKi_mordred.csv
- NET_pIC50_mordred.csv
