# Supplementary material for: Machine Learning Tool for New Selective Serotonin and Serotonin–Norepinephrine Reuptake Inhibitors
Source: Molecules. 2025 Jan 31;30(3):637. doi: 10.3390/molecules30030637 (PMC11819831; doi:10.3390/molecules30030637)
Supplement: Supplementary file 1 [file molecules-30-00637-s001.zip › NET_pKi_mordred.csv]

id	nAcid	nBase	SpAbs_A	SpMax_A	SpDiam_A	SpAD_A	SpMAD_A	LogEE_A	VE1_A	VE2_A	VE3_A	VR1_A	VR2_A	VR3_A	nAromAtom	nAromBond	nAtom	nHeavyAtom	nSpiro	nBridgehead	nHetero	nH	nC	nN	nO	nS	nF	nCl	nBr	nI	nX	ATS0dv	ATS1dv	ATS2dv	ATS3dv	ATS4dv	ATS5dv	ATS6dv	ATS7dv	ATS8dv	ATS0d	ATS1d	ATS2d	ATS3d	ATS4d	ATS5d	ATS6d	ATS7d	ATS8d
CHEMBL519819	0	1	28.959181693330788	2.4742044124841582	4.873825061013365	28.959181693330788	1.3003741434819551	4.019082192327171	3.9779504347287444	0.18411967260864454	2.155730937108088	1299.4349982401377	33.73066447273311	6.071906986566419	15	16	48	25	0	0	4	23	21	2	1	0	0	0	0	1	1	277.02419753086417	299.6222222222222	404.9333333333333	360.0888888888889	264.2444444444444	192.4	178.3111111111111	189.3111111111111	206.77777777777777	157.0	202.0	330.0	367.0	349.0	307.0	268.0	241.0	223.0
CHEMBL520301	0	1	28.959181693330788	2.4742044124841582	4.873825061013365	28.959181693330788	1.3003741434819551	4.019082192327171	3.9779504347287444	0.18411967260864454	2.155730937108088	1299.4349982401377	33.73066447273311	6.071906986566419	15	16	48	25	0	0	4	23	21	2	1	0	1	0	0	0	1	326.0	327.0	446.0	408.0	319.0	254.0	192.0	203.0	241.0	157.0	202.0	330.0	367.0	349.0	307.0	268.0	241.0	223.0
CHEMBL483316	0	1	28.959181693330788	2.4742044124841582	4.873825061013365	28.959181693330788	1.3003741434819551	4.019082192327171	3.9779504347287444	0.18411967260864454	2.155730937108088	1299.4349982401377	33.73066447273311	6.071906986566419	15	16	48	25	0	0	4	23	21	2	1	0	0	0	1	0	1	277.06721536351165	300.03703703703707	405.55555555555554	360.8148148148148	265.0740740740741	193.3333333333333	178.51851851851853	189.51851851851853	207.2962962962963	157.0	202.0	330.0	367.0	349.0	307.0	268.0	241.0	223.0
CHEMBL520970	0	1	28.959181693330788	2.4742044124841582	4.873825061013365	28.959181693330788	1.3003741434819551	4.019082192327171	3.9779504347287444	0.18411967260864454	2.155730937108088	1299.4349982401377	33.73066447273311	6.071906986566419	15	16	48	25	0	0	4	23	21	2	1	0	0	0	0	1	1	277.02419753086417	298.6222222222222	396.9333333333333	346.0888888888889	255.24444444444444	188.4	195.3111111111111	192.3111111111111	204.77777777777777	157.0	201.0	328.0	362.0	340.0	304.0	260.0	238.0	235.0
CHEMBL482903	0	1	28.959181693330788	2.4742044124841582	4.873825061013365	28.959181693330788	1.3003741434819551	4.019082192327171	3.9779504347287444	0.18411967260864454	2.155730937108088	1299.4349982401377	33.73066447273311	6.071906986566419	15	16	48	25	0	0	4	23	21	2	1	0	1	0	0	0	1	326.0	326.0	438.0	394.0	310.0	250.0	209.0	206.0	239.0	157.0	201.0	328.0	362.0	340.0	304.0	260.0	238.0	235.0
CHEMBL503609	0	1	28.959181693330788	2.4742044124841582	4.873825061013365	28.959181693330788	1.3003741434819551	4.019082192327171	3.9779504347287444	0.18411967260864454	2.155730937108088	1299.4349982401377	33.73066447273311	6.071906986566419	15	16	48	25	0	0	4	23	21	2	1	0	0	0	1	0	1	277.06721536351165	299.03703703703707	397.55555555555554	346.8148148148148	256.0740740740741	189.3333333333333	195.51851851851853	192.51851851851853	205.2962962962963	157.0	201.0	328.0	362.0	340.0	304.0	260.0	238.0	235.0
CHEMBL382783	2	1	28.959181693330788	2.4742044124841582	4.873825061013365	28.959181693330788	1.3003741434819551	4.019082192327171	3.9779504347287444	0.18411967260864454	2.155730937108088	1299.4349982401377	33.73066447273311	6.071906986566419	18	18	75	38	0	0	7	37	31	1	6	0	0	0	0	0	0	482.0	433.0	571.0	559.0	397.0	388.0	340.0	286.0	263.0	219.0	276.0	425.0	484.0	476.0	450.0	443.0	435.0	407.0
CHEMBL383682	2	1	28.959181693330788	2.4742044124841582	4.873825061013365	28.959181693330788	1.3003741434819551	4.019082192327171	3.9779504347287444	0.18411967260864454	2.155730937108088	1299.4349982401377	33.73066447273311	6.071906986566419	18	18	75	40	0	0	9	35	31	1	6	0	2	0	0	0	2	594.0	503.0	676.0	647.0	461.0	433.0	487.0	419.0	384.0	229.0	287.0	435.0	498.0	474.0	463.0	452.0	452.0	429.0
CHEMBL544370	0	2	28.959181693330788	2.4742044124841582	4.873825061013365	28.959181693330788	1.3003741434819551	4.019082192327171	3.9779504347287444	0.18411967260864454	2.155730937108088	1299.4349982401377	33.73066447273311	6.071906986566419	12	12	41	24	0	0	6	17	18	2	3	0	0	1	0	0	1	338.44444444444446	368.0	605.0	582.0	523.0	437.0	381.0	269.0	154.0	153.0	203.0	335.0	375.0	369.0	331.0	289.0	225.0	141.0
CHEMBL204586	2	1	28.959181693330788	2.4742044124841582	4.873825061013365	28.959181693330788	1.3003741434819551	4.019082192327171	3.9779504347287444	0.18411967260864454	2.155730937108088	1299.4349982401377	33.73066447273311	6.071906986566419	18	18	75	38	0	0	7	37	31	1	6	0	0	0	0	0	0	482.0	433.0	571.0	559.0	397.0	388.0	340.0	286.0	263.0	219.0	276.0	425.0	484.0	476.0	450.0	443.0	435.0	407.0
CHEMBL380406	2	1	28.959181693330788	2.4742044124841582	4.873825061013365	28.959181693330788	1.3003741434819551	4.019082192327171	3.9779504347287444	0.18411967260864454	2.155730937108088	1299.4349982401377	33.73066447273311	6.071906986566419	18	18	75	40	0	0	9	35	31	1	6	0	2	0	0	0	2	594.0	501.0	667.0	651.0	459.0	450.0	496.0	414.0	388.0	229.0	286.0	437.0	494.0	482.0	462.0	455.0	455.0	426.0
CHEMBL383464	2	1	28.959181693330788	2.4742044124841582	4.873825061013365	28.959181693330788	1.3003741434819551	4.019082192327171	3.9779504347287444	0.18411967260864454	2.155730937108088	1299.4349982401377	33.73066447273311	6.071906986566419	18	18	78	41	0	0	9	37	32	1	6	0	2	0	0	0	2	598.0	505.0	669.0	643.0	447.0	447.0	510.0	436.0	405.0	235.0	294.0	449.0	511.0	494.0	482.0	466.0	477.0	444.0
CHEMBL383745	2	1	28.959181693330788	2.4742044124841582	4.873825061013365	28.959181693330788	1.3003741434819551	4.019082192327171	3.9779504347287444	0.18411967260864454	2.155730937108088	1299.4349982401377	33.73066447273311	6.071906986566419	18	18	75	38	0	0	7	37	31	1	6	0	0	0	0	0	0	482.0	435.0	580.0	555.0	399.0	371.0	331.0	291.0	259.0	219.0	277.0	423.0	488.0	468.0	451.0	440.0	432.0	410.0
CHEMBL205025	2	1	28.959181693330788	2.4742044124841582	4.873825061013365	28.959181693330788	1.3003741434819551	4.019082192327171	3.9779504347287444	0.18411967260864454	2.155730937108088	1299.4349982401377	33.73066447273311	6.071906986566419	18	18	75	40	0	0	9	35	31	1	6	0	2	0	0	0	2	594.0	503.0	676.0	647.0	461.0	433.0	487.0	419.0	384.0	229.0	287.0	435.0	498.0	474.0	463.0	452.0	452.0	429.0
CHEMBL207635	2	2	28.959181693330788	2.4742044124841582	4.873825061013365	28.959181693330788	1.3003741434819551	4.019082192327171	3.9779504347287444	0.18411967260864454	2.155730937108088	1299.4349982401377	33.73066447273311	6.071906986566419	6	6	54	30	0	0	11	24	19	2	5	0	4	0	0	0	4	562.0	415.0	650.0	509.0	531.0	642.0	327.0	323.0	307.0	164.0	199.0	294.0	341.0	326.0	304.0	280.0	247.0	174.0
CHEMBL381256	2	1	28.959181693330788	2.4742044124841582	4.873825061013365	28.959181693330788	1.3003741434819551	4.019082192327171	3.9779504347287444	0.18411967260864454	2.155730937108088	1299.4349982401377	33.73066447273311	6.071906986566419	18	18	75	40	0	0	8	35	32	1	5	0	2	0	0	0	2	578.0	505.0	667.0	639.0	436.0	418.0	475.0	410.0	384.0	237.0	303.0	456.0	515.0	499.0	485.0	468.0	458.0	433.0
CHEMBL206128	2	1	28.959181693330788	2.4742044124841582	4.873825061013365	28.959181693330788	1.3003741434819551	4.019082192327171	3.9779504347287444	0.18411967260864454	2.155730937108088	1299.4349982401377	33.73066447273311	6.071906986566419	18	18	75	40	0	0	8	35	32	1	5	0	2	0	0	0	2	578.0	505.0	667.0	639.0	436.0	418.0	475.0	410.0	384.0	237.0	303.0	456.0	515.0	499.0	485.0	468.0	458.0	433.0
CHEMBL205005	2	1	28.959181693330788	2.4742044124841582	4.873825061013365	28.959181693330788	1.3003741434819551	4.019082192327171	3.9779504347287444	0.18411967260864454	2.155730937108088	1299.4349982401377	33.73066447273311	6.071906986566419	18	18	76	41	0	0	8	35	33	1	5	0	2	0	0	0	2	596.0	525.0	713.0	680.0	464.0	437.0	489.0	422.0	397.0	241.0	304.0	472.0	538.0	518.0	492.0	475.0	485.0	444.0
CHEMBL207894	2	2	28.959181693330788	2.4742044124841582	4.873825061013365	28.959181693330788	1.3003741434819551	4.019082192327171	3.9779504347287444	0.18411967260864454	2.155730937108088	1299.4349982401377	33.73066447273311	6.071906986566419	6	6	61	35	0	0	15	26	20	2	7	0	6	0	0	0	6	730.0	521.0	954.0	682.0	629.0	609.0	435.0	508.0	567.0	194.0	236.0	338.0	389.0	375.0	348.0	335.0	322.0	255.0
CHEMBL207480	2	2	28.959181693330788	2.4742044124841582	4.873825061013365	28.959181693330788	1.3003741434819551	4.019082192327171	3.9779504347287444	0.18411967260864454	2.155730937108088	1299.4349982401377	33.73066447273311	6.071906986566419	6	6	64	34	0	0	12	30	22	2	6	0	4	0	0	0	4	604.0	457.0	733.0	688.0	654.0	655.0	346.0	356.0	317.0	198.0	250.0	375.0	425.0	403.0	381.0	383.0	371.0	294.0
CHEMBL207067	2	2	28.959181693330788	2.4742044124841582	4.873825061013365	28.959181693330788	1.3003741434819551	4.019082192327171	3.9779504347287444	0.18411967260864454	2.155730937108088	1299.4349982401377	33.73066447273311	6.071906986566419	6	6	61	33	0	0	12	28	21	2	6	0	4	0	0	0	4	600.0	453.0	723.0	684.0	644.0	645.0	330.0	334.0	289.0	192.0	242.0	356.0	401.0	383.0	361.0	353.0	325.0	238.0
CHEMBL382554	2	2	28.959181693330788	2.4742044124841582	4.873825061013365	28.959181693330788	1.3003741434819551	4.019082192327171	3.9779504347287444	0.18411967260864454	2.155730937108088	1299.4349982401377	33.73066447273311	6.071906986566419	6	6	57	33	0	0	14	24	19	2	6	0	6	0	0	0	6	690.0	489.0	860.0	717.0	658.0	626.0	491.0	554.0	640.0	184.0	224.0	327.0	372.0	358.0	329.0	297.0	241.0	150.0
CHEMBL377882	2	2	28.959181693330788	2.4742044124841582	4.873825061013365	28.959181693330788	1.3003741434819551	4.019082192327171	3.9779504347287444	0.18411967260864454	2.155730937108088	1299.4349982401377	33.73066447273311	6.071906986566419	6	6	57	30	0	0	9	27	21	2	4	0	3	0	0	0	3	494.0	389.0	604.0	452.0	455.0	479.0	290.0	292.0	232.0	173.0	216.0	317.0	360.0	356.0	347.0	346.0	315.0	225.0
CHEMBL207214	2	2	28.959181693330788	2.4742044124841582	4.873825061013365	28.959181693330788	1.3003741434819551	4.019082192327171	3.9779504347287444	0.18411967260864454	2.155730937108088	1299.4349982401377	33.73066447273311	6.071906986566419	6	6	57	31	0	0	10	26	21	2	4	0	4	0	0	0	4	550.0	423.0	653.0	509.0	534.0	645.0	330.0	334.0	289.0	178.0	221.0	324.0	368.0	361.0	352.0	351.0	325.0	238.0
CHEMBL208191	2	2	28.959181693330788	2.4742044124841582	4.873825061013365	28.959181693330788	1.3003741434819551	4.019082192327171	3.9779504347287444	0.18411967260864454	2.155730937108088	1299.4349982401377	33.73066447273311	6.071906986566419	6	6	60	31	0	0	9	29	22	2	4	0	3	0	0	0	3	498.0	396.0	630.0	465.0	474.0	504.0	328.0	316.0	232.0	179.0	225.0	347.0	409.0	392.0	392.0	393.0	361.0	249.0
CHEMBL377678	2	2	28.959181693330788	2.4742044124841582	4.873825061013365	28.959181693330788	1.3003741434819551	4.019082192327171	3.9779504347287444	0.18411967260864454	2.155730937108088	1299.4349982401377	33.73066447273311	6.071906986566419	6	6	56	32	0	0	12	24	20	2	4	0	6	0	0	0	6	644.0	463.0	788.0	489.0	552.0	573.0	444.0	499.0	526.0	176.0	211.0	306.0	356.0	346.0	339.0	334.0	309.0	217.0
176147	0	1	28.959181693330788	2.4742044124841582	4.873825061013365	28.959181693330788	1.3003741434819551	4.019082192327171	3.9779504347287444	0.18411967260864454	2.155730937108088	1299.4349982401377	33.73066447273311	6.071906986566419	15	16	48	26	0	0	7	22	19	5	1	0	0	1	0	0	1	325.60493827160496	348.1111111111111	480.6666666666667	422.44444444444446	297.22222222222223	236.1111111111111	235.1111111111111	215.88888888888889	212.5555555555556	160.0	206.0	327.0	358.0	331.0	296.0	273.0	233.0	219.0
50834720	0	2	28.959181693330788	2.4742044124841582	4.873825061013365	28.959181693330788	1.3003741434819551	4.019082192327171	3.9779504347287444	0.18411967260864454	2.155730937108088	1299.4349982401377	33.73066447273311	6.071906986566419	18	18	66	35	0	2	6	31	29	3	1	0	2	0	0	0	2	464.0	444.0	590.0	569.0	522.0	535.0	608.0	558.0	515.0	217.0	283.0	458.0	542.0	525.0	528.0	536.0	537.0	504.0
186649	0	1	28.959181693330788	2.4742044124841582	4.873825061013365	28.959181693330788	1.3003741434819551	4.019082192327171	3.9779504347287444	0.18411967260864454	2.155730937108088	1299.4349982401377	33.73066447273311	6.071906986566419	12	12	57	30	0	0	7	27	23	3	2	0	0	2	0	0	2	345.2098765432099	355.22222222222223	456.6666666666667	429.60493827160496	334.6666666666667	293.22222222222223	258.0	194.44444444444449	194.1111111111111	183.0	235.0	373.0	427.0	387.0	355.0	305.0	265.0	250.0
50400065	0	0	28.959181693330788	2.4742044124841582	4.873825061013365	28.959181693330788	1.3003741434819551	4.019082192327171	3.9779504347287444	0.18411967260864454	2.155730937108088	1299.4349982401377	33.73066447273311	6.071906986566419	12	12	36	22	0	0	4	14	18	0	2	0	0	2	0	0	2	269.2098765432099	283.22222222222223	387.8888888888889	361.7160493827161	336.55555555555554	299.7777777777778	264.8888888888889	193.5555555555556	130.44444444444446	128.0	161.0	242.0	265.0	229.0	220.0	208.0	175.0	139.0
50400068	0	0	28.959181693330788	2.4742044124841582	4.873825061013365	28.959181693330788	1.3003741434819551	4.019082192327171	3.9779504347287444	0.18411967260864454	2.155730937108088	1299.4349982401377	33.73066447273311	6.071906986566419	11	11	36	22	0	0	5	14	17	0	2	1	0	2	0	0	2	255.6543209876543	253.88888888888889	352.22222222222223	301.71604938271605	313.22222222222223	260.44444444444446	252.8888888888889	166.88888888888889	116.88888888888889	128.0	161.0	243.0	254.0	224.0	215.0	206.0	167.0	139.0
50400049	0	0	28.959181693330788	2.4742044124841582	4.873825061013365	28.959181693330788	1.3003741434819551	4.019082192327171	3.9779504347287444	0.18411967260864454	2.155730937108088	1299.4349982401377	33.73066447273311	6.071906986566419	11	11	36	22	0	0	5	14	17	0	3	0	0	2	0	0	2	291.2098765432099	291.22222222222223	394.8888888888889	333.71604938271605	334.55555555555554	313.7777777777778	284.8888888888889	209.5555555555556	148.88888888888886	128.0	161.0	243.0	254.0	224.0	215.0	206.0	167.0	139.0
50400071	0	0	28.959181693330788	2.4742044124841582	4.873825061013365	28.959181693330788	1.3003741434819551	4.019082192327171	3.9779504347287444	0.18411967260864454	2.155730937108088	1299.4349982401377	33.73066447273311	6.071906986566419	6	6	32	21	0	0	7	11	14	0	2	0	3	2	0	0	5	375.2098765432099	303.22222222222223	496.8888888888889	393.7160493827161	346.55555555555554	409.7777777777778	296.8888888888889	269.55555555555554	172.88888888888889	119.0	145.0	211.0	227.0	200.0	193.0	184.0	133.0	83.0
50400056	0	0	28.959181693330788	2.4742044124841582	4.873825061013365	28.959181693330788	1.3003741434819551	4.019082192327171	3.9779504347287444	0.18411967260864454	2.155730937108088	1299.4349982401377	33.73066447273311	6.071906986566419	6	6	42	22	0	0	4	20	18	0	2	0	0	2	0	0	2	237.20987654320987	245.22222222222223	339.8888888888889	315.71604938271605	296.55555555555554	255.77777777777777	220.8888888888889	152.55555555555557	91.66666666666669	134.0	174.0	275.0	314.0	272.0	249.0	238.0	215.0	185.0
50400079	0	0	28.959181693330788	2.4742044124841582	4.873825061013365	28.959181693330788	1.3003741434819551	4.019082192327171	3.9779504347287444	0.18411967260864454	2.155730937108088	1299.4349982401377	33.73066447273311	6.071906986566419	11	11	37	22	0	0	5	15	17	1	1	1	0	2	0	0	2	235.6543209876544	241.88888888888889	324.22222222222223	282.3827160493827	285.22222222222223	248.44444444444443	238.8888888888889	157.33333333333334	115.33333333333334	129.0	163.0	248.0	263.0	233.0	229.0	216.0	174.0	144.0
50400032	0	0	28.959181693330788	2.4742044124841582	4.873825061013365	28.959181693330788	1.3003741434819551	4.019082192327171	3.9779504347287444	0.18411967260864454	2.155730937108088	1299.4349982401377	33.73066447273311	6.071906986566419	11	11	37	22	0	0	5	15	17	1	2	0	0	2	0	0	2	271.2098765432099	279.22222222222223	366.8888888888889	303.71604938271605	306.55555555555554	301.7777777777778	270.8888888888889	200.0	147.33333333333331	129.0	163.0	248.0	263.0	233.0	229.0	216.0	174.0	144.0
50400067	0	0	28.959181693330788	2.4742044124841582	4.873825061013365	28.959181693330788	1.3003741434819551	4.019082192327171	3.9779504347287444	0.18411967260864454	2.155730937108088	1299.4349982401377	33.73066447273311	6.071906986566419	6	6	37	20	0	0	4	17	16	1	1	0	0	2	0	0	2	209.20987654320987	223.22222222222223	293.8888888888889	273.71604938271605	260.55555555555554	215.77777777777777	174.88888888888889	115.0	62.11111111111112	123.0	160.0	245.0	265.0	231.0	226.0	214.0	176.0	128.0
50400078	0	0	28.959181693330788	2.4742044124841582	4.873825061013365	28.959181693330788	1.3003741434819551	4.019082192327171	3.9779504347287444	0.18411967260864454	2.155730937108088	1299.4349982401377	33.73066447273311	6.071906986566419	6	6	38	21	0	0	5	17	16	1	2	0	0	2	0	0	2	249.20987654320987	247.22222222222223	333.8888888888889	319.71604938271605	290.55555555555554	269.7777777777778	211.8888888888889	158.77777777777777	91.66666666666669	127.0	164.0	259.0	292.0	260.0	249.0	240.0	195.0	132.0
50400082	0	0	28.959181693330788	2.4742044124841582	4.873825061013365	28.959181693330788	1.3003741434819551	4.019082192327171	3.9779504347287444	0.18411967260864454	2.155730937108088	1299.4349982401377	33.73066447273311	6.071906986566419	6	6	37	20	0	0	4	17	16	1	1	0	0	2	0	0	2	213.20987654320987	227.22222222222223	313.8888888888889	281.71604938271605	266.55555555555554	209.77777777777777	175.88888888888889	110.77777777777776	55.66666666666667	123.0	160.0	255.0	282.0	242.0	233.0	230.0	177.0	116.0
CHEMBL395998	0	1	28.959181693330788	2.4742044124841582	4.873825061013365	28.959181693330788	1.3003741434819551	4.019082192327171	3.9779504347287444	0.18411967260864454	2.155730937108088	1299.4349982401377	33.73066447273311	6.071906986566419	6	6	44	23	0	2	5	21	18	1	2	0	1	0	0	1	2	295.02419753086417	259.4666666666667	355.4666666666667	379.6222222222222	386.9333333333333	380.9333333333333	272.6222222222222	243.4666666666667	187.77777777777777	139.0	185.0	304.0	366.0	344.0	311.0	279.0	240.0	183.0
CHEMBL467736	0	1	28.959181693330788	2.4742044124841582	4.873825061013365	28.959181693330788	1.3003741434819551	4.019082192327171	3.9779504347287444	0.18411967260864454	2.155730937108088	1299.4349982401377	33.73066447273311	6.071906986566419	6	6	26	13	0	0	3	13	10	1	0	0	0	1	1	0	2	103.51165980795612	113.03703703703704	127.8148148148148	111.33333333333334	67.07407407407408	48.51851851851852	24.77777777777778	9.0	0.0	75.0	98.0	140.0	146.0	119.0	86.0	54.0	29.0	11.0
CHEMBL493130	0	1	28.959181693330788	2.4742044124841582	4.873825061013365	28.959181693330788	1.3003741434819551	4.019082192327171	3.9779504347287444	0.18411967260864454	2.155730937108088	1299.4349982401377	33.73066447273311	6.071906986566419	6	6	26	13	0	0	3	13	10	1	0	0	1	1	0	0	2	152.44444444444446	139.0	165.0	147.0	94.0	71.0	61.0	26.0	21.0	75.0	97.0	138.0	141.0	116.0	89.0	57.0	32.0	13.0
50834712	0	3	28.959181693330788	2.4742044124841582	4.873825061013365	28.959181693330788	1.3003741434819551	4.019082192327171	3.9779504347287444	0.18411967260864454	2.155730937108088	1299.4349982401377	33.73066447273311	6.071906986566419	12	12	54	27	0	2	5	27	22	3	0	0	2	0	0	0	2	344.0	326.0	444.0	434.0	374.0	375.0	435.0	420.0	361.0	171.0	226.0	374.0	448.0	433.0	428.0	420.0	407.0	349.0
CHEMBL492916	0	1	28.959181693330788	2.4742044124841582	4.873825061013365	28.959181693330788	1.3003741434819551	4.019082192327171	3.9779504347287444	0.18411967260864454	2.155730937108088	1299.4349982401377	33.73066447273311	6.071906986566419	6	6	26	13	0	0	3	13	10	1	0	0	0	1	1	0	2	103.51165980795612	113.03703703703704	127.8148148148148	111.33333333333334	67.07407407407408	48.51851851851852	24.77777777777778	9.0	0.0	75.0	98.0	140.0	146.0	119.0	86.0	54.0	29.0	11.0
50453590	0	1	28.959181693330788	2.4742044124841582	4.873825061013365	28.959181693330788	1.3003741434819551	4.019082192327171	3.9779504347287444	0.18411967260864454	2.155730937108088	1299.4349982401377	33.73066447273311	6.071906986566419	6	6	24	12	0	0	2	12	10	1	0	0	0	0	1	0	1	103.06721536351166	113.03703703703704	127.8148148148148	111.33333333333334	67.07407407407408	48.51851851851852	24.77777777777778	9.0	0.0	74.0	98.0	140.0	146.0	119.0	86.0	54.0	29.0	11.0
181333	0	2	28.959181693330788	2.4742044124841582	4.873825061013365	28.959181693330788	1.3003741434819551	4.019082192327171	3.9779504347287444	0.18411967260864454	2.155730937108088	1299.4349982401377	33.73066447273311	6.071906986566419	6	6	29	15	1	0	3	14	12	2	1	0	0	0	0	0	0	186.0	199.0	279.0	203.0	169.0	148.0	102.0	48.0	9.0	98.0	126.0	213.0	227.0	209.0	149.0	94.0	53.0	21.0
176146	0	1	28.959181693330788	2.4742044124841582	4.873825061013365	28.959181693330788	1.3003741434819551	4.019082192327171	3.9779504347287444	0.18411967260864454	2.155730937108088	1299.4349982401377	33.73066447273311	6.071906986566419	6	6	21	10	0	0	1	11	9	1	0	0	0	0	0	0	0	92.0	102.0	113.0	90.0	57.0	33.0	9.0	0.0	0.0	63.0	83.0	116.0	114.0	91.0	61.0	34.0	12.0	2.0
CHEMBL1818465	0	1	28.959181693330788	2.4742044124841582	4.873825061013365	28.959181693330788	1.3003741434819551	4.019082192327171	3.9779504347287444	0.18411967260864454	2.155730937108088	1299.4349982401377	33.73066447273311	6.071906986566419	11	11	40	23	0	0	5	17	18	3	0	0	0	2	0	0	2	253.20987654320987	280.22222222222223	356.8888888888889	339.71604938271605	310.55555555555554	289.3333333333333	267.88888888888886	225.66666666666663	166.66666666666669	149.0	199.0	314.0	359.0	354.0	323.0	292.0	212.0	137.0
CHEMBL206152	2	2	28.959181693330788	2.4742044124841582	4.873825061013365	28.959181693330788	1.3003741434819551	4.019082192327171	3.9779504347287444	0.18411967260864454	2.155730937108088	1299.4349982401377	33.73066447273311	6.071906986566419	6	6	58	33	0	0	13	25	20	3	6	0	4	0	0	0	4	628.0	463.0	728.0	689.0	661.0	659.0	356.0	364.0	352.0	181.0	223.0	330.0	379.0	353.0	323.0	295.0	262.0	183.0
CHEMBL383611	2	2	28.959181693330788	2.4742044124841582	4.873825061013365	28.959181693330788	1.3003741434819551	4.019082192327171	3.9779504347287444	0.18411967260864454	2.155730937108088	1299.4349982401377	33.73066447273311	6.071906986566419	6	6	61	33	0	0	12	28	21	3	6	0	3	0	0	0	3	576.0	433.0	683.0	630.0	577.0	497.0	311.0	324.0	295.0	182.0	226.0	336.0	387.0	367.0	338.0	325.0	302.0	229.0
CHEMBL206153	2	2	28.959181693330788	2.4742044124841582	4.873825061013365	28.959181693330788	1.3003741434819551	4.019082192327171	3.9779504347287444	0.18411967260864454	2.155730937108088	1299.4349982401377	33.73066447273311	6.071906986566419	6	6	61	34	0	0	13	27	21	3	6	0	4	0	0	0	4	632.0	467.0	732.0	687.0	656.0	663.0	351.0	365.0	343.0	187.0	231.0	343.0	395.0	372.0	343.0	330.0	311.0	241.0
CHEMBL542933	0	2	28.959181693330788	2.4742044124841582	4.873825061013365	28.959181693330788	1.3003741434819551	4.019082192327171	3.9779504347287444	0.18411967260864454	2.155730937108088	1299.4349982401377	33.73066447273311	6.071906986566419	18	18	67	34	0	0	6	33	28	2	1	0	2	1	0	0	3	426.44444444444446	390.0	502.0	497.0	409.0	414.0	492.0	434.0	400.0	199.0	253.0	398.0	457.0	443.0	437.0	426.0	428.0	401.0
50834696	0	2	28.959181693330788	2.4742044124841582	4.873825061013365	28.959181693330788	1.3003741434819551	4.019082192327171	3.9779504347287444	0.18411967260864454	2.155730937108088	1299.4349982401377	33.73066447273311	6.071906986566419	12	12	46	24	0	2	4	22	20	2	0	0	2	0	0	0	2	318.0	300.0	408.0	388.0	330.0	334.0	404.0	374.0	300.0	152.0	200.0	327.0	380.0	351.0	335.0	344.0	345.0	283.0
50834706	0	2	28.959181693330788	2.4742044124841582	4.873825061013365	28.959181693330788	1.3003741434819551	4.019082192327171	3.9779504347287444	0.18411967260864454	2.155730937108088	1299.4349982401377	33.73066447273311	6.071906986566419	21	22	66	35	0	2	5	31	30	3	0	0	2	0	0	0	2	444.0	451.0	622.0	574.0	491.0	498.0	596.0	584.0	491.0	225.0	298.0	490.0	573.0	557.0	558.0	571.0	586.0	543.0
50834702	0	2	28.959181693330788	2.4742044124841582	4.873825061013365	28.959181693330788	1.3003741434819551	4.019082192327171	3.9779504347287444	0.18411967260864454	2.155730937108088	1299.4349982401377	33.73066447273311	6.071906986566419	18	18	68	34	0	2	4	34	30	2	0	0	2	0	0	0	2	404.0	396.0	526.0	495.0	416.0	429.0	520.0	526.0	477.0	214.0	282.0	461.0	549.0	532.0	535.0	545.0	556.0	514.0
181331	0	3	28.959181693330788	2.4742044124841582	4.873825061013365	28.959181693330788	1.3003741434819551	4.019082192327171	3.9779504347287444	0.18411967260864454	2.155730937108088	1299.4349982401377	33.73066447273311	6.071906986566419	6	6	23	14	0	0	5	9	9	3	0	0	0	2	0	0	2	157.20987654320987	172.22222222222223	227.88888888888889	168.66666666666669	130.49382716049382	104.44444444444444	54.22222222222222	12.0	0.0	79.0	98.0	142.0	138.0	98.0	88.0	79.0	52.0	22.0
190286	0	1	28.959181693330788	2.4742044124841582	4.873825061013365	28.959181693330788	1.3003741434819551	4.019082192327171	3.9779504347287444	0.18411967260864454	2.155730937108088	1299.4349982401377	33.73066447273311	6.071906986566419	12	12	39	22	0	0	5	17	17	1	2	0	0	2	0	0	2	255.20987654320987	259.22222222222223	348.6666666666667	376.3827160493827	332.66666666666663	342.7777777777778	311.33333333333337	211.22222222222223	90.22222222222224	129.0	166.0	252.0	286.0	269.0	271.0	275.0	248.0	173.0
CHEMBL611063	0	1	28.959181693330788	2.4742044124841582	4.873825061013365	28.959181693330788	1.3003741434819551	4.019082192327171	3.9779504347287444	0.18411967260864454	2.155730937108088	1299.4349982401377	33.73066447273311	6.071906986566419	6	6	41	21	0	0	5	20	16	1	1	0	0	3	0	0	3	195.6543209876544	214.22222222222223	269.8888888888889	246.71604938271605	221.5555555555556	215.3333333333333	162.44444444444446	111.88888888888889	67.0	136.0	187.0	285.0	307.0	272.0	269.0	239.0	183.0	138.0
CHEMBL1818442	0	1	28.959181693330788	2.4742044124841582	4.873825061013365	28.959181693330788	1.3003741434819551	4.019082192327171	3.9779504347287444	0.18411967260864454	2.155730937108088	1299.4349982401377	33.73066447273311	6.071906986566419	6	6	27	15	0	0	4	12	11	1	0	0	0	3	0	0	3	129.65432098765433	151.22222222222223	189.88888888888889	149.71604938271605	109.55555555555556	78.55555555555556	34.111111111111114	4.666666666666667	0.0	94.0	126.0	191.0	192.0	151.0	118.0	73.0	24.0	3.0
CHEMBL1818441	0	1	28.959181693330788	2.4742044124841582	4.873825061013365	28.959181693330788	1.3003741434819551	4.019082192327171	3.9779504347287444	0.18411967260864454	2.155730937108088	1299.4349982401377	33.73066447273311	6.071906986566419	15	16	44	25	0	0	5	19	20	3	0	0	0	2	0	0	2	271.2098765432099	320.22222222222223	430.8888888888889	406.7160493827161	364.55555555555554	347.33333333333337	329.8888888888889	274.66666666666663	198.0	167.0	225.0	358.0	412.0	406.0	371.0	346.0	284.0	210.0
CHEMBL1818547	0	1	28.959181693330788	2.4742044124841582	4.873825061013365	28.959181693330788	1.3003741434819551	4.019082192327171	3.9779504347287444	0.18411967260864454	2.155730937108088	1299.4349982401377	33.73066447273311	6.071906986566419	15	16	44	25	0	0	5	19	20	3	0	0	0	2	0	0	2	271.2098765432099	320.22222222222223	428.8888888888889	398.7160493827161	348.55555555555554	327.33333333333337	313.8888888888889	275.66666666666663	209.22222222222223	167.0	224.0	356.0	404.0	396.0	353.0	335.0	275.0	217.0
CHEMBL1818546	0	1	28.959181693330788	2.4742044124841582	4.873825061013365	28.959181693330788	1.3003741434819551	4.019082192327171	3.9779504347287444	0.18411967260864454	2.155730937108088	1299.4349982401377	33.73066447273311	6.071906986566419	15	16	45	25	0	0	4	20	21	2	0	0	0	2	0	0	2	255.20987654320987	304.22222222222223	410.8888888888889	386.7160493827161	336.55555555555554	327.33333333333337	313.8888888888889	260.66666666666663	188.44444444444443	168.0	227.0	363.0	421.0	416.0	385.0	359.0	293.0	219.0
CHEMBL488422	0	1	28.959181693330788	2.4742044124841582	4.873825061013365	28.959181693330788	1.3003741434819551	4.019082192327171	3.9779504347287444	0.18411967260864454	2.155730937108088	1299.4349982401377	33.73066447273311	6.071906986566419	17	17	62	31	0	2	5	31	26	2	2	0	0	1	0	0	1	358.44444444444446	397.0	545.0	530.0	564.0	622.0	560.0	454.0	292.0	199.0	258.0	447.0	530.0	560.0	566.0	544.0	497.0	425.0
50872484	0	1	28.959181693330788	2.4742044124841582	4.873825061013365	28.959181693330788	1.3003741434819551	4.019082192327171	3.9779504347287444	0.18411967260864454	2.155730937108088	1299.4349982401377	33.73066447273311	6.071906986566419	17	17	60	30	0	2	4	30	26	2	2	0	0	0	0	0	0	358.0	397.0	545.0	530.0	564.0	622.0	560.0	454.0	292.0	198.0	258.0	447.0	530.0	560.0	566.0	544.0	497.0	425.0
CHEMBL471898	0	1	28.959181693330788	2.4742044124841582	4.873825061013365	28.959181693330788	1.3003741434819551	4.019082192327171	3.9779504347287444	0.18411967260864454	2.155730937108088	1299.4349982401377	33.73066447273311	6.071906986566419	17	17	58	30	0	2	5	28	25	2	1	0	1	1	0	0	2	370.44444444444446	395.0	547.0	530.0	562.0	622.0	564.0	461.0	283.0	192.0	250.0	431.0	511.0	537.0	540.0	520.0	474.0	389.0
50872487	0	1	28.959181693330788	2.4742044124841582	4.873825061013365	28.959181693330788	1.3003741434819551	4.019082192327171	3.9779504347287444	0.18411967260864454	2.155730937108088	1299.4349982401377	33.73066447273311	6.071906986566419	17	17	56	29	0	2	4	27	25	2	1	0	1	0	0	0	1	370.0	395.0	547.0	530.0	562.0	622.0	564.0	461.0	283.0	191.0	250.0	431.0	511.0	537.0	540.0	520.0	474.0	389.0
CHEMBL469889	0	1	28.959181693330788	2.4742044124841582	4.873825061013365	28.959181693330788	1.3003741434819551	4.019082192327171	3.9779504347287444	0.18411967260864454	2.155730937108088	1299.4349982401377	33.73066447273311	6.071906986566419	17	17	58	30	0	2	5	28	25	2	1	0	0	2	0	0	2	322.04938271604937	370.1111111111111	509.6666666666667	492.6666666666667	537.1111111111111	597.1111111111111	514.2222222222222	367.6666666666667	245.66666666666669	192.0	250.0	431.0	511.0	537.0	540.0	520.0	474.0	389.0
50872485	0	1	28.959181693330788	2.4742044124841582	4.873825061013365	28.959181693330788	1.3003741434819551	4.019082192327171	3.9779504347287444	0.18411967260864454	2.155730937108088	1299.4349982401377	33.73066447273311	6.071906986566419	17	17	56	29	0	2	4	27	25	2	1	0	0	1	0	0	1	321.60493827160496	370.1111111111111	509.6666666666667	492.6666666666667	537.1111111111111	597.1111111111111	514.2222222222222	367.6666666666666	245.66666666666669	191.0	250.0	431.0	511.0	537.0	540.0	520.0	474.0	389.0
CHEMBL512189	0	1	28.959181693330788	2.4742044124841582	4.873825061013365	28.959181693330788	1.3003741434819551	4.019082192327171	3.9779504347287444	0.18411967260864454	2.155730937108088	1299.4349982401377	33.73066447273311	6.071906986566419	17	17	55	30	0	2	6	25	24	2	1	0	1	2	0	0	3	370.0493827160494	394.1111111111111	545.6666666666666	528.6666666666667	561.1111111111111	621.3333333333333	562.8888888888889	458.77777777777777	278.77777777777777	189.0	247.0	419.0	499.0	519.0	525.0	511.0	456.0	353.0
50872488	0	1	28.959181693330788	2.4742044124841582	4.873825061013365	28.959181693330788	1.3003741434819551	4.019082192327171	3.9779504347287444	0.18411967260864454	2.155730937108088	1299.4349982401377	33.73066447273311	6.071906986566419	17	17	53	29	0	2	5	24	24	2	1	0	1	1	0	0	2	369.60493827160496	394.1111111111111	545.6666666666666	528.6666666666667	561.1111111111111	621.3333333333333	562.8888888888889	458.77777777777777	278.77777777777777	188.0	247.0	419.0	499.0	519.0	525.0	511.0	456.0	353.0
CHEMBL471899	0	1	28.959181693330788	2.4742044124841582	4.873825061013365	28.959181693330788	1.3003741434819551	4.019082192327171	3.9779504347287444	0.18411967260864454	2.155730937108088	1299.4349982401377	33.73066447273311	6.071906986566419	17	17	55	30	0	2	6	25	24	2	1	0	0	3	0	0	3	321.6543209876544	369.22222222222223	508.3333333333333	491.33333333333337	536.2222222222222	596.4444444444443	513.1111111111111	365.44444444444446	241.44444444444449	189.0	247.0	419.0	499.0	519.0	525.0	511.0	456.0	353.0
50872486	0	1	28.959181693330788	2.4742044124841582	4.873825061013365	28.959181693330788	1.3003741434819551	4.019082192327171	3.9779504347287444	0.18411967260864454	2.155730937108088	1299.4349982401377	33.73066447273311	6.071906986566419	17	17	53	29	0	2	5	24	24	2	1	0	0	2	0	0	2	321.2098765432099	369.22222222222223	508.33333333333326	491.33333333333337	536.2222222222222	596.4444444444445	513.1111111111111	365.44444444444446	241.44444444444449	188.0	247.0	419.0	499.0	519.0	525.0	511.0	456.0	353.0
CHEMBL1818466	0	1	28.959181693330788	2.4742044124841582	4.873825061013365	28.959181693330788	1.3003741434819551	4.019082192327171	3.9779504347287444	0.18411967260864454	2.155730937108088	1299.4349982401377	33.73066447273311	6.071906986566419	11	11	42	22	0	0	4	20	18	2	0	0	0	2	0	0	2	213.20987654320987	248.22222222222223	318.8888888888889	285.71604938271605	264.55555555555554	267.3333333333333	223.8888888888889	155.66666666666669	92.66666666666666	148.0	197.0	319.0	360.0	365.0	323.0	296.0	217.0	150.0
190296	0	1	28.959181693330788	2.4742044124841582	4.873825061013365	28.959181693330788	1.3003741434819551	4.019082192327171	3.9779504347287444	0.18411967260864454	2.155730937108088	1299.4349982401377	33.73066447273311	6.071906986566419	12	12	46	24	0	0	5	22	19	1	3	0	0	1	0	0	1	299.60493827160496	295.1111111111111	400.6666666666666	459.44444444444446	395.77777777777777	405.44444444444446	406.33333333333337	311.44444444444446	155.88888888888889	144.0	181.0	288.0	326.0	325.0	332.0	343.0	326.0	265.0
888595	0	1	28.959181693330788	2.4742044124841582	4.873825061013365	28.959181693330788	1.3003741434819551	4.019082192327171	3.9779504347287444	0.18411967260864454	2.155730937108088	1299.4349982401377	33.73066447273311	6.071906986566419	17	17	65	34	0	0	9	31	25	5	3	1	0	0	0	0	0	448.44444444444446	444.33333333333337	634.6666666666667	658.3333333333333	656.0	516.6666666666667	506.66666666666674	401.6666666666666	352.33333333333337	207.0	257.0	413.0	480.0	487.0	484.0	453.0	406.0	366.0
CHEMBL2096875	0	1	28.959181693330788	2.4742044124841582	4.873825061013365	28.959181693330788	1.3003741434819551	4.019082192327171	3.9779504347287444	0.18411967260864454	2.155730937108088	1299.4349982401377	33.73066447273311	6.071906986566419	12	12	47	22	0	2	1	25	21	1	0	0	0	0	0	0	0	204.0	235.0	318.0	309.0	292.0	309.0	252.0	148.0	61.0	147.0	196.0	342.0	416.0	413.0	396.0	348.0	277.0	184.0
CHEMBL524188	0	1	28.959181693330788	2.4742044124841582	4.873825061013365	28.959181693330788	1.3003741434819551	4.019082192327171	3.9779504347287444	0.18411967260864454	2.155730937108088	1299.4349982401377	33.73066447273311	6.071906986566419	6	6	43	21	0	2	4	22	17	1	0	0	0	1	2	0	3	168.57887517146776	186.07407407407408	247.6227709190672	237.5555555555556	212.11111111111111	189.7407407407408	131.22222222222223	70.11111111111111	19.07407407407408	130.0	169.0	293.0	354.0	344.0	303.0	232.0	160.0	99.0
CHEMBL495464	0	1	28.959181693330788	2.4742044124841582	4.873825061013365	28.959181693330788	1.3003741434819551	4.019082192327171	3.9779504347287444	0.18411967260864454	2.155730937108088	1299.4349982401377	33.73066447273311	6.071906986566419	6	6	43	21	0	2	4	22	17	1	0	0	0	1	2	0	3	168.57887517146776	186.07407407407408	247.6227709190672	237.5555555555556	212.11111111111111	189.7407407407408	131.22222222222223	70.11111111111111	19.07407407407408	130.0	169.0	293.0	354.0	344.0	303.0	232.0	160.0	99.0
CHEMBL494807	0	1	28.959181693330788	2.4742044124841582	4.873825061013365	28.959181693330788	1.3003741434819551	4.019082192327171	3.9779504347287444	0.18411967260864454	2.155730937108088	1299.4349982401377	33.73066447273311	6.071906986566419	12	12	51	25	0	2	2	26	23	1	0	0	0	1	0	0	1	236.44444444444449	267.0	352.0	339.0	299.0	307.0	300.0	260.0	180.0	156.0	203.0	343.0	401.0	374.0	345.0	326.0	321.0	289.0
CHEMBL451071	0	1	28.959181693330788	2.4742044124841582	4.873825061013365	28.959181693330788	1.3003741434819551	4.019082192327171	3.9779504347287444	0.18411967260864454	2.155730937108088	1299.4349982401377	33.73066447273311	6.071906986566419	6	6	41	19	0	2	2	22	17	1	0	0	0	1	0	0	1	168.44444444444446	187.0	249.0	243.0	208.0	177.0	123.0	64.0	16.0	120.0	158.0	278.0	328.0	301.0	249.0	182.0	133.0	91.0
CHEMBL2096861	0	1	28.959181693330788	2.4742044124841582	4.873825061013365	28.959181693330788	1.3003741434819551	4.019082192327171	3.9779504347287444	0.18411967260864454	2.155730937108088	1299.4349982401377	33.73066447273311	6.071906986566419	6	6	43	20	0	2	3	23	17	1	2	0	0	0	0	0	0	232.0	229.0	316.0	306.0	331.0	298.0	189.0	106.0	29.0	131.0	172.0	303.0	364.0	351.0	310.0	247.0	186.0	132.0
CHEMBL2096877	0	1	28.959181693330788	2.4742044124841582	4.873825061013365	28.959181693330788	1.3003741434819551	4.019082192327171	3.9779504347287444	0.18411967260864454	2.155730937108088	1299.4349982401377	33.73066447273311	6.071906986566419	12	12	50	23	0	2	1	27	22	1	0	0	0	0	0	0	0	212.0	245.0	330.0	319.0	299.0	318.0	271.0	173.0	79.0	155.0	204.0	360.0	433.0	434.0	418.0	369.0	312.0	232.0
CHEMBL487875	0	1	28.959181693330788	2.4742044124841582	4.873825061013365	28.959181693330788	1.3003741434819551	4.019082192327171	3.9779504347287444	0.18411967260864454	2.155730937108088	1299.4349982401377	33.73066447273311	6.071906986566419	17	17	62	31	0	2	5	31	26	2	2	0	0	1	0	0	1	354.44444444444446	385.0	510.0	470.0	496.0	530.0	453.0	364.0	312.0	197.0	255.0	437.0	508.0	516.0	494.0	447.0	392.0	352.0
50872489	0	1	28.959181693330788	2.4742044124841582	4.873825061013365	28.959181693330788	1.3003741434819551	4.019082192327171	3.9779504347287444	0.18411967260864454	2.155730937108088	1299.4349982401377	33.73066447273311	6.071906986566419	17	17	60	30	0	2	4	30	26	2	2	0	0	0	0	0	0	354.0	385.0	510.0	470.0	496.0	530.0	453.0	364.0	312.0	196.0	255.0	437.0	508.0	516.0	494.0	447.0	392.0	352.0
CHEMBL486041	0	1	28.959181693330788	2.4742044124841582	4.873825061013365	28.959181693330788	1.3003741434819551	4.019082192327171	3.9779504347287444	0.18411967260864454	2.155730937108088	1299.4349982401377	33.73066447273311	6.071906986566419	17	17	58	30	0	2	5	28	25	2	1	0	1	1	0	0	2	366.44444444444446	383.0	512.0	470.0	494.0	528.0	455.0	368.0	314.0	190.0	247.0	421.0	489.0	493.0	469.0	425.0	377.0	327.0
50872495	0	1	28.959181693330788	2.4742044124841582	4.873825061013365	28.959181693330788	1.3003741434819551	4.019082192327171	3.9779504347287444	0.18411967260864454	2.155730937108088	1299.4349982401377	33.73066447273311	6.071906986566419	17	17	56	29	0	2	4	27	25	2	1	0	1	0	0	0	1	366.0	383.0	512.0	470.0	494.0	528.0	455.0	368.0	314.0	189.0	247.0	421.0	489.0	493.0	469.0	425.0	377.0	327.0
CHEMBL486042	0	1	28.959181693330788	2.4742044124841582	4.873825061013365	28.959181693330788	1.3003741434819551	4.019082192327171	3.9779504347287444	0.18411967260864454	2.155730937108088	1299.4349982401377	33.73066447273311	6.071906986566419	17	17	58	30	0	2	5	28	25	2	1	0	0	2	0	0	2	318.04938271604937	358.1111111111111	474.6666666666666	432.6666666666667	469.1111111111111	515.5555555555555	430.1111111111111	318.22222222222223	251.77777777777777	190.0	247.0	421.0	489.0	493.0	469.0	425.0	377.0	327.0
50872493	0	1	28.959181693330788	2.4742044124841582	4.873825061013365	28.959181693330788	1.3003741434819551	4.019082192327171	3.9779504347287444	0.18411967260864454	2.155730937108088	1299.4349982401377	33.73066447273311	6.071906986566419	17	17	56	29	0	2	4	27	25	2	1	0	0	1	0	0	1	317.60493827160496	358.1111111111111	474.6666666666666	432.6666666666666	469.1111111111111	515.5555555555555	430.1111111111111	318.22222222222223	251.77777777777777	189.0	247.0	421.0	489.0	493.0	469.0	425.0	377.0	327.0
CHEMBL469888	0	1	28.959181693330788	2.4742044124841582	4.873825061013365	28.959181693330788	1.3003741434819551	4.019082192327171	3.9779504347287444	0.18411967260864454	2.155730937108088	1299.4349982401377	33.73066447273311	6.071906986566419	17	17	59	30	0	2	5	29	25	2	2	0	0	1	0	0	1	350.44444444444446	385.0	522.0	494.0	506.0	528.0	465.0	384.0	284.0	191.0	248.0	423.0	496.0	496.0	483.0	431.0	381.0	345.0
50872497	0	1	28.959181693330788	2.4742044124841582	4.873825061013365	28.959181693330788	1.3003741434819551	4.019082192327171	3.9779504347287444	0.18411967260864454	2.155730937108088	1299.4349982401377	33.73066447273311	6.071906986566419	17	17	57	29	0	2	4	28	25	2	2	0	0	0	0	0	0	350.0	385.0	522.0	494.0	506.0	528.0	465.0	384.0	284.0	190.0	248.0	423.0	496.0	496.0	483.0	431.0	381.0	345.0
CHEMBL470903	0	1	28.959181693330788	2.4742044124841582	4.873825061013365	28.959181693330788	1.3003741434819551	4.019082192327171	3.9779504347287444	0.18411967260864454	2.155730937108088	1299.4349982401377	33.73066447273311	6.071906986566419	17	17	55	29	0	2	5	26	24	2	1	0	1	1	0	0	2	362.44444444444446	383.0	524.0	494.0	504.0	528.0	469.0	386.0	277.0	184.0	240.0	407.0	477.0	473.0	457.0	409.0	362.0	324.0
50872500	0	1	28.959181693330788	2.4742044124841582	4.873825061013365	28.959181693330788	1.3003741434819551	4.019082192327171	3.9779504347287444	0.18411967260864454	2.155730937108088	1299.4349982401377	33.73066447273311	6.071906986566419	17	17	53	28	0	2	4	25	24	2	1	0	1	0	0	0	1	362.0	383.0	524.0	494.0	504.0	528.0	469.0	386.0	277.0	183.0	240.0	407.0	477.0	473.0	457.0	409.0	362.0	324.0
CHEMBL2096876	0	1	28.959181693330788	2.4742044124841582	4.873825061013365	28.959181693330788	1.3003741434819551	4.019082192327171	3.9779504347287444	0.18411967260864454	2.155730937108088	1299.4349982401377	33.73066447273311	6.071906986566419	12	12	47	22	0	2	1	25	21	1	0	0	0	0	0	0	0	204.0	235.0	318.0	309.0	292.0	310.0	256.0	148.0	57.0	147.0	196.0	342.0	416.0	413.0	397.0	348.0	281.0	185.0
CHEMBL487873	0	1	28.959181693330788	2.4742044124841582	4.873825061013365	28.959181693330788	1.3003741434819551	4.019082192327171	3.9779504347287444	0.18411967260864454	2.155730937108088	1299.4349982401377	33.73066447273311	6.071906986566419	17	17	61	30	0	2	4	31	26	2	1	0	0	1	0	0	1	318.44444444444446	359.0	476.0	434.0	470.0	516.0	431.0	320.0	254.0	193.0	250.0	433.0	501.0	511.0	484.0	431.0	392.0	339.0
50872491	0	1	28.959181693330788	2.4742044124841582	4.873825061013365	28.959181693330788	1.3003741434819551	4.019082192327171	3.9779504347287444	0.18411967260864454	2.155730937108088	1299.4349982401377	33.73066447273311	6.071906986566419	17	17	59	29	0	2	3	30	26	2	1	0	0	0	0	0	0	318.0	359.0	476.0	434.0	470.0	516.0	431.0	320.0	254.0	192.0	250.0	433.0	501.0	511.0	484.0	431.0	392.0	339.0
CHEMBL519910	0	1	28.959181693330788	2.4742044124841582	4.873825061013365	28.959181693330788	1.3003741434819551	4.019082192327171	3.9779504347287444	0.18411967260864454	2.155730937108088	1299.4349982401377	33.73066447273311	6.071906986566419	17	17	58	30	0	2	5	28	25	2	1	0	0	2	0	0	2	318.04938271604937	358.1111111111111	474.6666666666667	432.6666666666667	469.1111111111111	515.3333333333333	429.8888888888889	317.77777777777777	250.0	190.0	247.0	421.0	489.0	493.0	469.0	422.0	374.0	303.0
50872492	0	1	28.959181693330788	2.4742044124841582	4.873825061013365	28.959181693330788	1.3003741434819551	4.019082192327171	3.9779504347287444	0.18411967260864454	2.155730937108088	1299.4349982401377	33.73066447273311	6.071906986566419	17	17	56	29	0	2	4	27	25	2	1	0	0	1	0	0	1	317.60493827160496	358.1111111111111	474.6666666666666	432.6666666666667	469.1111111111111	515.3333333333333	429.8888888888889	317.77777777777777	250.0	189.0	247.0	421.0	489.0	493.0	469.0	422.0	374.0	303.0
190298	0	1	28.959181693330788	2.4742044124841582	4.873825061013365	28.959181693330788	1.3003741434819551	4.019082192327171	3.9779504347287444	0.18411967260864454	2.155730937108088	1299.4349982401377	33.73066447273311	6.071906986566419	12	12	46	24	0	0	5	22	19	1	3	0	0	1	0	0	1	299.60493827160496	295.1111111111111	399.6666666666666	456.44444444444446	387.77777777777777	396.44444444444446	402.3333333333333	309.44444444444446	163.88888888888889	144.0	181.0	287.0	325.0	318.0	327.0	328.0	319.0	260.0
1187932	0	1	28.959181693330788	2.4742044124841582	4.873825061013365	28.959181693330788	1.3003741434819551	4.019082192327171	3.9779504347287444	0.18411967260864454	2.155730937108088	1299.4349982401377	33.73066447273311	6.071906986566419	18	18	65	33	0	0	6	32	27	4	2	0	0	0	0	0	0	406.0	421.0	581.0	643.0	591.0	499.0	468.0	422.0	349.0	202.0	255.0	411.0	498.0	498.0	499.0	467.0	440.0	390.0
190297	0	1	28.959181693330788	2.4742044124841582	4.873825061013365	28.959181693330788	1.3003741434819551	4.019082192327171	3.9779504347287444	0.18411967260864454	2.155730937108088	1299.4349982401377	33.73066447273311	6.071906986566419	12	12	46	24	0	0	5	22	19	1	3	0	0	1	0	0	1	299.60493827160496	296.1111111111111	403.6666666666666	467.44444444444446	404.77777777777777	409.44444444444446	408.33333333333337	303.44444444444446	142.66666666666669	144.0	182.0	289.0	333.0	330.0	347.0	350.0	331.0	264.0
888547	0	1	28.959181693330788	2.4742044124841582	4.873825061013365	28.959181693330788	1.3003741434819551	4.019082192327171	3.9779504347287444	0.18411967260864454	2.155730937108088	1299.4349982401377	33.73066447273311	6.071906986566419	17	17	58	31	0	0	8	27	23	5	2	1	0	0	0	0	0	400.44444444444446	412.6666666666667	581.0	637.3333333333333	651.0	520.6666666666667	484.33333333333337	412.33333333333337	362.0	189.0	237.0	379.0	449.0	449.0	457.0	428.0	388.0	340.0
888551	0	1	28.959181693330788	2.4742044124841582	4.873825061013365	28.959181693330788	1.3003741434819551	4.019082192327171	3.9779504347287444	0.18411967260864454	2.155730937108088	1299.4349982401377	33.73066447273311	6.071906986566419	17	17	61	32	0	0	8	29	24	5	2	1	0	0	0	0	0	404.44444444444446	408.6666666666666	575.0	627.3333333333334	634.6666666666666	504.3333333333333	444.6666666666666	412.6666666666666	354.3333333333333	195.0	245.0	393.0	462.0	466.0	465.0	439.0	396.0	362.0
888405	0	1	28.959181693330788	2.4742044124841582	4.873825061013365	28.959181693330788	1.3003741434819551	4.019082192327171	3.9779504347287444	0.18411967260864454	2.155730937108088	1299.4349982401377	33.73066447273311	6.071906986566419	17	17	61	32	0	0	8	29	24	5	2	1	0	0	0	0	0	404.44444444444446	408.6666666666666	575.0	627.3333333333334	634.6666666666666	504.3333333333333	444.6666666666666	412.6666666666666	354.3333333333333	195.0	245.0	393.0	462.0	466.0	465.0	439.0	396.0	362.0
888373	0	1	28.959181693330788	2.4742044124841582	4.873825061013365	28.959181693330788	1.3003741434819551	4.019082192327171	3.9779504347287444	0.18411967260864454	2.155730937108088	1299.4349982401377	33.73066447273311	6.071906986566419	18	18	64	33	0	0	7	31	26	5	2	0	0	0	0	0	0	422.0	434.0	605.0	676.0	653.0	547.0	473.0	453.0	394.0	201.0	253.0	406.0	489.0	491.0	486.0	465.0	426.0	393.0
888635	0	1	28.959181693330788	2.4742044124841582	4.873825061013365	28.959181693330788	1.3003741434819551	4.019082192327171	3.9779504347287444	0.18411967260864454	2.155730937108088	1299.4349982401377	33.73066447273311	6.071906986566419	17	17	61	32	0	0	8	29	24	5	2	1	0	0	0	0	0	404.44444444444446	410.6666666666666	570.0	603.3333333333333	593.0	458.6666666666667	418.6666666666666	361.6666666666666	319.33333333333337	195.0	244.0	391.0	458.0	455.0	458.0	410.0	377.0	304.0
189406	0	0	28.959181693330788	2.4742044124841582	4.873825061013365	28.959181693330788	1.3003741434819551	4.019082192327171	3.9779504347287444	0.18411967260864454	2.155730937108088	1299.4349982401377	33.73066447273311	6.071906986566419	29	29	61	39	0	0	11	22	28	7	1	0	3	0	0	0	3	660.0	638.0	990.0	860.0	899.0	991.0	925.0	1008.0	730.0	232.0	283.0	426.0	471.0	469.0	472.0	448.0	438.0	407.0
888481	0	1	28.959181693330788	2.4742044124841582	4.873825061013365	28.959181693330788	1.3003741434819551	4.019082192327171	3.9779504347287444	0.18411967260864454	2.155730937108088	1299.4349982401377	33.73066447273311	6.071906986566419	17	17	59	31	0	0	7	28	24	4	2	1	0	0	0	0	0	384.44444444444446	396.6666666666667	551.0	617.3333333333333	625.0	512.6666666666667	472.33333333333337	398.33333333333337	344.0	190.0	239.0	385.0	458.0	460.0	469.0	433.0	392.0	347.0
888483	0	1	28.959181693330788	2.4742044124841582	4.873825061013365	28.959181693330788	1.3003741434819551	4.019082192327171	3.9779504347287444	0.18411967260864454	2.155730937108088	1299.4349982401377	33.73066447273311	6.071906986566419	17	17	62	32	0	0	7	30	25	4	2	1	0	0	0	0	0	388.44444444444446	394.6666666666666	540.0	583.3333333333333	567.0	454.6666666666667	410.6666666666666	349.66666666666663	307.33333333333337	196.0	246.0	397.0	467.0	466.0	470.0	414.0	382.0	308.0
50400042	0	0	28.959181693330788	2.4742044124841582	4.873825061013365	28.959181693330788	1.3003741434819551	4.019082192327171	3.9779504347287444	0.18411967260864454	2.155730937108088	1299.4349982401377	33.73066447273311	6.071906986566419	12	12	39	23	0	0	4	16	19	0	2	0	0	2	0	0	2	277.2098765432099	294.22222222222223	406.8888888888889	380.7160493827161	353.55555555555554	315.7777777777778	278.8888888888889	207.5555555555556	143.44444444444446	136.0	170.0	261.0	287.0	255.0	246.0	232.0	198.0	173.0
1187886	0	1	28.959181693330788	2.4742044124841582	4.873825061013365	28.959181693330788	1.3003741434819551	4.019082192327171	3.9779504347287444	0.18411967260864454	2.155730937108088	1299.4349982401377	33.73066447273311	6.071906986566419	17	17	59	31	0	0	7	28	24	4	2	1	0	0	0	0	0	384.44444444444446	401.0	565.6666666666667	633.0	614.3333333333334	512.0	467.6666666666666	398.3333333333333	339.3333333333333	190.0	239.0	385.0	457.0	461.0	466.0	437.0	400.0	347.0
CHEMBL470690	0	1	28.959181693330788	2.4742044124841582	4.873825061013365	28.959181693330788	1.3003741434819551	4.019082192327171	3.9779504347287444	0.18411967260864454	2.155730937108088	1299.4349982401377	33.73066447273311	6.071906986566419	17	17	55	29	0	2	5	26	24	2	1	0	0	2	0	0	2	314.0493827160494	358.1111111111111	486.6666666666666	456.6666666666667	479.1111111111111	503.33333333333326	419.8888888888889	323.77777777777777	255.0	184.0	240.0	407.0	477.0	473.0	457.0	409.0	356.0	306.0
50872499	0	1	28.959181693330788	2.4742044124841582	4.873825061013365	28.959181693330788	1.3003741434819551	4.019082192327171	3.9779504347287444	0.18411967260864454	2.155730937108088	1299.4349982401377	33.73066447273311	6.071906986566419	17	17	53	28	0	2	4	25	24	2	1	0	0	1	0	0	1	313.60493827160496	358.1111111111111	486.6666666666666	456.6666666666667	479.1111111111111	503.3333333333333	419.8888888888889	323.77777777777777	255.0	183.0	240.0	407.0	477.0	473.0	457.0	409.0	356.0	306.0
CHEMBL457865	0	1	28.959181693330788	2.4742044124841582	4.873825061013365	28.959181693330788	1.3003741434819551	4.019082192327171	3.9779504347287444	0.18411967260864454	2.155730937108088	1299.4349982401377	33.73066447273311	6.071906986566419	6	6	45	22	0	2	5	23	17	1	2	0	0	2	0	0	2	240.04938271604937	239.1111111111111	329.44444444444446	318.44444444444446	341.1111111111111	312.3333333333333	218.88888888888889	126.77777777777776	26.33333333333333	137.0	178.0	310.0	373.0	361.0	325.0	271.0	210.0	138.0
179244	0	1	28.959181693330788	2.4742044124841582	4.873825061013365	28.959181693330788	1.3003741434819551	4.019082192327171	3.9779504347287444	0.18411967260864454	2.155730937108088	1299.4349982401377	33.73066447273311	6.071906986566419	12	12	25	13	0	0	1	12	12	1	0	0	0	0	0	0	0	130.0	146.0	180.0	154.0	104.0	82.0	48.0	18.0	3.0	76.0	93.0	142.0	149.0	123.0	97.0	71.0	44.0	27.0
CHEMBL444540	2	1	28.959181693330788	2.4742044124841582	4.873825061013365	28.959181693330788	1.3003741434819551	4.019082192327171	3.9779504347287444	0.18411967260864454	2.155730937108088	1299.4349982401377	33.73066447273311	6.071906986566419	18	18	77	40	0	0	8	37	32	1	5	0	2	0	0	0	2	570.0	489.0	651.0	615.0	419.0	410.0	472.0	406.0	380.0	231.0	288.0	446.0	504.0	502.0	478.0	483.0	477.0	434.0
CHEMBL424682	2	1	28.959181693330788	2.4742044124841582	4.873825061013365	28.959181693330788	1.3003741434819551	4.019082192327171	3.9779504347287444	0.18411967260864454	2.155730937108088	1299.4349982401377	33.73066447273311	6.071906986566419	18	18	77	40	0	0	8	37	32	1	5	0	2	0	0	0	2	570.0	491.0	652.0	615.0	417.0	405.0	471.0	407.0	376.0	231.0	289.0	444.0	510.0	490.0	485.0	468.0	470.0	443.0
CHEMBL4559342	0	0	28.959181693330788	2.4742044124841582	4.873825061013365	28.959181693330788	1.3003741434819551	4.019082192327171	3.9779504347287444	0.18411967260864454	2.155730937108088	1299.4349982401377	33.73066447273311	6.071906986566419	21	22	62	35	0	0	7	27	28	5	2	0	0	0	0	0	0	458.0	500.0	722.0	758.0	661.0	687.0	680.0	700.0	621.0	225.0	296.0	466.0	504.0	486.0	462.0	447.0	445.0	438.0
181332	0	0	28.959181693330788	2.4742044124841582	4.873825061013365	28.959181693330788	1.3003741434819551	4.019082192327171	3.9779504347287444	0.18411967260864454	2.155730937108088	1299.4349982401377	33.73066447273311	6.071906986566419	11	11	31	15	0	0	2	16	13	2	0	0	0	0	0	0	0	162.0	179.0	227.0	168.0	147.0	132.0	92.0	32.0	0.0	92.0	113.0	185.0	199.0	191.0	181.0	125.0	77.0	31.0
186888	0	1	28.959181693330788	2.4742044124841582	4.873825061013365	28.959181693330788	1.3003741434819551	4.019082192327171	3.9779504347287444	0.18411967260864454	2.155730937108088	1299.4349982401377	33.73066447273311	6.071906986566419	6	6	26	11	0	0	1	15	10	1	0	0	0	0	0	0	0	92.0	93.0	101.0	83.0	58.0	45.0	21.0	3.0	0.0	63.0	76.0	121.0	127.0	112.0	92.0	63.0	42.0	17.0
176148	0	1	28.959181693330788	2.4742044124841582	4.873825061013365	28.959181693330788	1.3003741434819551	4.019082192327171	3.9779504347287444	0.18411967260864454	2.155730937108088	1299.4349982401377	33.73066447273311	6.071906986566419	12	12	48	22	0	0	2	26	20	2	0	0	0	0	0	0	0	214.0	239.0	321.0	358.0	300.0	281.0	215.0	153.0	62.0	140.0	177.0	303.0	368.0	398.0	370.0	351.0	275.0	211.0
176115	0	1	28.959181693330788	2.4742044124841582	4.873825061013365	28.959181693330788	1.3003741434819551	4.019082192327171	3.9779504347287444	0.18411967260864454	2.155730937108088	1299.4349982401377	33.73066447273311	6.071906986566419	12	12	49	22	0	0	1	27	21	1	0	0	0	0	0	0	0	198.0	219.0	287.0	320.0	278.0	277.0	215.0	153.0	62.0	141.0	180.0	311.0	383.0	416.0	390.0	355.0	281.0	211.0
186889	0	1	28.959181693330788	2.4742044124841582	4.873825061013365	28.959181693330788	1.3003741434819551	4.019082192327171	3.9779504347287444	0.18411967260864454	2.155730937108088	1299.4349982401377	33.73066447273311	6.071906986566419	6	6	25	12	0	0	2	13	10	1	1	0	0	0	0	0	0	140.0	131.0	165.0	163.0	106.0	63.0	21.0	3.0	0.0	67.0	81.0	122.0	130.0	108.0	86.0	62.0	42.0	17.0
186885	0	1	28.959181693330788	2.4742044124841582	4.873825061013365	28.959181693330788	1.3003741434819551	4.019082192327171	3.9779504347287444	0.18411967260864454	2.155730937108088	1299.4349982401377	33.73066447273311	6.071906986566419	6	6	22	11	0	0	2	11	9	1	1	0	0	0	0	0	0	132.0	124.0	157.0	148.0	90.0	51.0	12.0	0.0	0.0	61.0	73.0	108.0	111.0	89.0	59.0	46.0	23.0	5.0
186893	0	0	28.959181693330788	2.4742044124841582	4.873825061013365	28.959181693330788	1.3003741434819551	4.019082192327171	3.9779504347287444	0.18411967260864454	2.155730937108088	1299.4349982401377	33.73066447273311	6.071906986566419	6	6	46	23	0	0	8	23	15	5	2	1	0	0	0	0	0	298.44444444444446	287.33333333333337	425.6666666666667	429.33333333333337	498.0	370.6666666666666	305.0	226.33333333333337	48.0	141.0	182.0	294.0	330.0	303.0	303.0	316.0	285.0	205.0
50415080	0	1	28.959181693330788	2.4742044124841582	4.873825061013365	28.959181693330788	1.3003741434819551	4.019082192327171	3.9779504347287444	0.18411967260864454	2.155730937108088	1299.4349982401377	33.73066447273311	6.071906986566419	15	16	48	25	0	0	4	23	21	2	1	0	0	0	0	1	1	277.02419753086417	299.6222222222222	404.9333333333333	360.0888888888889	264.2444444444444	192.4	178.3111111111111	189.3111111111111	206.77777777777777	157.0	202.0	330.0	367.0	349.0	307.0	268.0	241.0	223.0
50415084	0	1	28.959181693330788	2.4742044124841582	4.873825061013365	28.959181693330788	1.3003741434819551	4.019082192327171	3.9779504347287444	0.18411967260864454	2.155730937108088	1299.4349982401377	33.73066447273311	6.071906986566419	15	16	48	25	0	0	4	23	21	2	1	0	1	0	0	0	1	326.0	327.0	446.0	408.0	319.0	254.0	192.0	203.0	241.0	157.0	202.0	330.0	367.0	349.0	307.0	268.0	241.0	223.0
50415082	0	1	28.959181693330788	2.4742044124841582	4.873825061013365	28.959181693330788	1.3003741434819551	4.019082192327171	3.9779504347287444	0.18411967260864454	2.155730937108088	1299.4349982401377	33.73066447273311	6.071906986566419	15	16	48	25	0	0	4	23	21	2	1	0	0	0	1	0	1	277.06721536351165	300.03703703703707	405.55555555555554	360.8148148148148	265.0740740740741	193.3333333333333	178.51851851851853	189.51851851851853	207.2962962962963	157.0	202.0	330.0	367.0	349.0	307.0	268.0	241.0	223.0
50415081	0	1	28.959181693330788	2.4742044124841582	4.873825061013365	28.959181693330788	1.3003741434819551	4.019082192327171	3.9779504347287444	0.18411967260864454	2.155730937108088	1299.4349982401377	33.73066447273311	6.071906986566419	15	16	48	25	0	0	4	23	21	2	1	0	0	0	0	1	1	277.02419753086417	298.6222222222222	396.9333333333333	346.0888888888889	255.24444444444444	188.4	195.3111111111111	192.3111111111111	204.77777777777777	157.0	201.0	328.0	362.0	340.0	304.0	260.0	238.0	235.0
50415057	0	1	28.959181693330788	2.4742044124841582	4.873825061013365	28.959181693330788	1.3003741434819551	4.019082192327171	3.9779504347287444	0.18411967260864454	2.155730937108088	1299.4349982401377	33.73066447273311	6.071906986566419	15	16	48	25	0	0	4	23	21	2	1	0	1	0	0	0	1	326.0	326.0	438.0	394.0	310.0	250.0	209.0	206.0	239.0	157.0	201.0	328.0	362.0	340.0	304.0	260.0	238.0	235.0
50415083	0	1	28.959181693330788	2.4742044124841582	4.873825061013365	28.959181693330788	1.3003741434819551	4.019082192327171	3.9779504347287444	0.18411967260864454	2.155730937108088	1299.4349982401377	33.73066447273311	6.071906986566419	15	16	48	25	0	0	4	23	21	2	1	0	0	0	1	0	1	277.06721536351165	299.03703703703707	397.55555555555554	346.8148148148148	256.0740740740741	189.3333333333333	195.51851851851853	192.51851851851853	205.2962962962963	157.0	201.0	328.0	362.0	340.0	304.0	260.0	238.0	235.0
CHEMBL554800	0	1	28.959181693330788	2.4742044124841582	4.873825061013365	28.959181693330788	1.3003741434819551	4.019082192327171	3.9779504347287444	0.18411967260864454	2.155730937108088	1299.4349982401377	33.73066447273311	6.071906986566419	12	12	52	26	0	0	7	26	19	1	3	0	0	3	0	0	3	285.3333333333333	277.0	383.0	436.0	414.0	445.0	392.0	265.0	114.0	144.0	182.0	293.0	351.0	356.0	359.0	350.0	295.0	216.0
CHEMBL537196	0	1	28.959181693330788	2.4742044124841582	4.873825061013365	28.959181693330788	1.3003741434819551	4.019082192327171	3.9779504347287444	0.18411967260864454	2.155730937108088	1299.4349982401377	33.73066447273311	6.071906986566419	12	12	50	25	0	0	6	25	19	1	3	0	0	2	0	0	2	284.8888888888889	277.0	383.0	436.0	414.0	445.0	392.0	265.0	114.0	143.0	182.0	293.0	351.0	356.0	359.0	350.0	295.0	216.0
CHEMBL556167	0	1	28.959181693330788	2.4742044124841582	4.873825061013365	28.959181693330788	1.3003741434819551	4.019082192327171	3.9779504347287444	0.18411967260864454	2.155730937108088	1299.4349982401377	33.73066447273311	6.071906986566419	12	12	48	24	0	0	5	24	19	1	3	0	0	1	0	0	1	284.44444444444446	277.0	383.0	436.0	414.0	445.0	392.0	265.0	114.0	142.0	182.0	293.0	351.0	356.0	359.0	350.0	295.0	216.0
CHEMBL3735756	0	1	28.959181693330788	2.4742044124841582	4.873825061013365	28.959181693330788	1.3003741434819551	4.019082192327171	3.9779504347287444	0.18411967260864454	2.155730937108088	1299.4349982401377	33.73066447273311	6.071906986566419	18	18	66	33	0	0	5	33	28	1	4	0	0	0	0	0	0	414.0	408.0	540.0	480.0	353.0	300.0	344.0	380.0	397.0	199.0	250.0	396.0	434.0	427.0	436.0	424.0	439.0	457.0
CHEMBL2391541	0	1	28.959181693330788	2.4742044124841582	4.873825061013365	28.959181693330788	1.3003741434819551	4.019082192327171	3.9779504347287444	0.18411967260864454	2.155730937108088	1299.4349982401377	33.73066447273311	6.071906986566419	9	10	42	20	0	0	3	22	17	2	1	0	0	0	0	0	0	220.0	225.0	291.0	263.0	228.0	209.0	168.0	169.0	127.0	118.0	147.0	236.0	255.0	258.0	240.0	217.0	193.0	160.0
190290	0	1	28.959181693330788	2.4742044124841582	4.873825061013365	28.959181693330788	1.3003741434819551	4.019082192327171	3.9779504347287444	0.18411967260864454	2.155730937108088	1299.4349982401377	33.73066447273311	6.071906986566419	12	12	43	23	0	0	5	20	18	1	3	0	0	1	0	0	1	291.60493827160496	285.1111111111111	382.44444444444446	414.1111111111111	364.3333333333333	377.22222222222223	322.8888888888889	247.33333333333337	178.88888888888889	136.0	173.0	268.0	306.0	291.0	295.0	293.0	261.0	201.0
CHEMBL451500	0	1	28.959181693330788	2.4742044124841582	4.873825061013365	28.959181693330788	1.3003741434819551	4.019082192327171	3.9779504347287444	0.18411967260864454	2.155730937108088	1299.4349982401377	33.73066447273311	6.071906986566419	12	12	96	46	0	0	9	50	37	3	5	0	1	0	0	0	1	590.0	561.0	758.0	794.0	688.0	641.0	602.0	619.0	552.0	284.0	368.0	599.0	705.0	692.0	690.0	674.0	653.0	606.0
54799	0	1	28.959181693330788	2.4742044124841582	4.873825061013365	28.959181693330788	1.3003741434819551	4.019082192327171	3.9779504347287444	0.18411967260864454	2.155730937108088	1299.4349982401377	33.73066447273311	6.071906986566419	12	12	96	46	0	0	9	50	37	3	5	0	1	0	0	0	1	590.0	561.0	758.0	794.0	688.0	641.0	602.0	619.0	552.0	284.0	368.0	599.0	705.0	692.0	690.0	674.0	653.0	606.0
54798	0	1	28.959181693330788	2.4742044124841582	4.873825061013365	28.959181693330788	1.3003741434819551	4.019082192327171	3.9779504347287444	0.18411967260864454	2.155730937108088	1299.4349982401377	33.73066447273311	6.071906986566419	12	12	93	45	0	0	9	48	36	3	5	0	1	0	0	0	1	586.0	557.0	754.0	792.0	699.0	668.0	644.0	598.0	488.0	278.0	360.0	586.0	690.0	677.0	679.0	659.0	638.0	584.0
CHEMBL505431	0	1	28.959181693330788	2.4742044124841582	4.873825061013365	28.959181693330788	1.3003741434819551	4.019082192327171	3.9779504347287444	0.18411967260864454	2.155730937108088	1299.4349982401377	33.73066447273311	6.071906986566419	12	12	93	45	0	0	9	48	36	3	5	0	1	0	0	0	1	586.0	557.0	753.0	792.0	700.0	667.0	640.0	606.0	488.0	278.0	360.0	587.0	691.0	683.0	683.0	669.0	643.0	584.0
190294	0	1	28.959181693330788	2.4742044124841582	4.873825061013365	28.959181693330788	1.3003741434819551	4.019082192327171	3.9779504347287444	0.18411967260864454	2.155730937108088	1299.4349982401377	33.73066447273311	6.071906986566419	12	12	43	24	0	0	6	19	18	1	3	0	1	1	0	0	2	347.60493827160496	319.1111111111111	436.6666666666666	501.44444444444446	431.77777777777777	459.44444444444446	478.33333333333337	389.44444444444446	239.88888888888889	141.0	178.0	276.0	314.0	304.0	314.0	322.0	302.0	232.0
190293	0	1	28.959181693330788	2.4742044124841582	4.873825061013365	28.959181693330788	1.3003741434819551	4.019082192327171	3.9779504347287444	0.18411967260864454	2.155730937108088	1299.4349982401377	33.73066447273311	6.071906986566419	12	12	43	24	0	0	6	19	18	1	3	0	1	1	0	0	2	347.60493827160496	320.1111111111111	445.6666666666666	521.4444444444445	476.77777777777777	481.44444444444446	486.33333333333337	387.44444444444446	172.66666666666669	141.0	179.0	277.0	318.0	306.0	317.0	323.0	298.0	228.0
190295	0	1	28.959181693330788	2.4742044124841582	4.873825061013365	28.959181693330788	1.3003741434819551	4.019082192327171	3.9779504347287444	0.18411967260864454	2.155730937108088	1299.4349982401377	33.73066447273311	6.071906986566419	12	12	43	24	0	0	6	19	18	1	3	0	1	1	0	0	2	347.60493827160496	319.1111111111111	435.6666666666666	492.44444444444446	411.77777777777777	414.44444444444446	456.3333333333333	381.44444444444446	241.88888888888889	141.0	178.0	275.0	313.0	300.0	312.0	319.0	301.0	236.0
190302	0	1	28.959181693330788	2.4742044124841582	4.873825061013365	28.959181693330788	1.3003741434819551	4.019082192327171	3.9779504347287444	0.18411967260864454	2.155730937108088	1299.4349982401377	33.73066447273311	6.071906986566419	12	12	44	24	0	0	5	20	19	2	3	0	0	0	0	0	0	332.0	318.0	427.0	499.0	448.0	457.0	426.0	322.0	217.0	140.0	178.0	276.0	319.0	310.0	315.0	320.0	303.0	240.0
190292	0	1	28.959181693330788	2.4742044124841582	4.873825061013365	28.959181693330788	1.3003741434819551	4.019082192327171	3.9779504347287444	0.18411967260864454	2.155730937108088	1299.4349982401377	33.73066447273311	6.071906986566419	12	12	43	23	0	0	5	20	18	1	3	0	0	0	1	0	1	291.06721536351165	283.03703703703707	384.55555555555554	442.8148148148149	375.5925925925926	380.8148148148148	379.77777777777777	280.8148148148148	129.62962962962962	136.0	173.0	269.0	308.0	297.0	306.0	311.0	290.0	224.0
190291	0	1	28.959181693330788	2.4742044124841582	4.873825061013365	28.959181693330788	1.3003741434819551	4.019082192327171	3.9779504347287444	0.18411967260864454	2.155730937108088	1299.4349982401377	33.73066447273311	6.071906986566419	12	12	46	26	0	0	7	20	19	1	3	0	3	0	0	0	3	454.0	382.0	638.0	595.0	560.0	617.0	538.0	370.0	329.0	154.0	194.0	293.0	341.0	336.0	333.0	338.0	329.0	272.0
CHEMBL602323	0	1	28.959181693330788	2.4742044124841582	4.873825061013365	28.959181693330788	1.3003741434819551	4.019082192327171	3.9779504347287444	0.18411967260864454	2.155730937108088	1299.4349982401377	33.73066447273311	6.071906986566419	6	6	37	19	0	0	5	18	14	1	1	0	0	3	0	0	3	179.65432098765433	186.22222222222223	229.88888888888889	209.71604938271605	212.5555555555556	185.3333333333333	138.88888888888889	63.44444444444445	12.555555555555555	118.0	159.0	248.0	275.0	254.0	236.0	197.0	114.0	60.0
CHEMBL382248	2	2	28.959181693330788	2.4742044124841582	4.873825061013365	28.959181693330788	1.3003741434819551	4.019082192327171	3.9779504347287444	0.18411967260864454	2.155730937108088	1299.4349982401377	33.73066447273311	6.071906986566419	6	6	57	30	0	0	10	27	20	2	5	0	3	0	0	0	3	518.0	389.0	605.0	459.0	462.0	489.0	306.0	307.0	294.0	165.0	200.0	300.0	344.0	338.0	324.0	303.0	283.0	210.0
CHEMBL208178	2	2	28.959181693330788	2.4742044124841582	4.873825061013365	28.959181693330788	1.3003741434819551	4.019082192327171	3.9779504347287444	0.18411967260864454	2.155730937108088	1299.4349982401377	33.73066447273311	6.071906986566419	6	6	64	33	0	0	12	31	21	2	7	0	3	0	0	0	3	572.0	423.0	679.0	626.0	579.0	487.0	307.0	314.0	279.0	185.0	229.0	345.0	393.0	379.0	350.0	340.0	317.0	259.0
CHEMBL207755	2	2	28.959181693330788	2.4742044124841582	4.873825061013365	28.959181693330788	1.3003741434819551	4.019082192327171	3.9779504347287444	0.18411967260864454	2.155730937108088	1299.4349982401377	33.73066447273311	6.071906986566419	6	6	64	34	0	0	13	30	21	2	7	0	4	0	0	0	4	628.0	457.0	728.0	683.0	658.0	653.0	347.0	355.0	327.0	190.0	234.0	352.0	401.0	384.0	355.0	345.0	326.0	271.0
50847785	0	0	28.959181693330788	2.4742044124841582	4.873825061013365	28.959181693330788	1.3003741434819551	4.019082192327171	3.9779504347287444	0.18411967260864454	2.155730937108088	1299.4349982401377	33.73066447273311	6.071906986566419	16	17	34	20	0	0	2	14	18	0	2	0	0	0	0	0	0	268.0	277.0	391.0	388.0	348.0	300.0	238.0	193.0	127.0	118.0	148.0	226.0	256.0	235.0	210.0	184.0	145.0	108.0
50847795	0	0	28.959181693330788	2.4742044124841582	4.873825061013365	28.959181693330788	1.3003741434819551	4.019082192327171	3.9779504347287444	0.18411967260864454	2.155730937108088	1299.4349982401377	33.73066447273311	6.071906986566419	12	12	47	23	0	0	2	24	21	0	2	0	0	0	0	0	0	256.0	257.0	344.0	349.0	323.0	310.0	218.0	162.0	155.0	140.0	182.0	292.0	368.0	363.0	318.0	274.0	223.0	181.0
50847857	0	0	28.959181693330788	2.4742044124841582	4.873825061013365	28.959181693330788	1.3003741434819551	4.019082192327171	3.9779504347287444	0.18411967260864454	2.155730937108088	1299.4349982401377	33.73066447273311	6.071906986566419	6	6	34	16	0	0	2	18	14	0	2	0	0	0	0	0	0	184.0	171.0	226.0	211.0	204.0	179.0	116.0	48.0	3.0	96.0	125.0	203.0	245.0	227.0	191.0	154.0	96.0	45.0
50847837	0	0	28.959181693330788	2.4742044124841582	4.873825061013365	28.959181693330788	1.3003741434819551	4.019082192327171	3.9779504347287444	0.18411967260864454	2.155730937108088	1299.4349982401377	33.73066447273311	6.071906986566419	6	6	37	20	0	0	5	17	15	0	2	0	3	0	0	0	3	354.0	277.0	488.0	371.0	380.0	333.0	267.0	273.0	301.0	119.0	151.0	234.0	284.0	273.0	240.0	214.0	156.0	84.0
50847780	0	0	28.959181693330788	2.4742044124841582	4.873825061013365	28.959181693330788	1.3003741434819551	4.019082192327171	3.9779504347287444	0.18411967260864454	2.155730937108088	1299.4349982401377	33.73066447273311	6.071906986566419	6	6	37	20	0	0	5	17	15	0	2	0	3	0	0	0	3	354.0	277.0	487.0	365.0	349.0	280.0	207.0	199.0	228.0	119.0	151.0	233.0	280.0	263.0	221.0	191.0	153.0	105.0
50847880	0	0	28.959181693330788	2.4742044124841582	4.873825061013365	28.959181693330788	1.3003741434819551	4.019082192327171	3.9779504347287444	0.18411967260864454	2.155730937108088	1299.4349982401377	33.73066447273311	6.071906986566419	6	6	38	21	0	0	6	17	15	0	3	0	3	0	0	0	3	390.0	309.0	557.0	359.0	381.0	344.0	250.0	193.0	225.0	123.0	153.0	234.0	281.0	271.0	238.0	197.0	148.0	115.0
50847805	0	0	28.959181693330788	2.4742044124841582	4.873825061013365	28.959181693330788	1.3003741434819551	4.019082192327171	3.9779504347287444	0.18411967260864454	2.155730937108088	1299.4349982401377	33.73066447273311	6.071906986566419	12	12	44	22	0	0	2	22	20	0	2	0	0	0	0	0	0	252.0	253.0	340.0	329.0	307.0	274.0	204.0	154.0	147.0	134.0	174.0	279.0	336.0	315.0	280.0	246.0	193.0	159.0
50847784	0	0	28.959181693330788	2.4742044124841582	4.873825061013365	28.959181693330788	1.3003741434819551	4.019082192327171	3.9779504347287444	0.18411967260864454	2.155730937108088	1299.4349982401377	33.73066447273311	6.071906986566419	6	6	35	18	0	0	3	17	15	0	2	0	0	1	0	0	1	209.6049382716049	203.11111111111111	275.6666666666667	276.44444444444446	241.44444444444443	230.66666666666663	152.22222222222223	67.44444444444444	3.7777777777777777	105.0	132.0	207.0	257.0	251.0	216.0	185.0	128.0	64.0
50847816	0	0	28.959181693330788	2.4742044124841582	4.873825061013365	28.959181693330788	1.3003741434819551	4.019082192327171	3.9779504347287444	0.18411967260864454	2.155730937108088	1299.4349982401377	33.73066447273311	6.071906986566419	10	11	41	21	0	0	2	20	19	0	2	0	0	0	0	0	0	252.0	258.0	361.0	365.0	312.0	295.0	226.0	185.0	127.0	128.0	164.0	261.0	323.0	314.0	275.0	246.0	210.0	159.0
50847824	0	0	28.959181693330788	2.4742044124841582	4.873825061013365	28.959181693330788	1.3003741434819551	4.019082192327171	3.9779504347287444	0.18411967260864454	2.155730937108088	1299.4349982401377	33.73066447273311	6.071906986566419	6	6	32	16	0	0	2	16	14	0	2	0	0	0	0	0	0	198.0	190.0	260.0	240.0	214.0	182.0	116.0	48.0	3.0	94.0	119.0	187.0	219.0	201.0	173.0	146.0	95.0	45.0
50847937	0	0	28.959181693330788	2.4742044124841582	4.873825061013365	28.959181693330788	1.3003741434819551	4.019082192327171	3.9779504347287444	0.18411967260864454	2.155730937108088	1299.4349982401377	33.73066447273311	6.071906986566419	6	6	34	19	0	0	5	15	14	1	4	0	0	0	0	0	0	306.0	264.0	385.0	353.0	339.0	305.0	240.0	209.0	189.0	109.0	136.0	209.0	247.0	233.0	206.0	185.0	134.0	72.0
50847858	0	0	28.959181693330788	2.4742044124841582	4.873825061013365	28.959181693330788	1.3003741434819551	4.019082192327171	3.9779504347287444	0.18411967260864454	2.155730937108088	1299.4349982401377	33.73066447273311	6.071906986566419	6	6	35	20	0	0	5	15	15	0	2	0	3	0	0	0	3	368.0	296.0	522.0	401.0	395.0	361.0	288.0	273.0	301.0	117.0	145.0	218.0	258.0	246.0	218.0	200.0	152.0	84.0
50847823	0	0	28.959181693330788	2.4742044124841582	4.873825061013365	28.959181693330788	1.3003741434819551	4.019082192327171	3.9779504347287444	0.18411967260864454	2.155730937108088	1299.4349982401377	33.73066447273311	6.071906986566419	6	6	35	20	0	0	5	15	15	0	2	0	3	0	0	0	3	368.0	296.0	521.0	394.0	360.0	288.0	232.0	220.0	228.0	117.0	145.0	217.0	254.0	237.0	202.0	179.0	146.0	102.0
50847874	0	0	28.959181693330788	2.4742044124841582	4.873825061013365	28.959181693330788	1.3003741434819551	4.019082192327171	3.9779504347287444	0.18411967260864454	2.155730937108088	1299.4349982401377	33.73066447273311	6.071906986566419	6	6	36	21	0	0	6	15	15	0	3	0	3	0	0	0	3	404.0	328.0	591.0	388.0	392.0	354.0	260.0	218.0	246.0	121.0	147.0	218.0	255.0	245.0	219.0	187.0	142.0	108.0
50847891	0	0	28.959181693330788	2.4742044124841582	4.873825061013365	28.959181693330788	1.3003741434819551	4.019082192327171	3.9779504347287444	0.18411967260864454	2.155730937108088	1299.4349982401377	33.73066447273311	6.071906986566419	12	12	42	22	0	0	2	20	20	0	2	0	0	0	0	0	0	266.0	272.0	374.0	358.0	318.0	282.0	214.0	166.0	156.0	132.0	168.0	263.0	310.0	289.0	261.0	235.0	186.0	149.0
50847945	0	0	28.959181693330788	2.4742044124841582	4.873825061013365	28.959181693330788	1.3003741434819551	4.019082192327171	3.9779504347287444	0.18411967260864454	2.155730937108088	1299.4349982401377	33.73066447273311	6.071906986566419	6	6	31	18	0	0	5	13	13	1	4	0	0	0	0	0	0	302.0	260.0	380.0	326.0	296.0	220.0	186.0	164.0	156.0	103.0	128.0	195.0	216.0	190.0	164.0	143.0	102.0	62.0
50847889	0	0	28.959181693330788	2.4742044124841582	4.873825061013365	28.959181693330788	1.3003741434819551	4.019082192327171	3.9779504347287444	0.18411967260864454	2.155730937108088	1299.4349982401377	33.73066447273311	6.071906986566419	6	6	33	20	0	0	6	13	14	0	3	0	3	0	0	0	3	400.0	324.0	587.0	368.0	376.0	318.0	246.0	210.0	234.0	115.0	139.0	205.0	227.0	209.0	189.0	159.0	112.0	88.0
180532	0	1	28.959181693330788	2.4742044124841582	4.873825061013365	28.959181693330788	1.3003741434819551	4.019082192327171	3.9779504347287444	0.18411967260864454	2.155730937108088	1299.4349982401377	33.73066447273311	6.071906986566419	6	6	43	22	0	2	5	21	17	1	2	0	1	1	0	0	2	287.60493827160496	251.1111111111111	344.66666666666663	360.6666666666667	397.1111111111111	390.33333333333337	275.8888888888889	235.77777777777777	89.33333333333333	137.0	183.0	311.0	384.0	375.0	348.0	289.0	203.0	125.0
176140	0	1	28.959181693330788	2.4742044124841582	4.873825061013365	28.959181693330788	1.3003741434819551	4.019082192327171	3.9779504347287444	0.18411967260864454	2.155730937108088	1299.4349982401377	33.73066447273311	6.071906986566419	12	12	45	22	0	2	2	23	20	1	1	0	0	0	0	0	0	228.0	255.0	378.0	419.0	375.0	339.0	251.0	136.0	39.0	147.0	199.0	348.0	430.0	433.0	391.0	320.0	219.0	139.0
CHEMBL558065	0	1	28.959181693330788	2.4742044124841582	4.873825061013365	28.959181693330788	1.3003741434819551	4.019082192327171	3.9779504347287444	0.18411967260864454	2.155730937108088	1299.4349982401377	33.73066447273311	6.071906986566419	15	16	43	23	0	0	4	20	19	1	1	1	0	1	0	0	1	240.88888888888889	267.6666666666667	369.6666666666666	364.3333333333333	356.0	278.33333333333337	251.3333333333333	191.0	117.0	142.0	186.0	283.0	312.0	307.0	304.0	287.0	249.0	191.0
179238	0	1	28.959181693330788	2.4742044124841582	4.873825061013365	28.959181693330788	1.3003741434819551	4.019082192327171	3.9779504347287444	0.18411967260864454	2.155730937108088	1299.4349982401377	33.73066447273311	6.071906986566419	6	6	26	13	0	0	4	13	9	1	3	0	0	0	0	0	0	180.0	158.0	213.0	229.0	144.0	112.0	78.0	29.0	5.0	73.0	88.0	132.0	140.0	121.0	97.0	66.0	45.0	24.0
CHEMBL558525	0	1	28.959181693330788	2.4742044124841582	4.873825061013365	28.959181693330788	1.3003741434819551	4.019082192327171	3.9779504347287444	0.18411967260864454	2.155730937108088	1299.4349982401377	33.73066447273311	6.071906986566419	15	16	43	23	0	0	4	20	19	1	1	1	0	1	0	0	1	240.88888888888889	267.6666666666667	369.6666666666666	364.3333333333333	356.0	278.33333333333337	251.3333333333333	191.0	117.0	142.0	186.0	283.0	312.0	307.0	304.0	287.0	249.0	191.0
888573	0	1	28.959181693330788	2.4742044124841582	4.873825061013365	28.959181693330788	1.3003741434819551	4.019082192327171	3.9779504347287444	0.18411967260864454	2.155730937108088	1299.4349982401377	33.73066447273311	6.071906986566419	17	17	62	33	0	0	9	29	24	5	2	2	0	0	0	0	0	404.8888888888889	410.0	570.6666666666667	611.0	597.0	465.3333333333333	421.33333333333337	374.0	320.0	199.0	249.0	395.0	464.0	464.0	465.0	430.0	377.0	334.0
888499	0	1	28.959181693330788	2.4742044124841582	4.873825061013365	28.959181693330788	1.3003741434819551	4.019082192327171	3.9779504347287444	0.18411967260864454	2.155730937108088	1299.4349982401377	33.73066447273311	6.071906986566419	17	17	56	30	0	0	7	26	23	4	2	1	0	0	0	0	0	376.44444444444446	384.6666666666667	536.0	601.3333333333333	609.0	492.6666666666667	455.33333333333337	388.33333333333337	331.0	182.0	231.0	367.0	439.0	436.0	437.0	410.0	355.0	325.0
888397	0	1	28.959181693330788	2.4742044124841582	4.873825061013365	28.959181693330788	1.3003741434819551	4.019082192327171	3.9779504347287444	0.18411967260864454	2.155730937108088	1299.4349982401377	33.73066447273311	6.071906986566419	17	17	59	32	0	0	9	27	23	5	2	2	0	0	0	0	0	400.8888888888889	412.0	581.6666666666667	645.0	655.0	527.3333333333334	487.00000000000006	424.0	364.0	193.0	242.0	383.0	455.0	458.0	464.0	448.0	389.0	367.0
888379	0	1	28.959181693330788	2.4742044124841582	4.873825061013365	28.959181693330788	1.3003741434819551	4.019082192327171	3.9779504347287444	0.18411967260864454	2.155730937108088	1299.4349982401377	33.73066447273311	6.071906986566419	17	17	62	33	0	0	9	29	24	5	2	2	0	0	0	0	0	404.8888888888889	408.0	575.6666666666667	635.0	638.6666666666667	511.0	447.33333333333337	424.3333333333333	356.33333333333337	199.0	250.0	397.0	468.0	475.0	472.0	459.0	397.0	389.0
888527	0	1	28.959181693330788	2.4742044124841582	4.873825061013365	28.959181693330788	1.3003741434819551	4.019082192327171	3.9779504347287444	0.18411967260864454	2.155730937108088	1299.4349982401377	33.73066447273311	6.071906986566419	17	17	60	32	0	0	9	28	23	6	2	1	0	0	0	0	0	412.44444444444446	416.6666666666666	595.0	641.3333333333334	652.6666666666666	518.3333333333334	470.6666666666666	420.6666666666666	366.3333333333333	194.0	244.0	388.0	458.0	461.0	458.0	433.0	385.0	357.0
888315	0	1	28.959181693330788	2.4742044124841582	4.873825061013365	28.959181693330788	1.3003741434819551	4.019082192327171	3.9779504347287444	0.18411967260864454	2.155730937108088	1299.4349982401377	33.73066447273311	6.071906986566419	18	18	62	33	0	0	8	29	25	5	2	1	0	0	0	0	0	418.44444444444446	437.33333333333337	611.6666666666667	693.6666666666667	678.0	574.6666666666667	523.6666666666667	472.6666666666667	402.0	199.0	250.0	396.0	482.0	483.0	486.0	475.0	421.0	402.0
888375	0	1	28.959181693330788	2.4742044124841582	4.873825061013365	28.959181693330788	1.3003741434819551	4.019082192327171	3.9779504347287444	0.18411967260864454	2.155730937108088	1299.4349982401377	33.73066447273311	6.071906986566419	18	18	61	32	0	0	7	29	25	5	2	0	0	0	0	0	0	414.0	420.0	588.0	660.0	637.0	527.0	456.0	443.0	381.0	193.0	245.0	389.0	470.0	470.0	454.0	442.0	389.0	371.0
888331	0	1	28.959181693330788	2.4742044124841582	4.873825061013365	28.959181693330788	1.3003741434819551	4.019082192327171	3.9779504347287444	0.18411967260864454	2.155730937108088	1299.4349982401377	33.73066447273311	6.071906986566419	18	18	65	34	0	0	8	31	26	5	2	1	0	0	0	0	0	422.44444444444446	433.33333333333337	605.6666666666667	683.6666666666667	657.0	553.6666666666667	475.6666666666666	464.6666666666667	396.0	205.0	258.0	410.0	495.0	500.0	493.0	485.0	427.0	420.0
888369	0	1	28.959181693330788	2.4742044124841582	4.873825061013365	28.959181693330788	1.3003741434819551	4.019082192327171	3.9779504347287444	0.18411967260864454	2.155730937108088	1299.4349982401377	33.73066447273311	6.071906986566419	18	18	65	34	0	0	8	31	26	5	3	0	0	0	0	0	0	458.0	460.0	659.0	721.0	705.0	591.0	545.0	486.0	428.0	205.0	258.0	410.0	495.0	500.0	493.0	485.0	427.0	420.0
888371	0	1	28.959181693330788	2.4742044124841582	4.873825061013365	28.959181693330788	1.3003741434819551	4.019082192327171	3.9779504347287444	0.18411967260864454	2.155730937108088	1299.4349982401377	33.73066447273311	6.071906986566419	18	18	62	33	0	0	8	29	25	5	3	0	0	0	0	0	0	446.0	450.0	645.0	704.0	689.0	575.0	525.0	469.0	418.0	199.0	251.0	397.0	481.0	481.0	472.0	453.0	404.0	383.0
888523	0	1	28.959181693330788	2.4742044124841582	4.873825061013365	28.959181693330788	1.3003741434819551	4.019082192327171	3.9779504347287444	0.18411967260864454	2.155730937108088	1299.4349982401377	33.73066447273311	6.071906986566419	24	24	75	40	0	0	9	35	31	7	2	0	0	0	0	0	0	518.0	536.0	747.0	813.0	796.0	730.0	690.0	663.0	603.0	241.0	305.0	479.0	575.0	573.0	572.0	571.0	534.0	535.0
888359	0	1	28.959181693330788	2.4742044124841582	4.873825061013365	28.959181693330788	1.3003741434819551	4.019082192327171	3.9779504347287444	0.18411967260864454	2.155730937108088	1299.4349982401377	33.73066447273311	6.071906986566419	18	18	66	34	0	0	8	32	26	6	2	0	0	0	0	0	0	438.0	450.0	639.0	707.0	687.0	577.0	519.0	478.0	416.0	206.0	260.0	414.0	502.0	505.0	500.0	491.0	438.0	425.0
888355	0	1	28.959181693330788	2.4742044124841582	4.873825061013365	28.959181693330788	1.3003741434819551	4.019082192327171	3.9779504347287444	0.18411967260864454	2.155730937108088	1299.4349982401377	33.73066447273311	6.071906986566419	18	18	63	33	0	0	8	30	25	6	2	0	0	0	0	0	0	430.0	442.0	625.0	690.0	671.0	561.0	499.0	461.0	406.0	200.0	252.0	401.0	485.0	486.0	479.0	459.0	415.0	388.0
888519	0	1	28.959181693330788	2.4742044124841582	4.873825061013365	28.959181693330788	1.3003741434819551	4.019082192327171	3.9779504347287444	0.18411967260864454	2.155730937108088	1299.4349982401377	33.73066447273311	6.071906986566419	24	24	78	41	0	0	9	37	32	7	2	0	0	0	0	0	0	528.0	547.0	767.0	842.0	826.0	755.0	713.0	680.0	613.0	249.0	314.0	500.0	599.0	612.0	609.0	619.0	569.0	575.0
888521	0	1	28.959181693330788	2.4742044124841582	4.873825061013365	28.959181693330788	1.3003741434819551	4.019082192327171	3.9779504347287444	0.18411967260864454	2.155730937108088	1299.4349982401377	33.73066447273311	6.071906986566419	24	24	78	41	0	0	9	37	32	7	2	0	0	0	0	0	0	528.0	545.0	765.0	836.0	826.0	745.0	719.0	676.0	617.0	249.0	314.0	501.0	599.0	616.0	608.0	622.0	567.0	577.0
888525	0	1	28.959181693330788	2.4742044124841582	4.873825061013365	28.959181693330788	1.3003741434819551	4.019082192327171	3.9779504347287444	0.18411967260864454	2.155730937108088	1299.4349982401377	33.73066447273311	6.071906986566419	24	24	78	42	0	0	10	36	32	7	2	0	1	0	0	0	1	584.0	581.0	817.0	902.0	856.0	774.0	753.0	725.0	690.0	254.0	319.0	506.0	603.0	614.0	614.0	623.0	576.0	580.0
888357	0	1	28.959181693330788	2.4742044124841582	4.873825061013365	28.959181693330788	1.3003741434819551	4.019082192327171	3.9779504347287444	0.18411967260864454	2.155730937108088	1299.4349982401377	33.73066447273311	6.071906986566419	18	18	69	35	0	0	8	34	27	6	2	0	0	0	0	0	0	448.0	460.0	654.0	724.0	703.0	593.0	539.0	495.0	426.0	214.0	268.0	433.0	519.0	533.0	521.0	523.0	461.0	462.0
888587	0	1	28.959181693330788	2.4742044124841582	4.873825061013365	28.959181693330788	1.3003741434819551	4.019082192327171	3.9779504347287444	0.18411967260864454	2.155730937108088	1299.4349982401377	33.73066447273311	6.071906986566419	17	17	62	33	0	0	9	29	24	5	3	1	0	0	0	0	0	440.44444444444446	439.0	628.6666666666667	660.0	640.3333333333333	512.0	483.6666666666666	377.6666666666666	336.66666666666663	199.0	249.0	396.0	465.0	467.0	467.0	431.0	377.0	334.0
1187912	0	1	28.959181693330788	2.4742044124841582	4.873825061013365	28.959181693330788	1.3003741434819551	4.019082192327171	3.9779504347287444	0.18411967260864454	2.155730937108088	1299.4349982401377	33.73066447273311	6.071906986566419	17	17	59	31	0	0	7	28	24	4	2	1	0	0	0	0	0	380.44444444444446	384.6666666666666	533.0	589.3333333333333	533.0	428.6666666666667	399.6666666666667	343.66666666666663	293.3333333333333	188.0	238.0	378.0	446.0	439.0	437.0	387.0	352.0	290.0
888599	0	1	28.959181693330788	2.4742044124841582	4.873825061013365	28.959181693330788	1.3003741434819551	4.019082192327171	3.9779504347287444	0.18411967260864454	2.155730937108088	1299.4349982401377	33.73066447273311	6.071906986566419	17	17	62	33	0	0	9	29	24	5	3	1	0	0	0	0	0	440.44444444444446	436.6666666666667	624.0	648.3333333333333	645.0	502.6666666666667	490.6666666666667	384.6666666666666	341.3333333333333	199.0	249.0	395.0	464.0	464.0	465.0	430.0	377.0	334.0
888583	0	1	28.959181693330788	2.4742044124841582	4.873825061013365	28.959181693330788	1.3003741434819551	4.019082192327171	3.9779504347287444	0.18411967260864454	2.155730937108088	1299.4349982401377	33.73066447273311	6.071906986566419	17	17	63	33	0	0	8	30	25	4	3	1	0	0	0	0	0	424.44444444444446	420.6666666666667	584.0	626.3333333333333	619.0	498.6666666666666	482.6666666666667	372.6666666666666	329.3333333333333	200.0	251.0	401.0	474.0	473.0	480.0	434.0	382.0	338.0
888623	0	1	28.959181693330788	2.4742044124841582	4.873825061013365	28.959181693330788	1.3003741434819551	4.019082192327171	3.9779504347287444	0.18411967260864454	2.155730937108088	1299.4349982401377	33.73066447273311	6.071906986566419	17	17	60	32	0	0	9	28	23	6	2	1	0	0	0	0	0	412.44444444444446	418.6666666666666	590.0	617.3333333333333	611.0	472.6666666666667	444.6666666666666	365.6666666666666	327.33333333333337	194.0	243.0	386.0	454.0	450.0	451.0	404.0	366.0	300.0
888479	0	1	28.959181693330788	2.4742044124841582	4.873825061013365	28.959181693330788	1.3003741434819551	4.019082192327171	3.9779504347287444	0.18411967260864454	2.155730937108088	1299.4349982401377	33.73066447273311	6.071906986566419	17	17	61	32	0	0	8	29	24	5	2	1	0	0	0	0	0	396.44444444444446	402.6666666666666	556.0	597.3333333333333	585.0	468.6666666666667	436.6666666666666	353.66666666666663	315.33333333333337	195.0	245.0	392.0	463.0	460.0	463.0	408.0	371.0	304.0
888621	0	1	28.959181693330788	2.4742044124841582	4.873825061013365	28.959181693330788	1.3003741434819551	4.019082192327171	3.9779504347287444	0.18411967260864454	2.155730937108088	1299.4349982401377	33.73066447273311	6.071906986566419	17	17	66	34	0	0	9	32	25	6	2	1	0	0	0	0	0	430.44444444444446	436.6666666666667	619.0	651.3333333333333	643.0	504.6666666666667	484.66666666666674	395.6666666666666	339.33333333333337	208.0	259.0	418.0	488.0	497.0	493.0	468.0	410.0	376.0
888581	0	1	28.959181693330788	2.4742044124841582	4.873825061013365	28.959181693330788	1.3003741434819551	4.019082192327171	3.9779504347287444	0.18411967260864454	2.155730937108088	1299.4349982401377	33.73066447273311	6.071906986566419	17	17	67	34	0	0	8	33	26	5	2	1	0	0	0	0	0	414.44444444444446	420.6666666666667	581.0	627.3333333333333	617.0	500.6666666666667	476.66666666666674	383.6666666666666	327.33333333333337	209.0	261.0	424.0	499.0	507.0	511.0	472.0	415.0	380.0
888585	0	1	28.959181693330788	2.4742044124841582	4.873825061013365	28.959181693330788	1.3003741434819551	4.019082192327171	3.9779504347287444	0.18411967260864454	2.155730937108088	1299.4349982401377	33.73066447273311	6.071906986566419	17	17	61	35	0	0	11	26	24	5	2	1	3	0	0	0	3	566.4444444444445	506.6666666666667	831.0	834.3333333333334	767.0	668.6666666666667	604.6666666666667	640.6666666666667	373.3333333333333	210.0	262.0	403.0	473.0	476.0	476.0	443.0	389.0	319.0
1187910	0	1	28.959181693330788	2.4742044124841582	4.873825061013365	28.959181693330788	1.3003741434819551	4.019082192327171	3.9779504347287444	0.18411967260864454	2.155730937108088	1299.4349982401377	33.73066447273311	6.071906986566419	17	17	59	31	0	0	7	28	24	4	2	1	0	0	0	0	0	380.44444444444446	382.6666666666666	525.0	569.3333333333333	533.0	446.6666666666667	391.6666666666666	339.66666666666663	297.33333333333337	188.0	238.0	379.0	448.0	442.0	439.0	388.0	352.0	291.0
1187900	0	1	28.959181693330788	2.4742044124841582	4.873825061013365	28.959181693330788	1.3003741434819551	4.019082192327171	3.9779504347287444	0.18411967260864454	2.155730937108088	1299.4349982401377	33.73066447273311	6.071906986566419	17	17	59	31	0	0	7	28	24	4	2	1	0	0	0	0	0	380.44444444444446	384.6666666666666	535.0	571.3333333333333	545.0	424.6666666666667	395.6666666666666	343.66666666666663	297.3333333333333	188.0	238.0	378.0	446.0	440.0	433.0	395.0	351.0	292.0
1187914	0	1	28.959181693330788	2.4742044124841582	4.873825061013365	28.959181693330788	1.3003741434819551	4.019082192327171	3.9779504347287444	0.18411967260864454	2.155730937108088	1299.4349982401377	33.73066447273311	6.071906986566419	17	17	60	31	0	0	6	29	25	3	2	1	0	0	0	0	0	364.44444444444446	370.6666666666666	511.0	551.3333333333333	519.0	420.6666666666667	387.6666666666666	331.66666666666663	285.3333333333333	189.0	240.0	383.0	455.0	449.0	445.0	399.0	356.0	296.0
1187908	0	1	28.959181693330788	2.4742044124841582	4.873825061013365	28.959181693330788	1.3003741434819551	4.019082192327171	3.9779504347287444	0.18411967260864454	2.155730937108088	1299.4349982401377	33.73066447273311	6.071906986566419	17	17	63	33	0	0	8	30	25	4	3	1	0	0	0	0	0	424.44444444444446	422.6666666666667	594.0	630.3333333333333	613.0	488.6666666666666	482.6666666666667	372.6666666666666	329.3333333333333	200.0	251.0	400.0	472.0	471.0	475.0	437.0	389.0	338.0
1187906	0	1	28.959181693330788	2.4742044124841582	4.873825061013365	28.959181693330788	1.3003741434819551	4.019082192327171	3.9779504347287444	0.18411967260864454	2.155730937108088	1299.4349982401377	33.73066447273311	6.071906986566419	17	17	62	35	0	0	10	27	25	4	2	1	3	0	0	0	3	550.4444444444445	492.6666666666667	805.0	776.3333333333333	735.0	654.6666666666667	596.6666666666667	628.6666666666667	361.3333333333333	211.0	264.0	408.0	483.0	485.0	483.0	450.0	401.0	323.0
1187922	0	1	28.959181693330788	2.4742044124841582	4.873825061013365	28.959181693330788	1.3003741434819551	4.019082192327171	3.9779504347287444	0.18411967260864454	2.155730937108088	1299.4349982401377	33.73066447273311	6.071906986566419	16	16	55	29	0	0	7	26	22	4	2	1	0	0	0	0	0	358.44444444444446	363.6666666666667	499.0	489.33333333333337	481.0	360.6666666666667	373.6666666666667	313.66666666666663	265.33333333333337	176.0	225.0	355.0	407.0	399.0	373.0	354.0	315.0	268.0
1187924	0	1	28.959181693330788	2.4742044124841582	4.873825061013365	28.959181693330788	1.3003741434819551	4.019082192327171	3.9779504347287444	0.18411967260864454	2.155730937108088	1299.4349982401377	33.73066447273311	6.071906986566419	16	16	56	29	0	0	6	27	23	3	2	1	0	0	0	0	0	342.44444444444446	347.6666666666667	481.0	477.33333333333337	455.0	356.6666666666667	365.6666666666667	301.66666666666663	253.3333333333333	177.0	227.0	360.0	415.0	407.0	381.0	358.0	320.0	272.0
888507	0	1	28.959181693330788	2.4742044124841582	4.873825061013365	28.959181693330788	1.3003741434819551	4.019082192327171	3.9779504347287444	0.18411967260864454	2.155730937108088	1299.4349982401377	33.73066447273311	6.071906986566419	17	17	60	32	0	0	8	28	24	4	3	1	0	0	0	0	0	420.44444444444446	422.6666666666666	595.0	660.3333333333333	677.0	556.6666666666666	544.3333333333333	431.33333333333337	378.0	194.0	244.0	389.0	465.0	467.0	479.0	453.0	393.0	374.0
888477	0	1	28.959181693330788	2.4742044124841582	4.873825061013365	28.959181693330788	1.3003741434819551	4.019082192327171	3.9779504347287444	0.18411967260864454	2.155730937108088	1299.4349982401377	33.73066447273311	6.071906986566419	17	17	58	31	0	0	8	27	23	5	2	1	0	0	0	0	0	392.44444444444446	404.6666666666667	567.0	631.3333333333333	643.0	526.6666666666667	498.33333333333337	406.33333333333337	356.0	189.0	238.0	380.0	454.0	454.0	462.0	427.0	381.0	342.0
888415	0	1	28.959181693330788	2.4742044124841582	4.873825061013365	28.959181693330788	1.3003741434819551	4.019082192327171	3.9779504347287444	0.18411967260864454	2.155730937108088	1299.4349982401377	33.73066447273311	6.071906986566419	17	17	64	33	0	0	8	31	25	5	2	1	0	0	0	0	0	410.44444444444446	422.6666666666667	592.0	661.3333333333333	675.0	558.6666666666667	538.3333333333333	440.3333333333333	376.0	203.0	254.0	412.0	490.0	501.0	510.0	491.0	427.0	416.0
1187894	0	1	28.959181693330788	2.4742044124841582	4.873825061013365	28.959181693330788	1.3003741434819551	4.019082192327171	3.9779504347287444	0.18411967260864454	2.155730937108088	1299.4349982401377	33.73066447273311	6.071906986566419	17	17	58	31	0	0	8	27	23	5	2	1	0	0	0	0	0	392.44444444444446	406.6666666666667	577.0	635.3333333333333	637.0	516.6666666666667	498.33333333333337	406.33333333333337	356.0	189.0	238.0	379.0	452.0	452.0	457.0	430.0	388.0	342.0
1187874	0	1	28.959181693330788	2.4742044124841582	4.873825061013365	28.959181693330788	1.3003741434819551	4.019082192327171	3.9779504347287444	0.18411967260864454	2.155730937108088	1299.4349982401377	33.73066447273311	6.071906986566419	17	17	64	33	0	0	8	31	25	5	2	1	0	0	0	0	0	410.44444444444446	424.6666666666667	602.0	665.3333333333333	669.0	548.6666666666667	538.3333333333333	440.3333333333333	376.0	203.0	254.0	411.0	488.0	499.0	505.0	494.0	434.0	416.0
1187890	0	1	28.959181693330788	2.4742044124841582	4.873825061013365	28.959181693330788	1.3003741434819551	4.019082192327171	3.9779504347287444	0.18411967260864454	2.155730937108088	1299.4349982401377	33.73066447273311	6.071906986566419	17	17	59	34	0	0	10	25	24	4	2	1	3	0	0	0	3	546.4444444444445	494.6666666666667	816.0	810.3333333333333	793.0	712.6666666666667	658.3333333333333	683.3333333333333	446.0	205.0	257.0	396.0	474.0	479.0	482.0	469.0	414.0	359.0
1187926	0	1	28.959181693330788	2.4742044124841582	4.873825061013365	28.959181693330788	1.3003741434819551	4.019082192327171	3.9779504347287444	0.18411967260864454	2.155730937108088	1299.4349982401377	33.73066447273311	6.071906986566419	17	17	59	32	0	0	8	27	24	4	2	1	1	0	0	0	1	436.44444444444446	419.6666666666666	593.0	648.3333333333333	652.0	505.6666666666667	539.3333333333333	486.33333333333337	434.33333333333326	193.0	244.0	386.0	456.0	449.0	447.0	413.0	366.0	302.0
1187836	0	2	28.959181693330788	2.4742044124841582	4.873825061013365	28.959181693330788	1.3003741434819551	4.019082192327171	3.9779504347287444	0.18411967260864454	2.155730937108088	1299.4349982401377	33.73066447273311	6.071906986566419	17	17	61	30	0	0	5	31	25	3	1	1	0	0	0	0	0	316.44444444444446	328.6666666666667	436.0	458.3333333333333	409.0	374.6666666666667	360.3333333333333	344.33333333333337	302.33333333333337	185.0	235.0	382.0	448.0	462.0	455.0	428.0	395.0	337.0
888597	0	1	28.959181693330788	2.4742044124841582	4.873825061013365	28.959181693330788	1.3003741434819551	4.019082192327171	3.9779504347287444	0.18411967260864454	2.155730937108088	1299.4349982401377	33.73066447273311	6.071906986566419	17	17	62	34	0	0	10	28	24	5	3	1	1	0	0	0	1	496.44444444444446	471.6666666666667	686.0	747.3333333333333	712.0	591.3333333333333	594.3333333333333	551.6666666666666	443.33333333333337	204.0	255.0	403.0	472.0	476.0	478.0	447.0	391.0	343.0
1187844	0	2	28.959181693330788	2.4742044124841582	4.873825061013365	28.959181693330788	1.3003741434819551	4.019082192327171	3.9779504347287444	0.18411967260864454	2.155730937108088	1299.4349982401377	33.73066447273311	6.071906986566419	11	11	57	26	0	0	5	31	21	3	1	1	0	0	0	0	0	256.44444444444446	249.66666666666669	319.0	328.33333333333337	311.66666666666663	278.3333333333333	268.66666666666663	235.66666666666669	204.3333333333333	159.0	202.0	329.0	383.0	390.0	372.0	353.0	317.0	296.0
888407	0	1	28.959181693330788	2.4742044124841582	4.873825061013365	28.959181693330788	1.3003741434819551	4.019082192327171	3.9779504347287444	0.18411967260864454	2.155730937108088	1299.4349982401377	33.73066447273311	6.071906986566419	17	17	58	31	0	0	8	27	23	5	2	1	0	0	0	0	0	396.44444444444446	394.6666666666667	558.0	611.3333333333334	618.6666666666667	484.33333333333337	427.6666666666667	402.6666666666667	341.33333333333337	187.0	237.0	376.0	443.0	445.0	433.0	416.0	359.0	340.0
888377	0	1	28.959181693330788	2.4742044124841582	4.873825061013365	28.959181693330788	1.3003741434819551	4.019082192327171	3.9779504347287444	0.18411967260864454	2.155730937108088	1299.4349982401377	33.73066447273311	6.071906986566419	17	17	62	33	0	0	9	29	24	5	2	2	0	0	0	0	0	404.8888888888889	408.0	575.6666666666667	635.0	638.6666666666667	511.0	447.33333333333337	424.3333333333333	356.33333333333337	199.0	250.0	397.0	468.0	475.0	472.0	459.0	397.0	389.0
888401	0	1	28.959181693330788	2.4742044124841582	4.873825061013365	28.959181693330788	1.3003741434819551	4.019082192327171	3.9779504347287444	0.18411967260864454	2.155730937108088	1299.4349982401377	33.73066447273311	6.071906986566419	17	17	62	33	0	0	9	29	24	5	3	1	0	0	0	0	0	440.44444444444446	434.6666666666667	629.0	672.3333333333333	686.6666666666666	548.3333333333334	516.6666666666666	445.6666666666666	388.33333333333337	199.0	250.0	397.0	468.0	475.0	472.0	459.0	397.0	389.0
888403	0	1	28.959181693330788	2.4742044124841582	4.873825061013365	28.959181693330788	1.3003741434819551	4.019082192327171	3.9779504347287444	0.18411967260864454	2.155730937108088	1299.4349982401377	33.73066447273311	6.071906986566419	17	17	59	32	0	0	9	27	23	5	3	1	0	0	0	0	0	428.44444444444446	424.6666666666666	615.0	655.3333333333334	670.6666666666666	532.3333333333334	496.6666666666667	428.6666666666666	378.3333333333333	193.0	243.0	384.0	454.0	456.0	451.0	427.0	374.0	352.0
888505	0	1	28.959181693330788	2.4742044124841582	4.873825061013365	28.959181693330788	1.3003741434819551	4.019082192327171	3.9779504347287444	0.18411967260864454	2.155730937108088	1299.4349982401377	33.73066447273311	6.071906986566419	17	17	61	35	0	0	11	26	24	5	2	1	3	0	0	0	3	566.4444444444445	504.6666666666667	836.0	858.3333333333333	808.6666666666666	714.3333333333334	630.6666666666666	697.6666666666666	456.33333333333337	210.0	263.0	405.0	477.0	487.0	483.0	472.0	411.0	374.0
1187896	0	2	28.959181693330788	2.4742044124841582	4.873825061013365	28.959181693330788	1.3003741434819551	4.019082192327171	3.9779504347287444	0.18411967260864454	2.155730937108088	1299.4349982401377	33.73066447273311	6.071906986566419	11	11	56	27	0	0	6	29	21	3	2	1	0	0	0	0	0	304.44444444444446	287.6666666666667	377.0	402.33333333333337	405.6666666666667	336.33333333333337	310.66666666666663	277.6666666666667	234.3333333333333	163.0	206.0	332.0	387.0	387.0	370.0	350.0	315.0	299.0
888313	0	1	28.959181693330788	2.4742044124841582	4.873825061013365	28.959181693330788	1.3003741434819551	4.019082192327171	3.9779504347287444	0.18411967260864454	2.155730937108088	1299.4349982401377	33.73066447273311	6.071906986566419	18	18	62	33	0	0	8	29	25	5	2	1	0	0	0	0	0	418.44444444444446	437.33333333333337	611.6666666666667	693.6666666666667	678.0	574.6666666666667	523.6666666666667	472.6666666666667	402.0	199.0	250.0	396.0	482.0	483.0	486.0	475.0	421.0	402.0
1187838	0	2	28.959181693330788	2.4742044124841582	4.873825061013365	28.959181693330788	1.3003741434819551	4.019082192327171	3.9779504347287444	0.18411967260864454	2.155730937108088	1299.4349982401377	33.73066447273311	6.071906986566419	12	12	59	28	0	0	5	31	23	3	2	0	0	0	0	0	0	322.0	319.0	423.0	462.0	431.0	446.0	359.0	337.0	295.0	169.0	214.0	343.0	413.0	414.0	390.0	379.0	371.0	322.0
888561	0	1	28.959181693330788	2.4742044124841582	4.873825061013365	28.959181693330788	1.3003741434819551	4.019082192327171	3.9779504347287444	0.18411967260864454	2.155730937108088	1299.4349982401377	33.73066447273311	6.071906986566419	18	18	65	34	0	0	8	31	26	5	2	1	0	0	0	0	0	422.44444444444446	435.33333333333337	600.6666666666667	659.6666666666667	620.0	512.6666666666667	455.66666666666674	413.3333333333333	345.6666666666667	205.0	257.0	408.0	491.0	489.0	487.0	457.0	408.0	366.0
888567	0	1	28.959181693330788	2.4742044124841582	4.873825061013365	28.959181693330788	1.3003741434819551	4.019082192327171	3.9779504347287444	0.18411967260864454	2.155730937108088	1299.4349982401377	33.73066447273311	6.071906986566419	18	18	65	34	0	0	8	31	26	5	3	0	0	0	0	0	0	458.0	462.0	654.0	697.0	668.0	550.0	525.0	424.0	367.0	205.0	257.0	408.0	491.0	489.0	487.0	457.0	408.0	366.0
1187850	0	2	28.959181693330788	2.4742044124841582	4.873825061013365	28.959181693330788	1.3003741434819551	4.019082192327171	3.9779504347287444	0.18411967260864454	2.155730937108088	1299.4349982401377	33.73066447273311	6.071906986566419	12	12	56	27	0	0	5	29	22	3	2	0	0	0	0	0	0	312.0	304.0	399.0	438.0	405.0	363.0	326.0	306.0	263.0	161.0	206.0	325.0	392.0	384.0	357.0	357.0	328.0	304.0
888329	0	1	28.959181693330788	2.4742044124841582	4.873825061013365	28.959181693330788	1.3003741434819551	4.019082192327171	3.9779504347287444	0.18411967260864454	2.155730937108088	1299.4349982401377	33.73066447273311	6.071906986566419	18	18	65	34	0	0	8	31	26	5	2	1	0	0	0	0	0	422.44444444444446	433.33333333333337	605.6666666666667	683.6666666666667	657.0	553.6666666666667	475.6666666666666	464.6666666666667	396.0	205.0	258.0	410.0	495.0	500.0	493.0	485.0	427.0	420.0
888513	0	1	28.959181693330788	2.4742044124841582	4.873825061013365	28.959181693330788	1.3003741434819551	4.019082192327171	3.9779504347287444	0.18411967260864454	2.155730937108088	1299.4349982401377	33.73066447273311	6.071906986566419	24	24	76	40	0	0	8	36	32	6	2	0	0	0	0	0	0	502.0	522.0	731.0	799.0	788.0	710.0	676.0	645.0	589.0	242.0	307.0	484.0	582.0	581.0	577.0	575.0	539.0	542.0
888515	0	1	28.959181693330788	2.4742044124841582	4.873825061013365	28.959181693330788	1.3003741434819551	4.019082192327171	3.9779504347287444	0.18411967260864454	2.155730937108088	1299.4349982401377	33.73066447273311	6.071906986566419	24	24	78	41	0	0	9	37	32	7	2	0	0	0	0	0	0	528.0	547.0	767.0	842.0	826.0	755.0	713.0	680.0	613.0	249.0	314.0	500.0	599.0	612.0	609.0	619.0	569.0	575.0
1187848	0	2	28.959181693330788	2.4742044124841582	4.873825061013365	28.959181693330788	1.3003741434819551	4.019082192327171	3.9779504347287444	0.18411967260864454	2.155730937108088	1299.4349982401377	33.73066447273311	6.071906986566419	12	12	59	28	0	0	5	31	23	3	2	0	0	0	0	0	0	322.0	313.0	407.0	451.0	424.0	379.0	339.0	318.0	274.0	169.0	214.0	345.0	414.0	412.0	391.0	376.0	345.0	330.0
1187842	0	1	28.959181693330788	2.4742044124841582	4.873825061013365	28.959181693330788	1.3003741434819551	4.019082192327171	3.9779504347287444	0.18411967260864454	2.155730937108088	1299.4349982401377	33.73066447273311	6.071906986566419	18	18	64	31	0	0	4	33	27	3	1	0	0	0	0	0	0	334.0	352.0	466.0	508.0	443.0	425.0	390.0	373.0	331.0	191.0	244.0	395.0	480.0	487.0	478.0	459.0	406.0	382.0
1187840	0	2	28.959181693330788	2.4742044124841582	4.873825061013365	28.959181693330788	1.3003741434819551	4.019082192327171	3.9779504347287444	0.18411967260864454	2.155730937108088	1299.4349982401377	33.73066447273311	6.071906986566419	12	12	60	27	0	0	4	33	23	3	1	0	0	0	0	0	0	274.0	275.0	349.0	377.0	330.0	321.0	297.0	276.0	244.0	165.0	210.0	342.0	410.0	415.0	393.0	379.0	347.0	327.0
176119	0	1	28.959181693330788	2.4742044124841582	4.873825061013365	28.959181693330788	1.3003741434819551	4.019082192327171	3.9779504347287444	0.18411967260864454	2.155730937108088	1299.4349982401377	33.73066447273311	6.071906986566419	12	12	42	23	0	0	4	19	19	2	1	0	1	0	0	0	1	318.0	307.0	437.0	441.0	405.0	374.0	368.0	266.0	188.0	139.0	179.0	289.0	333.0	339.0	321.0	294.0	235.0	163.0
CHEMBL1696	0	1	28.959181693330788	2.4742044124841582	4.873825061013365	28.959181693330788	1.3003741434819551	4.019082192327171	3.9779504347287444	0.18411967260864454	2.155730937108088	1299.4349982401377	33.73066447273311	6.071906986566419	12	12	44	21	0	0	3	23	18	2	0	0	0	1	0	0	1	198.44444444444449	224.0	302.0	334.0	269.0	238.0	171.0	117.0	40.0	125.0	161.0	262.0	332.0	326.0	314.0	266.0	199.0	133.0
187238	0	1	28.959181693330788	2.4742044124841582	4.873825061013365	28.959181693330788	1.3003741434819551	4.019082192327171	3.9779504347287444	0.18411967260864454	2.155730937108088	1299.4349982401377	33.73066447273311	6.071906986566419	12	12	37	20	0	0	3	17	17	1	0	0	0	2	0	0	2	187.20987654320987	214.22222222222223	288.8888888888889	288.71604938271605	238.77777777777777	209.0	159.66666666666669	105.0	47.44444444444444	123.0	160.0	257.0	306.0	291.0	268.0	222.0	150.0	81.0
CHEMBL296602	0	1	28.959181693330788	2.4742044124841582	4.873825061013365	28.959181693330788	1.3003741434819551	4.019082192327171	3.9779504347287444	0.18411967260864454	2.155730937108088	1299.4349982401377	33.73066447273311	6.071906986566419	12	12	34	19	0	0	3	15	16	1	0	0	0	2	0	0	2	183.20987654320987	210.22222222222223	285.8888888888889	271.71604938271605	225.77777777777777	195.0	149.44444444444446	83.55555555555554	26.888888888888893	117.0	152.0	245.0	276.0	254.0	236.0	182.0	122.0	69.0
CHEMBL1323615	0	0	28.959181693330788	2.4742044124841582	4.873825061013365	28.959181693330788	1.3003741434819551	4.019082192327171	3.9779504347287444	0.18411967260864454	2.155730937108088	1299.4349982401377	33.73066447273311	6.071906986566419	12	12	28	16	0	0	3	12	13	2	0	1	0	0	0	0	0	178.44444444444446	202.3333333333333	276.3333333333333	257.0	183.66666666666663	143.0	84.0	39.0	9.0	100.0	125.0	200.0	218.0	194.0	154.0	108.0	60.0	31.0
187963	0	1	28.959181693330788	2.4742044124841582	4.873825061013365	28.959181693330788	1.3003741434819551	4.019082192327171	3.9779504347287444	0.18411967260864454	2.155730937108088	1299.4349982401377	33.73066447273311	6.071906986566419	12	12	52	23	0	0	1	29	22	1	0	0	0	0	0	0	0	194.0	211.0	251.0	210.0	166.0	196.0	210.0	178.0	124.0	143.0	186.0	304.0	362.0	349.0	340.0	322.0	294.0	269.0
187964	0	1	28.959181693330788	2.4742044124841582	4.873825061013365	28.959181693330788	1.3003741434819551	4.019082192327171	3.9779504347287444	0.18411967260864454	2.155730937108088	1299.4349982401377	33.73066447273311	6.071906986566419	12	12	52	25	0	0	3	27	22	1	2	0	0	0	0	0	0	272.0	268.0	344.0	348.0	336.0	307.0	262.0	228.0	216.0	153.0	198.0	319.0	383.0	370.0	362.0	336.0	308.0	279.0
187965	0	1	28.959181693330788	2.4742044124841582	4.873825061013365	28.959181693330788	1.3003741434819551	4.019082192327171	3.9779504347287444	0.18411967260864454	2.155730937108088	1299.4349982401377	33.73066447273311	6.071906986566419	12	12	48	23	0	0	1	25	22	1	0	0	0	0	0	0	0	214.0	235.0	291.0	260.0	205.0	216.0	223.0	198.0	148.0	139.0	178.0	280.0	324.0	301.0	284.0	281.0	272.0	252.0
CHEMBL458282	0	1	28.959181693330788	2.4742044124841582	4.873825061013365	28.959181693330788	1.3003741434819551	4.019082192327171	3.9779504347287444	0.18411967260864454	2.155730937108088	1299.4349982401377	33.73066447273311	6.071906986566419	6	6	46	24	0	2	7	22	17	1	3	0	0	1	2	0	3	282.57887517146776	271.0740740740741	380.6296296296296	363.2592592592592	370.6968449931413	339.5925925925926	264.1851851851852	175.88888888888889	145.03703703703704	146.0	189.0	324.0	385.0	376.0	345.0	286.0	207.0	150.0
CHEMBL459333	0	1	28.959181693330788	2.4742044124841582	4.873825061013365	28.959181693330788	1.3003741434819551	4.019082192327171	3.9779504347287444	0.18411967260864454	2.155730937108088	1299.4349982401377	33.73066447273311	6.071906986566419	12	12	61	32	0	2	8	29	24	2	3	0	0	1	0	2	3	366.4928395061728	366.2444444444444	493.1777777777778	472.4222222222222	470.57975308641977	464.6222222222223	396.8666666666667	386.2444444444444	384.8	195.0	251.0	417.0	493.0	469.0	438.0	391.0	368.0	360.0
CHEMBL516933	0	1	28.959181693330788	2.4742044124841582	4.873825061013365	28.959181693330788	1.3003741434819551	4.019082192327171	3.9779504347287444	0.18411967260864454	2.155730937108088	1299.4349982401377	33.73066447273311	6.071906986566419	12	12	61	32	0	2	8	29	24	2	3	0	0	1	2	0	3	366.57887517146776	367.0740740740741	494.6296296296296	474.7037037037037	471.65980795610426	465.03703703703707	398.1111111111111	387.0740740740741	386.6666666666666	195.0	251.0	417.0	493.0	469.0	438.0	391.0	368.0	360.0
CHEMBL457866	0	1	28.959181693330788	2.4742044124841582	4.873825061013365	28.959181693330788	1.3003741434819551	4.019082192327171	3.9779504347287444	0.18411967260864454	2.155730937108088	1299.4349982401377	33.73066447273311	6.071906986566419	12	12	61	32	0	2	8	29	24	2	5	0	0	1	0	0	1	444.44444444444446	407.0	570.0	543.0	547.0	506.0	415.0	399.0	452.0	193.0	249.0	410.0	491.0	469.0	434.0	393.0	368.0	352.0
CHEMBL458080	0	1	28.959181693330788	2.4742044124841582	4.873825061013365	28.959181693330788	1.3003741434819551	4.019082192327171	3.9779504347287444	0.18411967260864454	2.155730937108088	1299.4349982401377	33.73066447273311	6.071906986566419	12	12	61	30	0	2	6	31	24	2	3	0	0	1	0	0	1	352.44444444444446	351.0	470.0	459.0	465.0	452.0	387.0	367.0	370.0	185.0	239.0	402.0	479.0	459.0	430.0	385.0	360.0	346.0
CHEMBL459332	0	1	28.959181693330788	2.4742044124841582	4.873825061013365	28.959181693330788	1.3003741434819551	4.019082192327171	3.9779504347287444	0.18411967260864454	2.155730937108088	1299.4349982401377	33.73066447273311	6.071906986566419	12	12	61	31	0	2	7	30	24	2	3	0	0	1	0	1	2	359.4686419753086	358.6222222222222	481.0888888888889	465.55555555555554	467.77777777777777	458.31111111111113	391.9333333333333	376.6222222222222	377.4	190.0	245.0	409.0	486.0	464.0	434.0	388.0	364.0	353.0
CHEMBL514424	0	1	28.959181693330788	2.4742044124841582	4.873825061013365	28.959181693330788	1.3003741434819551	4.019082192327171	3.9779504347287444	0.18411967260864454	2.155730937108088	1299.4349982401377	33.73066447273311	6.071906986566419	12	12	61	31	0	2	7	30	24	2	3	0	0	1	1	0	2	359.5116598079561	359.03703703703707	481.8148148148148	466.5925925925926	468.2962962962963	458.5185185185185	392.55555555555554	377.03703703703707	378.33333333333337	190.0	245.0	409.0	486.0	464.0	434.0	388.0	364.0	353.0
CHEMBL457635	0	1	28.959181693330788	2.4742044124841582	4.873825061013365	28.959181693330788	1.3003741434819551	4.019082192327171	3.9779504347287444	0.18411967260864454	2.155730937108088	1299.4349982401377	33.73066447273311	6.071906986566419	6	6	50	24	0	2	5	26	19	1	3	0	0	1	0	0	1	284.44444444444446	283.0	382.0	376.0	405.0	367.0	293.0	221.0	176.0	154.0	205.0	340.0	401.0	390.0	375.0	342.0	295.0	228.0
CHEMBL512202	0	1	28.959181693330788	2.4742044124841582	4.873825061013365	28.959181693330788	1.3003741434819551	4.019082192327171	3.9779504347287444	0.18411967260864454	2.155730937108088	1299.4349982401377	33.73066447273311	6.071906986566419	6	6	46	22	0	2	5	24	17	1	3	0	0	1	0	0	1	268.44444444444446	255.0	350.0	342.0	357.0	317.0	217.0	161.0	144.0	136.0	177.0	307.0	371.0	356.0	321.0	262.0	195.0	138.0
CHEMBL610897	0	1	28.959181693330788	2.4742044124841582	4.873825061013365	28.959181693330788	1.3003741434819551	4.019082192327171	3.9779504347287444	0.18411967260864454	2.155730937108088	1299.4349982401377	33.73066447273311	6.071906986566419	6	6	40	20	0	2	4	20	16	1	2	0	0	1	0	0	1	231.6049382716049	228.1111111111111	314.66666666666663	304.6666666666667	330.1111111111111	297.33333333333337	187.8888888888889	103.7777777777778	24.33333333333333	128.0	169.0	291.0	352.0	333.0	295.0	238.0	168.0	96.0
CHEMBL457415	0	1	28.959181693330788	2.4742044124841582	4.873825061013365	28.959181693330788	1.3003741434819551	4.019082192327171	3.9779504347287444	0.18411967260864454	2.155730937108088	1299.4349982401377	33.73066447273311	6.071906986566419	6	6	46	23	0	2	6	23	17	1	3	0	0	1	0	1	2	275.4686419753086	262.6222222222222	364.0888888888889	351.02222222222224	363.0888888888889	327.7777777777778	239.5555555555556	166.26666666666668	144.31111111111113	141.0	183.0	315.0	378.0	366.0	333.0	274.0	201.0	144.0
CHEMBL458072	0	1	28.959181693330788	2.4742044124841582	4.873825061013365	28.959181693330788	1.3003741434819551	4.019082192327171	3.9779504347287444	0.18411967260864454	2.155730937108088	1299.4349982401377	33.73066447273311	6.071906986566419	6	6	46	23	0	2	6	23	17	1	3	0	1	1	0	0	2	324.44444444444446	290.0	412.0	440.0	411.0	362.0	308.0	310.0	158.0	141.0	183.0	315.0	378.0	366.0	333.0	274.0	201.0	144.0
CHEMBL513090	0	1	28.959181693330788	2.4742044124841582	4.873825061013365	28.959181693330788	1.3003741434819551	4.019082192327171	3.9779504347287444	0.18411967260864454	2.155730937108088	1299.4349982401377	33.73066447273311	6.071906986566419	6	6	46	23	0	2	6	23	17	1	3	0	0	1	1	0	2	275.5116598079561	263.03703703703707	364.8148148148148	352.3703703703704	363.8148148148148	328.2962962962963	240.59259259259252	168.44444444444446	144.51851851851853	141.0	183.0	315.0	378.0	366.0	333.0	274.0	201.0	144.0
CHEMBL3085025	0	2	28.959181693330788	2.4742044124841582	4.873825061013365	28.959181693330788	1.3003741434819551	4.019082192327171	3.9779504347287444	0.18411967260864454	2.155730937108088	1299.4349982401377	33.73066447273311	6.071906986566419	12	12	49	24	0	2	3	25	21	2	0	0	0	1	0	0	1	223.6049382716049	252.1111111111111	336.6666666666667	315.6666666666667	281.1111111111111	293.33333333333337	300.22222222222223	265.0	181.77777777777777	155.0	205.0	343.0	404.0	381.0	366.0	352.0	354.0	301.0
CHEMBL494786	0	1	28.959181693330788	2.4742044124841582	4.873825061013365	28.959181693330788	1.3003741434819551	4.019082192327171	3.9779504347287444	0.18411967260864454	2.155730937108088	1299.4349982401377	33.73066447273311	6.071906986566419	6	6	42	20	0	2	4	22	16	1	2	0	0	1	0	0	1	224.44444444444449	219.0	304.0	296.0	324.0	290.0	174.0	75.0	6.0	124.0	164.0	285.0	347.0	330.0	289.0	226.0	156.0	90.0
CHEMBL523916	0	1	28.959181693330788	2.4742044124841582	4.873825061013365	28.959181693330788	1.3003741434819551	4.019082192327171	3.9779504347287444	0.18411967260864454	2.155730937108088	1299.4349982401377	33.73066447273311	6.071906986566419	17	17	55	29	0	2	6	26	23	4	0	0	0	2	0	0	2	308.04938271604937	349.1111111111111	465.6666666666666	423.6666666666667	458.1111111111111	507.33333333333337	417.88888888888886	298.77777777777777	240.22222222222223	182.0	239.0	403.0	472.0	473.0	449.0	412.0	353.0	288.0
CHEMBL496911	0	2	28.959181693330788	2.4742044124841582	4.873825061013365	28.959181693330788	1.3003741434819551	4.019082192327171	3.9779504347287444	0.18411967260864454	2.155730937108088	1299.4349982401377	33.73066447273311	6.071906986566419	11	11	63	30	0	2	7	33	23	5	0	0	0	2	0	0	2	296.04938271604937	331.1111111111111	437.6666666666667	394.6666666666667	428.1111111111111	485.3333333333333	402.8888888888889	285.77777777777777	212.22222222222223	193.0	257.0	442.0	527.0	520.0	496.0	445.0	396.0	322.0
CHEMBL494626	0	1	28.959181693330788	2.4742044124841582	4.873825061013365	28.959181693330788	1.3003741434819551	4.019082192327171	3.9779504347287444	0.18411967260864454	2.155730937108088	1299.4349982401377	33.73066447273311	6.071906986566419	6	6	40	21	0	2	5	19	16	1	0	0	0	2	2	0	4	168.18381344307272	185.1851851851852	246.28943758573388	236.2222222222222	211.22222222222223	189.07407407407408	130.11111111111111	68.11111111111111	16.185185185185183	127.0	166.0	281.0	342.0	326.0	288.0	223.0	142.0	66.0
CHEMBL494814	0	1	28.959181693330788	2.4742044124841582	4.873825061013365	28.959181693330788	1.3003741434819551	4.019082192327171	3.9779504347287444	0.18411967260864454	2.155730937108088	1299.4349982401377	33.73066447273311	6.071906986566419	12	12	48	25	0	2	3	23	22	1	0	0	0	2	0	0	2	236.0493827160494	266.1111111111111	350.6666666666667	337.6666666666667	298.1111111111111	306.3333333333333	298.8888888888889	257.77777777777777	177.11111111111111	153.0	200.0	331.0	389.0	356.0	330.0	317.0	303.0	256.0
CHEMBL522699	0	1	28.959181693330788	2.4742044124841582	4.873825061013365	28.959181693330788	1.3003741434819551	4.019082192327171	3.9779504347287444	0.18411967260864454	2.155730937108088	1299.4349982401377	33.73066447273311	6.071906986566419	12	12	50	28	0	2	6	22	22	2	2	0	0	2	0	0	2	344.0493827160494	340.1111111111111	474.6666666666667	443.6666666666667	396.1111111111111	378.33333333333337	369.8888888888889	327.77777777777777	253.1111111111111	168.0	217.0	352.0	414.0	380.0	346.0	328.0	320.0	288.0
CHEMBL496913	0	1	28.959181693330788	2.4742044124841582	4.873825061013365	28.959181693330788	1.3003741434819551	4.019082192327171	3.9779504347287444	0.18411967260864454	2.155730937108088	1299.4349982401377	33.73066447273311	6.071906986566419	12	12	50	26	0	2	4	24	22	2	0	0	0	2	0	0	2	252.0493827160494	284.1111111111111	374.6666666666666	359.6666666666667	314.1111111111111	322.33333333333337	313.8888888888889	272.77777777777777	208.11111111111111	160.0	207.0	344.0	402.0	370.0	342.0	324.0	314.0	274.0
CHEMBL449047	0	1	28.959181693330788	2.4742044124841582	4.873825061013365	28.959181693330788	1.3003741434819551	4.019082192327171	3.9779504347287444	0.18411967260864454	2.155730937108088	1299.4349982401377	33.73066447273311	6.071906986566419	6	6	38	19	0	2	3	19	16	1	0	0	0	2	0	0	2	168.04938271604937	186.11111111111111	247.66666666666663	241.66666666666669	207.11111111111111	176.33333333333334	121.88888888888889	61.77777777777778	13.333333333333332	117.0	155.0	266.0	316.0	283.0	234.0	173.0	115.0	58.0
CHEMBL494624	0	1	28.959181693330788	2.4742044124841582	4.873825061013365	28.959181693330788	1.3003741434819551	4.019082192327171	3.9779504347287444	0.18411967260864454	2.155730937108088	1299.4349982401377	33.73066447273311	6.071906986566419	6	6	40	21	0	2	5	19	16	1	0	0	0	2	2	0	4	168.18381344307272	185.1851851851852	246.28943758573388	236.2222222222222	211.22222222222223	189.07407407407408	130.11111111111111	68.11111111111111	16.185185185185183	127.0	166.0	281.0	342.0	326.0	288.0	223.0	142.0	66.0
50083759	0	1	28.959181693330788	2.4742044124841582	4.873825061013365	28.959181693330788	1.3003741434819551	4.019082192327171	3.9779504347287444	0.18411967260864454	2.155730937108088	1299.4349982401377	33.73066447273311	6.071906986566419	6	6	32	15	0	0	3	17	12	1	2	0	0	0	0	0	0	194.0	185.0	246.0	262.0	170.0	114.0	63.0	14.0	1.0	93.0	114.0	194.0	208.0	200.0	167.0	109.0	84.0	48.0
50847908	0	1	28.959181693330788	2.4742044124841582	4.873825061013365	28.959181693330788	1.3003741434819551	4.019082192327171	3.9779504347287444	0.18411967260864454	2.155730937108088	1299.4349982401377	33.73066447273311	6.071906986566419	6	6	36	17	0	0	3	19	14	1	2	0	0	0	0	0	0	206.0	188.0	245.0	237.0	259.0	216.0	141.0	63.0	6.0	103.0	131.0	219.0	257.0	252.0	216.0	179.0	106.0	69.0
50847798	0	1	28.959181693330788	2.4742044124841582	4.873825061013365	28.959181693330788	1.3003741434819551	4.019082192327171	3.9779504347287444	0.18411967260864454	2.155730937108088	1299.4349982401377	33.73066447273311	6.071906986566419	6	6	36	17	0	0	3	19	14	1	2	0	0	0	0	0	0	206.0	188.0	245.0	237.0	259.0	216.0	141.0	63.0	6.0	103.0	131.0	219.0	257.0	252.0	216.0	179.0	106.0	69.0
CHEMBL2432054	0	1	28.959181693330788	2.4742044124841582	4.873825061013365	28.959181693330788	1.3003741434819551	4.019082192327171	3.9779504347287444	0.18411967260864454	2.155730937108088	1299.4349982401377	33.73066447273311	6.071906986566419	6	6	48	24	0	2	3	24	21	1	1	0	1	0	0	0	1	292.0	299.0	445.0	418.0	269.0	182.0	169.0	198.0	214.0	176.0	253.0	464.0	505.0	384.0	305.0	297.0	257.0	242.0
176130	0	1	28.959181693330788	2.4742044124841582	4.873825061013365	28.959181693330788	1.3003741434819551	4.019082192327171	3.9779504347287444	0.18411967260864454	2.155730937108088	1299.4349982401377	33.73066447273311	6.071906986566419	18	18	57	30	0	0	4	27	26	2	1	0	0	1	0	0	1	331.60493827160496	354.1111111111111	468.6666666666667	512.6666666666667	413.1111111111111	367.1111111111111	297.22222222222223	282.8888888888889	266.3333333333333	183.0	233.0	373.0	453.0	450.0	435.0	397.0	351.0	315.0
176124	0	1	28.959181693330788	2.4742044124841582	4.873825061013365	28.959181693330788	1.3003741434819551	4.019082192327171	3.9779504347287444	0.18411967260864454	2.155730937108088	1299.4349982401377	33.73066447273311	6.071906986566419	12	12	48	23	0	0	3	25	20	1	2	0	0	0	0	0	0	262.0	260.0	327.0	312.0	274.0	279.0	252.0	223.0	182.0	141.0	179.0	293.0	338.0	334.0	311.0	297.0	254.0	221.0
50144605	0	2	28.959181693330788	2.4742044124841582	4.873825061013365	28.959181693330788	1.3003741434819551	4.019082192327171	3.9779504347287444	0.18411967260864454	2.155730937108088	1299.4349982401377	33.73066447273311	6.071906986566419	6	6	62	29	0	0	8	33	21	3	1	2	0	1	0	0	1	247.5047427318906	211.0663349917081	294.28026533996683	306.0845771144279	248.966832504146	244.2089552238806	213.76451077943616	198.2089552238806	179.424543946932	187.0	245.0	408.0	489.0	500.0	464.0	420.0	372.0	353.0
182303	0	1	28.959181693330788	2.4742044124841582	4.873825061013365	28.959181693330788	1.3003741434819551	4.019082192327171	3.9779504347287444	0.18411967260864454	2.155730937108088	1299.4349982401377	33.73066447273311	6.071906986566419	6	6	48	21	0	0	3	27	18	1	2	0	0	0	0	0	0	224.0	231.0	312.0	349.0	330.0	268.0	208.0	86.0	24.0	143.0	187.0	325.0	387.0	410.0	390.0	336.0	263.0	170.0
189074	0	1	28.959181693330788	2.4742044124841582	4.873825061013365	28.959181693330788	1.3003741434819551	4.019082192327171	3.9779504347287444	0.18411967260864454	2.155730937108088	1299.4349982401377	33.73066447273311	6.071906986566419	12	12	45	24	0	0	5	21	19	2	2	0	1	0	0	0	1	340.0	316.0	389.0	420.0	387.0	362.0	339.0	340.0	328.0	135.0	161.0	244.0	256.0	241.0	226.0	226.0	243.0	242.0
176128	0	1	28.959181693330788	2.4742044124841582	4.873825061013365	28.959181693330788	1.3003741434819551	4.019082192327171	3.9779504347287444	0.18411967260864454	2.155730937108088	1299.4349982401377	33.73066447273311	6.071906986566419	9	10	49	21	0	0	2	28	19	2	0	0	0	0	0	0	0	188.0	213.0	292.0	283.0	248.0	192.0	161.0	112.0	59.0	136.0	177.0	305.0	359.0	396.0	353.0	316.0	261.0	210.0
176121	0	1	28.959181693330788	2.4742044124841582	4.873825061013365	28.959181693330788	1.3003741434819551	4.019082192327171	3.9779504347287444	0.18411967260864454	2.155730937108088	1299.4349982401377	33.73066447273311	6.071906986566419	12	12	42	21	0	0	2	21	19	1	0	1	0	0	0	0	0	200.44444444444449	220.0	286.33333333333337	316.33333333333337	267.0	248.3333333333333	190.3333333333333	140.33333333333331	59.33333333333333	129.0	162.0	264.0	315.0	311.0	294.0	257.0	219.0	165.0
176151	0	1	28.959181693330788	2.4742044124841582	4.873825061013365	28.959181693330788	1.3003741434819551	4.019082192327171	3.9779504347287444	0.18411967260864454	2.155730937108088	1299.4349982401377	33.73066447273311	6.071906986566419	12	12	36	19	0	0	3	17	16	2	0	0	0	0	1	0	1	201.06721536351165	209.03703703703704	257.55555555555554	253.5555555555556	235.03703703703704	238.03703703703707	199.81481481481484	115.07407407407408	29.370370370370367	109.0	131.0	204.0	218.0	222.0	209.0	214.0	174.0	125.0
50834737	0	2	28.959181693330788	2.4742044124841582	4.873825061013365	28.959181693330788	1.3003741434819551	4.019082192327171	3.9779504347287444	0.18411967260864454	2.155730937108088	1299.4349982401377	33.73066447273311	6.071906986566419	12	12	52	26	0	2	4	26	22	2	0	0	2	0	0	0	2	338.0	322.0	440.0	429.0	376.0	371.0	438.0	408.0	324.0	168.0	220.0	373.0	445.0	441.0	441.0	428.0	410.0	331.0
CHEMBL2096874	0	1	28.959181693330788	2.4742044124841582	4.873825061013365	28.959181693330788	1.3003741434819551	4.019082192327171	3.9779504347287444	0.18411967260864454	2.155730937108088	1299.4349982401377	33.73066447273311	6.071906986566419	12	12	44	21	0	2	1	23	20	1	0	0	0	0	0	0	0	196.0	225.0	306.0	299.0	285.0	301.0	237.0	123.0	39.0	139.0	188.0	324.0	399.0	392.0	375.0	327.0	246.0	137.0
CHEMBL2096860	0	1	28.959181693330788	2.4742044124841582	4.873825061013365	28.959181693330788	1.3003741434819551	4.019082192327171	3.9779504347287444	0.18411967260864454	2.155730937108088	1299.4349982401377	33.73066447273311	6.071906986566419	6	6	40	20	0	2	4	20	16	1	2	0	0	0	0	1	1	231.0241975308642	225.6222222222222	310.93333333333334	300.93333333333334	327.6222222222222	295.4666666666667	184.77777777777777	97.55555555555556	11.266666666666666	128.0	169.0	291.0	352.0	333.0	295.0	238.0	168.0	96.0
CHEMBL2096857	0	1	28.959181693330788	2.4742044124841582	4.873825061013365	28.959181693330788	1.3003741434819551	4.019082192327171	3.9779504347287444	0.18411967260864454	2.155730937108088	1299.4349982401377	33.73066447273311	6.071906986566419	6	6	40	20	0	2	4	20	16	1	2	0	1	0	0	0	1	280.0	253.0	352.0	342.0	355.0	316.0	219.0	166.0	155.0	128.0	169.0	291.0	352.0	333.0	295.0	238.0	168.0	96.0
CHEMBL487874	0	1	28.959181693330788	2.4742044124841582	4.873825061013365	28.959181693330788	1.3003741434819551	4.019082192327171	3.9779504347287444	0.18411967260864454	2.155730937108088	1299.4349982401377	33.73066447273311	6.071906986566419	17	17	59	31	0	2	6	28	25	2	2	0	0	2	0	0	2	354.04938271604937	384.1111111111111	508.6666666666667	468.6666666666667	495.1111111111111	529.3333333333333	451.8888888888889	361.77777777777777	308.0	194.0	252.0	425.0	496.0	498.0	479.0	438.0	374.0	316.0
50872490	0	1	28.959181693330788	2.4742044124841582	4.873825061013365	28.959181693330788	1.3003741434819551	4.019082192327171	3.9779504347287444	0.18411967260864454	2.155730937108088	1299.4349982401377	33.73066447273311	6.071906986566419	17	17	57	30	0	2	5	27	25	2	2	0	0	1	0	0	1	353.60493827160496	384.1111111111111	508.6666666666666	468.6666666666667	495.1111111111111	529.3333333333333	451.8888888888889	361.77777777777777	308.0	193.0	252.0	425.0	496.0	498.0	479.0	438.0	374.0	316.0
CHEMBL488423	0	1	28.959181693330788	2.4742044124841582	4.873825061013365	28.959181693330788	1.3003741434819551	4.019082192327171	3.9779504347287444	0.18411967260864454	2.155730937108088	1299.4349982401377	33.73066447273311	6.071906986566419	17	17	55	30	0	2	6	25	24	2	1	0	1	2	0	0	3	366.0493827160494	382.1111111111111	510.6666666666667	468.6666666666667	493.1111111111111	527.3333333333333	453.8888888888889	365.77777777777777	310.0	187.0	244.0	409.0	477.0	475.0	454.0	416.0	359.0	291.0
50872496	0	1	28.959181693330788	2.4742044124841582	4.873825061013365	28.959181693330788	1.3003741434819551	4.019082192327171	3.9779504347287444	0.18411967260864454	2.155730937108088	1299.4349982401377	33.73066447273311	6.071906986566419	17	17	53	29	0	2	5	24	24	2	1	0	1	1	0	0	2	365.60493827160496	382.1111111111111	510.6666666666666	468.6666666666667	493.1111111111111	527.3333333333333	453.8888888888889	365.77777777777777	310.0	186.0	244.0	409.0	477.0	475.0	454.0	416.0	359.0	291.0
CHEMBL520035	0	1	28.959181693330788	2.4742044124841582	4.873825061013365	28.959181693330788	1.3003741434819551	4.019082192327171	3.9779504347287444	0.18411967260864454	2.155730937108088	1299.4349982401377	33.73066447273311	6.071906986566419	17	17	55	30	0	2	6	25	24	2	1	0	0	3	0	0	3	317.6543209876544	357.22222222222223	473.3333333333333	431.33333333333337	468.22222222222223	514.8888888888889	429.0	316.0	247.77777777777777	187.0	244.0	409.0	477.0	475.0	454.0	416.0	359.0	291.0
50872494	0	1	28.959181693330788	2.4742044124841582	4.873825061013365	28.959181693330788	1.3003741434819551	4.019082192327171	3.9779504347287444	0.18411967260864454	2.155730937108088	1299.4349982401377	33.73066447273311	6.071906986566419	17	17	53	29	0	2	5	24	24	2	1	0	0	2	0	0	2	317.2098765432099	357.22222222222223	473.3333333333333	431.33333333333337	468.22222222222223	514.8888888888889	429.0	316.0	247.7777777777778	186.0	244.0	409.0	477.0	475.0	454.0	416.0	359.0	291.0
CHEMBL469887	0	1	28.959181693330788	2.4742044124841582	4.873825061013365	28.959181693330788	1.3003741434819551	4.019082192327171	3.9779504347287444	0.18411967260864454	2.155730937108088	1299.4349982401377	33.73066447273311	6.071906986566419	17	17	56	30	0	2	6	26	24	2	2	0	0	2	0	0	2	350.04938271604937	384.1111111111111	520.6666666666666	492.6666666666667	505.1111111111111	527.3333333333333	463.8888888888889	381.77777777777777	280.0	188.0	245.0	411.0	484.0	478.0	468.0	422.0	363.0	309.0
50872498	0	1	28.959181693330788	2.4742044124841582	4.873825061013365	28.959181693330788	1.3003741434819551	4.019082192327171	3.9779504347287444	0.18411967260864454	2.155730937108088	1299.4349982401377	33.73066447273311	6.071906986566419	17	17	54	29	0	2	5	25	24	2	2	0	0	1	0	0	1	349.60493827160496	384.1111111111111	520.6666666666666	492.6666666666667	505.1111111111111	527.3333333333334	463.8888888888889	381.77777777777777	280.0	187.0	245.0	411.0	484.0	478.0	468.0	422.0	363.0	309.0
CHEMBL511466	0	1	28.959181693330788	2.4742044124841582	4.873825061013365	28.959181693330788	1.3003741434819551	4.019082192327171	3.9779504347287444	0.18411967260864454	2.155730937108088	1299.4349982401377	33.73066447273311	6.071906986566419	17	17	52	29	0	2	6	23	23	2	1	0	1	2	0	0	3	362.0493827160494	382.1111111111111	522.6666666666666	492.6666666666667	503.1111111111111	527.3333333333334	467.88888888888886	383.77777777777777	273.0	181.0	237.0	395.0	465.0	455.0	442.0	400.0	344.0	288.0
50872501	0	1	28.959181693330788	2.4742044124841582	4.873825061013365	28.959181693330788	1.3003741434819551	4.019082192327171	3.9779504347287444	0.18411967260864454	2.155730937108088	1299.4349982401377	33.73066447273311	6.071906986566419	17	17	50	28	0	2	5	22	23	2	1	0	1	1	0	0	2	361.60493827160496	382.1111111111111	522.6666666666666	492.6666666666667	503.1111111111111	527.3333333333333	467.8888888888889	383.77777777777777	273.0	180.0	237.0	395.0	465.0	455.0	442.0	400.0	344.0	288.0
50543996	0	1	28.959181693330788	2.4742044124841582	4.873825061013365	28.959181693330788	1.3003741434819551	4.019082192327171	3.9779504347287444	0.18411967260864454	2.155730937108088	1299.4349982401377	33.73066447273311	6.071906986566419	11	11	58	29	0	2	7	29	22	4	2	0	0	1	0	0	1	343.60493827160496	349.1111111111111	453.6666666666666	383.6666666666667	420.1111111111111	402.3333333333333	325.8888888888889	273.77777777777777	227.3333333333333	181.0	238.0	395.0	463.0	446.0	418.0	380.0	341.0	301.0
50543980	0	1	28.959181693330788	2.4742044124841582	4.873825061013365	28.959181693330788	1.3003741434819551	4.019082192327171	3.9779504347287444	0.18411967260864454	2.155730937108088	1299.4349982401377	33.73066447273311	6.071906986566419	6	6	40	20	0	2	4	20	16	1	2	0	0	1	0	0	1	231.6049382716049	228.1111111111111	314.66666666666663	304.6666666666667	330.1111111111111	297.33333333333337	187.8888888888889	103.7777777777778	24.33333333333333	128.0	169.0	291.0	352.0	333.0	295.0	238.0	168.0	96.0
50700418	0	1	28.959181693330788	2.4742044124841582	4.873825061013365	28.959181693330788	1.3003741434819551	4.019082192327171	3.9779504347287444	0.18411967260864454	2.155730937108088	1299.4349982401377	33.73066447273311	6.071906986566419	12	12	47	26	0	2	6	21	20	3	1	0	1	1	0	0	2	343.60493827160496	340.1111111111111	475.6666666666666	467.6666666666667	483.1111111111111	463.33333333333337	447.8888888888889	360.7777777777778	296.7777777777778	163.0	213.0	353.0	421.0	402.0	381.0	354.0	322.0	262.0
50700421	0	1	28.959181693330788	2.4742044124841582	4.873825061013365	28.959181693330788	1.3003741434819551	4.019082192327171	3.9779504347287444	0.18411967260864454	2.155730937108088	1299.4349982401377	33.73066447273311	6.071906986566419	12	12	47	26	0	2	6	21	20	3	1	0	0	1	1	0	2	294.6721536351166	313.1481481481481	421.7407407407408	420.4814814814815	435.92592592592587	436.3703703703704	387.22222222222223	320.3333333333333	209.14814814814807	163.0	213.0	353.0	421.0	402.0	381.0	354.0	322.0	262.0
50700419	0	1	28.959181693330788	2.4742044124841582	4.873825061013365	28.959181693330788	1.3003741434819551	4.019082192327171	3.9779504347287444	0.18411967260864454	2.155730937108088	1299.4349982401377	33.73066447273311	6.071906986566419	12	12	47	26	0	2	6	21	20	3	1	0	0	1	1	0	2	294.6721536351166	311.1481481481481	413.7407407407408	414.4814814814815	425.92592592592587	432.3703703703703	379.22222222222223	308.3333333333333	223.14814814814807	163.0	213.0	354.0	422.0	405.0	384.0	357.0	330.0	269.0
50700420	0	1	28.959181693330788	2.4742044124841582	4.873825061013365	28.959181693330788	1.3003741434819551	4.019082192327171	3.9779504347287444	0.18411967260864454	2.155730937108088	1299.4349982401377	33.73066447273311	6.071906986566419	12	12	47	26	0	2	6	21	20	3	1	0	0	1	1	0	2	294.6721536351166	311.1481481481481	414.7407407407408	417.2222222222222	425.14814814814815	437.3703703703704	374.925925925926	316.1111111111111	220.3333333333333	163.0	213.0	353.0	421.0	402.0	381.0	354.0	322.0	262.0
50544027	0	2	28.959181693330788	2.4742044124841582	4.873825061013365	28.959181693330788	1.3003741434819551	4.019082192327171	3.9779504347287444	0.18411967260864454	2.155730937108088	1299.4349982401377	33.73066447273311	6.071906986566419	18	18	84	44	0	4	8	40	36	4	2	0	0	2	0	0	2	489.2098765432099	526.2222222222222	731.3333333333334	769.3333333333334	832.2222222222222	852.6666666666666	755.7777777777778	663.5555555555555	509.55555555555554	288.0	384.0	656.0	805.0	794.0	770.0	724.0	682.0	594.0
50544025	0	2	28.959181693330788	2.4742044124841582	4.873825061013365	28.959181693330788	1.3003741434819551	4.019082192327171	3.9779504347287444	0.18411967260864454	2.155730937108088	1299.4349982401377	33.73066447273311	6.071906986566419	12	12	90	44	0	4	8	46	36	4	2	0	0	2	0	0	2	455.2098765432099	484.2222222222222	673.3333333333333	702.3333333333334	760.2222222222222	758.6666666666666	637.7777777777778	539.5555555555555	403.55555555555554	294.0	398.0	692.0	863.0	854.0	827.0	800.0	794.0	736.0
50543997	0	2	28.959181693330788	2.4742044124841582	4.873825061013365	28.959181693330788	1.3003741434819551	4.019082192327171	3.9779504347287444	0.18411967260864454	2.155730937108088	1299.4349982401377	33.73066447273311	6.071906986566419	12	12	93	45	0	4	8	48	37	4	2	0	0	2	0	0	2	463.20987654320993	490.2222222222222	680.3333333333333	702.3333333333334	757.2222222222222	750.6666666666666	617.7777777777777	495.55555555555554	381.33333333333337	300.0	406.0	705.0	882.0	875.0	851.0	818.0	773.0	694.0
50543985	0	2	28.959181693330788	2.4742044124841582	4.873825061013365	28.959181693330788	1.3003741434819551	4.019082192327171	3.9779504347287444	0.18411967260864454	2.155730937108088	1299.4349982401377	33.73066447273311	6.071906986566419	17	17	87	46	0	4	11	41	35	5	4	0	0	2	0	0	2	573.2098765432099	587.2222222222222	810.3333333333333	783.3333333333334	908.2222222222222	915.6666666666669	785.7777777777778	719.5555555555555	632.6666666666667	297.0	394.0	668.0	801.0	787.0	741.0	691.0	646.0	588.0
50543970	0	2	28.959181693330788	2.4742044124841582	4.873825061013365	28.959181693330788	1.3003741434819551	4.019082192327171	3.9779504347287444	0.18411967260864454	2.155730937108088	1299.4349982401377	33.73066447273311	6.071906986566419	17	17	99	50	0	4	11	49	39	5	4	0	0	2	0	0	2	589.2098765432099	603.2222222222222	826.3333333333333	787.3333333333334	894.2222222222222	870.6666666666667	733.7777777777777	625.5555555555555	538.6666666666666	321.0	426.0	720.0	865.0	852.0	805.0	754.0	700.0	635.0
50543973	0	2	28.959181693330788	2.4742044124841582	4.873825061013365	28.959181693330788	1.3003741434819551	4.019082192327171	3.9779504347287444	0.18411967260864454	2.155730937108088	1299.4349982401377	33.73066447273311	6.071906986566419	17	17	102	51	0	4	11	51	40	5	4	0	0	2	0	0	2	593.2098765432099	607.2222222222222	830.3333333333333	791.3333333333334	898.2222222222222	874.6666666666667	737.7777777777778	617.5555555555555	524.6666666666667	327.0	434.0	733.0	881.0	868.0	821.0	770.0	716.0	652.0
CHEMBL2096858	0	1	28.959181693330788	2.4742044124841582	4.873825061013365	28.959181693330788	1.3003741434819551	4.019082192327171	3.9779504347287444	0.18411967260864454	2.155730937108088	1299.4349982401377	33.73066447273311	6.071906986566419	6	6	40	20	0	2	4	20	16	1	2	0	0	1	0	0	1	231.6049382716049	228.1111111111111	314.66666666666663	304.6666666666667	330.1111111111111	297.33333333333337	187.8888888888889	103.7777777777778	24.33333333333333	128.0	169.0	291.0	352.0	333.0	295.0	238.0	168.0	96.0
50544007	0	2	28.959181693330788	2.4742044124841582	4.873825061013365	28.959181693330788	1.3003741434819551	4.019082192327171	3.9779504347287444	0.18411967260864454	2.155730937108088	1299.4349982401377	33.73066447273311	6.071906986566419	18	18	87	45	0	4	8	42	37	4	2	0	0	2	0	0	2	493.2098765432099	526.2222222222222	727.3333333333333	755.3333333333334	818.2222222222222	830.6666666666667	731.7777777777777	637.5555555555555	519.5555555555555	294.0	392.0	669.0	821.0	807.0	781.0	732.0	687.0	614.0
50543984	0	2	28.959181693330788	2.4742044124841582	4.873825061013365	28.959181693330788	1.3003741434819551	4.019082192327171	3.9779504347287444	0.18411967260864454	2.155730937108088	1299.4349982401377	33.73066447273311	6.071906986566419	18	18	93	47	0	4	8	46	39	4	2	0	0	2	0	0	2	501.20987654320993	530.2222222222222	723.3333333333333	737.3333333333334	790.2222222222222	798.6666666666667	689.7777777777777	607.5555555555555	511.55555555555554	306.0	408.0	695.0	853.0	836.0	805.0	751.0	700.0	639.0
50543988	0	2	28.959181693330788	2.4742044124841582	4.873825061013365	28.959181693330788	1.3003741434819551	4.019082192327171	3.9779504347287444	0.18411967260864454	2.155730937108088	1299.4349982401377	33.73066447273311	6.071906986566419	18	18	90	46	0	4	8	44	38	4	2	0	0	2	0	0	2	497.2098765432099	530.2222222222222	727.3333333333333	751.3333333333334	804.2222222222222	816.6666666666667	709.7777777777778	613.5555555555555	493.55555555555554	300.0	400.0	682.0	837.0	823.0	794.0	743.0	695.0	619.0
CHEMBL2096859	0	1	28.959181693330788	2.4742044124841582	4.873825061013365	28.959181693330788	1.3003741434819551	4.019082192327171	3.9779504347287444	0.18411967260864454	2.155730937108088	1299.4349982401377	33.73066447273311	6.071906986566419	6	6	40	20	0	2	4	20	16	1	2	0	0	0	1	0	1	231.06721536351165	226.03703703703707	311.55555555555554	301.55555555555554	328.03703703703707	295.77777777777777	185.2962962962963	98.59259259259258	13.444444444444445	128.0	169.0	291.0	352.0	333.0	295.0	238.0	168.0	96.0
50543978	0	1	28.959181693330788	2.4742044124841582	4.873825061013365	28.959181693330788	1.3003741434819551	4.019082192327171	3.9779504347287444	0.18411967260864454	2.155730937108088	1299.4349982401377	33.73066447273311	6.071906986566419	11	11	47	24	0	2	4	23	20	1	2	1	0	0	0	0	0	274.44444444444446	278.0	392.6666666666666	374.6666666666667	401.0	353.0	236.66666666666663	177.0	170.33333333333334	155.0	205.0	349.0	412.0	396.0	361.0	298.0	239.0	207.0
50544016	0	2	28.959181693330788	2.4742044124841582	4.873825061013365	28.959181693330788	1.3003741434819551	4.019082192327171	3.9779504347287444	0.18411967260864454	2.155730937108088	1299.4349982401377	33.73066447273311	6.071906986566419	28	28	98	52	0	4	8	46	44	4	2	2	0	0	0	0	0	574.8888888888889	626.0	887.3333333333333	909.3333333333334	974.0	964.0	853.3333333333333	810.0	788.6666666666666	342.0	456.0	772.0	925.0	920.0	902.0	844.0	824.0	816.0
50544026	0	2	28.959181693330788	2.4742044124841582	4.873825061013365	28.959181693330788	1.3003741434819551	4.019082192327171	3.9779504347287444	0.18411967260864454	2.155730937108088	1299.4349982401377	33.73066447273311	6.071906986566419	22	22	104	52	0	4	8	52	44	4	2	2	0	0	0	0	0	540.8888888888889	584.0	829.3333333333333	842.3333333333334	902.0	870.0	735.3333333333333	686.0	682.6666666666666	348.0	470.0	808.0	983.0	980.0	959.0	920.0	936.0	958.0
50544010	0	2	28.959181693330788	2.4742044124841582	4.873825061013365	28.959181693330788	1.3003741434819551	4.019082192327171	3.9779504347287444	0.18411967260864454	2.155730937108088	1299.4349982401377	33.73066447273311	6.071906986566419	28	28	104	54	0	4	8	50	46	4	2	2	0	0	0	0	0	582.8888888888889	626.0	880.3333333333333	884.3333333333333	954.0	936.0	831.3333333333333	808.0	854.6666666666666	354.0	472.0	799.0	958.0	953.0	931.0	876.0	856.0	888.0
50544000	0	2	28.959181693330788	2.4742044124841582	4.873825061013365	28.959181693330788	1.3003741434819551	4.019082192327171	3.9779504347287444	0.18411967260864454	2.155730937108088	1299.4349982401377	33.73066447273311	6.071906986566419	28	28	104	54	0	4	8	50	46	4	2	2	0	0	0	0	0	582.8888888888889	626.0	879.3333333333333	881.3333333333334	946.0	924.0	805.3333333333333	778.0	796.6666666666667	354.0	472.0	798.0	957.0	946.0	924.0	860.0	834.0	856.0
50544018	0	2	28.959181693330788	2.4742044124841582	4.873825061013365	28.959181693330788	1.3003741434819551	4.019082192327171	3.9779504347287444	0.18411967260864454	2.155730937108088	1299.4349982401377	33.73066447273311	6.071906986566419	22	22	106	52	0	4	8	54	44	4	2	2	0	0	0	0	0	530.8888888888889	564.0	789.3333333333333	787.3333333333334	838.0	780.0	617.3333333333333	542.0	548.6666666666666	340.0	456.0	774.0	934.0	924.0	896.0	828.0	786.0	786.0
50544015	0	2	28.959181693330788	2.4742044124841582	4.873825061013365	28.959181693330788	1.3003741434819551	4.019082192327171	3.9779504347287444	0.18411967260864454	2.155730937108088	1299.4349982401377	33.73066447273311	6.071906986566419	22	22	112	54	0	4	8	58	46	4	2	2	0	0	0	0	0	538.8888888888889	572.0	797.3333333333333	795.3333333333334	846.0	788.0	625.3333333333333	546.0	548.6666666666667	352.0	472.0	800.0	966.0	956.0	928.0	860.0	818.0	818.0
50544014	0	2	28.959181693330788	2.4742044124841582	4.873825061013365	28.959181693330788	1.3003741434819551	4.019082192327171	3.9779504347287444	0.18411967260864454	2.155730937108088	1299.4349982401377	33.73066447273311	6.071906986566419	22	22	118	56	0	4	8	62	48	4	2	2	0	0	0	0	0	546.8888888888889	580.0	805.3333333333333	803.3333333333334	854.0	796.0	633.3333333333333	554.0	556.6666666666666	364.0	488.0	826.0	998.0	988.0	960.0	892.0	850.0	850.0
50544021	0	2	28.959181693330788	2.4742044124841582	4.873825061013365	28.959181693330788	1.3003741434819551	4.019082192327171	3.9779504347287444	0.18411967260864454	2.155730937108088	1299.4349982401377	33.73066447273311	6.071906986566419	28	28	101	53	0	4	8	48	45	4	2	2	0	0	0	0	0	578.8888888888889	626.0	883.3333333333333	895.3333333333334	960.0	942.0	829.3333333333333	784.0	798.6666666666666	348.0	464.0	785.0	941.0	933.0	913.0	852.0	829.0	836.0
50544011	0	2	28.959181693330788	2.4742044124841582	4.873825061013365	28.959181693330788	1.3003741434819551	4.019082192327171	3.9779504347287444	0.18411967260864454	2.155730937108088	1299.4349982401377	33.73066447273311	6.071906986566419	28	28	107	55	0	4	8	52	47	4	2	2	0	0	0	0	0	586.8888888888889	630.0	879.3333333333333	877.3333333333333	932.0	910.0	787.3333333333333	754.0	790.6666666666666	360.0	480.0	811.0	973.0	962.0	937.0	871.0	842.0	861.0
50544023	0	2	28.959181693330788	2.4742044124841582	4.873825061013365	28.959181693330788	1.3003741434819551	4.019082192327171	3.9779504347287444	0.18411967260864454	2.155730937108088	1299.4349982401377	33.73066447273311	6.071906986566419	28	28	104	54	0	4	8	50	46	4	2	2	0	0	0	0	0	582.8888888888889	630.0	883.3333333333333	891.3333333333334	946.0	928.0	807.3333333333333	760.0	772.6666666666666	354.0	472.0	798.0	957.0	949.0	926.0	863.0	837.0	841.0
50329092	0	1	28.959181693330788	2.4742044124841582	4.873825061013365	28.959181693330788	1.3003741434819551	4.019082192327171	3.9779504347287444	0.18411967260864454	2.155730937108088	1299.4349982401377	33.73066447273311	6.071906986566419	6	6	40	21	0	2	5	19	16	1	2	0	0	2	0	0	2	239.20987654320987	238.22222222222223	327.8888888888889	316.71604938271605	339.77777777777777	311.2222222222222	216.66666666666663	122.1111111111111	25.888888888888893	133.0	175.0	298.0	358.0	340.0	307.0	250.0	174.0	102.0
187962	0	1	28.959181693330788	2.4742044124841582	4.873825061013365	28.959181693330788	1.3003741434819551	4.019082192327171	3.9779504347287444	0.18411967260864454	2.155730937108088	1299.4349982401377	33.73066447273311	6.071906986566419	6	6	43	22	0	2	5	21	17	1	4	0	0	0	0	0	0	312.0	289.0	416.0	414.0	459.0	361.0	323.0	221.0	168.0	137.0	179.0	299.0	353.0	324.0	277.0	235.0	225.0	192.0
50700414	0	1	28.959181693330788	2.4742044124841582	4.873825061013365	28.959181693330788	1.3003741434819551	4.019082192327171	3.9779504347287444	0.18411967260864454	2.155730937108088	1299.4349982401377	33.73066447273311	6.071906986566419	12	12	48	25	0	2	5	23	20	3	0	0	1	1	0	0	2	295.60493827160496	302.1111111111111	413.6666666666667	365.6666666666667	319.1111111111111	317.33333333333337	343.8888888888889	335.22222222222223	292.1111111111111	159.0	209.0	348.0	416.0	398.0	385.0	364.0	327.0	263.0
50700417	0	1	28.959181693330788	2.4742044124841582	4.873825061013365	28.959181693330788	1.3003741434819551	4.019082192327171	3.9779504347287444	0.18411967260864454	2.155730937108088	1299.4349982401377	33.73066447273311	6.071906986566419	12	12	48	25	0	2	5	23	20	3	0	0	0	1	1	0	2	246.67215363511664	275.1481481481481	359.7407407407408	318.48148148148147	271.9259259259259	303.85185185185185	323.66666666666663	294.7777777777778	204.48148148148147	159.0	209.0	348.0	416.0	398.0	385.0	364.0	327.0	263.0
50700415	0	1	28.959181693330788	2.4742044124841582	4.873825061013365	28.959181693330788	1.3003741434819551	4.019082192327171	3.9779504347287444	0.18411967260864454	2.155730937108088	1299.4349982401377	33.73066447273311	6.071906986566419	12	12	48	25	0	2	5	23	20	3	0	0	0	1	1	0	2	246.67215363511664	273.1481481481481	351.7407407407408	316.48148148148147	273.9259259259259	295.85185185185185	303.66666666666663	282.7777777777778	218.48148148148147	159.0	209.0	349.0	417.0	400.0	389.0	368.0	334.0	270.0
50700416	0	1	28.959181693330788	2.4742044124841582	4.873825061013365	28.959181693330788	1.3003741434819551	4.019082192327171	3.9779504347287444	0.18411967260864454	2.155730937108088	1299.4349982401377	33.73066447273311	6.071906986566419	12	12	48	25	0	2	5	23	20	3	0	0	0	1	1	0	2	246.6721536351166	273.1481481481481	352.7407407407408	319.22222222222223	271.1481481481481	297.3703703703704	306.4074074074074	289.0	215.66666666666669	159.0	209.0	348.0	416.0	398.0	385.0	364.0	327.0	263.0
50834717	0	2	28.959181693330788	2.4742044124841582	4.873825061013365	28.959181693330788	1.3003741434819551	4.019082192327171	3.9779504347287444	0.18411967260864454	2.155730937108088	1299.4349982401377	33.73066447273311	6.071906986566419	12	12	49	24	0	2	3	25	21	2	0	0	0	1	0	0	1	223.6049382716049	252.1111111111111	336.6666666666667	315.6666666666667	281.1111111111111	293.33333333333337	300.22222222222223	265.0	181.77777777777777	155.0	205.0	343.0	404.0	381.0	366.0	352.0	354.0	301.0
50834744	0	2	28.959181693330788	2.4742044124841582	4.873825061013365	28.959181693330788	1.3003741434819551	4.019082192327171	3.9779504347287444	0.18411967260864454	2.155730937108088	1299.4349982401377	33.73066447273311	6.071906986566419	12	12	49	25	0	2	4	24	21	2	0	0	0	2	0	0	2	231.20987654320987	261.22222222222223	347.33333333333337	324.33333333333337	287.22222222222223	303.66666666666663	315.44444444444446	282.0	199.5555555555556	160.0	210.0	349.0	409.0	384.0	372.0	360.0	365.0	316.0
50834743	0	2	28.959181693330788	2.4742044124841582	4.873825061013365	28.959181693330788	1.3003741434819551	4.019082192327171	3.9779504347287444	0.18411967260864454	2.155730937108088	1299.4349982401377	33.73066447273311	6.071906986566419	12	12	49	27	0	2	6	22	21	2	0	0	0	4	0	0	4	246.4197530864197	281.44444444444446	373.7777777777778	348.4320987654321	312.5555555555556	334.11111111111114	350.44444444444446	319.11111111111114	235.2716049382716	170.0	222.0	363.0	421.0	398.0	388.0	383.0	395.0	336.0
CHEMBL199824	0	1	28.959181693330788	2.4742044124841582	4.873825061013365	28.959181693330788	1.3003741434819551	4.019082192327171	3.9779504347287444	0.18411967260864454	2.155730937108088	1299.4349982401377	33.73066447273311	6.071906986566419	16	17	60	31	0	0	8	29	23	5	3	0	0	0	0	0	0	426.0	426.0	587.0	583.0	447.0	352.0	310.0	293.0	265.0	191.0	243.0	391.0	453.0	434.0	422.0	388.0	349.0	305.0
50333280	0	1	28.959181693330788	2.4742044124841582	4.873825061013365	28.959181693330788	1.3003741434819551	4.019082192327171	3.9779504347287444	0.18411967260864454	2.155730937108088	1299.4349982401377	33.73066447273311	6.071906986566419	16	17	60	31	0	0	8	29	23	5	3	0	0	0	0	0	0	426.0	426.0	587.0	583.0	447.0	352.0	310.0	293.0	265.0	191.0	243.0	391.0	453.0	434.0	422.0	388.0	349.0	305.0
50400069	0	0	28.959181693330788	2.4742044124841582	4.873825061013365	28.959181693330788	1.3003741434819551	4.019082192327171	3.9779504347287444	0.18411967260864454	2.155730937108088	1299.4349982401377	33.73066447273311	6.071906986566419	6	6	34	19	0	0	5	15	14	1	2	0	0	2	0	0	2	235.20987654320987	236.22222222222223	304.8888888888889	300.71604938271605	254.5555555555556	215.77777777777777	169.8888888888889	113.77777777777776	49.0	111.0	137.0	214.0	234.0	212.0	209.0	181.0	129.0	75.0
888545	0	1	28.959181693330788	2.4742044124841582	4.873825061013365	28.959181693330788	1.3003741434819551	4.019082192327171	3.9779504347287444	0.18411967260864454	2.155730937108088	1299.4349982401377	33.73066447273311	6.071906986566419	18	18	67	34	0	0	7	33	27	5	2	0	0	0	0	0	0	426.0	440.0	619.0	693.0	669.0	563.0	493.0	470.0	404.0	207.0	262.0	419.0	509.0	510.0	507.0	497.0	449.0	430.0
888541	0	1	28.959181693330788	2.4742044124841582	4.873825061013365	28.959181693330788	1.3003741434819551	4.019082192327171	3.9779504347287444	0.18411967260864454	2.155730937108088	1299.4349982401377	33.73066447273311	6.071906986566419	18	18	67	34	0	0	7	33	27	5	2	0	0	0	0	0	0	426.0	440.0	619.0	693.0	669.0	563.0	493.0	470.0	404.0	207.0	262.0	419.0	509.0	510.0	507.0	497.0	449.0	430.0
888631	0	1	28.959181693330788	2.4742044124841582	4.873825061013365	28.959181693330788	1.3003741434819551	4.019082192327171	3.9779504347287444	0.18411967260864454	2.155730937108088	1299.4349982401377	33.73066447273311	6.071906986566419	18	18	67	34	0	0	7	33	27	5	2	0	0	0	0	0	0	426.0	442.0	614.0	669.0	632.0	522.0	473.0	416.0	351.0	207.0	261.0	417.0	505.0	499.0	501.0	469.0	430.0	374.0
CHEMBL458488	0	1	28.959181693330788	2.4742044124841582	4.873825061013365	28.959181693330788	1.3003741434819551	4.019082192327171	3.9779504347287444	0.18411967260864454	2.155730937108088	1299.4349982401377	33.73066447273311	6.071906986566419	6	6	49	23	0	2	5	26	18	1	3	0	0	1	0	0	1	272.44444444444446	263.0	360.0	352.0	369.0	327.0	224.0	169.0	159.0	142.0	185.0	319.0	387.0	371.0	338.0	283.0	216.0	159.0
CHEMBL2021583	0	0	28.959181693330788	2.4742044124841582	4.873825061013365	28.959181693330788	1.3003741434819551	4.019082192327171	3.9779504347287444	0.18411967260864454	2.155730937108088	1299.4349982401377	33.73066447273311	6.071906986566419	6	6	36	18	0	0	3	18	15	0	1	0	0	2	0	0	2	167.20987654320987	182.22222222222223	229.88888888888889	225.71604938271605	200.5555555555556	165.33333333333331	96.0	35.888888888888886	7.888888888888889	118.0	161.0	251.0	281.0	248.0	239.0	199.0	137.0	78.0
CHEMBL377574	2	2	28.959181693330788	2.4742044124841582	4.873825061013365	28.959181693330788	1.3003741434819551	4.019082192327171	3.9779504347287444	0.18411967260864454	2.155730937108088	1299.4349982401377	33.73066447273311	6.071906986566419	6	6	64	34	0	0	13	30	21	2	7	0	4	0	0	0	4	628.0	461.0	732.0	695.0	658.0	665.0	359.0	367.0	371.0	190.0	234.0	350.0	401.0	376.0	355.0	335.0	320.0	267.0
888367	0	1	28.959181693330788	2.4742044124841582	4.873825061013365	28.959181693330788	1.3003741434819551	4.019082192327171	3.9779504347287444	0.18411967260864454	2.155730937108088	1299.4349982401377	33.73066447273311	6.071906986566419	18	18	70	34	0	0	7	36	27	6	1	0	0	0	0	0	0	394.0	414.0	567.0	597.0	542.0	503.0	465.0	442.0	397.0	208.0	263.0	424.0	512.0	525.0	522.0	514.0	472.0	445.0
888535	0	1	28.959181693330788	2.4742044124841582	4.873825061013365	28.959181693330788	1.3003741434819551	4.019082192327171	3.9779504347287444	0.18411967260864454	2.155730937108088	1299.4349982401377	33.73066447273311	6.071906986566419	17	17	63	33	0	0	9	30	24	6	2	1	0	0	0	0	0	420.44444444444446	437.0	627.6666666666666	694.0	697.3333333333333	576.0	541.6666666666667	457.3333333333333	396.3333333333333	200.0	252.0	401.0	479.0	483.0	492.0	476.0	433.0	395.0
888391	0	1	28.959181693330788	2.4742044124841582	4.873825061013365	28.959181693330788	1.3003741434819551	4.019082192327171	3.9779504347287444	0.18411967260864454	2.155730937108088	1299.4349982401377	33.73066447273311	6.071906986566419	17	17	63	33	0	0	9	30	24	6	2	1	0	0	0	0	0	420.44444444444446	434.6666666666666	623.0	682.3333333333333	702.0	566.6666666666666	546.3333333333333	457.33333333333337	401.0	200.0	252.0	400.0	478.0	480.0	490.0	475.0	432.0	395.0
888385	0	1	28.959181693330788	2.4742044124841582	4.873825061013365	28.959181693330788	1.3003741434819551	4.019082192327171	3.9779504347287444	0.18411967260864454	2.155730937108088	1299.4349982401377	33.73066447273311	6.071906986566419	17	17	66	34	0	0	9	32	25	6	2	1	0	0	0	0	0	424.44444444444446	430.6666666666666	617.0	672.3333333333333	685.6666666666667	550.3333333333333	506.6666666666666	457.6666666666666	393.33333333333337	206.0	260.0	414.0	491.0	497.0	498.0	486.0	440.0	417.0
888471	0	1	28.959181693330788	2.4742044124841582	4.873825061013365	28.959181693330788	1.3003741434819551	4.019082192327171	3.9779504347287444	0.18411967260864454	2.155730937108088	1299.4349982401377	33.73066447273311	6.071906986566419	23	23	68	38	0	0	11	30	27	9	1	0	1	0	0	0	1	558.0	576.0	808.0	838.0	808.0	681.0	672.0	626.0	606.0	232.0	289.0	462.0	532.0	545.0	522.0	506.0	458.0	421.0
888319	0	1	28.959181693330788	2.4742044124841582	4.873825061013365	28.959181693330788	1.3003741434819551	4.019082192327171	3.9779504347287444	0.18411967260864454	2.155730937108088	1299.4349982401377	33.73066447273311	6.071906986566419	18	18	63	33	0	0	8	30	25	6	2	0	0	0	0	0	0	434.0	456.0	651.0	740.0	712.0	598.0	557.0	480.0	417.0	200.0	252.0	400.0	487.0	486.0	489.0	471.0	431.0	397.0
888351	0	1	28.959181693330788	2.4742044124841582	4.873825061013365	28.959181693330788	1.3003741434819551	4.019082192327171	3.9779504347287444	0.18411967260864454	2.155730937108088	1299.4349982401377	33.73066447273311	6.071906986566419	18	18	65	34	0	0	9	31	25	7	2	0	0	0	0	0	0	454.0	474.0	671.0	753.0	737.0	634.0	599.0	522.0	451.0	205.0	258.0	408.0	497.0	496.0	504.0	494.0	455.0	421.0
888353	0	1	28.959181693330788	2.4742044124841582	4.873825061013365	28.959181693330788	1.3003741434819551	4.019082192327171	3.9779504347287444	0.18411967260864454	2.155730937108088	1299.4349982401377	33.73066447273311	6.071906986566419	18	18	65	34	0	0	9	31	25	7	2	0	0	0	0	0	0	454.0	472.0	667.0	743.0	741.0	626.0	603.0	522.0	455.0	205.0	258.0	409.0	498.0	499.0	506.0	495.0	456.0	421.0
888427	0	1	28.959181693330788	2.4742044124841582	4.873825061013365	28.959181693330788	1.3003741434819551	4.019082192327171	3.9779504347287444	0.18411967260864454	2.155730937108088	1299.4349982401377	33.73066447273311	6.071906986566419	18	18	69	35	0	0	8	34	27	6	2	0	0	0	0	0	0	448.0	468.0	658.0	736.0	738.0	634.0	605.0	528.0	457.0	214.0	267.0	432.0	519.0	532.0	534.0	530.0	496.0	467.0
888455	0	1	28.959181693330788	2.4742044124841582	4.873825061013365	28.959181693330788	1.3003741434819551	4.019082192327171	3.9779504347287444	0.18411967260864454	2.155730937108088	1299.4349982401377	33.73066447273311	6.071906986566419	18	18	66	34	0	0	8	32	26	6	2	0	0	0	0	0	0	442.0	457.0	633.0	699.0	650.0	531.0	503.0	445.0	380.0	206.0	257.0	411.0	487.0	486.0	469.0	445.0	396.0	369.0
888457	0	1	28.959181693330788	2.4742044124841582	4.873825061013365	28.959181693330788	1.3003741434819551	4.019082192327171	3.9779504347287444	0.18411967260864454	2.155730937108088	1299.4349982401377	33.73066447273311	6.071906986566419	18	18	69	35	0	0	8	34	27	6	2	0	0	0	0	0	0	446.0	461.0	631.0	695.0	652.0	536.0	507.0	440.0	378.0	212.0	265.0	423.0	505.0	496.0	492.0	457.0	415.0	392.0
888339	0	1	28.959181693330788	2.4742044124841582	4.873825061013365	28.959181693330788	1.3003741434819551	4.019082192327171	3.9779504347287444	0.18411967260864454	2.155730937108088	1299.4349982401377	33.73066447273311	6.071906986566419	18	18	66	34	0	0	8	32	26	6	2	0	0	0	0	0	0	436.0	452.0	627.0	677.0	636.0	504.0	477.0	420.0	368.0	204.0	257.0	403.0	483.0	466.0	452.0	428.0	384.0	353.0
888451	0	1	28.959181693330788	2.4742044124841582	4.873825061013365	28.959181693330788	1.3003741434819551	4.019082192327171	3.9779504347287444	0.18411967260864454	2.155730937108088	1299.4349982401377	33.73066447273311	6.071906986566419	18	18	69	35	0	0	8	34	27	6	2	0	0	0	0	0	0	446.0	461.0	637.0	691.0	656.0	523.0	490.0	433.0	383.0	212.0	265.0	424.0	503.0	503.0	483.0	463.0	412.0	374.0
888325	0	1	28.959181693330788	2.4742044124841582	4.873825061013365	28.959181693330788	1.3003741434819551	4.019082192327171	3.9779504347287444	0.18411967260864454	2.155730937108088	1299.4349982401377	33.73066447273311	6.071906986566419	18	18	69	35	0	0	8	34	27	6	2	0	0	0	0	0	0	442.0	456.0	647.0	721.0	704.0	593.0	535.0	498.0	433.0	212.0	268.0	427.0	518.0	522.0	519.0	512.0	470.0	448.0
888423	0	1	28.959181693330788	2.4742044124841582	4.873825061013365	28.959181693330788	1.3003741434819551	4.019082192327171	3.9779504347287444	0.18411967260864454	2.155730937108088	1299.4349982401377	33.73066447273311	6.071906986566419	18	18	72	36	0	0	8	36	28	6	2	0	0	0	0	0	0	452.0	464.0	652.0	726.0	717.0	611.0	553.0	517.0	449.0	220.0	275.0	446.0	532.0	549.0	540.0	541.0	496.0	489.0
888409	0	1	28.959181693330788	2.4742044124841582	4.873825061013365	28.959181693330788	1.3003741434819551	4.019082192327171	3.9779504347287444	0.18411967260864454	2.155730937108088	1299.4349982401377	33.73066447273311	6.071906986566419	18	18	66	34	0	0	8	32	26	6	2	0	0	0	0	0	0	438.0	452.0	645.0	730.0	687.0	579.0	515.0	475.0	419.0	206.0	260.0	414.0	500.0	503.0	498.0	478.0	447.0	407.0
888425	0	1	28.959181693330788	2.4742044124841582	4.873825061013365	28.959181693330788	1.3003741434819551	4.019082192327171	3.9779504347287444	0.18411967260864454	2.155730937108088	1299.4349982401377	33.73066447273311	6.071906986566419	18	18	72	36	0	0	8	36	28	6	2	0	0	0	0	0	0	452.0	464.0	652.0	726.0	717.0	611.0	553.0	517.0	449.0	220.0	275.0	446.0	532.0	549.0	540.0	541.0	496.0	489.0
888335	0	1	28.959181693330788	2.4742044124841582	4.873825061013365	28.959181693330788	1.3003741434819551	4.019082192327171	3.9779504347287444	0.18411967260864454	2.155730937108088	1299.4349982401377	33.73066447273311	6.071906986566419	18	18	66	34	0	0	8	32	26	6	2	0	0	0	0	0	0	438.0	450.0	638.0	719.0	667.0	552.0	483.0	446.0	403.0	206.0	260.0	414.0	498.0	497.0	483.0	453.0	417.0	381.0
888343	0	1	28.959181693330788	2.4742044124841582	4.873825061013365	28.959181693330788	1.3003741434819551	4.019082192327171	3.9779504347287444	0.18411967260864454	2.155730937108088	1299.4349982401377	33.73066447273311	6.071906986566419	18	18	70	36	0	0	8	34	28	6	2	0	0	0	0	0	0	456.0	484.0	699.0	777.0	746.0	628.0	567.0	524.0	464.0	226.0	291.0	472.0	586.0	581.0	577.0	556.0	501.0	461.0
888461	0	1	28.959181693330788	2.4742044124841582	4.873825061013365	28.959181693330788	1.3003741434819551	4.019082192327171	3.9779504347287444	0.18411967260864454	2.155730937108088	1299.4349982401377	33.73066447273311	6.071906986566419	18	18	73	37	0	0	8	36	29	6	2	0	0	0	0	0	0	458.0	484.0	676.0	731.0	677.0	561.0	504.0	424.0	367.0	232.0	297.0	484.0	594.0	585.0	572.0	528.0	470.0	443.0
888431	0	1	28.959181693330788	2.4742044124841582	4.873825061013365	28.959181693330788	1.3003741434819551	4.019082192327171	3.9779504347287444	0.18411967260864454	2.155730937108088	1299.4349982401377	33.73066447273311	6.071906986566419	18	18	68	34	0	0	7	34	27	6	1	0	0	0	0	0	0	410.0	433.0	601.0	651.0	606.0	491.0	431.0	373.0	324.0	208.0	261.0	422.0	503.0	510.0	487.0	473.0	420.0	401.0
888433	0	1	28.959181693330788	2.4742044124841582	4.873825061013365	28.959181693330788	1.3003741434819551	4.019082192327171	3.9779504347287444	0.18411967260864454	2.155730937108088	1299.4349982401377	33.73066447273311	6.071906986566419	12	12	58	28	0	0	7	30	21	6	1	0	0	0	0	0	0	346.0	360.0	506.0	565.0	542.0	434.0	376.0	300.0	222.0	172.0	213.0	351.0	418.0	427.0	404.0	384.0	330.0	312.0
888453	0	1	28.959181693330788	2.4742044124841582	4.873825061013365	28.959181693330788	1.3003741434819551	4.019082192327171	3.9779504347287444	0.18411967260864454	2.155730937108088	1299.4349982401377	33.73066447273311	6.071906986566419	18	18	72	36	0	0	7	36	29	6	1	0	0	0	0	0	0	426.0	458.0	639.0	691.0	650.0	552.0	499.0	430.0	373.0	226.0	291.0	474.0	585.0	575.0	568.0	537.0	493.0	472.0
888341	0	1	28.959181693330788	2.4742044124841582	4.873825061013365	28.959181693330788	1.3003741434819551	4.019082192327171	3.9779504347287444	0.18411967260864454	2.155730937108088	1299.4349982401377	33.73066447273311	6.071906986566419	12	12	58	28	0	0	7	30	21	6	1	0	0	0	0	0	0	346.0	368.0	530.0	597.0	566.0	444.0	388.0	314.0	252.0	176.0	218.0	365.0	443.0	458.0	439.0	407.0	351.0	318.0
888347	0	1	28.959181693330788	2.4742044124841582	4.873825061013365	28.959181693330788	1.3003741434819551	4.019082192327171	3.9779504347287444	0.18411967260864454	2.155730937108088	1299.4349982401377	33.73066447273311	6.071906986566419	23	23	65	36	0	0	10	29	26	9	1	0	0	0	0	0	0	492.0	533.0	748.0	770.0	748.0	639.0	621.0	588.0	555.0	219.0	276.0	434.0	507.0	501.0	486.0	462.0	422.0	396.0
888469	0	1	28.959181693330788	2.4742044124841582	4.873825061013365	28.959181693330788	1.3003741434819551	4.019082192327171	3.9779504347287444	0.18411967260864454	2.155730937108088	1299.4349982401377	33.73066447273311	6.071906986566419	17	17	62	33	0	0	10	29	23	9	1	0	0	0	0	0	0	448.0	487.0	680.0	718.0	710.0	599.0	565.0	504.0	457.0	207.0	265.0	412.0	475.0	473.0	465.0	440.0	397.0	366.0
888467	0	1	28.959181693330788	2.4742044124841582	4.873825061013365	28.959181693330788	1.3003741434819551	4.019082192327171	3.9779504347287444	0.18411967260864454	2.155730937108088	1299.4349982401377	33.73066447273311	6.071906986566419	17	17	65	34	0	0	10	31	24	9	1	0	0	0	0	0	0	456.0	495.0	704.0	738.0	736.0	623.0	573.0	507.0	477.0	213.0	272.0	441.0	523.0	517.0	491.0	459.0	415.0	382.0
888463	0	1	28.959181693330788	2.4742044124841582	4.873825061013365	28.959181693330788	1.3003741434819551	4.019082192327171	3.9779504347287444	0.18411967260864454	2.155730937108088	1299.4349982401377	33.73066447273311	6.071906986566419	23	23	75	40	0	0	10	35	30	9	1	0	0	0	0	0	0	522.0	571.0	802.0	831.0	815.0	701.0	651.0	600.0	599.0	251.0	322.0	521.0	624.0	622.0	601.0	560.0	497.0	458.0
888465	0	1	28.959181693330788	2.4742044124841582	4.873825061013365	28.959181693330788	1.3003741434819551	4.019082192327171	3.9779504347287444	0.18411967260864454	2.155730937108088	1299.4349982401377	33.73066447273311	6.071906986566419	23	23	76	41	0	0	11	35	30	9	2	0	0	0	0	0	0	554.0	597.0	839.0	872.0	849.0	725.0	676.0	627.0	613.0	257.0	328.0	531.0	634.0	635.0	615.0	573.0	507.0	470.0
888473	0	1	28.959181693330788	2.4742044124841582	4.873825061013365	28.959181693330788	1.3003741434819551	4.019082192327171	3.9779504347287444	0.18411967260864454	2.155730937108088	1299.4349982401377	33.73066447273311	6.071906986566419	23	23	67	37	0	0	11	30	26	10	1	0	0	0	0	0	0	518.0	556.0	776.0	808.0	784.0	670.0	650.0	621.0	578.0	226.0	282.0	451.0	520.0	534.0	513.0	495.0	446.0	411.0
888475	0	1	28.959181693330788	2.4742044124841582	4.873825061013365	28.959181693330788	1.3003741434819551	4.019082192327171	3.9779504347287444	0.18411967260864454	2.155730937108088	1299.4349982401377	33.73066447273311	6.071906986566419	23	23	67	37	0	0	11	30	26	10	1	0	0	0	0	0	0	518.0	554.0	774.0	802.0	788.0	668.0	642.0	617.0	590.0	226.0	282.0	452.0	520.0	538.0	511.0	500.0	442.0	413.0
888437	0	1	28.959181693330788	2.4742044124841582	4.873825061013365	28.959181693330788	1.3003741434819551	4.019082192327171	3.9779504347287444	0.18411967260864454	2.155730937108088	1299.4349982401377	33.73066447273311	6.071906986566419	23	23	68	37	0	0	10	31	27	9	1	0	0	0	0	0	0	502.0	542.0	760.0	792.0	778.0	662.0	634.0	601.0	570.0	227.0	284.0	456.0	527.0	543.0	517.0	503.0	450.0	417.0
888439	0	1	28.959181693330788	2.4742044124841582	4.873825061013365	28.959181693330788	1.3003741434819551	4.019082192327171	3.9779504347287444	0.18411967260864454	2.155730937108088	1299.4349982401377	33.73066447273311	6.071906986566419	23	23	71	38	0	0	10	33	28	9	1	0	0	0	0	0	0	506.0	546.0	758.0	788.0	776.0	659.0	622.0	594.0	586.0	233.0	292.0	468.0	545.0	552.0	541.0	510.0	475.0	439.0
888441	0	1	28.959181693330788	2.4742044124841582	4.873825061013365	28.959181693330788	1.3003741434819551	4.019082192327171	3.9779504347287444	0.18411967260864454	2.155730937108088	1299.4349982401377	33.73066447273311	6.071906986566419	17	17	65	34	0	0	10	31	24	9	1	0	0	0	0	0	0	458.0	496.0	691.0	737.0	732.0	613.0	575.0	517.0	472.0	215.0	273.0	434.0	496.0	513.0	495.0	474.0	413.0	384.0
888435	0	1	28.959181693330788	2.4742044124841582	4.873825061013365	28.959181693330788	1.3003741434819551	4.019082192327171	3.9779504347287444	0.18411967260864454	2.155730937108088	1299.4349982401377	33.73066447273311	6.071906986566419	17	17	58	31	0	0	10	27	21	9	1	0	0	0	0	0	0	438.0	469.0	665.0	704.0	700.0	563.0	509.0	459.0	431.0	191.0	236.0	385.0	441.0	458.0	429.0	407.0	357.0	330.0
888349	0	1	28.959181693330788	2.4742044124841582	4.873825061013365	28.959181693330788	1.3003741434819551	4.019082192327171	3.9779504347287444	0.18411967260864454	2.155730937108088	1299.4349982401377	33.73066447273311	6.071906986566419	17	17	58	31	0	0	10	27	21	9	1	0	0	0	0	0	0	432.0	465.0	658.0	690.0	690.0	579.0	509.0	454.0	427.0	189.0	237.0	378.0	446.0	443.0	437.0	397.0	364.0	331.0
888443	0	1	28.959181693330788	2.4742044124841582	4.873825061013365	28.959181693330788	1.3003741434819551	4.019082192327171	3.9779504347287444	0.18411967260864454	2.155730937108088	1299.4349982401377	33.73066447273311	6.071906986566419	23	23	69	37	0	0	9	32	28	8	1	0	0	0	0	0	0	486.0	524.0	740.0	774.0	760.0	640.0	606.0	577.0	540.0	228.0	286.0	461.0	534.0	552.0	524.0	518.0	460.0	429.0
888445	0	1	28.959181693330788	2.4742044124841582	4.873825061013365	28.959181693330788	1.3003741434819551	4.019082192327171	3.9779504347287444	0.18411967260864454	2.155730937108088	1299.4349982401377	33.73066447273311	6.071906986566419	23	23	72	38	0	0	9	34	29	8	1	0	0	0	0	0	0	490.0	528.0	738.0	770.0	758.0	641.0	598.0	570.0	550.0	234.0	294.0	473.0	552.0	561.0	548.0	524.0	486.0	449.0
888447	0	1	28.959181693330788	2.4742044124841582	4.873825061013365	28.959181693330788	1.3003741434819551	4.019082192327171	3.9779504347287444	0.18411967260864454	2.155730937108088	1299.4349982401377	33.73066447273311	6.071906986566419	23	23	69	37	0	0	9	32	28	8	1	0	0	0	0	0	0	486.0	522.0	738.0	776.0	754.0	640.0	614.0	565.0	534.0	228.0	286.0	461.0	535.0	550.0	529.0	512.0	464.0	429.0
888449	0	1	28.959181693330788	2.4742044124841582	4.873825061013365	28.959181693330788	1.3003741434819551	4.019082192327171	3.9779504347287444	0.18411967260864454	2.155730937108088	1299.4349982401377	33.73066447273311	6.071906986566419	23	23	72	38	0	0	9	34	29	8	1	0	0	0	0	0	0	490.0	526.0	736.0	772.0	752.0	637.0	606.0	562.0	550.0	234.0	294.0	473.0	553.0	559.0	553.0	519.0	488.0	452.0
888609	0	1	28.959181693330788	2.4742044124841582	4.873825061013365	28.959181693330788	1.3003741434819551	4.019082192327171	3.9779504347287444	0.18411967260864454	2.155730937108088	1299.4349982401377	33.73066447273311	6.071906986566419	18	18	69	35	0	0	8	34	27	6	2	0	0	0	0	0	0	442.0	450.0	634.0	700.0	642.0	524.0	477.0	432.0	358.0	212.0	267.0	426.0	509.0	508.0	501.0	461.0	447.0	381.0
888619	0	1	28.959181693330788	2.4742044124841582	4.873825061013365	28.959181693330788	1.3003741434819551	4.019082192327171	3.9779504347287444	0.18411967260864454	2.155730937108088	1299.4349982401377	33.73066447273311	6.071906986566419	17	17	66	34	0	0	9	32	25	6	2	1	0	0	0	0	0	424.44444444444446	432.6666666666666	612.0	648.3333333333333	644.0	504.6666666666666	480.6666666666666	400.6666666666666	348.33333333333337	206.0	259.0	412.0	487.0	486.0	491.0	457.0	420.0	360.0
888613	0	1	28.959181693330788	2.4742044124841582	4.873825061013365	28.959181693330788	1.3003741434819551	4.019082192327171	3.9779504347287444	0.18411967260864454	2.155730937108088	1299.4349982401377	33.73066447273311	6.071906986566419	18	18	69	35	0	0	8	34	27	6	2	0	0	0	0	0	0	442.0	458.0	642.0	697.0	667.0	552.0	515.0	440.0	374.0	212.0	267.0	425.0	514.0	511.0	513.0	484.0	451.0	392.0
888361	0	1	28.959181693330788	2.4742044124841582	4.873825061013365	28.959181693330788	1.3003741434819551	4.019082192327171	3.9779504347287444	0.18411967260864454	2.155730937108088	1299.4349982401377	33.73066447273311	6.071906986566419	18	18	67	34	0	0	7	33	27	5	2	0	0	0	0	0	0	422.0	444.0	617.0	707.0	697.0	606.0	571.0	492.0	421.0	207.0	262.0	419.0	515.0	516.0	527.0	510.0	468.0	437.0
888363	0	1	28.959181693330788	2.4742044124841582	4.873825061013365	28.959181693330788	1.3003741434819551	4.019082192327171	3.9779504347287444	0.18411967260864454	2.155730937108088	1299.4349982401377	33.73066447273311	6.071906986566419	18	18	70	35	0	0	7	35	28	5	2	0	0	0	0	0	0	426.0	440.0	611.0	697.0	676.0	585.0	523.0	484.0	423.0	213.0	270.0	433.0	528.0	533.0	534.0	520.0	474.0	455.0
888579	0	1	28.959181693330788	2.4742044124841582	4.873825061013365	28.959181693330788	1.3003741434819551	4.019082192327171	3.9779504347287444	0.18411967260864454	2.155730937108088	1299.4349982401377	33.73066447273311	6.071906986566419	17	17	67	34	0	0	8	33	26	5	2	1	0	0	0	0	0	408.44444444444446	416.6666666666667	576.0	624.3333333333333	616.0	500.6666666666666	472.6666666666666	388.6666666666666	336.33333333333337	207.0	261.0	418.0	497.0	497.0	506.0	464.0	425.0	364.0
1187858	0	1	28.959181693330788	2.4742044124841582	4.873825061013365	28.959181693330788	1.3003741434819551	4.019082192327171	3.9779504347287444	0.18411967260864454	2.155730937108088	1299.4349982401377	33.73066447273311	6.071906986566419	17	17	64	33	0	0	8	31	25	5	2	1	0	0	0	0	0	404.44444444444446	420.6666666666666	597.0	662.3333333333333	668.0	548.6666666666666	534.3333333333333	443.33333333333337	383.0	201.0	254.0	405.0	486.0	489.0	500.0	486.0	443.0	402.0
1187846	0	1	28.959181693330788	2.4742044124841582	4.873825061013365	28.959181693330788	1.3003741434819551	4.019082192327171	3.9779504347287444	0.18411967260864454	2.155730937108088	1299.4349982401377	33.73066447273311	6.071906986566419	18	18	70	35	0	0	7	35	28	5	2	0	0	0	0	0	0	426.0	442.0	621.0	701.0	670.0	575.0	523.0	484.0	423.0	213.0	270.0	432.0	526.0	531.0	529.0	523.0	481.0	455.0
1187898	0	3	28.959181693330788	2.4742044124841582	4.873825061013365	28.959181693330788	1.3003741434819551	4.019082192327171	3.9779504347287444	0.18411967260864454	2.155730937108088	1299.4349982401377	33.73066447273311	6.071906986566419	11	11	64	30	0	0	7	34	23	4	2	1	0	0	0	0	0	330.44444444444446	322.6666666666667	424.0	475.3333333333333	497.0	439.6666666666667	410.33333333333337	331.33333333333337	276.0	182.0	231.0	375.0	453.0	460.0	472.0	445.0	408.0	372.0
CHEMBL208069	2	2	28.959181693330788	2.4742044124841582	4.873825061013365	28.959181693330788	1.3003741434819551	4.019082192327171	3.9779504347287444	0.18411967260864454	2.155730937108088	1299.4349982401377	33.73066447273311	6.071906986566419	6	6	53	28	0	0	9	25	19	2	4	0	3	0	0	0	3	478.0	369.0	586.0	422.0	419.0	425.0	218.0	188.0	136.0	155.0	188.0	280.0	324.0	306.0	281.0	250.0	217.0	147.0
888593	0	1	28.959181693330788	2.4742044124841582	4.873825061013365	28.959181693330788	1.3003741434819551	4.019082192327171	3.9779504347287444	0.18411967260864454	2.155730937108088	1299.4349982401377	33.73066447273311	6.071906986566419	17	17	62	32	0	0	7	30	25	4	2	1	0	0	0	0	0	384.44444444444446	389.6666666666666	536.0	582.3333333333333	575.0	462.6666666666667	412.6666666666666	353.6666666666667	309.33333333333337	194.0	247.0	393.0	472.0	470.0	472.0	436.0	369.0	313.0
888591	0	1	28.959181693330788	2.4742044124841582	4.873825061013365	28.959181693330788	1.3003741434819551	4.019082192327171	3.9779504347287444	0.18411967260864454	2.155730937108088	1299.4349982401377	33.73066447273311	6.071906986566419	17	17	66	34	0	0	8	32	26	4	3	1	0	0	0	0	0	428.44444444444446	427.6666666666666	595.0	641.3333333333333	644.0	533.6666666666666	506.66666666666674	383.6666666666667	341.33333333333337	206.0	260.0	415.0	498.0	502.0	515.0	482.0	413.0	362.0
1187860	0	2	28.959181693330788	2.4742044124841582	4.873825061013365	28.959181693330788	1.3003741434819551	4.019082192327171	3.9779504347287444	0.18411967260864454	2.155730937108088	1299.4349982401377	33.73066447273311	6.071906986566419	11	11	56	27	0	0	6	29	21	3	2	1	0	0	0	0	0	304.44444444444446	298.66666666666663	392.0	420.3333333333333	435.0	371.6666666666667	358.33333333333337	276.33333333333337	227.0	163.0	207.0	331.0	397.0	392.0	390.0	373.0	327.0	292.0
50329098	1	2	28.959181693330788	2.4742044124841582	4.873825061013365	28.959181693330788	1.3003741434819551	4.019082192327171	3.9779504347287444	0.18411967260864454	2.155730937108088	1299.4349982401377	33.73066447273311	6.071906986566419	26	27	133	70	0	2	18	63	52	5	9	2	0	2	0	0	2	900.0987654320987	776.8888888888889	1398.888888888889	1373.716049382716	1498.888888888889	1489.2222222222222	1705.3333333333333	1447.4444444444443	1190.0	445.0	579.0	949.0	1193.0	1242.0	1274.0	1261.0	1170.0	1100.0
50329097	1	2	28.959181693330788	2.4742044124841582	4.873825061013365	28.959181693330788	1.3003741434819551	4.019082192327171	3.9779504347287444	0.18411967260864454	2.155730937108088	1299.4349982401377	33.73066447273311	6.071906986566419	26	27	129	68	0	2	18	61	50	5	9	2	0	2	0	0	2	882.0987654320987	751.8888888888889	1348.888888888889	1318.0493827160494	1436.5555555555557	1417.888888888889	1612.6666666666667	1359.7777777777778	1093.6666666666663	425.0	547.0	885.0	1095.0	1131.0	1159.0	1135.0	1054.0	989.0
51050248	1	2	28.959181693330788	2.4742044124841582	4.873825061013365	28.959181693330788	1.3003741434819551	4.019082192327171	3.9779504347287444	0.18411967260864454	2.155730937108088	1299.4349982401377	33.73066447273311	6.071906986566419	26	27	129	68	0	2	18	61	50	5	9	2	0	2	0	0	2	882.0987654320988	750.8888888888889	1348.888888888889	1318.0493827160494	1441.5555555555557	1422.888888888889	1631.6666666666663	1367.7777777777778	1095.6666666666663	425.0	548.0	889.0	1109.0	1160.0	1203.0	1186.0	1083.0	992.0
51050246	1	2	28.959181693330788	2.4742044124841582	4.873825061013365	28.959181693330788	1.3003741434819551	4.019082192327171	3.9779504347287444	0.18411967260864454	2.155730937108088	1299.4349982401377	33.73066447273311	6.071906986566419	38	39	150	79	0	0	18	71	61	6	9	2	1	0	0	0	1	1066.888888888889	932.6666666666669	1610.0	1592.3333333333337	1672.7777777777776	1654.6666666666667	1974.0	1651.6666666666663	1423.0	491.0	623.0	1002.0	1210.0	1295.0	1339.0	1350.0	1280.0	1198.0
CHEMBL259209	0	1	28.959181693330788	2.4742044124841582	4.873825061013365	28.959181693330788	1.3003741434819551	4.019082192327171	3.9779504347287444	0.18411967260864454	2.155730937108088	1299.4349982401377	33.73066447273311	6.071906986566419	6	6	40	18	0	0	3	22	15	2	1	0	0	0	0	0	0	190.0	198.0	265.0	293.0	247.0	206.0	109.0	39.0	6.0	114.0	151.0	234.0	275.0	274.0	264.0	225.0	165.0	105.0
50400031	0	0	28.959181693330788	2.4742044124841582	4.873825061013365	28.959181693330788	1.3003741434819551	4.019082192327171	3.9779504347287444	0.18411967260864454	2.155730937108088	1299.4349982401377	33.73066447273311	6.071906986566419	6	6	39	20	0	0	4	19	16	1	1	0	0	2	0	0	2	207.20987654320987	219.22222222222223	295.8888888888889	277.71604938271605	247.5555555555556	197.77777777777777	159.8888888888889	98.77777777777776	41.66666666666667	119.0	150.0	237.0	270.0	249.0	249.0	231.0	179.0	118.0
CHEMBL208121	2	2	28.959181693330788	2.4742044124841582	4.873825061013365	28.959181693330788	1.3003741434819551	4.019082192327171	3.9779504347287444	0.18411967260864454	2.155730937108088	1299.4349982401377	33.73066447273311	6.071906986566419	6	6	56	29	0	0	9	27	20	2	4	0	3	0	0	0	3	482.0	373.0	593.0	432.0	432.0	444.0	243.0	226.0	160.0	161.0	196.0	294.0	341.0	331.0	309.0	295.0	264.0	193.0
CHEMBL207854	2	2	28.959181693330788	2.4742044124841582	4.873825061013365	28.959181693330788	1.3003741434819551	4.019082192327171	3.9779504347287444	0.18411967260864454	2.155730937108088	1299.4349982401377	33.73066447273311	6.071906986566419	6	6	56	30	0	0	10	26	20	2	4	0	4	0	0	0	4	538.0	407.0	642.0	489.0	511.0	610.0	283.0	267.0	207.0	166.0	201.0	301.0	349.0	336.0	314.0	300.0	273.0	204.0
CHEMBL207023	2	2	28.959181693330788	2.4742044124841582	4.873825061013365	28.959181693330788	1.3003741434819551	4.019082192327171	3.9779504347287444	0.18411967260864454	2.155730937108088	1299.4349982401377	33.73066447273311	6.071906986566419	6	6	59	30	0	0	9	29	21	2	4	0	3	0	0	0	3	486.0	377.0	597.0	439.0	442.0	457.0	262.0	251.0	198.0	167.0	204.0	307.0	358.0	348.0	334.0	323.0	309.0	240.0
CHEMBL426316	2	2	28.959181693330788	2.4742044124841582	4.873825061013365	28.959181693330788	1.3003741434819551	4.019082192327171	3.9779504347287444	0.18411967260864454	2.155730937108088	1299.4349982401377	33.73066447273311	6.071906986566419	6	6	59	31	0	0	10	28	21	2	4	0	4	0	0	0	4	542.0	411.0	646.0	496.0	521.0	623.0	302.0	292.0	246.0	172.0	209.0	314.0	366.0	353.0	339.0	328.0	318.0	252.0
50834735	0	2	28.959181693330788	2.4742044124841582	4.873825061013365	28.959181693330788	1.3003741434819551	4.019082192327171	3.9779504347287444	0.18411967260864454	2.155730937108088	1299.4349982401377	33.73066447273311	6.071906986566419	12	12	58	28	0	2	4	30	24	2	0	0	2	0	0	0	2	340.0	326.0	444.0	431.0	373.0	373.0	440.0	419.0	362.0	178.0	235.0	391.0	469.0	456.0	459.0	459.0	451.0	389.0
CHEMBL3414619	0	1	28.959181693330788	2.4742044124841582	4.873825061013365	28.959181693330788	1.3003741434819551	4.019082192327171	3.9779504347287444	0.18411967260864454	2.155730937108088	1299.4349982401377	33.73066447273311	6.071906986566419	21	22	85	42	0	0	9	43	33	7	2	0	0	0	0	0	0	520.0	560.0	787.0	798.0	782.0	787.0	765.0	733.0	684.0	267.0	337.0	562.0	653.0	674.0	653.0	627.0	584.0	571.0
CHEMBL383734	2	2	28.959181693330788	2.4742044124841582	4.873825061013365	28.959181693330788	1.3003741434819551	4.019082192327171	3.9779504347287444	0.18411967260864454	2.155730937108088	1299.4349982401377	33.73066447273311	6.071906986566419	6	6	62	31	0	0	9	31	22	2	4	0	3	0	0	0	3	492.0	388.0	616.0	459.0	465.0	488.0	306.0	288.0	184.0	175.0	215.0	329.0	395.0	399.0	400.0	396.0	357.0	263.0
CHEMBL378498	2	2	28.959181693330788	2.4742044124841582	4.873825061013365	28.959181693330788	1.3003741434819551	4.019082192327171	3.9779504347287444	0.18411967260864454	2.155730937108088	1299.4349982401377	33.73066447273311	6.071906986566419	6	6	65	32	0	0	9	33	23	2	4	0	3	0	0	0	3	496.0	389.0	614.0	460.0	466.0	489.0	306.0	314.0	260.0	181.0	222.0	341.0	404.0	405.0	405.0	405.0	401.0	333.0
CHEMBL598228	0	1	28.959181693330788	2.4742044124841582	4.873825061013365	28.959181693330788	1.3003741434819551	4.019082192327171	3.9779504347287444	0.18411967260864454	2.155730937108088	1299.4349982401377	33.73066447273311	6.071906986566419	6	6	41	20	0	0	4	21	16	1	1	0	0	2	0	0	2	189.20987654320987	205.22222222222223	260.8888888888889	248.71604938271605	232.5555555555556	223.3333333333333	155.0	84.22222222222223	30.77777777777778	131.0	176.0	276.0	309.0	284.0	286.0	259.0	204.0	146.0
CHEMBL596806	0	1	28.959181693330788	2.4742044124841582	4.873825061013365	28.959181693330788	1.3003741434819551	4.019082192327171	3.9779504347287444	0.18411967260864454	2.155730937108088	1299.4349982401377	33.73066447273311	6.071906986566419	6	6	44	21	0	0	4	23	17	1	1	0	0	2	0	0	2	193.20987654320987	209.22222222222223	256.8888888888889	226.71604938271605	228.5555555555556	219.3333333333333	192.8888888888889	125.44444444444446	65.11111111111111	137.0	184.0	289.0	327.0	303.0	299.0	274.0	222.0	172.0
379176	1	1	28.959181693330788	2.4742044124841582	4.873825061013365	28.959181693330788	1.3003741434819551	4.019082192327171	3.9779504347287444	0.18411967260864454	2.155730937108088	1299.4349982401377	33.73066447273311	6.071906986566419	6	6	50	23	0	0	4	27	19	1	2	0	0	1	0	0	1	251.6049382716049	235.1111111111111	317.66666666666663	318.6666666666667	285.1111111111111	299.1111111111111	303.44444444444446	218.22222222222223	120.66666666666669	143.0	184.0	301.0	361.0	396.0	415.0	401.0	335.0	213.0
CHEMBL3940791	1	1	28.959181693330788	2.4742044124841582	4.873825061013365	28.959181693330788	1.3003741434819551	4.019082192327171	3.9779504347287444	0.18411967260864454	2.155730937108088	1299.4349982401377	33.73066447273311	6.071906986566419	6	6	51	23	0	0	4	28	19	1	2	0	0	1	0	0	1	227.6049382716049	227.11111111111111	299.66666666666663	306.6666666666667	277.1111111111111	287.1111111111111	281.44444444444446	198.22222222222223	108.66666666666669	144.0	185.0	304.0	365.0	401.0	422.0	411.0	347.0	226.0
50329109	0	2	28.959181693330788	2.4742044124841582	4.873825061013365	28.959181693330788	1.3003741434819551	4.019082192327171	3.9779504347287444	0.18411967260864454	2.155730937108088	1299.4349982401377	33.73066447273311	6.071906986566419	18	18	102	51	0	2	9	51	42	4	3	0	0	2	0	0	2	565.2098765432099	606.2222222222222	844.8888888888889	865.716049382716	852.7777777777778	845.2222222222223	743.6666666666667	672.1111111111111	540.6666666666666	335.0	437.0	753.0	925.0	965.0	955.0	916.0	796.0	734.0
182764	0	1	28.959181693330788	2.4742044124841582	4.873825061013365	28.959181693330788	1.3003741434819551	4.019082192327171	3.9779504347287444	0.18411967260864454	2.155730937108088	1299.4349982401377	33.73066447273311	6.071906986566419	15	16	58	31	0	0	7	27	24	2	4	0	1	0	0	0	1	464.0	444.0	593.0	584.0	507.0	411.0	324.0	280.0	263.0	189.0	239.0	383.0	428.0	410.0	380.0	347.0	307.0	283.0
600319	0	1	28.959181693330788	2.4742044124841582	4.873825061013365	28.959181693330788	1.3003741434819551	4.019082192327171	3.9779504347287444	0.18411967260864454	2.155730937108088	1299.4349982401377	33.73066447273311	6.071906986566419	15	16	56	30	0	0	7	26	23	3	3	0	1	0	0	0	1	440.0	423.0	590.0	524.0	419.0	386.0	325.0	321.0	268.0	184.0	234.0	374.0	418.0	397.0	366.0	328.0	291.0	258.0
CHEMBL457655	0	1	28.959181693330788	2.4742044124841582	4.873825061013365	28.959181693330788	1.3003741434819551	4.019082192327171	3.9779504347287444	0.18411967260864454	2.155730937108088	1299.4349982401377	33.73066447273311	6.071906986566419	12	12	66	33	0	2	7	33	26	2	4	0	0	1	0	0	1	412.44444444444446	399.0	526.0	517.0	535.0	512.0	425.0	395.0	412.0	201.0	257.0	431.0	510.0	496.0	466.0	421.0	391.0	371.0
CHEMBL208070	2	2	28.959181693330788	2.4742044124841582	4.873825061013365	28.959181693330788	1.3003741434819551	4.019082192327171	3.9779504347287444	0.18411967260864454	2.155730937108088	1299.4349982401377	33.73066447273311	6.071906986566419	6	6	67	35	0	0	13	32	22	2	7	0	4	0	0	0	4	634.0	471.0	741.0	699.0	665.0	675.0	372.0	386.0	396.0	198.0	242.0	367.0	417.0	396.0	372.0	360.0	348.0	312.0
CHEMBL515988	0	1	28.959181693330788	2.4742044124841582	4.873825061013365	28.959181693330788	1.3003741434819551	4.019082192327171	3.9779504347287444	0.18411967260864454	2.155730937108088	1299.4349982401377	33.73066447273311	6.071906986566419	6	6	52	24	0	2	5	28	19	1	3	0	0	1	0	0	1	278.44444444444446	273.0	371.0	368.0	387.0	355.0	267.0	197.0	164.0	150.0	193.0	337.0	403.0	397.0	369.0	332.0	291.0	232.0
50400070	0	0	28.959181693330788	2.4742044124841582	4.873825061013365	28.959181693330788	1.3003741434819551	4.019082192327171	3.9779504347287444	0.18411967260864454	2.155730937108088	1299.4349982401377	33.73066447273311	6.071906986566419	6	6	35	19	0	0	4	16	15	0	2	0	0	2	0	0	2	219.20987654320987	223.22222222222223	300.8888888888889	269.71604938271605	248.5555555555556	195.7777777777778	160.8888888888889	96.55555555555554	37.66666666666667	112.0	138.0	217.0	234.0	211.0	199.0	180.0	143.0	91.0
CHEMBL377057	2	2	28.959181693330788	2.4742044124841582	4.873825061013365	28.959181693330788	1.3003741434819551	4.019082192327171	3.9779504347287444	0.18411967260864454	2.155730937108088	1299.4349982401377	33.73066447273311	6.071906986566419	6	6	56	29	0	0	9	27	20	2	4	0	3	0	0	0	3	484.0	378.0	597.0	435.0	438.0	450.0	256.0	212.0	136.0	163.0	197.0	300.0	349.0	343.0	326.0	297.0	263.0	171.0
1187870	0	2	28.959181693330788	2.4742044124841582	4.873825061013365	28.959181693330788	1.3003741434819551	4.019082192327171	3.9779504347287444	0.18411967260864454	2.155730937108088	1299.4349982401377	33.73066447273311	6.071906986566419	11	11	59	28	0	0	6	31	22	3	2	1	0	0	0	0	0	310.44444444444446	307.66666666666663	402.0	428.3333333333333	448.0	390.6666666666666	374.33333333333337	289.3333333333333	243.0	171.0	216.0	350.0	420.0	423.0	418.0	407.0	346.0	309.0
CHEMBL208444	2	2	28.959181693330788	2.4742044124841582	4.873825061013365	28.959181693330788	1.3003741434819551	4.019082192327171	3.9779504347287444	0.18411967260864454	2.155730937108088	1299.4349982401377	33.73066447273311	6.071906986566419	6	6	56	27	0	0	7	29	20	2	4	0	1	0	0	0	1	374.0	306.0	383.0	309.0	280.0	308.0	171.0	144.0	88.0	151.0	182.0	287.0	318.0	317.0	287.0	291.0	247.0	181.0
CHEMBL208533	2	2	28.959181693330788	2.4742044124841582	4.873825061013365	28.959181693330788	1.3003741434819551	4.019082192327171	3.9779504347287444	0.18411967260864454	2.155730937108088	1299.4349982401377	33.73066447273311	6.071906986566419	6	6	59	31	0	0	10	28	21	2	4	0	3	1	0	0	4	495.60493827160496	389.1111111111111	614.2222222222222	452.33333333333337	439.5555555555556	408.8888888888889	272.44444444444446	236.66666666666663	220.11111111111111	174.0	210.0	321.0	363.0	359.0	330.0	335.0	304.0	245.0
CHEMBL381373	2	2	28.959181693330788	2.4742044124841582	4.873825061013365	28.959181693330788	1.3003741434819551	4.019082192327171	3.9779504347287444	0.18411967260864454	2.155730937108088	1299.4349982401377	33.73066447273311	6.071906986566419	6	6	59	30	0	0	9	29	21	2	4	0	3	0	0	0	3	488.0	378.0	596.0	414.0	412.0	398.0	261.0	228.0	217.0	169.0	203.0	311.0	351.0	353.0	320.0	324.0	292.0	244.0
CHEMBL425589	2	2	28.959181693330788	2.4742044124841582	4.873825061013365	28.959181693330788	1.3003741434819551	4.019082192327171	3.9779504347287444	0.18411967260864454	2.155730937108088	1299.4349982401377	33.73066447273311	6.071906986566419	6	6	57	28	0	0	7	29	21	3	4	0	0	0	0	0	0	366.0	314.0	385.0	318.0	300.0	318.0	181.0	148.0	105.0	155.0	187.0	294.0	329.0	329.0	298.0	302.0	262.0	202.0
CHEMBL206580	2	2	28.959181693330788	2.4742044124841582	4.873825061013365	28.959181693330788	1.3003741434819551	4.019082192327171	3.9779504347287444	0.18411967260864454	2.155730937108088	1299.4349982401377	33.73066447273311	6.071906986566419	6	6	59	30	0	0	9	29	21	2	4	0	3	0	0	0	3	488.0	378.0	595.0	409.0	384.0	365.0	196.0	221.0	181.0	169.0	203.0	310.0	348.0	346.0	308.0	307.0	276.0	225.0
CHEMBL381056	2	2	28.959181693330788	2.4742044124841582	4.873825061013365	28.959181693330788	1.3003741434819551	4.019082192327171	3.9779504347287444	0.18411967260864454	2.155730937108088	1299.4349982401377	33.73066447273311	6.071906986566419	6	6	59	27	0	0	6	32	21	2	4	0	0	0	0	0	0	326.0	282.0	347.0	267.0	250.0	278.0	141.0	102.0	52.0	154.0	185.0	299.0	330.0	338.0	302.0	309.0	262.0	211.0
CHEMBL208067	2	2	28.959181693330788	2.4742044124841582	4.873825061013365	28.959181693330788	1.3003741434819551	4.019082192327171	3.9779504347287444	0.18411967260864454	2.155730937108088	1299.4349982401377	33.73066447273311	6.071906986566419	6	6	59	27	0	0	6	32	21	2	4	0	0	0	0	0	0	326.0	283.0	349.0	271.0	253.0	280.0	142.0	99.0	46.0	154.0	186.0	299.0	337.0	338.0	319.0	310.0	278.0	203.0
CHEMBL207374	2	2	28.959181693330788	2.4742044124841582	4.873825061013365	28.959181693330788	1.3003741434819551	4.019082192327171	3.9779504347287444	0.18411967260864454	2.155730937108088	1299.4349982401377	33.73066447273311	6.071906986566419	6	6	62	28	0	0	6	34	22	2	4	0	0	0	0	0	0	334.0	293.0	362.0	283.0	260.0	287.0	152.0	111.0	59.0	162.0	194.0	318.0	354.0	364.0	339.0	330.0	303.0	229.0
CHEMBL380890	2	2	28.959181693330788	2.4742044124841582	4.873825061013365	28.959181693330788	1.3003741434819551	4.019082192327171	3.9779504347287444	0.18411967260864454	2.155730937108088	1299.4349982401377	33.73066447273311	6.071906986566419	6	6	59	30	0	0	9	29	21	2	4	0	3	0	0	0	3	488.0	379.0	601.0	442.0	445.0	463.0	268.0	264.0	184.0	169.0	204.0	314.0	358.0	365.0	337.0	340.0	311.0	239.0
CHEMBL208252	2	2	28.959181693330788	2.4742044124841582	4.873825061013365	28.959181693330788	1.3003741434819551	4.019082192327171	3.9779504347287444	0.18411967260864454	2.155730937108088	1299.4349982401377	33.73066447273311	6.071906986566419	6	6	59	31	0	0	10	28	21	2	4	0	4	0	0	0	4	544.0	413.0	650.0	497.0	496.0	552.0	457.0	319.0	230.0	174.0	209.0	321.0	364.0	374.0	345.0	350.0	322.0	251.0
CHEMBL438059	2	2	28.959181693330788	2.4742044124841582	4.873825061013365	28.959181693330788	1.3003741434819551	4.019082192327171	3.9779504347287444	0.18411967260864454	2.155730937108088	1299.4349982401377	33.73066447273311	6.071906986566419	6	6	60	28	0	0	7	32	21	2	4	1	0	0	0	0	0	326.44444444444446	282.3333333333333	350.66666666666663	275.3333333333333	258.3333333333333	286.3333333333333	144.66666666666666	104.0	50.66666666666666	158.0	191.0	304.0	343.0	348.0	328.0	335.0	287.0	223.0
CHEMBL207915	2	2	28.959181693330788	2.4742044124841582	4.873825061013365	28.959181693330788	1.3003741434819551	4.019082192327171	3.9779504347287444	0.18411967260864454	2.155730937108088	1299.4349982401377	33.73066447273311	6.071906986566419	6	6	60	28	0	0	7	32	21	2	5	0	0	0	0	0	0	362.0	309.0	388.0	318.0	301.0	313.0	182.0	136.0	72.0	158.0	191.0	304.0	343.0	348.0	328.0	335.0	287.0	223.0
CHEMBL207914	2	2	28.959181693330788	2.4742044124841582	4.873825061013365	28.959181693330788	1.3003741434819551	4.019082192327171	3.9779504347287444	0.18411967260864454	2.155730937108088	1299.4349982401377	33.73066447273311	6.071906986566419	6	6	60	31	0	0	10	29	21	2	5	0	3	0	0	0	3	524.0	411.0	673.0	423.0	472.0	505.0	365.0	262.0	237.0	173.0	206.0	313.0	358.0	369.0	355.0	353.0	317.0	256.0
CHEMBL207886	2	2	28.959181693330788	2.4742044124841582	4.873825061013365	28.959181693330788	1.3003741434819551	4.019082192327171	3.9779504347287444	0.18411967260864454	2.155730937108088	1299.4349982401377	33.73066447273311	6.071906986566419	6	6	56	27	0	0	7	29	20	2	4	0	1	0	0	0	1	374.0	307.0	391.0	319.0	301.0	310.0	184.0	135.0	70.0	151.0	183.0	287.0	322.0	317.0	292.0	292.0	248.0	170.0
CHEMBL208251	2	2	28.959181693330788	2.4742044124841582	4.873825061013365	28.959181693330788	1.3003741434819551	4.019082192327171	3.9779504347287444	0.18411967260864454	2.155730937108088	1299.4349982401377	33.73066447273311	6.071906986566419	6	6	56	27	0	0	7	29	20	2	4	0	0	1	0	0	1	325.60493827160496	282.1111111111111	347.44444444444446	269.22222222222223	251.22222222222223	278.88888888888886	140.44444444444446	97.66666666666669	45.11111111111112	151.0	183.0	287.0	322.0	317.0	292.0	292.0	248.0	170.0
CHEMBL207407	2	2	28.959181693330788	2.4742044124841582	4.873825061013365	28.959181693330788	1.3003741434819551	4.019082192327171	3.9779504347287444	0.18411967260864454	2.155730937108088	1299.4349982401377	33.73066447273311	6.071906986566419	6	6	57	28	0	0	7	29	21	3	4	0	0	0	0	0	0	366.0	315.0	390.0	330.0	317.0	335.0	188.0	152.0	88.0	155.0	188.0	295.0	334.0	333.0	307.0	308.0	269.0	193.0
CHEMBL378070	2	2	28.959181693330788	2.4742044124841582	4.873825061013365	28.959181693330788	1.3003741434819551	4.019082192327171	3.9779504347287444	0.18411967260864454	2.155730937108088	1299.4349982401377	33.73066447273311	6.071906986566419	6	6	64	30	0	0	8	34	22	2	6	0	0	0	0	0	0	406.0	345.0	435.0	376.0	371.0	346.0	220.0	178.0	125.0	170.0	204.0	327.0	369.0	376.0	366.0	369.0	319.0	273.0
CHEMBL207807	2	2	28.959181693330788	2.4742044124841582	4.873825061013365	28.959181693330788	1.3003741434819551	4.019082192327171	3.9779504347287444	0.18411967260864454	2.155730937108088	1299.4349982401377	33.73066447273311	6.071906986566419	6	6	56	28	0	0	8	28	20	2	4	0	2	0	0	0	2	430.0	341.0	440.0	379.0	380.0	329.0	224.0	177.0	125.0	156.0	188.0	294.0	327.0	319.0	297.0	297.0	258.0	181.0
CHEMBL207860	2	2	28.959181693330788	2.4742044124841582	4.873825061013365	28.959181693330788	1.3003741434819551	4.019082192327171	3.9779504347287444	0.18411967260864454	2.155730937108088	1299.4349982401377	33.73066447273311	6.071906986566419	6	6	56	28	0	0	8	28	20	2	4	0	0	2	0	0	2	333.2098765432099	291.22222222222223	359.1111111111111	279.44444444444446	256.9382716049382	285.44444444444446	149.33333333333331	108.55555555555556	56.55555555555555	156.0	188.0	294.0	327.0	319.0	297.0	297.0	258.0	181.0
CHEMBL208232	2	2	28.959181693330788	2.4742044124841582	4.873825061013365	28.959181693330788	1.3003741434819551	4.019082192327171	3.9779504347287444	0.18411967260864454	2.155730937108088	1299.4349982401377	33.73066447273311	6.071906986566419	6	6	59	31	0	0	10	28	21	2	4	0	4	0	0	0	4	544.0	413.0	653.0	484.0	494.0	554.0	251.0	267.0	209.0	174.0	209.0	318.0	360.0	355.0	318.0	318.0	288.0	226.0
CHEMBL207719	2	2	28.959181693330788	2.4742044124841582	4.873825061013365	28.959181693330788	1.3003741434819551	4.019082192327171	3.9779504347287444	0.18411967260864454	2.155730937108088	1299.4349982401377	33.73066447273311	6.071906986566419	6	6	56	27	0	0	7	29	20	2	4	0	1	0	0	0	1	374.0	306.0	382.0	301.0	270.0	287.0	169.0	131.0	97.0	151.0	182.0	286.0	318.0	313.0	287.0	286.0	246.0	180.0
CHEMBL382001	2	2	28.959181693330788	2.4742044124841582	4.873825061013365	28.959181693330788	1.3003741434819551	4.019082192327171	3.9779504347287444	0.18411967260864454	2.155730937108088	1299.4349982401377	33.73066447273311	6.071906986566419	6	6	57	28	0	0	7	29	21	3	4	0	0	0	0	0	0	366.0	314.0	384.0	313.0	288.0	301.0	164.0	141.0	101.0	155.0	187.0	293.0	328.0	324.0	294.0	293.0	256.0	195.0
CHEMBL441358	2	2	28.959181693330788	2.4742044124841582	4.873825061013365	28.959181693330788	1.3003741434819551	4.019082192327171	3.9779504347287444	0.18411967260864454	2.155730937108088	1299.4349982401377	33.73066447273311	6.071906986566419	6	6	59	31	0	0	10	28	21	2	4	0	4	0	0	0	4	544.0	413.0	650.0	499.0	524.0	629.0	308.0	306.0	239.0	174.0	209.0	321.0	366.0	370.0	342.0	345.0	321.0	250.0
CHEMBL207810	2	2	28.959181693330788	2.4742044124841582	4.873825061013365	28.959181693330788	1.3003741434819551	4.019082192327171	3.9779504347287444	0.18411967260864454	2.155730937108088	1299.4349982401377	33.73066447273311	6.071906986566419	6	6	60	29	0	0	8	31	21	2	5	0	1	0	0	0	1	418.0	343.0	437.0	373.0	354.0	396.0	231.0	191.0	118.0	163.0	196.0	311.0	349.0	355.0	334.0	348.0	298.0	235.0
CHEMBL208535	2	2	28.959181693330788	2.4742044124841582	4.873825061013365	28.959181693330788	1.3003741434819551	4.019082192327171	3.9779504347287444	0.18411967260864454	2.155730937108088	1299.4349982401377	33.73066447273311	6.071906986566419	6	6	56	28	0	0	8	28	20	2	4	0	0	2	0	0	2	333.2098765432099	291.22222222222223	359.11111111111114	280.6666666666667	261.66666666666663	288.3827160493827	151.33333333333331	109.11111111111111	53.77777777777777	156.0	188.0	294.0	328.0	323.0	297.0	302.0	259.0	182.0
CHEMBL378839	2	2	28.959181693330788	2.4742044124841582	4.873825061013365	28.959181693330788	1.3003741434819551	4.019082192327171	3.9779504347287444	0.18411967260864454	2.155730937108088	1299.4349982401377	33.73066447273311	6.071906986566419	6	6	59	31	0	0	10	28	21	2	4	0	3	1	0	0	4	495.60493827160496	388.1111111111111	609.4444444444445	429.2222222222223	428.0	433.0	288.77777777777777	236.66666666666663	220.11111111111111	174.0	209.0	318.0	361.0	362.0	333.0	335.0	304.0	245.0
CHEMBL379699	2	2	28.959181693330788	2.4742044124841582	4.873825061013365	28.959181693330788	1.3003741434819551	4.019082192327171	3.9779504347287444	0.18411967260864454	2.155730937108088	1299.4349982401377	33.73066447273311	6.071906986566419	6	6	59	31	0	0	10	28	21	2	4	0	4	0	0	0	4	544.0	414.0	659.0	517.0	555.0	652.0	323.0	310.0	212.0	174.0	210.0	322.0	370.0	374.0	347.0	351.0	323.0	240.0
CHEMBL4530401	1	0	28.959181693330788	2.4742044124841582	4.873825061013365	28.959181693330788	1.3003741434819551	4.019082192327171	3.9779504347287444	0.18411967260864454	2.155730937108088	1299.4349982401377	33.73066447273311	6.071906986566419	17	17	61	35	0	0	10	26	25	3	3	1	3	0	0	0	3	562.4444444444445	505.3333333333333	814.6666666666667	743.0	674.6666666666667	622.6666666666666	598.0	567.6666666666667	571.6666666666667	220.0	272.0	442.0	499.0	522.0	464.0	412.0	380.0	373.0
CHEMBL209094	2	2	28.959181693330788	2.4742044124841582	4.873825061013365	28.959181693330788	1.3003741434819551	4.019082192327171	3.9779504347287444	0.18411967260864454	2.155730937108088	1299.4349982401377	33.73066447273311	6.071906986566419	6	6	64	34	0	0	13	30	21	2	7	0	4	0	0	0	4	626.0	467.0	745.0	704.0	667.0	680.0	377.0	401.0	371.0	196.0	236.0	368.0	408.0	413.0	369.0	372.0	343.0	266.0
CHEMBL381079	2	2	28.959181693330788	2.4742044124841582	4.873825061013365	28.959181693330788	1.3003741434819551	4.019082192327171	3.9779504347287444	0.18411967260864454	2.155730937108088	1299.4349982401377	33.73066447273311	6.071906986566419	6	6	64	35	0	0	13	29	22	3	6	0	4	0	0	0	4	642.0	483.0	761.0	719.0	687.0	697.0	406.0	442.0	416.0	199.0	241.0	372.0	419.0	418.0	379.0	385.0	358.0	275.0
CHEMBL207634	2	2	28.959181693330788	2.4742044124841582	4.873825061013365	28.959181693330788	1.3003741434819551	4.019082192327171	3.9779504347287444	0.18411967260864454	2.155730937108088	1299.4349982401377	33.73066447273311	6.071906986566419	6	6	67	36	0	0	13	31	23	3	6	0	4	0	0	0	4	646.0	487.0	759.0	711.0	676.0	689.0	389.0	415.0	421.0	205.0	249.0	383.0	435.0	421.0	393.0	386.0	401.0	337.0
50847877	0	0	28.959181693330788	2.4742044124841582	4.873825061013365	28.959181693330788	1.3003741434819551	4.019082192327171	3.9779504347287444	0.18411967260864454	2.155730937108088	1299.4349982401377	33.73066447273311	6.071906986566419	6	6	49	21	0	0	2	28	19	0	2	0	0	0	0	0	0	214.0	209.0	275.0	277.0	257.0	244.0	167.0	117.0	92.0	134.0	168.0	291.0	357.0	374.0	313.0	264.0	210.0	183.0
50847905	0	0	28.959181693330788	2.4742044124841582	4.873825061013365	28.959181693330788	1.3003741434819551	4.019082192327171	3.9779504347287444	0.18411967260864454	2.155730937108088	1299.4349982401377	33.73066447273311	6.071906986566419	6	6	46	20	0	0	2	26	18	0	2	0	0	0	0	0	0	210.0	205.0	271.0	257.0	241.0	208.0	153.0	109.0	84.0	128.0	160.0	278.0	325.0	326.0	275.0	236.0	180.0	159.0
50847789	0	0	28.959181693330788	2.4742044124841582	4.873825061013365	28.959181693330788	1.3003741434819551	4.019082192327171	3.9779504347287444	0.18411967260864454	2.155730937108088	1299.4349982401377	33.73066447273311	6.071906986566419	6	6	47	21	0	0	2	26	19	0	2	0	0	0	0	0	0	228.0	228.0	309.0	310.0	268.0	252.0	174.0	120.0	92.0	132.0	162.0	275.0	331.0	344.0	290.0	252.0	203.0	171.0
50847827	0	0	28.959181693330788	2.4742044124841582	4.873825061013365	28.959181693330788	1.3003741434819551	4.019082192327171	3.9779504347287444	0.18411967260864454	2.155730937108088	1299.4349982401377	33.73066447273311	6.071906986566419	6	6	44	20	0	0	2	24	18	0	2	0	0	0	0	0	0	224.0	224.0	305.0	286.0	252.0	216.0	160.0	112.0	84.0	126.0	154.0	262.0	299.0	300.0	256.0	224.0	173.0	147.0
50847788	0	0	28.959181693330788	2.4742044124841582	4.873825061013365	28.959181693330788	1.3003741434819551	4.019082192327171	3.9779504347287444	0.18411967260864454	2.155730937108088	1299.4349982401377	33.73066447273311	6.071906986566419	6	6	41	19	0	0	2	22	17	0	2	0	0	0	0	0	0	220.0	220.0	301.0	266.0	236.0	180.0	146.0	104.0	76.0	120.0	146.0	249.0	271.0	264.0	226.0	196.0	143.0	123.0
CHEMBL4777443	0	1	28.959181693330788	2.4742044124841582	4.873825061013365	28.959181693330788	1.3003741434819551	4.019082192327171	3.9779504347287444	0.18411967260864454	2.155730937108088	1299.4349982401377	33.73066447273311	6.071906986566419	12	12	73	38	0	0	10	35	28	2	4	1	2	1	0	0	3	528.0493827160494	432.44444444444446	709.0	731.0	743.1111111111111	800.851851851852	697.7777777777777	514.2222222222222	447.2222222222222	241.0	308.0	515.0	616.0	640.0	615.0	600.0	587.0	505.0
CHEMBL208420	2	2	28.959181693330788	2.4742044124841582	4.873825061013365	28.959181693330788	1.3003741434819551	4.019082192327171	3.9779504347287444	0.18411967260864454	2.155730937108088	1299.4349982401377	33.73066447273311	6.071906986566419	6	6	62	31	0	0	9	31	22	2	4	0	3	0	0	0	3	496.0	387.0	610.0	452.0	458.0	482.0	293.0	302.0	208.0	179.0	212.0	340.0	375.0	408.0	365.0	385.0	358.0	285.0
50834707	0	2	28.959181693330788	2.4742044124841582	4.873825061013365	28.959181693330788	1.3003741434819551	4.019082192327171	3.9779504347287444	0.18411967260864454	2.155730937108088	1299.4349982401377	33.73066447273311	6.071906986566419	12	12	53	27	0	2	4	26	23	2	0	0	2	0	0	0	2	344.0	328.0	447.0	435.0	376.0	370.0	436.0	419.0	366.0	170.0	224.0	370.0	441.0	427.0	418.0	409.0	404.0	345.0
50847783	0	0	28.959181693330788	2.4742044124841582	4.873825061013365	28.959181693330788	1.3003741434819551	4.019082192327171	3.9779504347287444	0.18411967260864454	2.155730937108088	1299.4349982401377	33.73066447273311	6.071906986566419	6	6	33	17	0	0	2	16	15	0	0	0	0	2	0	0	2	143.20987654320987	163.22222222222223	204.8888888888889	193.71604938271605	152.55555555555557	124.7777777777778	81.11111111111111	36.33333333333333	8.666666666666668	100.0	126.0	197.0	225.0	205.0	187.0	169.0	115.0	56.0
CHEMBL2429890	0	1	28.959181693330788	2.4742044124841582	4.873825061013365	28.959181693330788	1.3003741434819551	4.019082192327171	3.9779504347287444	0.18411967260864454	2.155730937108088	1299.4349982401377	33.73066447273311	6.071906986566419	6	6	43	22	0	2	3	21	19	1	2	0	0	0	0	0	0	260.0	296.0	468.0	349.0	210.0	181.0	216.0	228.0	238.0	169.0	247.0	449.0	474.0	344.0	255.0	239.0	250.0	242.0
ZINC000000000416	0	1	28.959181693330788	2.4742044124841582	4.873825061013365	28.959181693330788	1.3003741434819551	4.019082192327171	3.9779504347287444	0.18411967260864454	2.155730937108088	1299.4349982401377	33.73066447273311	6.071906986566419	12	12	48	24	0	0	5	24	19	2	3	0	0	0	0	0	0	294.0	279.0	364.0	368.0	333.0	266.0	250.0	194.0	182.0	140.0	173.0	267.0	304.0	287.0	274.0	246.0	222.0	207.0
ZINC000000000504	0	1	28.959181693330788	2.4742044124841582	4.873825061013365	28.959181693330788	1.3003741434819551	4.019082192327171	3.9779504347287444	0.18411967260864454	2.155730937108088	1299.4349982401377	33.73066447273311	6.071906986566419	12	12	40	20	0	0	2	20	18	2	0	0	0	0	0	0	0	212.0	242.0	339.0	394.0	335.0	293.0	153.0	57.0	3.0	132.0	174.0	298.0	379.0	380.0	356.0	261.0	164.0	76.0
ZINC000000000506	0	1	28.959181693330788	2.4742044124841582	4.873825061013365	28.959181693330788	1.3003741434819551	4.019082192327171	3.9779504347287444	0.18411967260864454	2.155730937108088	1299.4349982401377	33.73066447273311	6.071906986566419	6	6	40	18	0	0	3	22	15	2	1	0	0	0	0	0	0	190.0	198.0	265.0	293.0	247.0	206.0	109.0	39.0	6.0	114.0	151.0	234.0	275.0	274.0	264.0	225.0	165.0	105.0
ZINC000000000565	0	1	28.959181693330788	2.4742044124841582	4.873825061013365	28.959181693330788	1.3003741434819551	4.019082192327171	3.9779504347287444	0.18411967260864454	2.155730937108088	1299.4349982401377	33.73066447273311	6.071906986566419	12	12	43	20	0	0	2	23	18	1	1	0	0	0	0	0	0	210.0	209.0	269.0	294.0	262.0	242.0	200.0	142.0	65.0	119.0	146.0	238.0	261.0	273.0	267.0	246.0	243.0	181.0
ZINC000000000681	0	1	28.959181693330788	2.4742044124841582	4.873825061013365	28.959181693330788	1.3003741434819551	4.019082192327171	3.9779504347287444	0.18411967260864454	2.155730937108088	1299.4349982401377	33.73066447273311	6.071906986566419	6	6	41	18	0	0	2	23	16	1	1	0	0	0	0	0	0	180.0	181.0	240.0	245.0	217.0	180.0	107.0	61.0	26.0	111.0	142.0	235.0	266.0	252.0	241.0	215.0	188.0	135.0
ZINC000000000741	0	1	28.959181693330788	2.4742044124841582	4.873825061013365	28.959181693330788	1.3003741434819551	4.019082192327171	3.9779504347287444	0.18411967260864454	2.155730937108088	1299.4349982401377	33.73066447273311	6.071906986566419	6	6	26	13	0	0	3	13	10	1	2	0	0	0	0	0	0	174.0	171.0	244.0	175.0	121.0	74.0	64.0	32.0	0.0	79.0	97.0	156.0	147.0	136.0	98.0	79.0	52.0	26.0
ZINC000000000833	0	1	28.959181693330788	2.4742044124841582	4.873825061013365	28.959181693330788	1.3003741434819551	4.019082192327171	3.9779504347287444	0.18411967260864454	2.155730937108088	1299.4349982401377	33.73066447273311	6.071906986566419	6	6	36	17	0	0	4	19	13	1	3	0	0	0	0	0	0	222.0	203.0	260.0	279.0	184.0	156.0	166.0	129.0	62.0	99.0	125.0	192.0	210.0	181.0	169.0	161.0	144.0	119.0
ZINC000000000853	0	1	28.959181693330788	2.4742044124841582	4.873825061013365	28.959181693330788	1.3003741434819551	4.019082192327171	3.9779504347287444	0.18411967260864454	2.155730937108088	1299.4349982401377	33.73066447273311	6.071906986566419	6	6	44	19	0	0	3	25	16	1	2	0	0	0	0	0	0	202.0	196.0	264.0	285.0	266.0	217.0	129.0	83.0	25.0	121.0	153.0	265.0	314.0	324.0	300.0	263.0	194.0	126.0
ZINC000000001083	0	0	28.959181693330788	2.4742044124841582	4.873825061013365	28.959181693330788	1.3003741434819551	4.019082192327171	3.9779504347287444	0.18411967260864454	2.155730937108088	1299.4349982401377	33.73066447273311	6.071906986566419	12	12	37	21	0	0	4	16	17	0	4	0	0	0	0	0	0	300.0	278.0	357.0	322.0	249.0	258.0	263.0	254.0	185.0	116.0	140.0	201.0	215.0	184.0	161.0	139.0	122.0	117.0
ZINC000000001261	0	1	28.959181693330788	2.4742044124841582	4.873825061013365	28.959181693330788	1.3003741434819551	4.019082192327171	3.9779504347287444	0.18411967260864454	2.155730937108088	1299.4349982401377	33.73066447273311	6.071906986566419	12	12	41	22	0	0	3	19	19	2	0	0	0	1	0	0	1	231.6049382716049	265.1111111111111	369.6666666666667	419.44444444444446	369.6666666666666	341.66666666666663	242.3333333333333	134.33333333333334	35.77777777777778	139.0	182.0	297.0	376.0	369.0	364.0	316.0	250.0	127.0
ZINC000000001267	0	1	28.959181693330788	2.4742044124841582	4.873825061013365	28.959181693330788	1.3003741434819551	4.019082192327171	3.9779504347287444	0.18411967260864454	2.155730937108088	1299.4349982401377	33.73066447273311	6.071906986566419	6	6	36	17	0	0	3	19	14	1	2	0	0	0	0	0	0	200.0	185.0	248.0	261.0	276.0	229.0	124.0	29.0	6.0	101.0	131.0	211.0	251.0	240.0	216.0	177.0	135.0	76.0
ZINC000000001290	0	0	28.959181693330788	2.4742044124841582	4.873825061013365	28.959181693330788	1.3003741434819551	4.019082192327171	3.9779504347287444	0.18411967260864454	2.155730937108088	1299.4349982401377	33.73066447273311	6.071906986566419	12	12	40	20	0	0	2	20	18	0	2	0	0	0	0	0	0	228.0	240.0	312.0	300.0	240.0	221.0	200.0	162.0	118.0	118.0	145.0	226.0	265.0	262.0	269.0	258.0	207.0	126.0
ZINC000000001331	0	1	28.959181693330788	2.4742044124841582	4.873825061013365	28.959181693330788	1.3003741434819551	4.019082192327171	3.9779504347287444	0.18411967260864454	2.155730937108088	1299.4349982401377	33.73066447273311	6.071906986566419	12	12	42	21	0	0	2	21	19	1	1	0	0	0	0	0	0	236.0	252.0	345.0	407.0	331.0	275.0	201.0	167.0	70.0	129.0	162.0	264.0	315.0	311.0	294.0	257.0	219.0	165.0
ZINC000000001565	0	1	28.959181693330788	2.4742044124841582	4.873825061013365	28.959181693330788	1.3003741434819551	4.019082192327171	3.9779504347287444	0.18411967260864454	2.155730937108088	1299.4349982401377	33.73066447273311	6.071906986566419	12	12	34	19	0	0	3	15	16	1	0	0	0	2	0	0	2	183.20987654320987	210.22222222222223	285.8888888888889	271.71604938271605	225.77777777777777	195.0	149.44444444444446	83.55555555555554	26.888888888888893	117.0	152.0	245.0	276.0	254.0	236.0	182.0	122.0	69.0
ZINC000000001748	0	0	28.959181693330788	2.4742044124841582	4.873825061013365	28.959181693330788	1.3003741434819551	4.019082192327171	3.9779504347287444	0.18411967260864454	2.155730937108088	1299.4349982401377	33.73066447273311	6.071906986566419	12	12	27	15	0	0	2	12	13	0	2	0	0	0	0	0	0	194.0	190.0	236.0	206.0	146.0	140.0	110.0	98.0	72.0	84.0	102.0	148.0	152.0	122.0	103.0	93.0	82.0	67.0
ZINC000000002200	0	1	28.959181693330788	2.4742044124841582	4.873825061013365	28.959181693330788	1.3003741434819551	4.019082192327171	3.9779504347287444	0.18411967260864454	2.155730937108088	1299.4349982401377	33.73066447273311	6.071906986566419	6	6	44	19	0	0	3	25	16	1	2	0	0	0	0	0	0	202.0	196.0	264.0	285.0	266.0	217.0	129.0	83.0	25.0	121.0	153.0	265.0	314.0	324.0	300.0	263.0	194.0	126.0
ZINC000000002275	0	1	28.959181693330788	2.4742044124841582	4.873825061013365	28.959181693330788	1.3003741434819551	4.019082192327171	3.9779504347287444	0.18411967260864454	2.155730937108088	1299.4349982401377	33.73066447273311	6.071906986566419	12	12	46	23	0	0	4	23	19	1	3	0	0	0	0	0	0	288.0	284.0	386.0	442.0	385.0	394.0	385.0	286.0	140.0	137.0	176.0	274.0	319.0	310.0	322.0	333.0	311.0	248.0
ZINC000000003647	0	1	28.959181693330788	2.4742044124841582	4.873825061013365	28.959181693330788	1.3003741434819551	4.019082192327171	3.9779504347287444	0.18411967260864454	2.155730937108088	1299.4349982401377	33.73066447273311	6.071906986566419	10	11	37	18	0	0	2	19	16	1	1	0	0	0	0	0	0	192.0	198.0	259.0	241.0	182.0	144.0	131.0	116.0	89.0	111.0	144.0	228.0	254.0	215.0	177.0	156.0	149.0	135.0
ZINC000000003911	0	1	28.959181693330788	2.4742044124841582	4.873825061013365	28.959181693330788	1.3003741434819551	4.019082192327171	3.9779504347287444	0.18411967260864454	2.155730937108088	1299.4349982401377	33.73066447273311	6.071906986566419	12	12	45	22	0	0	4	23	18	1	3	0	0	0	0	0	0	260.0	252.0	313.0	291.0	191.0	164.0	165.0	155.0	149.0	129.0	158.0	244.0	269.0	247.0	232.0	209.0	194.0	184.0
ZINC000000003997	0	0	28.959181693330788	2.4742044124841582	4.873825061013365	28.959181693330788	1.3003741434819551	4.019082192327171	3.9779504347287444	0.18411967260864454	2.155730937108088	1299.4349982401377	33.73066447273311	6.071906986566419	15	16	30	17	0	0	3	13	14	3	0	0	0	0	0	0	0	214.0	245.0	327.0	288.0	225.0	177.0	146.0	104.0	48.0	103.0	130.0	203.0	217.0	196.0	178.0	144.0	100.0	55.0
ZINC000000004016	0	0	28.959181693330788	2.4742044124841582	4.873825061013365	28.959181693330788	1.3003741434819551	4.019082192327171	3.9779504347287444	0.18411967260864454	2.155730937108088	1299.4349982401377	33.73066447273311	6.071906986566419	16	17	37	21	0	0	3	16	18	0	3	0	0	0	0	0	0	296.0	307.0	428.0	464.0	422.0	318.0	243.0	149.0	110.0	126.0	156.0	243.0	265.0	241.0	210.0	188.0	150.0	117.0
ZINC000000004319	0	1	28.959181693330788	2.4742044124841582	4.873825061013365	28.959181693330788	1.3003741434819551	4.019082192327171	3.9779504347287444	0.18411967260864454	2.155730937108088	1299.4349982401377	33.73066447273311	6.071906986566419	12	12	48	24	0	0	5	24	19	2	3	0	0	0	0	0	0	294.0	279.0	364.0	368.0	333.0	266.0	250.0	194.0	182.0	140.0	173.0	267.0	304.0	287.0	274.0	246.0	222.0	207.0
ZINC000000004759	0	1	28.959181693330788	2.4742044124841582	4.873825061013365	28.959181693330788	1.3003741434819551	4.019082192327171	3.9779504347287444	0.18411967260864454	2.155730937108088	1299.4349982401377	33.73066447273311	6.071906986566419	6	6	45	19	0	0	2	26	17	1	0	0	0	1	0	0	1	147.60493827160494	164.11111111111111	205.66666666666663	219.66666666666669	193.11111111111111	145.11111111111111	87.44444444444444	39.0	11.88888888888889	124.0	158.0	273.0	316.0	350.0	350.0	297.0	225.0	102.0
ZINC000000004840	0	0	28.959181693330788	2.4742044124841582	4.873825061013365	28.959181693330788	1.3003741434819551	4.019082192327171	3.9779504347287444	0.18411967260864454	2.155730937108088	1299.4349982401377	33.73066447273311	6.071906986566419	11	11	28	19	0	0	7	9	12	2	2	0	3	0	0	0	3	402.0	339.0	557.0	398.0	390.0	266.0	254.0	224.0	286.0	107.0	127.0	179.0	176.0	158.0	125.0	108.0	101.0	80.0
ZINC000000004896	0	0	28.959181693330788	2.4742044124841582	4.873825061013365	28.959181693330788	1.3003741434819551	4.019082192327171	3.9779504347287444	0.18411967260864454	2.155730937108088	1299.4349982401377	33.73066447273311	6.071906986566419	15	16	36	19	0	0	3	17	16	3	0	0	0	0	0	0	0	222.0	256.0	348.0	324.0	276.0	233.0	187.0	121.0	51.0	115.0	147.0	232.0	259.0	252.0	247.0	227.0	177.0	98.0
ZINC000000004922	0	0	28.959181693330788	2.4742044124841582	4.873825061013365	28.959181693330788	1.3003741434819551	4.019082192327171	3.9779504347287444	0.18411967260864454	2.155730937108088	1299.4349982401377	33.73066447273311	6.071906986566419	15	16	35	19	0	0	4	16	15	4	0	0	0	0	0	0	0	238.0	270.0	374.0	344.0	294.0	255.0	199.0	127.0	51.0	114.0	145.0	227.0	251.0	244.0	237.0	216.0	168.0	94.0
ZINC000000006481	0	0	28.959181693330788	2.4742044124841582	4.873825061013365	28.959181693330788	1.3003741434819551	4.019082192327171	3.9779504347287444	0.18411967260864454	2.155730937108088	1299.4349982401377	33.73066447273311	6.071906986566419	9	10	20	15	0	0	7	5	8	2	1	1	3	0	0	0	3	324.44444444444446	262.33333333333337	490.0	269.6666666666667	250.0	240.66666666666669	152.0	201.0	63.0	85.0	98.0	135.0	123.0	113.0	76.0	55.0	25.0	11.0
ZINC000000006694	0	0	28.959181693330788	2.4742044124841582	4.873825061013365	28.959181693330788	1.3003741434819551	4.019082192327171	3.9779504347287444	0.18411967260864454	2.155730937108088	1299.4349982401377	33.73066447273311	6.071906986566419	17	17	36	22	0	0	6	14	16	2	3	1	0	0	0	0	0	320.44444444444446	280.66666666666663	492.0	421.0	406.6666666666667	343.66666666666663	249.3333333333333	211.66666666666663	286.0	132.0	162.0	246.0	264.0	255.0	233.0	204.0	173.0	135.0
ZINC000000006787	0	0	28.959181693330788	2.4742044124841582	4.873825061013365	28.959181693330788	1.3003741434819551	4.019082192327171	3.9779504347287444	0.18411967260864454	2.155730937108088	1299.4349982401377	33.73066447273311	6.071906986566419	12	12	29	17	0	0	3	12	14	0	3	0	0	0	0	0	0	236.0	231.0	291.0	274.0	216.0	158.0	167.0	170.0	140.0	96.0	114.0	168.0	171.0	146.0	122.0	109.0	103.0	84.0
ZINC000000007453	0	0	28.959181693330788	2.4742044124841582	4.873825061013365	28.959181693330788	1.3003741434819551	4.019082192327171	3.9779504347287444	0.18411967260864454	2.155730937108088	1299.4349982401377	33.73066447273311	6.071906986566419	21	22	40	25	0	0	6	15	19	4	1	0	1	0	0	0	1	386.0	400.0	573.0	605.0	608.0	554.0	530.0	430.0	278.0	151.0	189.0	299.0	335.0	338.0	350.0	330.0	265.0	188.0
ZINC000000010402	0	1	28.959181693330788	2.4742044124841582	4.873825061013365	28.959181693330788	1.3003741434819551	4.019082192327171	3.9779504347287444	0.18411967260864454	2.155730937108088	1299.4349982401377	33.73066447273311	6.071906986566419	12	12	40	20	0	0	3	20	17	2	0	1	0	0	0	0	0	200.44444444444449	217.3333333333333	288.3333333333333	285.3333333333333	246.3333333333333	217.3333333333333	177.33333333333331	121.33333333333331	55.33333333333333	124.0	156.0	256.0	286.0	286.0	260.0	238.0	194.0	146.0
ZINC000000010543	0	0	28.959181693330788	2.4742044124841582	4.873825061013365	28.959181693330788	1.3003741434819551	4.019082192327171	3.9779504347287444	0.18411967260864454	2.155730937108088	1299.4349982401377	33.73066447273311	6.071906986566419	15	16	35	19	0	0	4	16	15	4	0	0	0	0	0	0	0	238.0	272.0	369.0	332.0	284.0	239.0	196.0	135.0	72.0	114.0	144.0	224.0	242.0	231.0	221.0	206.0	173.0	110.0
ZINC000000010544	0	0	28.959181693330788	2.4742044124841582	4.873825061013365	28.959181693330788	1.3003741434819551	4.019082192327171	3.9779504347287444	0.18411967260864454	2.155730937108088	1299.4349982401377	33.73066447273311	6.071906986566419	15	16	35	19	0	0	4	16	15	4	0	0	0	0	0	0	0	238.0	272.0	374.0	348.0	304.0	247.0	197.0	121.0	51.0	114.0	145.0	227.0	249.0	243.0	233.0	216.0	170.0	98.0
ZINC000000015130	0	1	28.959181693330788	2.4742044124841582	4.873825061013365	28.959181693330788	1.3003741434819551	4.019082192327171	3.9779504347287444	0.18411967260864454	2.155730937108088	1299.4349982401377	33.73066447273311	6.071906986566419	12	12	34	18	0	0	3	16	15	1	0	1	0	1	0	0	1	168.04938271604937	169.44444444444446	201.3333333333333	188.44444444444449	162.18518518518516	172.44444444444446	144.44444444444446	98.22222222222224	44.22222222222222	104.0	124.0	195.0	200.0	198.0	175.0	172.0	152.0	94.0
ZINC000000015679	0	0	28.959181693330788	2.4742044124841582	4.873825061013365	28.959181693330788	1.3003741434819551	4.019082192327171	3.9779504347287444	0.18411967260864454	2.155730937108088	1299.4349982401377	33.73066447273311	6.071906986566419	15	16	37	19	0	0	2	18	17	2	0	0	0	0	0	0	0	206.0	234.0	318.0	290.0	254.0	227.0	187.0	121.0	51.0	116.0	150.0	240.0	272.0	269.0	260.0	231.0	178.0	98.0
ZINC000000020221	0	0	28.959181693330788	2.4742044124841582	4.873825061013365	28.959181693330788	1.3003741434819551	4.019082192327171	3.9779504347287444	0.18411967260864454	2.155730937108088	1299.4349982401377	33.73066447273311	6.071906986566419	10	11	33	17	0	0	2	16	15	0	2	0	0	0	0	0	0	216.0	208.0	252.0	238.0	195.0	164.0	127.0	97.0	72.0	100.0	121.0	193.0	207.0	185.0	168.0	125.0	103.0	78.0
ZINC000000020244	0	1	28.959181693330788	2.4742044124841582	4.873825061013365	28.959181693330788	1.3003741434819551	4.019082192327171	3.9779504347287444	0.18411967260864454	2.155730937108088	1299.4349982401377	33.73066447273311	6.071906986566419	12	12	40	19	0	0	2	21	17	1	1	0	0	0	0	0	0	202.0	198.0	253.0	272.0	241.0	226.0	184.0	132.0	63.0	111.0	137.0	218.0	236.0	242.0	227.0	216.0	210.0	148.0
ZINC000000020250	0	1	28.959181693330788	2.4742044124841582	4.873825061013365	28.959181693330788	1.3003741434819551	4.019082192327171	3.9779504347287444	0.18411967260864454	2.155730937108088	1299.4349982401377	33.73066447273311	6.071906986566419	12	12	40	20	0	0	3	20	17	2	0	1	0	0	0	0	0	202.44444444444449	223.3333333333333	298.3333333333333	305.3333333333333	273.3333333333333	252.0	176.0	79.33333333333333	12.0	126.0	158.0	262.0	301.0	300.0	296.0	252.0	208.0	136.0
ZINC000000023155	0	1	28.959181693330788	2.4742044124841582	4.873825061013365	28.959181693330788	1.3003741434819551	4.019082192327171	3.9779504347287444	0.18411967260864454	2.155730937108088	1299.4349982401377	33.73066447273311	6.071906986566419	10	11	42	19	0	0	2	23	17	1	1	0	0	0	0	0	0	186.0	196.0	269.0	277.0	233.0	185.0	144.0	108.0	54.0	121.0	150.0	256.0	289.0	300.0	264.0	220.0	190.0	126.0
ZINC000000024994	0	0	28.959181693330788	2.4742044124841582	4.873825061013365	28.959181693330788	1.3003741434819551	4.019082192327171	3.9779504347287444	0.18411967260864454	2.155730937108088	1299.4349982401377	33.73066447273311	6.071906986566419	15	16	27	16	0	0	3	11	13	3	0	0	0	0	0	0	0	204.0	231.0	305.0	259.0	198.0	163.0	143.0	104.0	48.0	95.0	120.0	182.0	185.0	159.0	132.0	113.0	88.0	52.0
ZINC000000044027	0	1	28.959181693330788	2.4742044124841582	4.873825061013365	28.959181693330788	1.3003741434819551	4.019082192327171	3.9779504347287444	0.18411967260864454	2.155730937108088	1299.4349982401377	33.73066447273311	6.071906986566419	12	12	40	21	0	0	4	19	17	2	0	1	0	1	0	0	1	208.04938271604937	226.44444444444449	300.0	299.7777777777778	260.0	231.51851851851853	192.3333333333333	135.55555555555554	63.55555555555555	129.0	161.0	263.0	293.0	293.0	269.0	247.0	203.0	149.0
ZINC000000056647	0	1	28.959181693330788	2.4742044124841582	4.873825061013365	28.959181693330788	1.3003741434819551	4.019082192327171	3.9779504347287444	0.18411967260864454	2.155730937108088	1299.4349982401377	33.73066447273311	6.071906986566419	12	12	40	20	0	0	3	20	17	2	0	1	0	0	0	0	0	202.44444444444449	223.3333333333333	298.3333333333333	305.3333333333333	273.3333333333333	252.0	176.0	79.33333333333333	12.0	126.0	158.0	262.0	301.0	300.0	296.0	252.0	208.0	136.0
ZINC000000057206	0	1	28.959181693330788	2.4742044124841582	4.873825061013365	28.959181693330788	1.3003741434819551	4.019082192327171	3.9779504347287444	0.18411967260864454	2.155730937108088	1299.4349982401377	33.73066447273311	6.071906986566419	6	6	34	16	0	0	3	18	13	1	1	0	0	1	0	0	1	165.60493827160494	164.11111111111111	200.66666666666669	199.44444444444449	165.44444444444446	123.0	64.88888888888889	36.11111111111112	11.333333333333334	96.0	110.0	186.0	187.0	197.0	147.0	151.0	93.0	83.0
ZINC000000057278	0	1	28.959181693330788	2.4742044124841582	4.873825061013365	28.959181693330788	1.3003741434819551	4.019082192327171	3.9779504347287444	0.18411967260864454	2.155730937108088	1299.4349982401377	33.73066447273311	6.071906986566419	12	12	45	22	0	0	4	23	18	1	3	0	0	0	0	0	0	260.0	252.0	313.0	291.0	191.0	164.0	165.0	155.0	149.0	129.0	158.0	244.0	269.0	247.0	232.0	209.0	194.0	184.0
ZINC000000113404	0	1	28.959181693330788	2.4742044124841582	4.873825061013365	28.959181693330788	1.3003741434819551	4.019082192327171	3.9779504347287444	0.18411967260864454	2.155730937108088	1299.4349982401377	33.73066447273311	6.071906986566419	12	12	38	19	0	0	3	19	16	2	0	0	0	1	0	0	1	189.6049382716049	197.11111111111111	237.66666666666663	229.66666666666669	218.11111111111111	238.3333333333333	192.66666666666669	108.77777777777776	34.55555555555556	111.0	136.0	217.0	240.0	245.0	235.0	227.0	180.0	125.0
ZINC000000120259	0	1	28.959181693330788	2.4742044124841582	4.873825061013365	28.959181693330788	1.3003741434819551	4.019082192327171	3.9779504347287444	0.18411967260864454	2.155730937108088	1299.4349982401377	33.73066447273311	6.071906986566419	6	6	23	11	0	0	2	12	9	1	0	0	0	1	0	0	1	91.60493827160494	95.11111111111111	105.66666666666666	84.66666666666666	53.11111111111112	37.55555555555556	18.33333333333333	3.111111111111111	0.0	62.0	73.0	114.0	112.0	98.0	67.0	50.0	28.0	5.0
ZINC000000120261	0	1	28.959181693330788	2.4742044124841582	4.873825061013365	28.959181693330788	1.3003741434819551	4.019082192327171	3.9779504347287444	0.18411967260864454	2.155730937108088	1299.4349982401377	33.73066447273311	6.071906986566419	6	6	23	11	0	0	2	12	9	1	0	0	0	1	0	0	1	91.60493827160494	95.11111111111111	105.66666666666666	84.66666666666666	53.11111111111112	37.55555555555556	18.33333333333333	3.111111111111111	0.0	62.0	73.0	114.0	112.0	98.0	67.0	50.0	28.0	5.0
ZINC000000154557	0	0	28.959181693330788	2.4742044124841582	4.873825061013365	28.959181693330788	1.3003741434819551	4.019082192327171	3.9779504347287444	0.18411967260864454	2.155730937108088	1299.4349982401377	33.73066447273311	6.071906986566419	12	12	30	17	0	0	2	13	15	1	1	0	0	0	0	0	0	216.0	232.0	313.0	281.0	231.0	174.0	131.0	104.0	66.0	105.0	132.0	215.0	222.0	206.0	151.0	124.0	77.0	61.0
ZINC000000155269	0	1	28.959181693330788	2.4742044124841582	4.873825061013365	28.959181693330788	1.3003741434819551	4.019082192327171	3.9779504347287444	0.18411967260864454	2.155730937108088	1299.4349982401377	33.73066447273311	6.071906986566419	12	12	43	20	0	0	2	23	18	1	1	0	0	0	0	0	0	210.0	209.0	269.0	294.0	262.0	242.0	200.0	142.0	65.0	119.0	146.0	238.0	261.0	273.0	267.0	246.0	243.0	181.0
ZINC000000346601	0	1	28.959181693330788	2.4742044124841582	4.873825061013365	28.959181693330788	1.3003741434819551	4.019082192327171	3.9779504347287444	0.18411967260864454	2.155730937108088	1299.4349982401377	33.73066447273311	6.071906986566419	12	12	34	17	0	0	2	17	15	1	1	0	0	0	0	0	0	196.0	203.0	259.0	254.0	214.0	173.0	131.0	84.0	36.0	99.0	119.0	188.0	195.0	194.0	170.0	165.0	143.0	91.0
ZINC000000388645	0	0	28.959181693330788	2.4742044124841582	4.873825061013365	28.959181693330788	1.3003741434819551	4.019082192327171	3.9779504347287444	0.18411967260864454	2.155730937108088	1299.4349982401377	33.73066447273311	6.071906986566419	18	18	36	20	0	0	2	16	18	2	0	0	0	0	0	0	0	222.0	250.0	314.0	286.0	224.0	216.0	188.0	148.0	120.0	116.0	144.0	214.0	231.0	204.0	182.0	168.0	148.0	108.0
ZINC000000402830	0	1	28.959181693330788	2.4742044124841582	4.873825061013365	28.959181693330788	1.3003741434819551	4.019082192327171	3.9779504347287444	0.18411967260864454	2.155730937108088	1299.4349982401377	33.73066447273311	6.071906986566419	12	12	50	24	0	0	3	26	21	1	1	0	0	1	0	0	1	237.6049382716049	255.1111111111111	337.6666666666667	320.6666666666667	305.1111111111111	285.1111111111111	243.5555555555556	227.22222222222223	183.22222222222223	150.0	192.0	313.0	361.0	347.0	345.0	330.0	311.0	283.0
ZINC000000403010	0	1	28.959181693330788	2.4742044124841582	4.873825061013365	28.959181693330788	1.3003741434819551	4.019082192327171	3.9779504347287444	0.18411967260864454	2.155730937108088	1299.4349982401377	33.73066447273311	6.071906986566419	12	12	48	24	0	0	5	24	19	2	3	0	0	0	0	0	0	294.0	279.0	364.0	368.0	333.0	266.0	250.0	194.0	182.0	140.0	173.0	267.0	304.0	287.0	274.0	246.0	222.0	207.0
ZINC000000403011	0	1	28.959181693330788	2.4742044124841582	4.873825061013365	28.959181693330788	1.3003741434819551	4.019082192327171	3.9779504347287444	0.18411967260864454	2.155730937108088	1299.4349982401377	33.73066447273311	6.071906986566419	12	12	48	24	0	0	5	24	19	2	3	0	0	0	0	0	0	294.0	279.0	364.0	368.0	333.0	266.0	250.0	194.0	182.0	140.0	173.0	267.0	304.0	287.0	274.0	246.0	222.0	207.0
ZINC000000403053	0	1	28.959181693330788	2.4742044124841582	4.873825061013365	28.959181693330788	1.3003741434819551	4.019082192327171	3.9779504347287444	0.18411967260864454	2.155730937108088	1299.4349982401377	33.73066447273311	6.071906986566419	6	6	29	14	0	0	3	15	11	1	2	0	0	0	0	0	0	182.0	178.0	250.0	182.0	131.0	87.0	81.0	50.0	8.0	85.0	105.0	169.0	167.0	152.0	129.0	97.0	77.0	46.0
ZINC000000404451	0	1	28.959181693330788	2.4742044124841582	4.873825061013365	28.959181693330788	1.3003741434819551	4.019082192327171	3.9779504347287444	0.18411967260864454	2.155730937108088	1299.4349982401377	33.73066447273311	6.071906986566419	9	10	27	13	0	0	2	14	11	2	0	0	0	0	0	0	0	132.0	149.0	199.0	158.0	115.0	68.0	33.0	12.0	0.0	80.0	100.0	163.0	163.0	151.0	107.0	83.0	47.0	23.0
ZINC000000531272	0	1	22.595487508251257	2.5268829734764826	5.053765946952969	22.595487508251257	1.189236184644803	3.872697926588591	3.61988881958054	0.1905204641884494	1.9282971987153708	128.8729063428135	6.782784544358606	5.500680582734985	6	6	45	19	0	0	2	26	17	1	0	0	0	1	0	0	1	147.60493827160494	164.11111111111111	205.66666666666663	219.66666666666669	193.11111111111111	145.11111111111111	87.44444444444444	39.0	11.88888888888889	124.0	158.0	273.0	316.0	350.0	350.0	297.0	225.0	102.0
ZINC000000538183	0	1	35.59402529190953	2.485161665207657	4.970323330415313	35.59402529190953	1.3182972330336864	4.235679897510229	3.983792054555136	0.1475478538724124	2.375485916228638	796.6801544213936	29.50667238597754	7.673705059360474	12	12	51	27	0	0	6	24	21	3	1	1	0	1	0	0	1	292.0493827160494	304.44444444444446	404.0	386.7777777777778	334.0	308.5185185185185	260.33333333333337	236.5555555555556	208.88888888888889	168.0	217.0	351.0	414.0	392.0	361.0	331.0	298.0	273.0
ZINC000000538275	0	1	45.03383879656619	2.5278905966717136	4.921613533529518	45.03383879656619	1.3245246704872409	4.467230435285506	4.28436639611019	0.126010776356182	2.6787481071867894	3295.7383471827848	96.93348079949368	9.324160934543649	21	22	61	34	0	0	6	27	28	1	4	1	0	0	0	0	0	434.44444444444446	440.33333333333326	605.0	637.3333333333333	598.0	626.6666666666667	621.3333333333333	576.6666666666667	478.0	209.0	267.0	421.0	476.0	456.0	433.0	426.0	401.0	368.0
ZINC000000593143	0	1	29.72311805763812	2.370458826924202	4.740917653848406	29.72311805763812	1.1889247223055248	4.122029154063691	4.334134144089337	0.1733653657635734	2.382812586075861	175.51085208070472	7.020434083228189	6.083991608086048	12	12	42	25	0	0	8	17	17	2	3	0	3	0	0	0	3	470.0	399.0	675.0	490.0	492.0	459.0	399.0	360.0	286.0	143.0	166.0	248.0	267.0	278.0	258.0	242.0	223.0	183.0
ZINC000000593144	0	1	30.29323740824026	2.3814141429581936	4.762828285916388	30.29323740824026	1.1651245157015484	4.165122403592538	4.604561402237685	0.1770985154706802	2.4825588663849776	158.80822559051114	6.1080086765581205	6.023208790927891	12	12	45	26	0	0	9	19	17	2	3	1	3	0	0	0	3	462.44444444444446	342.33333333333337	653.6666666666666	498.0	479.6666666666666	430.0	395.3333333333333	381.0	333.0	153.0	178.0	272.0	287.0	301.0	269.0	274.0	254.0	233.0
ZINC000000596881	0	0	30.75973122752184	2.363969671622281	4.717752420649026	30.75973122752184	1.2816554678134098	4.100479298585451	4.2198833486514	0.1758284728604749	2.315276222520091	196.7483886984415	8.19784952910173	6.15739443502927	17	17	39	24	0	0	6	15	18	2	1	0	0	3	0	0	3	274.8148148148148	283.33333333333337	360.77777777777777	318.8888888888889	304.38271604938274	343.33333333333337	322.66666666666663	306.6666666666667	241.11111111111111	137.0	170.0	255.0	268.0	255.0	257.0	257.0	258.0	210.0
ZINC000000601250	0	0	30.75973122752184	2.363969671622281	4.717752420649026	30.75973122752184	1.2816554678134098	4.100479298585451	4.2198833486514	0.1758284728604749	2.315276222520091	196.7483886984415	8.19784952910173	6.15739443502927	17	17	39	24	0	0	6	15	18	2	0	1	0	3	0	0	3	239.25925925925924	256.6666666666667	307.44444444444446	222.8888888888889	204.23456790123456	258.0	314.3703703703704	306.6666666666667	241.11111111111111	137.0	170.0	255.0	268.0	255.0	257.0	257.0	258.0	210.0
ZINC000000601274	0	1	45.5638793155037	2.474359509518799	4.797195313416251	45.5638793155037	1.3401140975148147	4.464529363067578	4.1283702610095245	0.1214226547355742	2.641658150791017	2149.7370430536344	63.227560089812776	8.89687623970744	21	22	65	34	0	0	6	31	28	4	1	0	1	0	0	0	1	434.0	445.0	601.0	552.0	484.0	470.0	487.0	464.0	431.0	211.0	270.0	434.0	491.0	484.0	479.0	480.0	469.0	440.0
ZINC000000601884	0	1	26.038438141410428	2.5223231937208177	4.964692275472334	26.038438141410424	1.3019219070705212	3.942110050154328	3.8487259768175313	0.1924362988408765	2.0408893589828208	146.98097914906955	7.349048957453478	5.68345036542287	6	6	40	20	0	2	4	20	16	1	2	0	0	0	0	1	1	231.0241975308642	225.6222222222222	310.93333333333334	300.93333333333334	327.6222222222222	295.4666666666667	184.77777777777777	97.55555555555556	11.266666666666666	128.0	169.0	291.0	352.0	333.0	295.0	238.0	168.0	96.0
ZINC000000607971	0	0	31.545958943422963	2.3696304692047616	4.730186415363821	31.545958943422963	1.2618383577369183	4.141111010727787	4.458774076871826	0.178350963074873	2.411164589465724	171.14654196038393	6.845861678415357	6.058810891915784	17	17	39	25	0	0	7	14	18	2	1	0	0	4	0	0	4	282.41975308641975	293.44444444444446	375.22222222222223	335.66666666666663	314.98765432098764	351.6666666666667	339.33333333333337	328.7777777777778	263.0493827160494	142.0	176.0	263.0	276.0	259.0	263.0	267.0	268.0	221.0
ZINC000000608213	0	0	23.06469884146916	2.3941701709713263	4.788340341942654	23.06469884146916	1.213931517972061	3.86287699607431	4.064035601633883	0.2138966106123096	2.044030356654763	90.229185777687	4.748904514615106	5.144206828284459	12	12	25	19	0	0	7	6	12	0	2	1	0	4	0	0	4	216.8641975308642	217.77777777777777	287.5555555555556	246.0	211.17283950617283	226.22222222222223	232.7777777777778	118.44444444444444	20.753086419753085	104.0	124.0	175.0	176.0	139.0	128.0	122.0	90.0	41.0
ZINC000000643055	0	0	30.75973122752184	2.363969671622281	4.717752420649026	30.75973122752184	1.2816554678134098	4.100479298585451	4.2198833486514	0.1758284728604749	2.315276222520091	196.7483886984415	8.19784952910173	6.15739443502927	17	17	39	24	0	0	6	15	18	2	1	0	0	3	0	0	3	274.8148148148148	283.33333333333337	360.77777777777777	318.8888888888889	304.38271604938274	343.33333333333337	322.66666666666663	306.6666666666667	241.11111111111111	137.0	170.0	255.0	268.0	255.0	257.0	257.0	258.0	210.0
ZINC000000896621	0	2	26.83712339747156	2.629282254806511	5.071341266970283	26.83712339747156	1.3418561698735778	3.97778493883947	3.836224638554316	0.1918112319277158	2.0376358964907006	156.94209554931865	7.847104777465932	5.749024099720903	12	12	33	20	0	0	4	13	16	2	1	0	0	1	0	0	1	251.6049382716049	288.1111111111111	462.6666666666666	461.6666666666667	408.1111111111111	281.1111111111111	164.88888888888889	80.11111111111111	22.11111111111111	129.0	171.0	280.0	310.0	287.0	248.0	198.0	121.0	49.0
ZINC000000896698	0	1	25.18373819530677	2.432104730828889	4.864209461657778	25.18373819530677	1.2591869097653383	3.9057650093841625	3.850895573801438	0.1925447786900719	2.0414529183804	131.51790212880545	6.575895106440273	5.572290160773485	6	6	47	20	0	0	3	27	17	1	2	0	0	0	0	0	0	206.0	198.0	255.0	278.0	263.0	216.0	161.0	130.0	58.0	127.0	160.0	278.0	327.0	341.0	331.0	288.0	247.0	165.0
ZINC000000896709	0	1	22.290780113477982	2.3675300182941097	4.735060036588219	22.290780113477982	1.311222359616352	3.742142926031448	3.693944212007322	0.2172908360004307	1.83732303039906	90.02364185438077	5.29550834437534	5.030700574167073	6	6	36	17	0	0	3	19	14	1	2	0	0	0	0	0	0	200.0	185.0	248.0	261.0	276.0	229.0	124.0	29.0	6.0	101.0	131.0	211.0	251.0	240.0	216.0	177.0	135.0	76.0
ZINC000000896711	0	1	22.290780113477982	2.3675300182941097	4.735060036588219	22.290780113477982	1.311222359616352	3.742142926031448	3.693944212007322	0.2172908360004307	1.83732303039906	90.02364185438077	5.29550834437534	5.030700574167073	6	6	36	17	0	0	3	19	14	1	2	0	0	0	0	0	0	200.0	185.0	248.0	261.0	276.0	229.0	124.0	29.0	6.0	101.0	131.0	211.0	251.0	240.0	216.0	177.0	135.0	76.0
ZINC000000896740	0	0	31.545958943422963	2.3696304692047616	4.730186415363821	31.545958943422963	1.2618383577369183	4.141111010727787	4.458774076871826	0.178350963074873	2.411164589465724	171.14654196038393	6.845861678415357	6.058810891915784	17	17	39	25	0	0	7	14	18	2	1	0	0	4	0	0	4	282.41975308641975	293.44444444444446	375.22222222222223	335.66666666666663	314.98765432098764	351.6666666666667	339.33333333333337	328.7777777777778	263.0493827160494	142.0	176.0	263.0	276.0	259.0	263.0	267.0	268.0	221.0
ZINC000000968303	0	0	15.169973566907396	2.358294471182264	4.716588942364528	15.169973566907393	1.1669210436082609	3.458249509115294	3.2850957622199	0.2526996740169153	1.4517600673398725	49.71841946421833	3.824493804939872	4.168739741872193	6	6	31	13	0	0	1	18	12	0	1	0	0	0	0	0	0	122.0	130.0	173.0	166.0	90.0	24.0	4.0	0.0	0.0	80.0	96.0	162.0	178.0	171.0	137.0	100.0	48.0	36.0
ZINC000001481754	0	0	29.30352909881229	2.354449149615212	4.67516657577207	29.30352909881229	1.2740664825570565	4.065926026122273	4.387104425917259	0.1907436706920547	2.311578548327393	147.32596529316706	6.4054767518768285	5.825556705771789	6	6	46	23	0	0	5	23	18	1	3	1	0	0	0	0	0	278.44444444444446	256.66666666666663	328.66666666666663	302.66666666666663	268.0	250.0	238.66666666666669	190.0	167.33333333333334	143.0	181.0	297.0	317.0	298.0	256.0	224.0	197.0	173.0
ZINC000001488041	0	1	30.203989633715626	2.412410258040277	4.824820516080557	30.203989633715626	1.3132169405963314	4.060944351121062	4.2546075113723285	0.1849829352770577	2.2809116389602764	159.72122888652396	6.944401255935825	5.90633909910581	16	17	46	23	0	0	2	23	21	1	1	0	0	0	0	0	0	246.0	258.0	346.0	369.0	352.0	328.0	289.0	242.0	159.0	141.0	178.0	290.0	332.0	342.0	332.0	313.0	289.0	234.0
ZINC000001530579	0	1	39.81381677330191	2.504541719676263	4.8569010725601816	39.81381677330191	1.3271272257767304	4.328558217450043	3.672815179075745	0.1224271726358581	2.399570735447269	15259.500577013576	508.6500192337859	10.731569865383422	19	21	56	30	0	0	6	26	24	2	4	0	0	0	0	0	0	402.0	405.0	561.0	599.0	460.0	343.0	348.0	313.0	284.0	180.0	229.0	357.0	389.0	370.0	340.0	321.0	292.0	263.0
ZINC000001530580	0	1	39.81381677330191	2.504541719676263	4.8569010725601816	39.81381677330191	1.3271272257767304	4.328558217450043	3.672815179075745	0.1224271726358581	2.399570735447269	15259.500577013576	508.6500192337859	10.731569865383422	19	21	56	30	0	0	6	26	24	2	4	0	0	0	0	0	0	402.0	405.0	561.0	599.0	460.0	343.0	348.0	313.0	284.0	180.0	229.0	357.0	389.0	370.0	340.0	321.0	292.0	263.0
ZINC000001530601	0	1	38.2346653449252	2.4132696325778467	4.826539265155694	38.2346653449252	1.3184367360319034	4.272840846006424	4.298229658917721	0.148214815824749	2.5229139676888184	669.537818788965	23.08751099272293	7.5712983886372465	18	18	57	29	0	0	3	28	26	1	1	0	0	1	0	0	1	301.60493827160496	327.1111111111111	416.22222222222223	430.88888888888886	403.0	421.6666666666667	405.44444444444446	336.66666666666663	247.5555555555556	170.0	213.0	328.0	383.0	373.0	384.0	373.0	339.0	295.0
ZINC000001530638	0	1	27.65398273484641	2.3485658791074995	4.697131758214999	27.65398273484641	1.2569992152202911	3.993150682399569	4.147643698093123	0.1885292590042328	2.2109977497647155	166.3313670970011	7.560516686227323	5.9024393463176965	12	12	40	22	0	0	5	18	17	1	1	0	3	0	0	0	3	362.0	302.0	507.0	392.0	364.0	314.0	322.0	221.0	225.0	126.0	155.0	226.0	256.0	243.0	230.0	225.0	213.0	182.0
ZINC000001530649	0	0	16.874458710725612	2.326450652651671	4.652901305303344	16.874458710725612	1.2053184793375438	3.52097931691981	3.228825918176449	0.2306304227268892	1.5085908149516192	104.17016003137728	7.440725716526948	4.982497952868452	6	6	18	14	0	0	5	4	9	0	1	0	0	3	0	1	4	155.839012345679	149.95555555555558	178.95555555555555	158.91604938271604	99.09382716049382	74.56049382716049	52.866666666666674	23.43209876543209	3.854320987654321	68.0	79.0	104.0	99.0	71.0	55.0	41.0	21.0	7.0
ZINC000001530689	0	1	36.50796424284686	2.4242668208369644	4.848533641673928	36.50796424284686	1.3038558658159594	4.240411057662592	4.322710359711247	0.1543825128468302	2.49350202078659	452.9709555953461	16.17753412840522	7.145447424925131	18	18	57	28	0	0	2	29	26	1	1	0	0	0	0	0	0	298.0	320.0	413.0	444.0	422.0	438.0	409.0	327.0	236.0	167.0	207.0	330.0	382.0	403.0	424.0	432.0	390.0	302.0
ZINC000001530695	0	1	33.52978570137277	2.490077131627686	4.980154263255372	33.52978570137277	1.3411914280549109	4.164281827857442	4.114167171659892	0.1645666868663956	2.3307271571018795	298.2686780991713	11.930747123966851	6.614285416538121	12	12	51	25	0	0	4	26	21	2	0	2	0	0	0	0	0	228.88888888888889	256.66666666666663	349.3333333333333	344.0	296.0	288.77777777777777	273.66666666666663	235.66666666666663	154.0	160.0	207.0	343.0	406.0	396.0	387.0	366.0	342.0	313.0
ZINC000001530697	0	1	33.52978570137277	2.490077131627686	4.980154263255372	33.52978570137277	1.3411914280549109	4.164281827857442	4.114167171659892	0.1645666868663956	2.3307271571018795	298.2686780991713	11.930747123966851	6.614285416538121	12	12	51	25	0	0	4	26	21	2	0	2	0	0	0	0	0	228.88888888888889	256.66666666666663	349.3333333333333	344.0	296.0	288.77777777777777	273.66666666666663	235.66666666666663	154.0	160.0	207.0	343.0	406.0	396.0	387.0	366.0	342.0	313.0
ZINC000001530725	0	0	22.559277577216097	2.39619662217438	4.792393244348759	22.559277577216097	1.2532931987342275	3.804330952997876	3.8241866106540887	0.2124548117030049	1.92913245875784	93.06998747814328	5.170554859896849	5.121138428557377	12	12	28	18	0	0	4	10	14	0	0	0	0	4	0	0	4	156.41975308641975	176.88888888888889	226.3827160493827	218.11111111111111	178.11111111111111	153.87654320987656	103.0	51.76543209876543	17.271604938271604	100.0	126.0	186.0	209.0	189.0	163.0	118.0	69.0	32.0
ZINC000001530726	0	0	22.559277577216097	2.39619662217438	4.792393244348759	22.559277577216097	1.2532931987342275	3.804330952997876	3.8241866106540887	0.2124548117030049	1.92913245875784	93.06998747814328	5.170554859896849	5.121138428557377	12	12	28	18	0	0	4	10	14	0	0	0	0	4	0	0	4	156.41975308641975	176.88888888888889	226.3827160493827	218.11111111111111	178.11111111111111	153.87654320987656	103.0	51.76543209876543	17.271604938271604	100.0	126.0	186.0	209.0	189.0	163.0	118.0	69.0	32.0
ZINC000001530751	0	1	33.69969194929435	2.4720463605632776	4.944092721126555	33.69969194929435	1.2961419980497826	4.149556628218467	3.777549172396509	0.1452903527844811	2.284586877287222	1398.7503667853662	53.79809103020639	8.198845966877213	6	6	57	26	0	0	4	31	22	1	3	0	0	0	0	0	0	294.0	278.0	397.0	460.0	415.0	392.0	284.0	216.0	194.0	155.0	199.0	319.0	385.0	379.0	358.0	309.0	276.0	235.0
ZINC000001530752	0	1	33.69969194929435	2.4720463605632776	4.944092721126555	33.69969194929435	1.2961419980497826	4.149556628218467	3.777549172396509	0.1452903527844811	2.284586877287222	1398.7503667853662	53.79809103020639	8.198845966877213	6	6	57	26	0	0	4	31	22	1	3	0	0	0	0	0	0	294.0	278.0	397.0	460.0	415.0	392.0	284.0	216.0	194.0	155.0	199.0	319.0	385.0	379.0	358.0	309.0	276.0	235.0
ZINC000001530759	0	1	32.254860076918355	2.326266677884902	4.652533355769803	32.254860076918355	1.2901944030767345	4.10474896922805	3.920777717851912	0.1568311087140765	2.2825807634095647	425.7937667883284	17.031750671533135	6.970245845401417	12	12	52	25	0	0	4	27	21	1	3	0	0	0	0	0	0	292.0	272.0	344.0	373.0	337.0	312.0	330.0	315.0	231.0	143.0	179.0	273.0	307.0	290.0	281.0	280.0	260.0	243.0
ZINC000001530760	0	1	32.254860076918355	2.326266677884902	4.652533355769803	32.254860076918355	1.2901944030767345	4.10474896922805	3.920777717851912	0.1568311087140765	2.2825807634095647	425.7937667883284	17.031750671533135	6.970245845401417	12	12	52	25	0	0	4	27	21	1	3	0	0	0	0	0	0	292.0	272.0	344.0	373.0	337.0	312.0	330.0	315.0	231.0	143.0	179.0	273.0	307.0	290.0	281.0	280.0	260.0	243.0
ZINC000001530775	0	4	31.46287301955352	2.261616134863905	4.523232269727812	31.46287301955352	1.258514920782141	4.108088203258937	4.634884508880829	0.1853953803552331	2.449902013403721	154.42203562349633	6.176881424939853	5.955980077050378	12	12	49	25	0	0	6	24	19	4	2	0	0	0	0	0	0	310.0	308.0	384.0	344.0	256.0	208.0	216.0	156.0	172.0	142.0	172.0	255.0	282.0	250.0	228.0	210.0	188.0	181.0
ZINC000001530975	0	1	30.212514683065265	2.3850937845250586	4.770187569050118	30.21251468306526	1.2588547784610524	4.106521146310626	4.237005461256555	0.1765418942190231	2.319325497941686	177.54758600323711	7.397816083468213	6.054707400498708	16	17	51	24	0	0	1	27	23	1	0	0	0	0	0	0	0	232.0	260.0	339.0	326.0	252.0	209.0	186.0	190.0	179.0	153.0	187.0	318.0	345.0	360.0	304.0	282.0	233.0	234.0
ZINC000001530981	0	1	26.96248580203268	2.378797129930062	4.757594259860124	26.96248580203268	1.225567536456031	3.992796682451897	3.557709994734815	0.1617140906697643	2.057574438341839	787.5900309950061	35.79954686340937	7.457435049602469	10	11	47	22	0	0	1	25	21	1	0	0	0	0	0	0	0	214.0	229.0	278.0	264.0	216.0	181.0	147.0	137.0	129.0	133.0	157.0	262.0	270.0	282.0	227.0	221.0	187.0	182.0
ZINC000001571009	0	1	35.64208296724907	2.383446116567583	4.766892233135168	35.64208296724907	1.1880694322416356	4.297670041942721	3.717064565749373	0.1239021521916457	2.4115465502249824	3213.218298965496	107.1072766321832	9.17364058788666	12	12	72	30	0	0	3	42	27	1	2	0	0	0	0	0	0	280.0	278.0	329.0	332.0	264.0	246.0	230.0	202.0	184.0	192.0	227.0	408.0	429.0	503.0	417.0	408.0	319.0	275.0
ZINC000001662062	0	2	37.47408008112016	2.660513033348978	5.153715288366776	37.47408008112016	1.3879288918933397	4.291472907713234	4.294511762434642	0.159055991201283	2.450589646183904	316.2846589410854	11.714246627447608	6.749894400536684	20	22	45	27	0	0	3	18	24	2	1	0	0	0	0	0	0	344.0	408.0	654.0	687.0	647.0	553.0	453.0	342.0	232.0	180.0	241.0	400.0	464.0	452.0	426.0	381.0	313.0	240.0
ZINC000001670707	0	1	24.516630474688807	2.3582944711822647	4.716588942364528	24.516630474688807	1.2903489723520425	3.849093621834828	3.8805738336712574	0.2042407280879609	1.9978369241482463	107.81471637676069	5.674458756671615	5.322268050884258	12	12	40	19	0	0	2	21	17	1	1	0	0	0	0	0	0	196.0	194.0	249.0	269.0	275.0	255.0	186.0	105.0	42.0	113.0	141.0	229.0	260.0	272.0	261.0	239.0	195.0	132.0
ZINC000001682973	0	0	27.290378615183293	2.358294471182264	4.716588942364527	27.290378615183293	1.3645189307591647	3.922549078416211	4.0110871240485615	0.200554356202428	2.082209488390581	127.17241866664732	6.358620933332366	5.53869097357229	18	18	37	20	0	0	1	17	19	1	0	0	0	0	0	0	0	212.0	230.0	284.0	268.0	252.0	297.0	284.0	204.0	99.0	117.0	149.0	229.0	265.0	258.0	261.0	243.0	200.0	130.0
ZINC000001842633	0	1	24.70396369179529	2.3204606371111507	4.640921274222302	24.7039636917953	1.300208615357647	3.8445393164148247	3.9266277448720666	0.2066646181511614	2.0096348635068	117.54910914277109	6.186795218040584	5.408710082591016	12	12	40	19	0	0	2	21	17	1	1	0	0	0	0	0	0	200.0	207.0	265.0	256.0	228.0	217.0	196.0	140.0	61.0	111.0	138.0	215.0	243.0	236.0	235.0	235.0	208.0	164.0
ZINC000001846944	0	1	23.19742141195784	2.629767968327738	4.98712524029979	23.19742141195784	1.2887456339976575	3.8459809714708695	3.3347510490492	0.1852639471693999	1.7921846935221488	141.33541587344934	7.851967548524963	5.53892256631106	6	6	40	18	0	0	3	22	15	2	1	0	0	0	0	0	0	190.0	198.0	265.0	293.0	247.0	206.0	109.0	39.0	6.0	114.0	151.0	234.0	275.0	274.0	264.0	225.0	165.0	105.0
ZINC000001846945	0	1	24.330353184247222	2.632066937386236	4.990439986236401	24.330353184247222	1.2805449044340644	3.893542260525954	3.374639040804193	0.1776125810949575	1.858142253904404	160.3695890246433	8.440504685507541	5.719334969020023	6	6	43	19	0	0	3	24	16	2	1	0	0	0	0	0	0	198.0	204.0	270.0	302.0	261.0	231.0	136.0	54.0	11.0	120.0	158.0	248.0	291.0	297.0	293.0	259.0	199.0	142.0
ZINC000001846949	0	1	24.623280771987265	2.6369491298045995	5.027402054243678	24.623280771987265	1.2311640385993632	3.9472178421402098	3.48068631204654	0.174034315602327	1.940376671007116	158.81330402395923	7.9406652011979615	5.760876504352168	6	6	46	20	0	0	3	26	17	2	1	0	0	0	0	0	0	202.0	216.0	290.0	329.0	288.0	240.0	143.0	63.0	12.0	130.0	169.0	275.0	321.0	350.0	330.0	318.0	231.0	161.0
ZINC000001846961	0	1	28.13551379904046	2.633451586995052	4.992918534929748	28.13551379904046	1.2788869908654754	4.027774493289443	3.446247451452217	0.1566476114296462	2.025743304206545	286.75087022641577	13.03413046483708	6.447071151160482	6	6	47	22	0	0	5	25	17	3	2	0	0	0	0	0	0	262.0	254.0	332.0	357.0	309.0	312.0	269.0	244.0	157.0	135.0	176.0	270.0	320.0	326.0	330.0	306.0	257.0	202.0
ZINC000001849532	0	1	24.01766570796179	2.462551225359187	4.925102450718374	24.01766570796179	1.2640876688400942	3.859038420701929	3.738528423335494	0.1967646538597628	1.960545950472931	122.40560474774269	6.442400249881193	5.449194045625005	6	6	44	19	0	0	3	25	16	1	2	0	0	0	0	0	0	202.0	196.0	264.0	285.0	266.0	217.0	129.0	83.0	25.0	121.0	153.0	265.0	314.0	324.0	300.0	263.0	194.0	126.0
ZINC000001849597	0	1	26.307742672200625	2.330208441381388	4.66041688276278	26.307742672200632	1.3153871336100316	3.892367076906176	3.988485793631023	0.1994242896815511	2.0765588390901364	130.05132665953482	6.502566332976741	5.5610763735524005	12	12	41	20	0	0	3	21	17	1	2	0	0	0	0	0	0	236.0	233.0	304.0	323.0	270.0	253.0	242.0	198.0	91.0	115.0	143.0	220.0	249.0	244.0	249.0	250.0	223.0	174.0
ZINC000001850497	0	0	20.15457090483831	2.2080707911342685	4.416141582268535	20.15457090483831	1.2596606815523943	3.635722537532791	3.163469347469705	0.1977168342168565	1.6216729493677495	352.2885768930456	22.01803605581535	6.334454289693262	6	6	40	16	0	0	1	24	15	0	1	0	0	0	0	0	0	126.0	124.0	142.0	118.0	78.0	64.0	60.0	56.0	52.0	92.0	115.0	180.0	201.0	179.0	161.0	142.0	128.0	112.0
ZINC000001853550	0	1	26.509908534018976	2.4600366383263204	4.920073276652641	26.509908534018976	1.3254954267009489	3.9359713834149153	4.011096387731071	0.2005548193865535	2.082211797907061	120.48457751309488	6.024228875654744	5.484668937856367	12	12	37	20	0	0	3	17	17	1	0	0	0	2	0	0	2	187.20987654320987	214.22222222222223	288.8888888888889	288.71604938271605	238.77777777777777	209.0	159.66666666666669	105.0	47.44444444444444	123.0	160.0	257.0	306.0	291.0	268.0	222.0	150.0	81.0
ZINC000001854671	0	0	29.30352909881229	2.354449149615212	4.67516657577207	29.30352909881229	1.2740664825570565	4.065926026122273	4.387104425917259	0.1907436706920547	2.311578548327393	147.32596529316706	6.4054767518768285	5.825556705771789	6	6	46	23	0	0	5	23	18	1	3	1	0	0	0	0	0	278.44444444444446	256.66666666666663	328.66666666666663	302.66666666666663	268.0	250.0	238.66666666666669	190.0	167.33333333333334	143.0	181.0	297.0	317.0	298.0	256.0	224.0	197.0	173.0
ZINC000001872258	0	0	35.15566407011705	2.4304995963226808	4.761871125438477	35.15566407011705	1.352140925773733	4.228262815432376	4.845675155224325	0.1863721213547817	2.533598031585221	167.29896590794695	6.434575611844114	6.075293871936838	12	12	44	26	0	0	6	18	20	0	6	0	0	0	0	0	0	420.0	405.0	606.0	448.0	390.0	384.0	448.0	510.0	448.0	164.0	213.0	342.0	351.0	339.0	317.0	308.0	287.0	232.0
ZINC000001913641	0	0	27.705946546352795	2.5324586644449627	4.829030416558785	27.705946546352795	1.3852973273176397	3.962834875654504	3.7688677512570377	0.1884433875628519	2.0199218056798536	195.92093981482589	9.796046990741294	5.970858390123885	19	21	33	20	0	0	3	13	17	3	0	0	0	0	0	0	0	254.0	298.0	422.0	411.0	349.0	292.0	247.0	178.0	96.0	123.0	159.0	250.0	272.0	258.0	225.0	205.0	159.0	99.0
ZINC000001913654	0	0	31.374326788601923	2.5587107466308407	4.935082037585564	31.374326788601923	1.3641011647218229	4.0891564461900485	4.0008111580121	0.1739483112179174	2.219406252999008	217.51150673224987	9.457022031836951	6.21516087658054	19	21	42	23	0	0	3	19	20	3	0	0	0	0	0	0	0	272.0	323.0	466.0	482.0	443.0	386.0	313.0	207.0	102.0	143.0	186.0	301.0	349.0	361.0	359.0	349.0	283.0	173.0
ZINC000001999542	0	1	27.290378615183297	2.3582944711822647	4.716588942364528	27.290378615183297	1.3645189307591647	3.9225490784162114	4.011087124048565	0.2005543562024282	2.0822094883905824	127.17241866664712	6.3586209333323565	5.5386909735722885	0	0	55	20	0	0	1	35	19	1	0	0	0	0	0	0	0	112.0	124.0	158.0	154.0	144.0	154.0	136.0	88.0	36.0	135.0	188.0	328.0	421.0	415.0	405.0	410.0	382.0	288.0
ZINC000001999543	0	1	27.290378615183297	2.3582944711822647	4.716588942364528	27.290378615183297	1.3645189307591647	3.9225490784162114	4.011087124048565	0.2005543562024282	2.0822094883905824	127.17241866664712	6.3586209333323565	5.5386909735722885	0	0	55	20	0	0	1	35	19	1	0	0	0	0	0	0	0	112.0	124.0	158.0	154.0	144.0	154.0	136.0	88.0	36.0	135.0	188.0	328.0	421.0	415.0	405.0	410.0	382.0	288.0
ZINC000002015652	0	1	24.01766570796179	2.462551225359187	4.925102450718374	24.01766570796179	1.2640876688400942	3.859038420701929	3.738528423335494	0.1967646538597628	1.960545950472931	122.40560474774269	6.442400249881193	5.449194045625005	6	6	44	19	0	0	3	25	16	1	2	0	0	0	0	0	0	202.0	196.0	264.0	285.0	266.0	217.0	129.0	83.0	25.0	121.0	153.0	265.0	314.0	324.0	300.0	263.0	194.0	126.0
ZINC000002379519	0	1	26.00952137292478	2.428694182338156	4.74137318734025	26.00952137292478	1.300476068646239	3.934305848055765	3.653629381126131	0.1826814690563065	1.9888682051083288	224.15910148278704	11.207955074139353	6.105503254766175	14	15	38	20	0	0	4	18	16	2	1	1	0	0	0	0	0	222.44444444444449	233.66666666666669	318.33333333333337	270.0	260.66666666666663	215.0	166.66666666666666	149.33333333333331	101.0	122.0	152.0	242.0	242.0	235.0	208.0	194.0	170.0	142.0
ZINC000002510048	0	1	23.10667702641989	2.3038597040486186	4.5830362405129	23.10667702641989	1.2837042792455498	3.795912649822923	3.820679960334076	0.2122599977963375	1.9282150717679207	104.87626097193692	5.826458942885385	5.240567853187523	11	11	37	18	0	0	4	19	14	3	0	1	0	0	0	0	0	184.44444444444449	180.66666666666663	221.3333333333333	193.3333333333333	187.0	192.66666666666663	172.33333333333334	111.33333333333334	36.0	105.0	127.0	203.0	208.0	217.0	217.0	203.0	183.0	121.0
ZINC000002525885	0	1	23.52779236059771	2.4304557244432377	4.860911448886477	23.52779236059771	1.23830486108409	3.8585938940032376	3.7973535362383535	0.1998607124335975	1.97615827244724	112.53235300912574	5.922755421532933	5.365094648776346	6	6	44	19	0	0	3	25	16	1	2	0	0	0	0	0	0	194.0	188.0	245.0	266.0	253.0	209.0	152.0	110.0	38.0	121.0	153.0	265.0	312.0	324.0	310.0	266.0	228.0	133.0
ZINC000002530687	0	1	24.91787237519896	2.4870651433154283	4.903503392086552	24.91787237519896	1.3114669671157348	3.892027328018462	3.8265462159487793	0.201397169260462	1.9838165112318675	127.09392922010602	6.689154169479264	5.486780299419885	6	6	37	19	0	2	4	18	15	1	2	0	0	0	0	1	1	221.0241975308642	214.6222222222222	295.93333333333334	284.93333333333334	304.6222222222222	272.4666666666667	171.77777777777777	87.55555555555556	7.111111111111111	120.0	159.0	268.0	321.0	293.0	251.0	208.0	148.0	68.0
ZINC000002561289	0	1	28.1017592866252	2.3095865691794524	4.619173138358908	28.1017592866252	1.2218156211576172	3.999043691610544	3.715590755425022	0.161547424148914	2.1454468074195896	1035.2471948245927	45.01074760106925	7.775304635697213	6	6	58	23	0	0	3	35	20	1	1	1	0	0	0	0	0	168.44444444444446	161.66666666666666	204.3333333333333	215.0	176.66666666666666	150.0	112.33333333333331	107.33333333333334	100.33333333333334	137.0	170.0	275.0	314.0	309.0	290.0	275.0	246.0	216.0
ZINC000002570895	0	0	31.703670945359057	2.489344517796563	4.867956896236977	31.70367094535906	1.219371959436887	4.193670374806864	4.351039293015297	0.1673476651159729	2.425926179526236	197.32758497545976	7.589522499056145	6.240376660627113	17	17	40	26	0	0	9	14	17	3	2	1	3	0	0	0	3	472.44444444444446	373.6666666666666	745.0	608.0	599.6666666666667	531.3333333333334	557.0	523.3333333333333	397.6666666666667	156.0	189.0	279.0	305.0	295.0	283.0	264.0	234.0	195.0
ZINC000003051297	0	1	42.89836373182566	2.3597392300456645	4.719478460091331	42.89836373182566	1.2617165803478136	4.430400672058386	4.253617297777563	0.1251063911111047	2.6715451814424807	1366.5784840108067	40.19348482384726	8.443840869670117	18	18	67	34	0	0	7	33	27	3	3	1	0	0	0	0	0	406.44444444444446	342.3333333333333	552.3333333333334	486.6666666666666	448.6666666666667	451.6666666666666	405.6666666666667	388.6666666666666	352.66666666666663	203.0	250.0	388.0	441.0	432.0	414.0	392.0	381.0	338.0
ZINC000003607975	0	1	18.23831480424754	2.320009504807204	4.640019009614407	18.23831480424754	1.1398946752654713	3.663695043168346	3.674515671351646	0.2296572294594778	1.7714249631170604	67.3674701491798	4.210466884323737	4.680165891920228	6	6	34	16	0	0	3	18	13	1	1	0	1	0	0	0	1	214.0	189.0	238.0	243.0	209.0	179.0	96.0	61.0	30.0	96.0	110.0	186.0	187.0	197.0	147.0	151.0	93.0	83.0
ZINC000003607976	0	1	18.23831480424754	2.320009504807204	4.640019009614407	18.23831480424754	1.1398946752654713	3.663695043168346	3.674515671351646	0.2296572294594778	1.7714249631170604	67.3674701491798	4.210466884323737	4.680165891920228	6	6	34	16	0	0	3	18	13	1	1	0	1	0	0	0	1	214.0	189.0	238.0	243.0	209.0	179.0	96.0	61.0	30.0	96.0	110.0	186.0	187.0	197.0	147.0	151.0	93.0	83.0
ZINC000003629895	0	1	26.038438141410428	2.5223231937208177	4.964692275472334	26.038438141410424	1.3019219070705212	3.942110050154328	3.8487259768175313	0.1924362988408765	2.0408893589828208	146.98097914906955	7.349048957453478	5.68345036542287	6	6	40	20	0	2	4	20	16	1	2	0	1	0	0	0	1	280.0	253.0	352.0	342.0	355.0	316.0	219.0	166.0	155.0	128.0	169.0	291.0	352.0	333.0	295.0	238.0	168.0	96.0
ZINC000003632418	0	2	26.077025259513967	2.627972212512829	5.063093095413628	26.077025259513967	1.37247501365863	3.929975310836276	3.78715353375368	0.1993238701975621	1.973468576587024	139.11178902257984	7.321673106451571	5.577131733649855	12	12	33	19	0	0	3	14	16	2	1	0	0	0	0	0	0	244.0	279.0	452.0	453.0	401.0	264.0	141.0	57.0	9.0	124.0	166.0	274.0	305.0	283.0	241.0	187.0	110.0	43.0
ZINC000003683831	0	1	29.505450576944195	2.4841363471781057	4.968272694356212	29.505450576944195	1.3411568444065542	4.04785517603406	4.044554697047712	0.1838433953203505	2.185828817558241	188.888741967445	8.585851907611136	6.029615535252647	12	12	44	22	0	0	3	22	19	2	0	1	0	0	0	0	0	216.44444444444449	240.3333333333333	329.33333333333337	328.3333333333333	290.3333333333333	279.0	244.66666666666663	172.66666666666666	80.0	142.0	185.0	309.0	359.0	359.0	330.0	317.0	276.0	206.0
ZINC000003683833	0	1	29.505450576944195	2.4841363471781057	4.968272694356212	29.505450576944195	1.3411568444065542	4.04785517603406	4.044554697047712	0.1838433953203505	2.185828817558241	188.888741967445	8.585851907611136	6.029615535252647	12	12	44	22	0	0	3	22	19	2	0	1	0	0	0	0	0	216.44444444444449	240.3333333333333	329.33333333333337	328.3333333333333	290.3333333333333	279.0	244.66666666666663	172.66666666666666	80.0	142.0	185.0	309.0	359.0	359.0	330.0	317.0	276.0	206.0
ZINC000003777600	0	1	29.828194246950908	2.471050073110294	4.821039489402912	29.828194246950908	1.2428414269562875	4.1116974437594624	4.019228964807725	0.1674678735336552	2.2665588217898227	210.265399890572	8.761058328773833	6.223839279139715	12	12	44	24	0	0	5	20	19	1	1	0	3	0	0	0	3	388.0	336.0	572.0	460.0	431.0	360.0	360.0	243.0	265.0	148.0	185.0	297.0	324.0	333.0	286.0	294.0	250.0	225.0
ZINC000003781952	0	1	45.48903159708472	2.3660004476875023	4.732000895375005	45.48903159708472	1.2996866170595631	4.474693969786481	4.817337667193569	0.1376382190626734	2.8249843927511007	400.63477453352107	11.446707843814888	7.245813194084268	18	18	74	35	0	0	3	39	32	1	2	0	0	0	0	0	0	368.0	380.0	496.0	501.0	456.0	439.0	400.0	348.0	275.0	219.0	277.0	455.0	527.0	533.0	511.0	509.0	477.0	421.0
ZINC000003782818	3	0	43.82053774883028	2.509922915027976	4.913254885563711	43.82053774883028	1.3278950832978873	4.442050807286082	4.2859604890051815	0.1298775905759145	2.6492671468637785	645.0538831843342	19.547087369222247	7.663256321599624	26	27	53	33	0	0	9	20	24	6	3	0	0	0	0	0	0	506.0	541.0	782.0	738.0	790.0	769.0	607.0	465.0	395.0	198.0	250.0	389.0	435.0	448.0	438.0	409.0	355.0	303.0
ZINC000003785748	0	1	26.038438141410428	2.5223231937208177	4.964692275472334	26.038438141410424	1.3019219070705212	3.942110050154328	3.8487259768175313	0.1924362988408765	2.0408893589828208	146.98097914906955	7.349048957453478	5.68345036542287	6	6	40	20	0	2	4	20	16	1	2	0	0	1	0	0	1	231.6049382716049	228.11111111111111	314.66666666666663	304.6666666666667	330.1111111111111	297.3333333333333	187.88888888888889	103.77777777777776	24.333333333333336	128.0	169.0	291.0	352.0	333.0	295.0	238.0	168.0	96.0
ZINC000003787226	0	1	29.127169522524024	2.4669956473436696	4.815698563506361	29.127169522524024	1.2663986748923488	4.070178467013838	3.9627290159452806	0.1722925659106643	2.2098420562905416	197.63930257801323	8.593013155565792	6.119352788157253	12	12	41	23	0	0	5	18	18	1	1	0	3	0	0	0	3	378.0	328.0	566.0	452.0	412.0	336.0	338.0	225.0	255.0	140.0	178.0	277.0	309.0	298.0	261.0	251.0	221.0	190.0
ZINC000003794794	0	2	41.04231209791071	2.57677601716739	5.15355203433478	41.04231209791071	1.2825722530597097	4.372888103924788	4.252637749769269	0.1328949296802896	2.6106902472248428	2305.93374218849	72.06042944339032	8.906391777432859	12	12	60	32	0	0	10	28	22	4	6	0	0	0	0	0	0	464.0	430.0	634.0	826.0	880.0	753.0	548.0	492.0	418.0	188.0	242.0	380.0	453.0	444.0	436.0	418.0	396.0	376.0
ZINC000003800706	0	1	30.75733130265004	2.5533781541771776	5.003522159214353	30.75733130265004	1.2815554709437516	4.108899943983312	3.928146725226432	0.163672780217768	2.243636480821205	282.9230749102701	11.788461454594588	6.520643777942304	12	12	45	24	0	0	4	21	20	2	1	0	1	0	0	0	1	328.0	315.0	442.0	445.0	411.0	392.0	397.0	293.0	208.0	147.0	186.0	308.0	346.0	366.0	341.0	323.0	272.0	206.0
ZINC000003807804	0	0	33.83174028004556	2.5791501076641974	5.1424187928546345	33.83174028004556	1.3532696112018223	4.166533262788926	4.206446118930288	0.1682578447572115	2.352908870798185	199.3374581379945	7.97349832551978	6.211289889942552	23	23	42	25	0	0	3	17	22	2	0	0	0	1	0	0	1	283.60493827160496	327.1111111111111	472.44444444444446	523.7777777777778	612.4444444444445	619.0	435.55555555555554	184.66666666666669	27.0	151.0	198.0	315.0	387.0	424.0	441.0	408.0	272.0	114.0
ZINC000003812841	0	0	36.16645310232924	2.4764823271179246	4.95296465423585	36.16645310232926	1.2471190724941124	4.284711952539156	4.191576500360162	0.1445371207020745	2.4977876532302896	392.3996203590013	13.5310213916897	7.036991497198462	0	0	65	29	0	0	5	36	24	0	5	0	0	0	0	0	0	344.0	320.0	443.0	444.0	431.0	368.0	392.0	391.0	357.0	186.0	242.0	416.0	506.0	519.0	505.0	500.0	508.0	460.0
ZINC000003812892	0	1	45.352313606666826	2.4963241649859382	4.992648329971878	45.352313606666826	1.2957803887619093	4.480257358203037	4.079811580623623	0.1165660451606749	2.6588137746253526	2822.9010838345694	80.65431668098769	9.198283356756493	18	18	76	35	0	0	3	41	32	1	2	0	0	0	0	0	0	346.0	369.0	508.0	529.0	479.0	460.0	379.0	314.0	234.0	225.0	289.0	484.0	585.0	611.0	585.0	555.0	486.0	404.0
ZINC000003812897	0	0	28.89582720114116	2.622029943915246	5.164226680783703	28.89582720114116	1.313446690960962	4.069905919936346	4.06609728158367	0.1848226037083486	2.191141000907348	172.5202522328238	7.841829646946536	5.938971994192599	6	6	46	22	0	0	2	24	20	0	2	0	0	0	0	0	0	234.0	257.0	382.0	379.0	283.0	229.0	199.0	172.0	133.0	154.0	210.0	376.0	472.0	467.0	404.0	290.0	192.0	124.0
ZINC000003812975	0	1	40.17189480412456	2.576315841919835	5.083532014618978	40.17189480412456	1.3390631601374854	4.3568416173351325	4.09913300667434	0.1366377668891446	2.5093877782304297	5673.891302417798	189.12971008059327	9.742242746718722	15	16	59	30	0	0	5	29	25	3	2	0	0	0	0	0	0	364.0	383.0	550.0	505.0	470.0	415.0	381.0	305.0	294.0	195.0	255.0	435.0	510.0	527.0	469.0	405.0	341.0	296.0
ZINC000003815424	0	0	30.421184912209178	2.622305589962441	5.165412834406283	30.42118491220917	1.322660213574312	4.108261885956646	4.089537605173999	0.1778059828336521	2.241341031628937	221.970519306334	9.65089214375365	6.23545370007181	6	6	49	23	0	0	2	26	21	0	2	0	0	0	0	0	0	246.0	267.0	392.0	392.0	296.0	240.0	209.0	182.0	144.0	160.0	217.0	389.0	488.0	485.0	432.0	316.0	221.0	157.0
ZINC000003830212	0	1	39.59929671717814	2.503582353119993	4.916141252076763	39.59929671717814	1.2773966682960691	4.344567093170916	4.264831872509353	0.13757522169385	2.5818048713785764	1104.5643923613734	35.63110943101204	8.13860843266219	15	16	60	31	0	0	6	29	25	1	3	0	0	0	0	2	2	362.0483950617284	376.2444444444444	529.1777777777777	545.3555555555556	535.8241975308642	459.73333333333335	436.0444444444444	323.9111111111111	261.11111111111114	185.0	233.0	369.0	414.0	409.0	408.0	398.0	371.0	328.0
ZINC000003831151	1	0	52.28381319607328	2.4595782705401863	4.843103761661554	52.28381319607328	1.2752149560017874	4.659189884220819	3.886684860072992	0.0947971917090973	2.768543546932872	1591.1230528214398	38.80787933710829	8.783182342125386	22	23	77	41	0	0	6	36	35	1	3	1	0	1	0	0	1	458.04938271604937	480.44444444444446	609.3333333333333	586.7777777777778	517.0	460.44444444444446	526.3333333333333	616.6666666666667	651.4444444444445	256.0	321.0	506.0	566.0	580.0	560.0	595.0	599.0	635.0
ZINC000003831511	0	1	45.352313606666826	2.4963241649859382	4.992648329971878	45.352313606666826	1.2957803887619093	4.480257358203037	4.079811580623623	0.1165660451606749	2.6588137746253526	2822.9010838345694	80.65431668098769	9.198283356756493	18	18	76	35	0	0	3	41	32	1	2	0	0	0	0	0	0	346.0	369.0	508.0	529.0	479.0	460.0	379.0	314.0	234.0	225.0	289.0	484.0	585.0	611.0	585.0	555.0	486.0	404.0
ZINC000003833846	0	1	50.40900113021805	2.4399747660959297	4.8799495321918585	50.40900113021805	1.260225028255451	4.605576973887279	4.734498292385155	0.1183624573096288	2.941170124886442	848.4395041215728	21.21098760303932	8.129693145811697	12	12	85	40	0	0	8	45	32	3	4	1	0	0	0	0	0	444.44444444444446	432.0	581.0	625.6666666666667	588.3333333333334	635.0	659.0	673.3333333333333	667.3333333333333	253.0	321.0	543.0	642.0	683.0	660.0	683.0	732.0	760.0
ZINC000003872904	0	1	25.05293183643745	2.4909508234788342	4.843152121635011	25.05293183643745	1.3185753598124972	3.8922937557848014	3.832675021464058	0.2017197379717925	1.9854168845944828	119.14641184605858	6.270863781371505	5.422206974669136	12	12	34	19	0	0	3	15	16	1	0	0	0	2	0	0	2	183.20987654320987	210.22222222222223	285.8888888888889	271.71604938271605	225.77777777777777	195.0	149.44444444444446	83.55555555555554	26.888888888888893	117.0	152.0	245.0	276.0	254.0	236.0	182.0	122.0	69.0
ZINC000003873295	0	0	32.91224163705591	2.361854960026862	4.713643268572891	32.91224163705591	1.265855447579073	4.176726331823359	4.352848498306215	0.1674172499348544	2.4263419030190816	218.214201939318	8.392853920742997	6.340988603106327	17	17	39	26	0	0	8	13	18	3	1	0	0	4	0	0	4	314.41975308641975	331.44444444444446	409.22222222222223	376.44444444444446	380.2098765432099	391.1111111111111	361.44444444444446	306.44444444444446	284.1111111111111	145.0	177.0	260.0	265.0	239.0	226.0	237.0	239.0	237.0
ZINC000003873371	0	0	30.75973122752184	2.363969671622281	4.717752420649026	30.75973122752184	1.2816554678134098	4.100479298585451	4.2198833486514	0.1758284728604749	2.315276222520091	196.7483886984415	8.19784952910173	6.15739443502927	17	17	39	24	0	0	6	15	18	2	0	1	0	3	0	0	3	239.25925925925924	256.6666666666667	307.44444444444446	222.8888888888889	204.23456790123456	258.0	314.3703703703704	306.6666666666667	241.11111111111111	137.0	170.0	255.0	268.0	255.0	257.0	257.0	258.0	210.0
ZINC000003881958	0	0	32.93231788141692	2.6499952116078105	5.241758859777218	32.93231788141692	1.317292715256677	4.214960073116539	4.481763703607424	0.1792705481442969	2.416307384668841	183.35594150874297	7.334237660349719	6.127720031150022	5	5	52	25	0	0	3	27	22	1	2	0	0	0	0	0	0	282.0	321.0	475.0	437.0	364.0	298.0	266.0	227.0	199.0	181.0	248.0	456.0	569.0	597.0	534.0	418.0	290.0	206.0
ZINC000003919236	0	1	26.038438141410428	2.5223231937208177	4.964692275472334	26.038438141410424	1.3019219070705212	3.942110050154328	3.8487259768175313	0.1924362988408765	2.0408893589828208	146.98097914906955	7.349048957453478	5.68345036542287	6	6	40	20	0	2	4	20	16	1	2	0	0	0	0	1	1	231.0241975308642	225.6222222222222	310.93333333333334	300.93333333333334	327.6222222222222	295.4666666666667	184.77777777777777	97.55555555555556	11.266666666666666	128.0	169.0	291.0	352.0	333.0	295.0	238.0	168.0	96.0
ZINC000003924214	0	1	34.37875761059716	2.508712349070386	5.017424698140774	34.37875761059716	1.2278127718070415	4.25913963324161	4.484768721827699	0.1601703114938464	2.5303063443227605	221.08967485681552	7.89605981631484	6.428187804979978	12	12	49	28	0	0	9	21	19	3	3	1	0	2	0	0	2	351.6543209876544	306.55555555555554	515.5555555555555	494.3827160493828	510.1111111111111	516.6666666666667	544.6666666666666	402.44444444444446	267.1111111111111	171.0	213.0	343.0	410.0	427.0	432.0	410.0	343.0	259.0
ZINC000003941518	0	1	27.17341225927597	2.5258927315690927	4.976974010603694	27.173412259275977	1.293972012346475	3.9895469692509176	3.950565439205506	0.1881221637716907	2.1157960625634944	149.0540138291852	7.097810182342153	5.746246093905059	6	6	43	21	0	2	4	22	17	1	2	0	0	1	0	0	1	239.6049382716049	239.1111111111111	329.44444444444446	318.44444444444446	341.1111111111111	312.3333333333333	218.88888888888889	126.77777777777776	26.33333333333333	136.0	178.0	310.0	373.0	361.0	325.0	271.0	210.0	138.0
ZINC000003942600	1	0	45.9044103711573	2.550456334321177	4.928658451319965	45.9044103711573	1.240659739761008	4.5381873225300735	4.4078703308118286	0.1191316305624818	2.791724474283135	966.9602394543962	26.13406052579449	8.18249019683765	21	22	58	37	0	0	10	21	27	1	5	0	3	1	0	0	4	647.604938271605	591.1111111111111	972.6666666666664	822.6666666666667	838.1111111111111	854.1111111111111	879.7777777777778	863.2222222222222	778.1111111111111	219.0	268.0	409.0	463.0	490.0	493.0	506.0	484.0	442.0
ZINC000003948260	0	1	24.66026688491685	2.473210958400999	4.795774467092079	24.66026688491685	1.2979087834166765	3.893738191055998	3.878129768480037	0.2041120930778967	1.997206905166368	121.31816793707824	6.385166733530434	5.440270467799609	9	10	38	19	0	0	3	19	16	3	0	0	0	0	0	0	0	214.0	230.0	306.0	279.0	246.0	215.0	182.0	112.0	74.0	121.0	156.0	265.0	292.0	274.0	251.0	197.0	145.0	110.0
ZINC000003948263	0	1	25.8486022753333	2.483068538324559	4.823621570496018	25.8486022753333	1.292430113766665	3.939137979060504	3.907785674986964	0.1953892837493482	2.056118070602732	144.17479324564195	7.208739662282097	5.664173586009011	9	10	41	20	0	0	3	21	17	3	0	0	0	0	0	0	0	218.0	232.0	312.0	296.0	284.0	241.0	196.0	124.0	79.0	127.0	164.0	282.0	311.0	318.0	283.0	258.0	192.0	125.0
ZINC000003975668	0	1	36.72834132058101	2.3726897902601785	4.745379580520357	36.72834132058102	1.2664945282958973	4.2815968387407874	4.201581319283471	0.1448821144580507	2.5001716960129854	444.4220150568439	15.324897070925651	7.161485332362678	16	17	54	29	0	0	5	25	24	2	2	0	0	1	0	0	1	343.60493827160496	348.1111111111111	448.44444444444446	479.55555555555554	381.8888888888889	309.55555555555554	303.33333333333337	298.44444444444446	259.1111111111111	173.0	213.0	340.0	370.0	368.0	339.0	320.0	309.0	267.0
ZINC000003993648	0	1	32.85415447449687	2.5004191164305616	5.000838232861124	32.85415447449687	1.2636213259421871	4.18975391089448	4.452327502746285	0.1712433654902417	2.4489384387958166	184.98811767122868	7.114927602739565	6.175803039238834	12	12	48	26	0	0	7	22	19	2	2	1	0	2	0	0	2	293.6543209876543	244.22222222222223	466.2222222222222	434.38271604938274	383.44444444444446	355.0	337.3333333333333	253.0	172.88888888888889	162.0	206.0	331.0	394.0	402.0	375.0	357.0	292.0	220.0
ZINC000003993653	0	1	29.70270703055373	2.479463845350112	4.95892769070022	29.70270703055373	1.291422044806684	4.0688103432899485	4.198770056520274	0.1825552198487075	2.2677007616516924	155.75567820135277	6.771986008754468	5.881197737089663	12	12	42	23	0	0	5	19	18	1	1	1	0	2	0	0	2	231.6543209876544	227.5555555555556	333.8888888888889	342.3827160493827	301.44444444444446	271.0	233.3333333333333	165.0	98.88888888888889	141.0	180.0	291.0	347.0	339.0	329.0	288.0	219.0	148.0
ZINC000003993656	0	1	30.30061797936699	2.491572876138487	4.983145752276975	30.30061797936699	1.2625257491402913	4.11420650696692	4.307517153185914	0.1794798813827464	2.335830408933281	160.90837852021764	6.704515771675735	5.95630386283812	12	12	43	24	0	0	6	19	18	1	2	1	0	2	0	0	2	267.6543209876544	231.5555555555556	399.8888888888889	378.38271604938274	343.44444444444446	318.0	292.66666666666663	271.1111111111111	155.4074074074074	149.0	189.0	303.0	361.0	354.0	348.0	314.0	251.0	172.0
ZINC000003994242	0	1	27.56803828182127	2.48797424694026	4.9067634044435415	27.56803828182127	1.3127637277057749	3.9811642143104575	3.884635734160593	0.1849826540076473	2.09896656203222	215.5955819936099	10.266456285409996	6.115341691873417	6	6	41	21	0	2	4	20	17	1	2	0	0	0	0	1	1	239.0241975308642	235.46666666666667	325.4666666666667	320.6222222222222	334.93333333333334	293.93333333333334	195.6222222222222	131.46666666666667	94.77777777777776	130.0	172.0	288.0	347.0	324.0	281.0	233.0	184.0	127.0
ZINC000003995822	0	1	26.00952137292478	2.428694182338156	4.74137318734025	26.00952137292478	1.300476068646239	3.934305848055765	3.653629381126131	0.1826814690563065	1.9888682051083288	224.15910148278704	11.207955074139353	6.105503254766175	14	15	38	20	0	0	4	18	16	2	1	1	0	0	0	0	0	222.44444444444449	233.66666666666669	318.33333333333337	270.0	260.66666666666663	215.0	166.66666666666666	149.33333333333331	101.0	122.0	152.0	242.0	242.0	235.0	208.0	194.0	170.0	142.0
ZINC000004175569	0	1	39.64792843988136	2.4913768174989035	4.849271415832018	39.64792843988136	1.3215976146627118	4.357982121787291	4.06101473535255	0.135367157845085	2.500045165869147	696.7672258264165	23.225574194213884	7.645063677833873	18	20	54	30	0	0	8	24	22	5	2	0	0	1	0	0	1	387.60493827160496	426.1111111111111	629.6666666666666	540.4444444444445	436.0	352.0	318.22222222222223	260.1111111111111	241.11111111111111	190.0	247.0	401.0	443.0	439.0	386.0	351.0	312.0	285.0
ZINC000004215863	0	0	27.9904289239854	2.6208554252319143	5.159573376786183	27.9904289239854	1.3328775678088285	4.026392497471618	4.01089252784759	0.1909948822784566	2.130951136804688	155.6363758568361	7.411255993182672	5.789459707152082	0	0	53	21	0	0	1	32	20	0	1	0	0	0	0	0	0	160.0	187.0	280.0	268.0	197.0	154.0	122.0	94.0	55.0	156.0	219.0	408.0	529.0	531.0	479.0	357.0	243.0	167.0
ZINC000005370135	0	1	20.486917866513927	2.4822260779524155	4.964452155904828	20.486917866513927	1.20511281567729	3.767862580204744	3.6922418178015706	0.2171906951647982	1.8368620633372967	87.21933036522655	5.130548845013327	4.999054235910361	6	6	35	17	0	0	4	18	13	1	2	0	0	1	0	0	1	193.6049382716049	200.11111111111111	303.6666666666667	287.44444444444446	205.44444444444449	143.88888888888889	66.44444444444444	29.11111111111111	7.555555555555555	110.0	135.0	230.0	252.0	252.0	189.0	162.0	91.0	60.0
ZINC000005377133	0	1	20.486917866513927	2.4822260779524155	4.964452155904828	20.486917866513927	1.20511281567729	3.767862580204744	3.6922418178015706	0.2171906951647982	1.8368620633372967	87.21933036522655	5.130548845013327	4.999054235910361	6	6	35	17	0	0	4	18	13	1	2	0	0	1	0	0	1	193.6049382716049	200.11111111111111	303.6666666666667	287.44444444444446	205.44444444444449	143.88888888888889	66.44444444444444	29.11111111111111	7.555555555555555	110.0	135.0	230.0	252.0	252.0	189.0	162.0	91.0	60.0
ZINC000005442018	0	1	24.623280771987265	2.6369491298045995	5.027402054243678	24.623280771987265	1.2311640385993632	3.9472178421402098	3.48068631204654	0.174034315602327	1.940376671007116	158.81330402395923	7.9406652011979615	5.760876504352168	6	6	46	20	0	0	3	26	17	2	1	0	0	0	0	0	0	202.0	216.0	290.0	329.0	288.0	240.0	143.0	63.0	12.0	130.0	169.0	275.0	321.0	350.0	330.0	318.0	231.0	161.0
ZINC000005649647	0	1	24.330353184247222	2.632066937386236	4.990439986236401	24.330353184247222	1.2805449044340644	3.893542260525954	3.374639040804193	0.1776125810949575	1.858142253904404	160.3695890246433	8.440504685507541	5.719334969020023	6	6	43	19	0	0	3	24	16	2	1	0	0	0	0	0	0	198.0	204.0	270.0	302.0	261.0	231.0	136.0	54.0	11.0	120.0	158.0	248.0	291.0	297.0	293.0	259.0	199.0	142.0
ZINC000005649654	0	1	23.19742141195784	2.629767968327738	4.98712524029979	23.19742141195784	1.2887456339976575	3.8459809714708695	3.3347510490492	0.1852639471693999	1.7921846935221488	141.33541587344934	7.851967548524963	5.53892256631106	6	6	40	18	0	0	3	22	15	2	1	0	0	0	0	0	0	190.0	198.0	265.0	293.0	247.0	206.0	109.0	39.0	6.0	114.0	151.0	234.0	275.0	274.0	264.0	225.0	165.0	105.0
ZINC000005689136	0	1	24.44919937228758	2.4932528723150504	4.986505744630101	24.44919937228758	1.2867999669625043	3.890466349712405	3.80207628159411	0.2001092779786373	1.9774011935813152	127.36951787604636	6.703658835581387	5.488946337543113	6	6	43	19	0	2	2	24	17	1	0	0	0	1	0	0	1	151.60493827160494	166.11111111111111	219.66666666666669	222.44444444444449	200.66666666666663	181.66666666666663	117.0	48.0	7.555555555555555	126.0	167.0	299.0	358.0	359.0	314.0	283.0	195.0	104.0
ZINC000005958016	0	1	23.541937008052827	2.444360448187028	4.888720896374057	23.541937008052827	1.2390493162133067	3.858815984993495	3.818458893275325	0.2009715206987013	1.9817007963109088	109.37093738048593	5.756365125288733	5.336599086210477	6	6	43	19	0	0	3	24	16	1	1	0	0	1	0	0	1	169.60493827160494	172.11111111111111	223.44444444444449	248.0	251.0	204.88888888888889	114.66666666666669	35.55555555555556	6.0	120.0	153.0	264.0	314.0	326.0	309.0	265.0	212.0	111.0
ZINC000005997419	0	1	24.91787237519896	2.4870651433154283	4.903503392086552	24.91787237519896	1.3114669671157348	3.892027328018462	3.8265462159487793	0.201397169260462	1.9838165112318675	127.09392922010602	6.689154169479264	5.486780299419885	6	6	37	19	0	2	4	18	15	1	2	0	0	0	0	1	1	221.0241975308642	214.6222222222222	295.93333333333334	284.93333333333334	304.6222222222222	272.4666666666667	171.77777777777777	87.55555555555556	7.111111111111111	120.0	159.0	268.0	321.0	293.0	251.0	208.0	148.0	68.0
ZINC000006021007	0	1	14.526814939251274	2.23606797749979	4.47213595499958	14.526814939251274	1.210567911604273	3.3681228995769272	3.186555355664452	0.2655462796387043	1.3412620643482598	47.49430190218392	3.95785849184866	4.0429313006847565	6	6	27	12	0	0	2	15	10	1	0	1	0	0	0	0	0	92.44444444444444	95.33333333333331	109.0	90.0	58.66666666666667	41.333333333333336	20.0	5.666666666666666	4.0	69.0	81.0	130.0	131.0	121.0	92.0	72.0	42.0	28.0
ZINC000006036823	0	1	14.526814939251274	2.23606797749979	4.47213595499958	14.526814939251274	1.210567911604273	3.3681228995769272	3.186555355664452	0.2655462796387043	1.3412620643482598	47.49430190218392	3.95785849184866	4.0429313006847565	6	6	27	12	0	0	2	15	10	1	0	1	0	0	0	0	0	92.44444444444444	95.33333333333331	109.0	90.0	58.66666666666667	41.333333333333336	20.0	5.666666666666666	4.0	69.0	81.0	130.0	131.0	121.0	92.0	72.0	42.0	28.0
ZINC000006177287	0	1	24.20375944588441	2.324581813653296	4.649163627306591	24.20375944588441	1.2738820760991798	3.848878869657733	3.943945491709124	0.2075760785110064	2.014035502256712	108.09797896285237	5.689367313834334	5.32489191464697	12	12	38	19	0	0	3	19	16	1	0	2	0	0	0	0	0	168.88888888888889	169.66666666666666	203.66666666666663	193.3333333333333	164.66666666666669	170.77777777777777	141.33333333333331	100.66666666666666	56.33333333333333	111.0	132.0	210.0	219.0	219.0	198.0	190.0	164.0	121.0
ZINC000006637841	0	1	25.54764370462032	2.3644851495815207	4.728970299163041	25.54764370462032	1.2165544621247772	3.9541208846791047	4.1550619181683	0.1978600913413476	2.166264675011987	125.12599721992484	5.958380819996421	5.571258552122613	12	12	37	21	0	0	5	16	16	1	0	1	3	0	0	0	3	330.44444444444446	266.3333333333333	451.6666666666667	337.0	321.0	262.3333333333333	251.0	271.0	238.0	122.0	145.0	219.0	233.0	234.0	202.0	199.0	188.0	142.0
ZINC000006716515	0	1	29.13334204016845	2.4813464915815664	4.962692983163132	29.13334204016845	1.324242820007657	4.017435538942292	3.941579103352413	0.1791626865160187	2.160038791033091	259.9354744681278	11.815248839460354	6.34889078545667	12	12	44	22	0	0	3	22	19	2	1	0	0	0	0	0	0	248.0	263.0	368.0	400.0	374.0	340.0	262.0	149.0	92.0	134.0	174.0	281.0	334.0	329.0	313.0	284.0	237.0	179.0
ZINC000006716516	0	1	30.836296331111743	2.4929476996837283	4.985895399367459	30.836296331111743	1.2848456804629893	4.103378380808361	4.091529140701843	0.1704803808625767	2.284387510567739	289.7483499997924	12.072847916658018	6.544481524992551	12	12	47	24	0	0	4	23	20	2	1	0	1	0	0	0	1	312.0	307.0	429.0	465.0	433.0	419.0	370.0	281.0	171.0	147.0	187.0	306.0	357.0	358.0	343.0	311.0	275.0	225.0
ZINC000006716517	0	1	31.537929519192645	2.5394857093152963	5.0789714186305925	31.537929519192645	1.3140803966330268	4.104229277468519	4.053112674991391	0.1688796947913079	2.274953885006293	268.2261104537579	11.176087935573245	6.467299057876558	12	12	50	24	0	0	3	26	21	2	1	0	0	0	0	0	0	260.0	281.0	405.0	455.0	433.0	395.0	301.0	165.0	95.0	150.0	195.0	325.0	398.0	414.0	413.0	379.0	321.0	240.0
ZINC000006716518	0	1	33.42856826942274	2.5436650030662307	5.087330006132461	33.42856826942274	1.285714164208567	4.1800476646347775	4.152448109640766	0.159709542678491	2.3792095112814664	301.76382880258075	11.606301107791568	6.665156132629643	12	12	56	26	0	0	3	30	23	2	1	0	0	0	0	0	0	272.0	295.0	423.0	477.0	467.0	438.0	355.0	220.0	127.0	164.0	211.0	358.0	434.0	466.0	467.0	450.0	398.0	331.0
ZINC000006716520	0	1	29.849786495289795	2.485855086546929	4.971710173093858	29.8497864952898	1.297816804143035	4.061331828069198	4.028478246397789	0.1751512281042517	2.2262978212295588	271.1733544107651	11.79014584394631	6.43566742347666	12	12	44	23	0	0	4	21	19	2	1	0	0	1	0	0	1	255.6049382716049	272.1111111111111	379.6666666666667	413.44444444444446	388.22222222222223	362.22222222222223	284.44444444444446	161.77777777777777	97.88888888888889	139.0	179.0	288.0	340.0	336.0	322.0	294.0	247.0	184.0
ZINC000006716521	0	1	30.630825484478937	2.531104140139094	5.062208280278192	30.630825484478937	1.2762843951866223	4.107412054887838	4.0724122289300055	0.1696838428720835	2.279704246480662	268.2796831748306	11.17832013228461	6.4674987676351	12	12	50	24	0	0	3	26	21	2	1	0	0	0	0	0	0	264.0	285.0	406.0	445.0	419.0	391.0	303.0	168.0	99.0	152.0	193.0	328.0	385.0	409.0	389.0	362.0	317.0	238.0
ZINC000006718105	0	1	28.69799053459541	2.4115958148934653	4.810718946073992	28.69799053459541	1.3044541152088824	4.022336623793635	4.253917833289341	0.1933599015131518	2.2362977617910698	138.77689795683813	6.308040816219915	5.7213249533509405	10	11	46	22	0	0	3	24	19	2	1	0	0	0	0	0	0	240.0	253.0	355.0	356.0	327.0	305.0	222.0	168.0	113.0	138.0	177.0	292.0	331.0	323.0	303.0	292.0	275.0	221.0
ZINC000006845963	0	1	28.157715344706645	2.1584637606098904	4.316927521219782	28.157715344706645	1.27989615203212	3.939510626645132	3.1637516540510897	0.1438068933659586	1.9402159160547925	3442.321921242441	156.46917823829278	8.932358860142482	6	6	60	22	0	0	1	38	21	1	0	0	0	0	0	0	0	122.0	126.0	134.0	112.0	84.0	80.0	76.0	72.0	68.0	128.0	165.0	262.0	304.0	283.0	264.0	248.0	232.0	216.0
ZINC000011688820	0	0	25.589567772169342	2.45356610930207	4.804222941291995	25.589567772169342	1.3468193564299655	3.883270167273732	3.79744408996194	0.1998654784190494	1.9761821186978048	134.0616057690192	7.055873987843116	5.540153325018083	15	16	37	19	0	0	2	18	17	2	0	0	0	0	0	0	0	206.0	234.0	318.0	290.0	254.0	227.0	187.0	121.0	51.0	116.0	150.0	240.0	272.0	269.0	260.0	231.0	178.0	98.0
ZINC000011885008	0	1	24.47729461445819	2.484414113641709	4.968828227283419	24.47729461445819	1.3598497008032329	3.838596606075207	3.834681770442084	0.2130378761356713	1.9318731159502711	101.13656270293986	5.618697927941103	5.204258374440938	10	11	39	18	0	0	1	21	17	1	0	0	0	0	0	0	0	160.0	187.0	264.0	275.0	226.0	174.0	101.0	39.0	6.0	117.0	156.0	262.0	325.0	314.0	284.0	227.0	147.0	67.0
ZINC000012484965	0	0	35.91227800948691	2.5431117221216373	4.98039022361479	35.91227800948691	1.2383544141202385	4.28947697890728	3.835141742821339	0.1322462669938392	2.408917131447104	703.9770729987114	24.275071482714186	7.621456525856968	0	0	73	29	0	0	2	44	27	0	2	0	0	0	0	0	0	234.0	243.0	331.0	347.0	308.0	243.0	246.0	251.0	240.0	196.0	258.0	464.0	560.0	581.0	538.0	509.0	485.0	501.0
ZINC000013491051	0	2	28.3445994864381	2.6198169822558395	5.069893122704947	28.3445994864381	1.3497428326875285	4.01805566282339	3.905912628963217	0.1859958394744389	2.1044288085166927	165.89414219610836	7.899721056957541	5.853287232056509	12	12	36	21	0	0	4	15	17	2	1	0	0	1	0	0	1	255.6049382716049	292.1111111111111	466.6666666666666	489.6666666666667	432.1111111111111	311.1111111111111	188.88888888888889	92.11111111111111	30.11111111111111	135.0	179.0	293.0	338.0	327.0	284.0	236.0	159.0	75.0
ZINC000013491060	0	2	28.344599486438103	2.6198169822558413	5.069893122704948	28.34459948643811	1.3497428326875291	4.01805566282339	3.905912628963219	0.185995839474439	2.104428808516693	165.89414219610822	7.899721056957534	5.853287232056508	12	12	37	21	0	0	4	16	17	2	2	0	0	0	0	0	0	280.0	309.0	492.0	515.0	449.0	328.0	248.0	147.0	85.0	136.0	180.0	296.0	342.0	333.0	289.0	240.0	166.0	86.0
ZINC000013491062	0	2	30.015622363123644	2.620145117055088	5.072145183885977	30.015622363123644	1.3643464710510746	4.05841214945332	3.929075748572414	0.178594352207837	2.156861580106343	211.6775884794287	9.621708567246758	6.143521668373075	12	12	40	22	0	0	4	18	18	2	2	0	0	0	0	0	0	292.0	319.0	502.0	527.0	459.0	336.0	266.0	174.0	111.0	142.0	187.0	309.0	357.0	350.0	311.0	262.0	189.0	118.0
ZINC000013491073	0	2	31.762186103698287	2.6261007353443016	5.089064755481877	31.762186103698287	1.3809646132042734	4.12687284012286	4.105344300712447	0.1784932304657585	2.2451987358210794	193.6113249578837	8.417883693821032	6.09876179275	12	12	39	23	0	0	5	16	18	2	3	0	0	0	0	0	0	338.0	368.0	605.0	582.0	523.0	437.0	381.0	269.0	154.0	152.0	203.0	335.0	375.0	369.0	331.0	289.0	225.0	141.0
ZINC000013491084	0	2	25.81681973420408	2.5633193185482	4.910324694401462	25.81681973420408	1.3587799860107408	3.924663857102429	3.786237442148491	0.1992756548499205	1.973226652827225	145.05520838582217	7.634484651885377	5.618968303615467	12	12	32	19	0	0	3	13	16	2	0	0	0	1	0	0	1	219.6049382716049	255.1111111111111	378.6666666666667	347.6666666666667	306.1111111111111	245.3333333333333	161.0	80.11111111111111	22.11111111111111	121.0	160.0	262.0	284.0	262.0	229.0	187.0	119.0	49.0
ZINC000013491093	0	2	28.81871274298765	2.640999854872676	5.100514418090468	28.81871274298765	1.3099414883176204	4.067229871207619	3.979564645873624	0.1808893020851647	2.1696297882187023	178.88661694091886	8.131209860950857	5.9752095405956425	12	12	33	22	0	0	6	11	16	2	1	0	0	3	0	0	3	266.8148148148148	307.3333333333333	487.55555555555554	489.1604938271605	452.5555555555556	332.0	199.1111111111111	101.0	34.666666666666664	139.0	182.0	294.0	325.0	306.0	265.0	217.0	134.0	55.0
ZINC000013491095	0	2	27.67950094642523	2.641765616713092	5.091885047192765	27.67950094642523	1.3180714736392969	4.023606578838006	3.912516293781885	0.1863102997038992	2.1061180651318683	167.71869735781817	7.98660463608658	5.864225500234655	12	12	33	21	0	0	5	12	16	2	1	0	1	1	0	0	2	307.60493827160496	323.1111111111111	522.6666666666666	555.6666666666667	540.1111111111111	378.1111111111111	212.88888888888889	126.11111111111111	50.888888888888886	134.0	177.0	289.0	322.0	296.0	257.0	204.0	126.0	50.0
ZINC000013491097	0	2	29.272761230296663	2.6470690465677778	5.117368244648853	29.272761230296663	1.3305800559225756	4.063752361183157	3.959548743197008	0.1799794883271367	2.1645874253993096	183.7261537262472	8.35118880573851	6.001903714396159	12	12	37	22	0	0	5	15	17	2	2	0	0	1	0	0	1	295.60493827160496	325.1111111111111	519.6666666666666	555.6666666666667	558.1111111111111	388.1111111111111	229.8888888888889	112.88888888888889	30.777777777777786	141.0	185.0	307.0	347.0	335.0	311.0	264.0	169.0	87.0
ZINC000013491099	0	2	29.269540808483924	2.6358977108195947	5.088937339515669	29.269540808483924	1.3304336731129056	4.063562130194447	3.938989771940648	0.1790449896336658	2.159381647736479	193.37089841574263	8.789586291624666	6.053067458512801	12	12	37	22	0	0	5	15	17	2	2	0	0	1	0	0	1	295.60493827160496	324.1111111111111	509.6666666666666	517.6666666666667	481.1111111111111	410.1111111111111	268.8888888888889	145.11111111111111	54.888888888888886	141.0	184.0	303.0	338.0	324.0	296.0	251.0	177.0	94.0
ZINC000013491101	0	2	29.27730908829295	2.6444440232966584	5.097239597569666	29.27730908829295	1.3307867767405883	4.063748183148033	3.957204458737798	0.1798729299426271	2.16399519157114	185.41387236650064	8.427903289386393	6.0110478346801335	12	12	37	22	0	0	5	15	17	2	2	0	0	1	0	0	1	295.60493827160496	325.1111111111111	519.6666666666667	551.6666666666667	534.1111111111111	382.1111111111111	219.88888888888889	126.11111111111111	52.888888888888886	141.0	185.0	306.0	345.0	332.0	305.0	258.0	168.0	88.0
ZINC000013491107	0	2	31.76323376775976	2.6341753314679752	5.105425583939734	31.76323376775976	1.3810101638156418	4.126881453938755	4.026074124556588	0.1750467010676777	2.2257008614478417	232.72393041384152	10.118431757123544	6.28276202600419	16	17	39	23	0	0	3	16	20	2	1	0	0	0	0	0	0	294.0	343.0	549.0	554.0	491.0	378.0	302.0	232.0	138.0	152.0	203.0	335.0	378.0	356.0	319.0	275.0	215.0	151.0
ZINC000013491112	0	2	32.555653211825366	2.671286771149606	5.139052622968212	32.555653211825366	1.3564855504927236	4.16658364435208	4.122122707337036	0.1717551128057098	2.291836988262401	223.22985009648104	9.301243754020042	6.283670695910464	12	12	43	24	0	0	4	19	20	2	1	0	0	1	0	0	1	277.60493827160496	327.1111111111111	536.6666666666667	566.6666666666667	530.1111111111111	411.1111111111111	281.8888888888889	158.8888888888889	58.44444444444444	161.0	219.0	372.0	439.0	432.0	394.0	343.0	269.0	169.0
ZINC000013491113	0	2	32.555653211825366	2.671286771149606	5.139052622968212	32.555653211825366	1.3564855504927236	4.16658364435208	4.122122707337036	0.1717551128057098	2.291836988262401	223.22985009648104	9.301243754020042	6.283670695910464	12	12	43	24	0	0	4	19	20	2	1	0	0	1	0	0	1	277.60493827160496	327.1111111111111	536.6666666666667	566.6666666666667	530.1111111111111	411.1111111111111	281.8888888888889	158.8888888888889	58.44444444444444	161.0	219.0	372.0	439.0	432.0	394.0	343.0	269.0	169.0
ZINC000013491119	0	2	32.54773164762499	2.6569985057910026	5.134014846670521	32.54773164762499	1.356155485317708	4.166484156624911	4.138226213963461	0.1724260922484775	2.2957359826464185	222.0326398229552	9.251359992623131	6.27829313464841	16	17	39	24	0	0	4	15	20	2	1	0	0	1	0	0	1	301.60493827160496	353.1111111111111	567.6666666666667	594.6666666666667	564.1111111111111	456.1111111111111	314.8888888888889	183.1111111111111	92.88888888888889	157.0	209.0	345.0	396.0	383.0	355.0	303.0	216.0	128.0
ZINC000013491121	0	2	34.05287270616444	2.648629970888815	5.123049995657972	34.05287270616444	1.3621149082465775	4.199944184131365	4.205560262713912	0.1682224105085565	2.352698253692239	230.99679054303607	9.239871621721443	6.358694548546339	16	17	42	25	0	0	4	17	21	2	1	0	0	1	0	0	1	305.60493827160496	357.1111111111111	571.6666666666666	622.6666666666667	588.1111111111111	488.1111111111111	346.88888888888886	207.11111111111111	106.88888888888889	163.0	217.0	358.0	424.0	423.0	393.0	347.0	266.0	170.0
ZINC000013491398	0	1	45.16947134895832	2.3958932272985694	4.756495822310241	45.16947134895832	1.3285138632046565	4.464373756744013	4.178576501037567	0.122899308854046	2.653746070167452	791.7010449189178	23.285324850556407	7.897959283640641	21	22	63	34	0	0	5	29	29	1	1	1	2	0	0	0	2	434.44444444444446	406.3333333333333	549.0	524.3333333333333	450.6666666666667	416.6666666666667	483.0	406.33333333333337	383.3333333333333	209.0	269.0	427.0	477.0	468.0	440.0	441.0	444.0	415.0
ZINC000013491401	0	1	46.66375880995361	2.36777760774211	4.73555521548422	46.66375880995361	1.3332502517129603	4.4892911663866	5.480986485455207	0.1565996138701487	2.9540480688484454	270.98681043700896	7.742480298200256	6.854833118216511	22	23	66	35	0	0	4	31	31	1	1	0	2	0	0	0	2	452.0	434.0	585.0	582.0	482.0	448.0	496.0	427.0	401.0	215.0	277.0	440.0	508.0	494.0	472.0	458.0	469.0	434.0
ZINC000013493590	0	1	27.56803828182127	2.48797424694026	4.9067634044435415	27.56803828182127	1.3127637277057749	3.9811642143104575	3.884635734160593	0.1849826540076473	2.09896656203222	215.5955819936099	10.266456285409996	6.115341691873417	6	6	41	21	0	2	4	20	17	1	2	0	0	0	0	1	1	239.0241975308642	235.46666666666667	325.4666666666667	320.6222222222222	334.93333333333334	293.93333333333334	195.6222222222222	131.46666666666667	94.77777777777776	130.0	172.0	288.0	347.0	324.0	281.0	233.0	184.0	127.0
ZINC000013523229	0	1	27.17341225927597	2.5258927315690927	4.976974010603694	27.173412259275977	1.293972012346475	3.9895469692509176	3.950565439205506	0.1881221637716907	2.1157960625634944	149.0540138291852	7.097810182342153	5.746246093905059	6	6	40	21	0	2	5	19	16	1	2	0	0	2	0	0	2	239.20987654320987	238.22222222222223	327.8888888888889	316.71604938271605	339.7777777777778	311.2222222222222	216.66666666666669	122.1111111111111	25.88888888888889	133.0	175.0	298.0	358.0	340.0	307.0	250.0	174.0	102.0
ZINC000013531047	0	1	33.005643640538786	2.415718459778024	4.831436919556047	33.005643640538786	1.375235151689116	4.120957446188914	4.415071376407028	0.1839613073502928	2.360492738075751	173.513466360705	7.2297277650293745	6.031723949640699	16	17	47	24	0	0	2	23	22	1	1	0	0	0	0	0	0	258.0	284.0	394.0	412.0	369.0	358.0	330.0	296.0	202.0	149.0	196.0	312.0	372.0	359.0	352.0	362.0	357.0	292.0
ZINC000013531050	0	1	33.005643640538786	2.415718459778024	4.831436919556047	33.005643640538786	1.375235151689116	4.120957446188914	4.415071376407028	0.1839613073502928	2.360492738075751	173.513466360705	7.2297277650293745	6.031723949640699	16	17	47	24	0	0	2	23	22	1	1	0	0	0	0	0	0	258.0	284.0	394.0	412.0	369.0	358.0	330.0	296.0	202.0	149.0	196.0	312.0	372.0	359.0	352.0	362.0	357.0	292.0
ZINC000013532663	0	1	27.70016181739113	2.5246786560281134	4.971122669954965	27.70016181739113	1.2590982644268698	4.030514466833847	3.929307342277212	0.1786048791944187	2.1569205219273733	189.2913085818248	8.604150390082946	6.03174450406445	6	6	49	22	0	2	3	27	19	1	2	0	0	0	0	0	0	242.0	247.0	337.0	332.0	361.0	336.0	239.0	142.0	49.0	145.0	188.0	333.0	396.0	392.0	358.0	317.0	282.0	226.0
ZINC000013532702	0	1	30.536352098028875	2.5398878863472016	4.985273494071103	30.53635209802888	1.3276674825229946	4.097454977297662	4.108216554494533	0.1786181110649796	2.2458981289222693	198.59620893274047	8.63461777968437	6.12418278540497	11	11	49	23	0	2	3	26	20	2	1	0	0	0	0	0	0	250.0	283.0	380.0	334.0	356.0	381.0	299.0	179.0	82.0	154.0	203.0	356.0	419.0	422.0	404.0	347.0	294.0	224.0
ZINC000013532735	0	1	37.31710217335742	2.5439706815775684	4.99043423215765	37.31710217335742	1.3327536490484793	4.29775000859509	4.338611243346817	0.1549504015481006	2.4971737240734893	355.7453272136687	12.705190257631026	6.903834519036517	17	17	53	28	0	2	4	25	24	2	1	0	0	1	0	0	1	313.60493827160496	358.1111111111111	486.6666666666666	456.6666666666667	479.1111111111111	503.1111111111111	419.22222222222223	323.77777777777777	258.3333333333333	183.0	240.0	407.0	477.0	473.0	457.0	409.0	362.0	324.0
ZINC000013532740	0	1	37.317102173357405	2.54397068157757	4.990434232157651	37.317102173357405	1.3327536490484788	4.297750008595089	4.3386112433468185	0.1549504015481006	2.4971737240734897	355.7453272136674	12.705190257630978	6.903834519036513	17	17	53	28	0	2	4	25	24	2	1	0	0	1	0	0	1	313.60493827160496	358.1111111111111	486.6666666666666	456.6666666666667	479.1111111111111	503.33333333333337	419.8888888888889	323.77777777777777	255.0	183.0	240.0	407.0	477.0	473.0	457.0	409.0	356.0	306.0
ZINC000013532748	0	1	38.9246813599644	2.5440455354328857	4.990549728141748	38.92468135996439	1.34223039172291	4.32840927958692	4.353582983730578	0.1501235511631234	2.535709917480224	446.857305192407	15.408872592841622	7.166950052884491	17	17	54	29	0	2	5	25	24	2	2	0	0	1	0	0	1	349.60493827160496	384.1111111111111	520.6666666666666	492.6666666666667	505.1111111111111	527.3333333333334	463.8888888888889	381.77777777777777	280.0	187.0	245.0	411.0	484.0	478.0	468.0	422.0	363.0	309.0
ZINC000013532752	0	1	38.9246813599644	2.5440455354328857	4.990549728141748	38.92468135996439	1.34223039172291	4.32840927958692	4.353582983730578	0.1501235511631234	2.535709917480224	446.857305192407	15.408872592841622	7.166950052884491	17	17	57	29	0	2	4	28	25	2	2	0	0	0	0	0	0	350.0	385.0	522.0	494.0	506.0	528.0	465.0	384.0	284.0	190.0	248.0	423.0	496.0	496.0	483.0	431.0	381.0	345.0
ZINC000013536427	0	1	22.554186736449648	2.480502898827624	4.961005797655249	22.554186736449648	1.3267168668499794	3.787613647521138	3.7668563566002553	0.2215797856823679	1.8568690470036853	91.59984254208317	5.388226031887245	5.048057803767886	12	12	31	17	0	0	2	14	15	1	0	0	0	0	1	0	1	169.06721536351165	193.03703703703704	267.55555555555554	271.81481481481484	222.5555555555556	166.8148148148148	83.33333333333334	23.33333333333333	0.7777777777777777	106.0	138.0	225.0	263.0	246.0	202.0	134.0	70.0	19.0
ZINC000013536442	0	1	29.258403259044123	2.4840235933042334	4.968047186608468	29.258403259044123	1.329927420865642	4.0174438501884975	3.880537674278809	0.1763880761035822	2.144431080243761	572.8226508932511	26.037393222420505	7.139033519386069	12	12	49	22	0	0	1	27	21	1	0	0	0	0	0	0	0	190.0	218.0	300.0	314.0	273.0	227.0	155.0	103.0	75.0	139.0	182.0	303.0	362.0	356.0	322.0	269.0	221.0	178.0
ZINC000013556011	0	1	34.70030789859839	2.507823740250907	4.930898098246411	34.70030789859839	1.2851965888369774	4.211738791883034	3.8705555911735807	0.1433539107842067	2.3466498333584496	3538.7083536277355	131.0632723565828	9.1647688406996	6	6	57	27	0	2	6	30	21	1	2	2	1	0	0	0	1	300.8888888888889	273.6666666666667	368.0	336.1111111111111	321.0	361.6666666666666	361.6666666666666	294.0	237.0	166.0	216.0	363.0	429.0	418.0	405.0	367.0	319.0	271.0
ZINC000013559569	0	1	27.56803828182127	2.48797424694026	4.9067634044435415	27.56803828182127	1.3127637277057749	3.9811642143104575	3.884635734160593	0.1849826540076473	2.09896656203222	215.5955819936099	10.266456285409996	6.115341691873417	6	6	41	21	0	2	4	20	17	1	2	0	0	0	1	0	1	239.06721536351165	235.77777777777777	325.77777777777777	321.03703703703707	335.55555555555554	294.55555555555554	196.03703703703704	131.77777777777777	95.2962962962963	130.0	172.0	288.0	347.0	324.0	281.0	233.0	184.0	127.0
ZINC000013559570	0	1	28.255314125688475	2.488296139015318	4.908039995005469	28.255314125688475	1.284332460258567	4.02646209297193	3.91709703047176	0.1780498650214436	2.1538081863704	240.19924107373075	10.918147321533215	6.26992611044534	6	6	41	22	0	2	5	19	17	1	2	0	0	0	2	0	2	246.1344307270233	240.07407407407408	330.6227709190672	328.0740740740741	343.1111111111111	300.1111111111111	200.07407407407408	137.55555555555554	106.5925925925926	135.0	176.0	292.0	351.0	330.0	286.0	236.0	190.0	139.0
ZINC000013586310	0	1	26.038438141410428	2.5223231937208177	4.964692275472334	26.038438141410424	1.3019219070705212	3.942110050154328	3.8487259768175313	0.1924362988408765	2.0408893589828208	146.98097914906955	7.349048957453478	5.68345036542287	6	6	40	20	0	2	4	20	16	1	2	0	0	0	1	0	1	231.06721536351165	226.03703703703704	311.55555555555554	301.55555555555554	328.03703703703707	295.77777777777777	185.2962962962963	98.59259259259258	13.444444444444445	128.0	169.0	291.0	352.0	333.0	295.0	238.0	168.0	96.0
ZINC000013586311	0	1	25.19996562057068	2.5206490185011177	4.958850806684138	25.19996562057068	1.3263139800300354	3.89252027153176	3.7837673368792566	0.1991456493094345	1.972574049446117	134.04512773584153	7.055006722939028	5.540030403575693	6	6	40	19	0	2	3	21	16	1	2	0	0	0	0	0	0	224.0	219.0	304.0	296.0	324.0	290.0	174.0	75.0	6.0	123.0	164.0	285.0	347.0	330.0	289.0	226.0	156.0	90.0
ZINC000013586312	0	1	26.038438141410428	2.5223231937208177	4.964692275472334	26.038438141410424	1.3019219070705212	3.942110050154328	3.8487259768175313	0.1924362988408765	2.0408893589828208	146.98097914906955	7.349048957453478	5.68345036542287	6	6	40	20	0	2	4	20	16	1	2	0	0	1	0	0	1	231.6049382716049	228.11111111111111	314.66666666666663	304.6666666666667	330.1111111111111	297.3333333333333	187.88888888888889	103.77777777777776	24.333333333333336	128.0	169.0	291.0	352.0	333.0	295.0	238.0	168.0	96.0
ZINC000013586313	0	1	26.038438141410428	2.5223231937208177	4.964692275472334	26.038438141410424	1.3019219070705212	3.942110050154328	3.8487259768175313	0.1924362988408765	2.0408893589828208	146.98097914906955	7.349048957453478	5.68345036542287	6	6	40	20	0	2	4	20	16	1	2	0	0	0	1	0	1	231.06721536351165	226.03703703703704	311.55555555555554	301.55555555555554	328.03703703703707	295.77777777777777	185.2962962962963	98.59259259259258	13.444444444444445	128.0	169.0	291.0	352.0	333.0	295.0	238.0	168.0	96.0
ZINC000013586314	0	1	26.038438141410428	2.5223231937208177	4.964692275472334	26.038438141410424	1.3019219070705212	3.942110050154328	3.8487259768175313	0.1924362988408765	2.0408893589828208	146.98097914906955	7.349048957453478	5.68345036542287	6	6	43	20	0	2	3	23	17	1	2	0	0	0	0	0	0	232.0	229.0	316.0	306.0	331.0	298.0	189.0	106.0	29.0	131.0	172.0	303.0	364.0	351.0	310.0	247.0	186.0	132.0
ZINC000013586315	0	1	26.038438141410428	2.5223231937208177	4.964692275472334	26.038438141410424	1.3019219070705212	3.942110050154328	3.8487259768175313	0.1924362988408765	2.0408893589828208	146.98097914906955	7.349048957453478	5.68345036542287	6	6	40	20	0	2	4	20	16	1	2	0	1	0	0	0	1	280.0	253.0	352.0	342.0	355.0	316.0	219.0	166.0	155.0	128.0	169.0	291.0	352.0	333.0	295.0	238.0	168.0	96.0
ZINC000013586316	0	1	26.038438141410428	2.5223231937208177	4.964692275472334	26.038438141410424	1.3019219070705212	3.942110050154328	3.8487259768175313	0.1924362988408765	2.0408893589828208	146.98097914906955	7.349048957453478	5.68345036542287	6	6	40	20	0	2	4	20	16	1	2	0	0	1	0	0	1	231.6049382716049	228.11111111111111	314.66666666666663	304.6666666666667	330.1111111111111	297.3333333333333	187.88888888888889	103.77777777777776	24.333333333333336	128.0	169.0	291.0	352.0	333.0	295.0	238.0	168.0	96.0
ZINC000013586317	0	1	26.038438141410428	2.5223231937208177	4.964692275472334	26.038438141410424	1.3019219070705212	3.942110050154328	3.8487259768175313	0.1924362988408765	2.0408893589828208	146.98097914906955	7.349048957453478	5.68345036542287	6	6	40	20	0	2	4	20	16	1	2	0	0	0	1	0	1	231.06721536351165	226.03703703703704	311.55555555555554	301.55555555555554	328.03703703703707	295.77777777777777	185.2962962962963	98.59259259259258	13.444444444444445	128.0	169.0	291.0	352.0	333.0	295.0	238.0	168.0	96.0
ZINC000013586318	0	1	26.038438141410428	2.5223231937208177	4.964692275472334	26.038438141410424	1.3019219070705212	3.942110050154328	3.8487259768175313	0.1924362988408765	2.0408893589828208	146.98097914906955	7.349048957453478	5.68345036542287	6	6	43	20	0	2	3	23	17	1	2	0	0	0	0	0	0	232.0	229.0	316.0	306.0	331.0	298.0	189.0	106.0	29.0	131.0	172.0	303.0	364.0	351.0	310.0	247.0	186.0	132.0
ZINC000013588056	0	1	29.57763310886444	2.395186585954977	4.790373171909952	29.57763310886444	1.3444378685847471	4.013190302995629	4.02691778676337	0.1830417175801532	2.181458626520686	200.1859212739864	9.099360057908472	6.087703901465829	16	17	43	22	0	0	2	21	20	1	1	0	0	0	0	0	0	242.0	261.0	352.0	364.0	327.0	289.0	265.0	236.0	157.0	131.0	167.0	259.0	298.0	284.0	280.0	281.0	265.0	224.0
ZINC000013588058	0	1	30.36429362013144	2.3975291809240806	4.795058361848163	30.36429362013144	1.3201866791361494	4.057265341255883	4.138833889370279	0.1799492995378382	2.2533232018618654	202.2433546963394	8.793189334623452	6.142380821455485	16	17	43	23	0	0	3	20	20	1	1	0	1	0	0	0	1	298.0	295.0	400.0	410.0	358.0	318.0	327.0	289.0	245.0	136.0	172.0	265.0	303.0	287.0	285.0	288.0	274.0	234.0
ZINC000013588060	0	1	30.29537927613617	2.39858661615597	4.79717323231194	30.29537927613617	1.3171904033102684	4.057269281239439	4.160827907664433	0.1809055612028014	2.258623193672655	197.2860106258421	8.577652635906178	6.117563629374048	16	17	43	23	0	0	3	20	20	1	1	0	0	0	1	0	1	249.06721536351165	268.03703703703707	360.55555555555554	371.8148148148148	336.55555555555554	297.0740740740741	277.55555555555554	249.85185185185185	168.85185185185185	136.0	172.0	266.0	304.0	290.0	287.0	290.0	275.0	235.0
ZINC000013588062	0	1	30.36429362013144	2.3975291809240806	4.795058361848163	30.36429362013144	1.3201866791361494	4.057265341255883	4.138833889370279	0.1799492995378382	2.2533232018618654	202.2433546963394	8.793189334623452	6.142380821455485	16	17	43	23	0	0	3	20	20	1	1	0	0	0	1	0	1	249.06721536351165	268.03703703703707	359.55555555555554	369.55555555555554	331.03703703703707	297.77777777777777	273.0740740740741	248.5555555555556	170.85185185185185	136.0	172.0	265.0	303.0	287.0	285.0	288.0	274.0	234.0
ZINC000013588066	0	1	33.36560152522823	2.410758810372898	4.821517620745794	33.36560152522823	1.2832923663549318	4.179219143631251	4.600004328680518	0.1769232434107891	2.481568689539547	197.1209103649832	7.581573475576278	6.239328743690779	16	17	46	26	0	0	5	20	21	1	1	0	3	0	0	0	3	412.0	367.0	614.0	524.0	506.0	453.0	468.0	417.0	441.0	154.0	193.0	290.0	337.0	329.0	323.0	329.0	323.0	292.0
ZINC000013588070	0	1	30.36429362013144	2.3975291809240806	4.795058361848163	30.36429362013144	1.3201866791361494	4.057265341255883	4.138833889370279	0.1799492995378382	2.2533232018618654	202.2433546963394	8.793189334623452	6.142380821455485	16	17	43	23	0	0	3	20	20	1	1	0	0	1	0	0	1	249.6049382716049	270.1111111111111	362.6666666666666	372.6666666666667	333.1111111111111	299.33333333333337	277.2222222222222	251.66666666666669	176.55555555555554	136.0	172.0	265.0	303.0	287.0	285.0	288.0	274.0	234.0
ZINC000013588072	0	1	30.37771848846133	2.403966615494816	4.807933230989633	30.37771848846133	1.3207703690635362	4.0574473077711	4.23281073389124	0.1840352492996191	2.275775371424015	184.17745402632	8.007715392448693	6.0488088398420885	16	17	46	23	0	0	2	23	21	1	1	0	0	0	0	0	0	250.0	272.0	368.0	384.0	344.0	306.0	287.0	256.0	169.0	139.0	176.0	279.0	322.0	316.0	316.0	315.0	303.0	259.0
ZINC000013588074	0	1	30.29537927613617	2.39858661615597	4.79717323231194	30.29537927613617	1.3171904033102684	4.057269281239439	4.160827907664433	0.1809055612028014	2.258623193672655	197.2860106258421	8.577652635906178	6.117563629374048	16	17	46	23	0	0	2	23	21	1	1	0	0	0	0	0	0	250.0	271.0	365.0	377.0	341.0	303.0	282.0	258.0	177.0	139.0	175.0	278.0	316.0	311.0	305.0	308.0	296.0	262.0
ZINC000013588076	0	1	30.36429362013144	2.3975291809240806	4.795058361848163	30.36429362013144	1.3201866791361494	4.057265341255883	4.138833889370279	0.1799492995378382	2.2533232018618654	202.2433546963394	8.793189334623452	6.142380821455485	16	17	46	23	0	0	2	23	21	1	1	0	0	0	0	0	0	250.0	271.0	364.0	374.0	334.0	300.0	279.0	253.0	179.0	139.0	175.0	277.0	315.0	305.0	300.0	297.0	289.0	255.0
ZINC000013588080	0	1	32.00067980843004	2.399826071390124	4.799652142780246	32.00067980843004	1.333361658684585	4.096103661350411	4.226840037020992	0.1761183348758746	2.316923415076278	215.16580777403004	8.965241990584586	6.246877667209431	16	17	47	24	0	0	3	23	21	1	2	0	0	0	0	0	0	286.0	297.0	399.0	418.0	378.0	349.0	320.0	319.0	243.0	143.0	180.0	282.0	324.0	315.0	320.0	321.0	309.0	275.0
ZINC000013588082	0	1	32.011623352839244	2.3983739714494323	4.796747942898865	32.011623352839244	1.3338176397016352	4.096099820326161	4.195219634986636	0.1748008181244431	2.309414432275976	225.08464298494715	9.378526791039464	6.29194525986042	16	17	47	24	0	0	3	23	21	1	2	0	0	0	0	0	0	286.0	297.0	398.0	410.0	360.0	319.0	322.0	291.0	240.0	143.0	180.0	281.0	322.0	310.0	311.0	311.0	295.0	265.0
ZINC000013588084	0	1	28.07365423866112	2.39736387063655	4.78665875411181	28.07365423866112	1.3368406780314817	3.972655376496098	4.024389449198982	0.1916375928189991	2.1343105544538625	174.40201297979536	8.304857760942635	5.903300398452985	15	16	40	21	0	0	3	19	18	1	1	1	0	0	0	0	0	224.44444444444449	238.0	326.66666666666663	327.0	299.3333333333333	251.0	221.3333333333333	177.33333333333331	103.0	125.0	159.0	247.0	272.0	262.0	260.0	255.0	231.0	185.0
ZINC000013588086	0	1	28.07365423866112	2.39736387063655	4.78665875411181	28.07365423866112	1.3368406780314817	3.972655376496098	4.024389449198982	0.1916375928189991	2.1343105544538625	174.40201297979536	8.304857760942635	5.903300398452985	15	16	40	21	0	0	3	19	18	1	2	0	0	0	0	0	0	260.0	273.0	370.0	358.0	336.0	298.0	280.0	230.0	133.0	125.0	159.0	246.0	271.0	259.0	258.0	253.0	230.0	184.0
ZINC000013588088	0	1	28.07365423866112	2.39736387063655	4.78665875411181	28.07365423866112	1.3368406780314817	3.972655376496098	4.024389449198982	0.1916375928189991	2.1343105544538625	174.40201297979536	8.304857760942635	5.903300398452985	15	16	39	21	0	0	4	18	17	2	1	1	0	0	0	0	0	240.44444444444449	249.66666666666663	335.33333333333337	331.33333333333337	316.0	261.33333333333337	243.3333333333333	200.0	123.0	124.0	157.0	241.0	263.0	253.0	251.0	244.0	220.0	173.0
ZINC000013642621	0	1	23.246930052721297	2.3702392260592378	4.740478452118476	23.246930052721297	1.291496114040072	3.794772299740987	3.744224616442251	0.2080124786912361	1.9080012154257804	106.1068998407156	5.894827768928645	5.2522337398940815	6	6	39	18	0	0	3	21	15	1	2	0	0	0	0	0	0	204.0	193.0	258.0	274.0	292.0	248.0	146.0	44.0	11.0	107.0	139.0	223.0	267.0	256.0	237.0	211.0	172.0	118.0
ZINC000013642623	0	1	23.246930052721297	2.3702392260592378	4.740478452118476	23.246930052721297	1.291496114040072	3.794772299740987	3.744224616442251	0.2080124786912361	1.9080012154257804	106.1068998407156	5.894827768928645	5.2522337398940815	6	6	39	18	0	0	3	21	15	1	2	0	0	0	0	0	0	204.0	193.0	258.0	274.0	292.0	248.0	146.0	44.0	11.0	107.0	139.0	223.0	267.0	256.0	237.0	211.0	172.0	118.0
ZINC000013642625	0	1	23.246930052721297	2.3702392260592378	4.740478452118476	23.246930052721297	1.291496114040072	3.794772299740987	3.744224616442251	0.2080124786912361	1.9080012154257804	106.1068998407156	5.894827768928645	5.2522337398940815	6	6	39	18	0	0	3	21	15	1	2	0	0	0	0	0	0	204.0	193.0	258.0	274.0	292.0	248.0	146.0	44.0	11.0	107.0	139.0	223.0	267.0	256.0	237.0	211.0	172.0	118.0
ZINC000013642627	0	1	23.246930052721297	2.3702392260592378	4.740478452118476	23.246930052721297	1.291496114040072	3.794772299740987	3.744224616442251	0.2080124786912361	1.9080012154257804	106.1068998407156	5.894827768928645	5.2522337398940815	6	6	39	18	0	0	3	21	15	1	2	0	0	0	0	0	0	204.0	193.0	258.0	274.0	292.0	248.0	146.0	44.0	11.0	107.0	139.0	223.0	267.0	256.0	237.0	211.0	172.0	118.0
ZINC000013644778	0	1	26.122394075232265	2.4924067042914912	4.9205814105238606	26.122394075232265	1.3061197037616132	3.94184080759518	3.9437454463677097	0.1971872723183854	2.065278073221393	128.79347959288827	6.439673979644414	5.551357368669929	6	6	40	20	0	2	4	20	16	1	2	0	1	0	0	0	1	278.0	253.0	358.0	352.0	355.0	320.0	266.0	237.0	31.0	128.0	168.0	287.0	342.0	318.0	278.0	228.0	172.0	107.0
ZINC000013676202	0	1	29.561112892209216	2.531965018528327	4.990132861342435	29.561112892209216	1.3436869496458734	4.053508357328958	4.0175256435601625	0.1826148019800073	2.1791235619380003	184.1006916031386	8.368213254688118	6.003940205267287	12	12	47	22	0	2	1	25	21	1	0	0	0	0	0	0	0	204.0	235.0	318.0	309.0	292.0	310.0	256.0	148.0	57.0	147.0	196.0	342.0	416.0	413.0	397.0	348.0	281.0	185.0
ZINC000013676203	0	1	29.561112892209216	2.531965018528327	4.990132861342435	29.561112892209216	1.3436869496458734	4.053508357328958	4.0175256435601625	0.1826148019800073	2.1791235619380003	184.1006916031386	8.368213254688118	6.003940205267287	12	12	47	22	0	2	1	25	21	1	0	0	0	0	0	0	0	204.0	235.0	318.0	309.0	292.0	310.0	256.0	148.0	57.0	147.0	196.0	342.0	416.0	413.0	397.0	348.0	281.0	185.0
ZINC000013676207	0	1	30.39011987065267	2.5334464843545232	4.994818566804845	30.39011987065267	1.3213095595935942	4.095878093400518	4.076537739570889	0.1772407712856908	2.238157157849676	198.57870908679087	8.633856916816997	6.124094663798257	12	12	50	23	0	2	1	27	22	1	0	0	0	0	0	0	0	212.0	245.0	330.0	319.0	299.0	318.0	271.0	173.0	79.0	155.0	204.0	360.0	433.0	434.0	418.0	369.0	312.0	232.0
ZINC000013676209	0	1	31.996842118984183	2.5339296176351795	4.996390984982408	31.996842118984183	1.3332017549576742	4.133268800749998	4.106668193097028	0.1711111747123761	2.2880807784868	235.02549152114184	9.79272881338091	6.33516272017317	12	12	51	24	0	2	2	27	22	1	1	0	0	0	0	0	0	248.0	271.0	364.0	355.0	325.0	337.0	304.0	244.0	152.0	159.0	209.0	364.0	440.0	439.0	429.0	385.0	319.0	243.0
ZINC000013676213	0	1	34.43479962771901	2.5391799503150825	5.012509568299722	34.43479962771901	1.324415370296885	4.2072948958099055	4.254539848110894	0.1636361480042651	2.403498057400085	253.36750256941275	9.744903944977413	6.490352459107879	12	12	55	26	0	2	3	29	23	1	2	0	0	0	0	0	0	292.0	308.0	423.0	447.0	386.0	393.0	400.0	335.0	204.0	171.0	223.0	389.0	469.0	480.0	483.0	443.0	390.0	310.0
ZINC000013682035	0	1	22.282223979565376	2.3572020653992456	4.679904268560839	22.282223979565376	1.3107190576214929	3.744076834983719	3.712560149144767	0.2183858911261627	1.8423499568495767	92.1466546737798	5.420391451398812	5.054009631467266	6	6	38	17	0	0	2	21	15	1	1	0	0	0	0	0	0	172.0	171.0	228.0	235.0	209.0	167.0	91.0	48.0	15.0	103.0	134.0	217.0	249.0	231.0	222.0	200.0	168.0	106.0
ZINC000013682039	0	1	23.04396169906992	2.365093435181799	4.700712195543896	23.04396169906992	1.2802200943927733	3.8013789568109626	3.829552773677453	0.2127529318709696	1.9305346920017947	97.79756081623044	5.433197823123914	5.1706863011025295	6	6	38	18	0	0	3	20	15	1	1	0	1	0	0	0	1	228.0	205.0	276.0	281.0	241.0	204.0	161.0	103.0	62.0	108.0	139.0	223.0	254.0	234.0	226.0	206.0	176.0	117.0
ZINC000013682045	0	1	23.04396169906992	2.365093435181799	4.700712195543896	23.04396169906992	1.2802200943927733	3.8013789568109626	3.829552773677453	0.2127529318709696	1.9305346920017947	97.79756081623044	5.433197823123914	5.1706863011025295	6	6	38	18	0	0	3	20	15	1	1	0	0	0	1	0	1	179.06721536351165	178.03703703703704	235.5555555555556	240.5555555555556	214.03703703703704	177.03703703703704	100.33333333333334	55.81481481481482	21.55555555555556	108.0	139.0	223.0	254.0	234.0	226.0	206.0	176.0	117.0
ZINC000013682051	0	1	23.04396169906992	2.365093435181799	4.700712195543896	23.04396169906992	1.2802200943927733	3.8013789568109626	3.829552773677453	0.2127529318709696	1.9305346920017947	97.79756081623044	5.433197823123914	5.1706863011025295	6	6	38	18	0	0	3	20	15	1	1	0	0	0	0	1	1	179.0241975308642	177.6222222222222	234.9333333333333	239.9333333333333	213.6222222222222	176.6222222222222	99.4	55.08888888888889	20.933333333333334	108.0	139.0	223.0	254.0	234.0	226.0	206.0	176.0	117.0
ZINC000013682057	0	1	23.00043735092674	2.3680594338468945	4.707844900516743	23.00043735092674	1.2778020750514856	3.80138404572217	3.834905987419426	0.2130503326344125	1.931931585058256	97.0718318027486	5.392879544597145	5.16323790339441	6	6	38	18	0	0	3	20	15	1	1	0	0	0	0	1	1	179.0241975308642	177.6222222222222	235.9333333333333	243.0888888888889	219.08888888888887	175.4	98.08888888888887	53.93333333333334	15.77777777777778	108.0	139.0	224.0	255.0	236.0	228.0	208.0	179.0	113.0
ZINC000013682069	0	1	24.71399819713244	2.367899403295274	4.708161881488419	24.71399819713244	1.3007367472174969	3.851259499980936	3.89682351956592	0.2050959747139957	2.0020156252746	112.09732650518949	5.899859289746814	5.361221366770657	6	6	42	19	0	0	3	23	16	1	2	0	0	0	0	0	0	208.0	195.0	266.0	281.0	251.0	204.0	136.0	113.0	67.0	115.0	149.0	241.0	277.0	261.0	250.0	224.0	197.0	147.0
ZINC000013682075	0	1	23.04396169906992	2.365093435181799	4.700712195543896	23.04396169906992	1.2802200943927733	3.8013789568109626	3.829552773677453	0.2127529318709696	1.9305346920017947	97.79756081623044	5.433197823123914	5.1706863011025295	6	6	39	18	0	0	3	21	15	1	2	0	0	0	0	0	0	204.0	197.0	264.0	269.0	233.0	196.0	143.0	89.0	50.0	109.0	140.0	226.0	258.0	240.0	231.0	209.0	180.0	123.0
ZINC000013682081	0	1	25.47685223508341	2.3736130476351085	4.723248017336921	25.47685223508341	1.2738426117541706	3.902885167308429	4.010812919760139	0.2005406459880069	2.08214112446507	116.0432217444141	5.802161087220705	5.447109903512653	6	6	40	20	0	0	5	20	15	2	3	0	0	0	0	0	0	280.0	245.0	352.0	341.0	307.0	244.0	186.0	199.0	135.0	118.0	151.0	238.0	274.0	256.0	242.0	220.0	196.0	145.0
ZINC000013682087	0	1	24.71399819713244	2.367899403295274	4.708161881488419	24.71399819713244	1.3007367472174969	3.851259499980936	3.89682351956592	0.2050959747139957	2.0020156252746	112.09732650518949	5.899859289746814	5.361221366770657	6	6	42	19	0	0	3	23	16	1	2	0	0	0	0	0	0	216.0	207.0	274.0	281.0	243.0	204.0	156.0	105.0	63.0	115.0	147.0	239.0	273.0	257.0	252.0	228.0	195.0	143.0
ZINC000013682092	0	1	27.14604093337156	2.375678317222299	4.728732110564282	27.14604093337157	1.2926686158748366	3.94805806360121	4.07417895969208	0.194008521890099	2.146606588837769	131.99669609559427	6.2855569569330605	5.624714237423672	6	6	44	21	0	0	4	23	17	1	3	0	0	0	0	0	0	268.0	247.0	346.0	345.0	307.0	246.0	186.0	194.0	137.0	125.0	159.0	254.0	291.0	278.0	265.0	246.0	218.0	164.0
ZINC000013682097	0	1	26.381610698480085	2.370472270202177	4.715159399227411	26.381610698480085	1.2562671761180992	3.9476785162162	4.008034952515168	0.190858807262627	2.130238429161333	146.11339875815054	6.957780893245264	5.7263203687823445	6	6	45	21	0	0	4	24	17	2	2	0	0	0	0	0	0	248.0	237.0	308.0	315.0	295.0	250.0	178.0	146.0	135.0	126.0	159.0	259.0	293.0	283.0	273.0	250.0	219.0	166.0
ZINC000013682107	0	1	25.69444858229337	2.368784338270612	4.71055361958735	25.69444858229337	1.2847224291146686	3.898574950468414	3.93671143149473	0.1968355715747365	2.063492893288291	138.4666496535608	6.92333248267804	5.62377668046596	6	6	43	20	0	0	2	23	18	1	1	0	0	0	0	0	0	212.0	213.0	278.0	291.0	259.0	214.0	154.0	122.0	81.0	119.0	151.0	244.0	277.0	264.0	257.0	239.0	208.0	150.0
ZINC000013682112	0	1	23.055677569170225	2.381210901522985	4.738271121971267	23.05567756917022	1.2808709760650123	3.801613980873596	3.831334483564524	0.2128519157535846	1.93099983653646	97.24309171305885	5.402393984058825	5.165000608507897	6	6	41	18	0	0	2	23	16	1	1	0	0	0	0	0	0	180.0	182.0	245.0	257.0	228.0	180.0	102.0	53.0	15.0	111.0	143.0	237.0	272.0	262.0	254.0	232.0	199.0	139.0
ZINC000013682118	0	1	23.00043735092674	2.3680594338468945	4.707844900516743	23.00043735092674	1.2778020750514856	3.80138404572217	3.834905987419426	0.2130503326344125	1.931931585058256	97.0718318027486	5.392879544597145	5.16323790339441	6	6	41	18	0	0	2	23	16	1	1	0	0	0	0	0	0	180.0	181.0	241.0	249.0	225.0	183.0	104.0	59.0	20.0	111.0	142.0	236.0	267.0	257.0	246.0	223.0	197.0	137.0
ZINC000013682123	0	1	27.968673356404285	2.4076195435909247	4.803449556816291	27.968673356404285	1.331841588400204	3.9768470424012703	4.175867751721231	0.1988508453200586	2.171259526159122	131.8450031497737	6.278333483322557	5.623564358818669	10	11	44	21	0	0	2	23	19	1	1	0	0	0	0	0	0	222.0	235.0	325.0	336.0	294.0	255.0	191.0	146.0	92.0	131.0	171.0	278.0	321.0	299.0	285.0	259.0	239.0	195.0
ZINC000013682129	0	1	24.249048453969348	2.381670695454045	4.741987451288937	24.249048453969348	1.27626570810365	3.855792547381253	3.959095345008127	0.208373439210954	2.017869437110241	102.91796027055098	5.416734751081631	5.2757860547979325	6	6	38	19	0	0	4	19	15	1	1	0	0	2	0	0	2	187.20987654320987	190.22222222222223	251.88888888888889	256.71604938271605	230.5555555555556	193.11111111111111	116.44444444444444	69.11111111111111	28.55555555555556	113.0	145.0	230.0	260.0	239.0	232.0	214.0	187.0	124.0
ZINC000013682135	0	1	24.249048453969348	2.381670695454045	4.741987451288937	24.249048453969348	1.27626570810365	3.855792547381253	3.959095345008127	0.208373439210954	2.017869437110241	102.91796027055098	5.416734751081631	5.2757860547979325	6	6	40	19	0	0	4	21	15	1	3	0	0	0	0	0	0	236.0	224.0	311.0	336.0	277.0	248.0	184.0	124.0	75.0	115.0	147.0	236.0	270.0	252.0	244.0	222.0	197.0	138.0
ZINC000013682147	0	1	29.16205931730182	2.386178223993556	4.740476238784087	29.16205931730182	1.3255481507864464	4.020139877094016	4.29643951216836	0.1952927050985618	2.2462440196395583	137.0314532412093	6.228702420054969	5.708667845543888	11	11	45	22	0	0	3	23	19	1	2	0	0	0	0	0	0	258.0	265.0	363.0	341.0	319.0	264.0	194.0	187.0	161.0	135.0	175.0	280.0	313.0	295.0	290.0	263.0	229.0	183.0
ZINC000013682153	0	1	29.16205931730182	2.386178223993556	4.740476238784087	29.16205931730182	1.3255481507864464	4.020139877094016	4.29643951216836	0.1952927050985618	2.2462440196395583	137.0314532412093	6.228702420054969	5.708667845543888	11	11	45	22	0	0	3	23	19	1	1	1	0	0	0	0	0	222.44444444444449	227.66666666666669	309.66666666666663	309.0	287.0	242.66666666666669	172.66666666666666	139.0	123.66666666666666	135.0	175.0	280.0	313.0	295.0	290.0	263.0	229.0	183.0
ZINC000013682188	0	1	22.90941008635878	2.3781600022156426	4.735237900526116	22.90941008635878	1.27274500479771	3.8063568101904033	3.9080489976661927	0.2171138332036774	1.9508249367896755	88.53876981259242	4.918820545144024	5.071227197966744	6	6	35	18	0	0	4	17	14	1	1	0	0	2	0	0	2	183.20987654320987	186.22222222222223	246.88888888888889	244.71604938271605	207.5555555555556	169.11111111111111	99.44444444444444	57.333333333333336	23.000000000000004	107.0	137.0	216.0	241.0	216.0	199.0	179.0	146.0	90.0
ZINC000013682193	0	1	23.773664134668063	2.3728384004635608	4.716716442951416	23.773664134668063	1.2512454807720033	3.855361973223816	3.9098024563698113	0.2057790766510427	2.0053407362257887	104.80190014942691	5.515889481548785	5.29392578909179	6	6	44	19	0	0	2	25	17	1	1	0	0	0	0	0	0	186.0	187.0	246.0	257.0	240.0	204.0	123.0	71.0	31.0	119.0	150.0	255.0	285.0	284.0	274.0	249.0	229.0	166.0
ZINC000013682199	0	1	23.04396169906992	2.365093435181799	4.700712195543896	23.04396169906992	1.2802200943927733	3.8013789568109626	3.829552773677453	0.2127529318709696	1.9305346920017947	97.79756081623044	5.433197823123914	5.1706863011025295	6	6	39	18	0	0	2	21	16	1	1	0	0	0	0	0	0	188.0	187.0	245.0	257.0	240.0	204.0	123.0	71.0	31.0	109.0	139.0	227.0	255.0	240.0	226.0	195.0	166.0	120.0
ZINC000013682202	0	1	24.249048453969348	2.381670695454045	4.741987451288937	24.249048453969348	1.27626570810365	3.855792547381253	3.959095345008127	0.208373439210954	2.017869437110241	102.91796027055098	5.416734751081631	5.2757860547979325	6	6	36	19	0	0	4	17	15	1	1	0	0	2	0	0	2	195.20987654320987	196.22222222222223	256.8888888888889	268.71604938271605	253.5555555555556	217.11111111111111	133.44444444444446	80.88888888888889	34.111111111111114	111.0	142.0	222.0	249.0	227.0	217.0	194.0	164.0	108.0
ZINC000013682207	0	1	23.04396169906992	2.365093435181799	4.700712195543896	23.04396169906992	1.2802200943927733	3.8013789568109626	3.829552773677453	0.2127529318709696	1.9305346920017947	97.79756081623044	5.433197823123914	5.1706863011025295	6	6	37	18	0	0	2	19	16	1	1	0	0	0	0	0	0	200.0	195.0	250.0	269.0	263.0	228.0	139.0	81.0	36.0	107.0	136.0	221.0	246.0	228.0	211.0	175.0	144.0	105.0
ZINC000013682214	0	1	23.42487418796537	2.3414293689396057	4.68285873787921	23.42487418796537	1.2328881151560722	3.816573267161973	3.675589989017936	0.1934521046851545	1.943567547181201	175.0084132930304	9.21096912068581	5.806687934900471	6	6	40	19	0	0	4	21	15	1	1	0	0	2	0	0	2	175.20987654320987	173.22222222222223	221.8888888888889	236.71604938271605	197.5555555555556	163.1111111111111	113.66666666666666	70.77777777777777	38.44444444444444	107.0	133.0	203.0	230.0	216.0	207.0	201.0	183.0	148.0
ZINC000013682217	0	1	25.751092580570365	2.376432711602185	4.752865423204369	25.751092580570365	1.2875546290285182	3.9012398188843536	4.014381369150448	0.2007190684575224	2.083030436174426	115.77585390669456	5.788792695334728	5.444803208470233	6	6	41	20	0	0	4	21	16	1	1	0	0	2	0	0	2	191.20987654320987	194.22222222222223	255.88888888888889	274.71604938271605	236.5555555555556	205.11111111111111	140.44444444444446	83.11111111111111	42.55555555555556	119.0	153.0	243.0	286.0	271.0	258.0	242.0	217.0	158.0
ZINC000013738419	0	1	27.634227153595216	2.522775640050323	4.966423729552163	27.634227153595216	1.315915578742629	3.985582563290051	3.879795801294724	0.1847521810140344	2.0977198684473417	184.09370103010275	8.766366715719178	5.9573822174460895	6	6	44	21	0	2	4	23	17	1	3	0	0	0	0	0	0	268.0	255.0	350.0	342.0	357.0	317.0	217.0	161.0	144.0	135.0	177.0	307.0	371.0	356.0	321.0	262.0	195.0	138.0
ZINC000013740253	0	1	29.67890922379036	2.527126979447458	4.978935735564457	29.67890922379036	1.2903873575561025	4.102612387985259	4.042563800454152	0.1757636434980066	2.2297882177049573	209.9248191972803	9.127166052055664	6.17965858573143	6	6	50	23	0	2	3	27	20	1	2	0	0	0	0	0	0	252.0	261.0	358.0	352.0	387.0	366.0	277.0	192.0	85.0	155.0	208.0	355.0	418.0	401.0	378.0	349.0	324.0	274.0
ZINC000013740285	0	1	30.4849708760986	2.5352163590207137	4.990834256126277	30.4849708760986	1.3254335163521127	4.097403673153968	4.09882146407677	0.178209628872903	2.243608607538179	194.48502543735088	8.45587067118917	6.103264292990393	6	6	48	23	0	2	4	25	19	2	1	0	0	0	0	1	1	235.0241975308642	247.6222222222222	345.93333333333334	337.93333333333334	368.6222222222222	346.4666666666667	266.77777777777777	159.55555555555554	47.11111111111112	153.0	207.0	359.0	434.0	410.0	396.0	380.0	327.0	228.0
ZINC000013745926	0	0	22.71773070699678	2.450351617407468	4.738553722103045	22.71773070699678	1.3363371004115752	3.784334712640856	3.5591101564941585	0.2093594209702446	1.8001388086409251	129.1510224852489	7.597118969720523	5.391610687609064	15	16	30	17	0	0	3	13	14	3	0	0	0	0	0	0	0	212.0	243.0	325.0	281.0	220.0	181.0	154.0	109.0	48.0	103.0	129.0	203.0	208.0	196.0	164.0	147.0	112.0	64.0
ZINC000013745932	0	0	25.02359738259358	2.438449310141663	4.767631212993926	25.02359738259358	1.3170314411891355	3.887223412204154	3.7406292378816857	0.1968752230464045	1.961107728870072	150.9534028107036	7.944915937405453	5.658825084705833	15	16	29	19	0	0	6	10	13	4	2	0	0	0	0	0	0	312.0	305.0	430.0	372.0	325.0	290.0	267.0	178.0	130.0	110.0	137.0	204.0	213.0	191.0	159.0	135.0	106.0	74.0
ZINC000013745934	0	0	24.330390860283817	2.4512313751850847	4.797156878861236	24.33039086028381	1.3516883811268785	3.8352070423331535	3.748728368147431	0.2082626871193017	1.909203345549061	116.84518036333056	6.49139890907392	5.348636478680581	15	16	33	18	0	0	3	15	15	3	0	0	0	0	0	0	0	218.0	252.0	341.0	310.0	254.0	204.0	160.0	107.0	48.0	109.0	139.0	218.0	241.0	228.0	215.0	190.0	131.0	67.0
ZINC000013745936	0	0	26.86828440897568	2.4541821524048606	4.806271259781754	26.86828440897568	1.3434142204487838	3.929124300416752	3.826432234209884	0.1913216117104941	2.0350800180694733	167.24764638314724	8.362382319157362	5.812622807021715	15	16	39	20	0	0	3	19	17	3	0	0	0	0	0	0	0	226.0	260.0	352.0	331.0	290.0	255.0	216.0	148.0	65.0	121.0	155.0	245.0	276.0	270.0	271.0	259.0	214.0	144.0
ZINC000013745938	0	0	25.068513798705588	2.465918603187076	4.838604226064648	25.068513798705588	1.3193954630897675	3.887656258904107	3.8528114336229686	0.202779549138051	1.9906570104742367	121.72470179973575	6.406563252617671	5.443615838451638	15	16	36	19	0	0	3	17	16	3	0	0	0	0	0	0	0	224.0	261.0	356.0	332.0	283.0	231.0	174.0	110.0	48.0	117.0	148.0	239.0	265.0	269.0	252.0	236.0	162.0	79.0
ZINC000013745940	0	0	25.589567772169342	2.45356610930207	4.804222941291995	25.589567772169342	1.3468193564299655	3.883270167273732	3.79744408996194	0.1998654784190494	1.9761821186978048	134.0616057690192	7.055873987843116	5.540153325018083	15	16	34	19	0	0	3	15	16	3	0	0	0	0	0	0	0	230.0	262.0	355.0	338.0	298.0	262.0	214.0	135.0	54.0	113.0	144.0	224.0	248.0	241.0	232.0	204.0	153.0	84.0
ZINC000013745942	0	0	25.589567772169342	2.45356610930207	4.804222941291995	25.589567772169342	1.3468193564299655	3.883270167273732	3.79744408996194	0.1998654784190494	1.9761821186978048	134.0616057690192	7.055873987843116	5.540153325018083	15	16	32	19	0	0	3	13	16	3	0	0	0	0	0	0	0	242.0	270.0	362.0	352.0	320.0	291.0	241.0	149.0	57.0	111.0	141.0	218.0	239.0	230.0	217.0	181.0	129.0	70.0
ZINC000013745944	0	0	26.507370712615234	2.490193253567184	4.855594838746328	26.507370712615234	1.3253685356307616	3.933581912561884	3.8246837411573447	0.1912341870578672	2.034622962369728	151.77560430038264	7.588780215019132	5.7155503231226765	15	16	39	20	0	0	3	19	17	3	0	0	0	0	0	0	0	230.0	268.0	369.0	349.0	302.0	254.0	199.0	126.0	51.0	123.0	156.0	254.0	283.0	296.0	285.0	276.0	210.0	119.0
ZINC000013745948	0	0	26.465775017148484	2.4647146787601595	4.825761754089868	26.465775017148484	1.3232887508574245	3.933314112341286	3.870958562470305	0.1935479281235152	2.0466493474921954	146.3685348197063	7.318426740985314	5.679274832892332	15	16	36	20	0	0	4	16	16	3	0	0	0	0	1	0	1	229.06721536351165	263.03703703703707	356.55555555555554	332.81481481481484	285.81481481481484	240.07407407407408	194.2962962962963	130.55555555555554	60.07407407407408	120.0	152.0	239.0	265.0	258.0	251.0	232.0	185.0	107.0
ZINC000013745950	0	0	26.465775017148484	2.4647146787601595	4.825761754089868	26.465775017148484	1.3232887508574245	3.933314112341286	3.870958562470305	0.1935479281235152	2.0466493474921954	146.3685348197063	7.318426740985314	5.679274832892332	15	16	36	20	0	0	4	16	16	3	0	0	0	1	0	0	1	229.6049382716049	265.1111111111111	359.6666666666667	336.44444444444446	289.44444444444446	244.22222222222223	196.88888888888889	133.66666666666666	64.22222222222223	120.0	152.0	239.0	265.0	258.0	251.0	232.0	185.0	107.0
ZINC000013745954	0	0	28.022279813503083	2.4678246805389032	4.832687544349147	28.022279813503083	1.3343942768334802	3.9771624538047625	3.921452580091152	0.1867358371471977	2.108399486038478	162.88097094941693	7.756236711876997	5.834957039207222	15	16	40	21	0	0	4	19	17	3	1	0	0	0	0	0	0	266.0	292.0	395.0	379.0	333.0	293.0	231.0	170.0	112.0	127.0	160.0	255.0	285.0	283.0	284.0	260.0	212.0	132.0
ZINC000013745956	0	0	26.725205374733147	2.4861318684300664	4.837491355267269	26.725205374733147	1.3362602687366574	3.933577388695192	3.8215632358271687	0.1910781617913584	2.033806743507635	154.08122601050636	7.704061300525318	5.730627085551795	15	16	39	20	0	0	3	19	17	3	0	0	0	0	0	0	0	230.0	267.0	367.0	347.0	296.0	250.0	202.0	133.0	56.0	123.0	156.0	253.0	282.0	288.0	280.0	263.0	211.0	125.0
ZINC000013745958	0	0	28.063283169135985	2.494147504786621	4.845798989641987	28.063283169135985	1.336346817577904	3.9774197796840056	3.871153692058874	0.1843406520028035	2.0954899189877407	168.43647696309142	8.020784617290067	5.868496032125738	15	16	38	21	0	0	4	17	17	3	1	0	0	0	0	0	0	274.0	293.0	405.0	413.0	390.0	334.0	272.0	195.0	108.0	125.0	160.0	253.0	286.0	287.0	281.0	263.0	211.0	123.0
ZINC000013745960	0	0	28.063283169135985	2.494147504786621	4.845798989641987	28.063283169135985	1.336346817577904	3.9774197796840056	3.871153692058874	0.1843406520028035	2.0954899189877407	168.43647696309142	8.020784617290067	5.868496032125738	15	16	37	21	0	0	4	16	17	4	0	0	0	0	0	0	0	270.0	299.0	408.0	418.0	389.0	332.0	271.0	194.0	106.0	124.0	158.0	249.0	281.0	278.0	273.0	254.0	202.0	114.0
ZINC000013745962	0	0	28.810205590314247	2.5069039432471625	4.859258398007867	28.81020559031424	1.309554799559738	4.0230691469136	3.935041047813608	0.1788655021733458	2.158378673643933	182.14634051432384	8.279379114287448	5.993267793110981	15	16	41	22	0	0	4	19	18	3	1	0	0	0	0	0	0	282.0	307.0	422.0	432.0	413.0	354.0	289.0	210.0	120.0	133.0	168.0	270.0	307.0	310.0	317.0	296.0	247.0	157.0
ZINC000013745964	0	0	28.063283169135985	2.494147504786621	4.845798989641987	28.063283169135985	1.336346817577904	3.9774197796840056	3.871153692058874	0.1843406520028035	2.0954899189877407	168.43647696309142	8.020784617290067	5.868496032125738	15	16	42	21	0	0	3	21	18	3	0	0	0	0	0	0	0	234.0	273.0	378.0	366.0	319.0	270.0	219.0	148.0	68.0	129.0	165.0	267.0	306.0	311.0	316.0	296.0	247.0	159.0
ZINC000013745972	0	0	26.307295221902763	2.4574970754574954	4.820968562947106	26.307295221902763	1.3153647610951382	3.933313904183887	3.898624220652607	0.1949312110326303	2.053770907524483	139.07820010883034	6.953910005441517	5.628183546206823	15	16	35	20	0	0	5	15	15	4	0	0	0	1	0	0	1	245.6049382716049	281.1111111111111	387.22222222222223	359.44444444444446	308.77777777777777	269.44444444444446	217.0	141.55555555555554	58.66666666666666	119.0	150.0	233.0	257.0	249.0	246.0	227.0	177.0	98.0
ZINC000013747213	0	1	23.37361574351893	2.377107035327199	4.754214070654397	23.37361574351893	1.2985342079732736	3.7995528481350975	3.7990109350854335	0.2110561630603018	1.9225274175150031	96.79931544426884	5.377739746903824	5.160426587302918	6	6	36	18	0	0	4	18	14	1	2	0	0	1	0	0	1	207.6049382716049	194.11111111111111	258.66666666666663	269.6666666666667	282.1111111111111	238.3333333333333	147.44444444444446	48.0	11.88888888888889	106.0	136.0	217.0	256.0	243.0	223.0	185.0	143.0	85.0
ZINC000013747215	0	1	24.31122445866256	2.395718563397548	4.791437126795096	24.31122445866256	1.2795381294032926	3.854063233672081	3.9086082322192297	0.2057162227483805	2.0050352459650607	103.56027074520772	5.450540565537248	5.282007655432459	6	6	36	19	0	0	5	17	14	1	2	0	0	2	0	0	2	215.20987654320987	204.22222222222223	271.8888888888889	281.71604938271605	293.77777777777777	261.77777777777777	166.44444444444443	53.888888888888886	13.444444444444446	111.0	142.0	224.0	262.0	251.0	231.0	193.0	152.0	87.0
ZINC000013776233	0	1	37.37087319290905	2.4799502913514737	4.8748974469086175	37.37087319290905	1.3346740426038948	4.311812639049555	4.332477947622997	0.1547313552722498	2.495759069786907	344.6199686595357	12.307856023554846	6.872061686954014	12	12	55	28	0	2	4	27	24	1	1	0	2	0	0	0	2	368.0	350.0	475.0	481.0	430.0	406.0	476.0	435.0	372.0	183.0	245.0	395.0	460.0	447.0	450.0	449.0	432.0	365.0
ZINC000013776235	0	1	43.945638818931656	2.462720383883704	4.857820777282257	43.945638818931656	1.3316860248161109	4.43795243767341	4.403447178834359	0.1334377932980108	2.6763101523951858	644.4204391863335	19.52789209655556	7.662273837438497	18	18	64	33	0	2	4	31	29	1	1	0	2	0	0	0	2	420.0	404.0	546.0	527.0	460.0	459.0	568.0	531.0	466.0	207.0	272.0	442.0	521.0	499.0	499.0	519.0	537.0	491.0
ZINC000013776240	0	1	41.38824959417277	2.470503320938484	4.869599013609122	41.38824959417277	1.3351048256184763	4.382559089809849	4.454578777625355	0.1436960896008179	2.625334617466782	386.3719042683002	12.46360981510646	7.088202499664891	18	18	58	31	0	2	4	27	27	1	1	0	2	0	0	0	2	412.0	396.0	544.0	539.0	486.0	476.0	554.0	492.0	431.0	195.0	256.0	417.0	491.0	474.0	476.0	487.0	497.0	422.0
ZINC000013803908	0	2	44.03131145724658	2.339944978314824	4.679889956629644	44.03131145724658	1.3342821653711086	4.410681531258728	4.2429043490977065	0.1285728590635668	2.6391704912138456	1494.7273724110646	45.29476886094135	8.503621578076428	18	18	68	33	0	0	4	35	29	2	1	0	1	0	0	0	1	370.0	356.0	459.0	462.0	397.0	378.0	345.0	350.0	315.0	199.0	257.0	407.0	471.0	462.0	443.0	440.0	448.0	423.0
ZINC000013803913	0	2	44.31369705787513	2.339913863481464	4.6798277269629285	44.31369705787513	1.342839304784095	4.408087046407922	4.213567301613503	0.1276838576246516	2.632232097427521	2704.293636436628	81.94829201323114	9.096518493096198	18	18	71	33	0	0	3	38	30	2	1	0	0	0	0	0	0	318.0	326.0	415.0	416.0	367.0	364.0	331.0	316.0	291.0	200.0	260.0	414.0	482.0	477.0	453.0	454.0	453.0	434.0
ZINC000013803917	0	2	44.85380164751841	2.340561795224367	4.681123590448735	44.85380164751841	1.3192294602211296	4.440510437170584	4.389835241419281	0.1291128012182141	2.7030671275765017	957.9697767056482	28.175581667813184	8.08859166077136	18	18	71	34	0	0	4	37	30	2	1	0	1	0	0	0	1	380.0	365.0	468.0	475.0	418.0	401.0	361.0	369.0	331.0	207.0	265.0	428.0	493.0	502.0	485.0	490.0	489.0	459.0
ZINC000013803920	0	2	44.025254981934125	2.335804571842864	4.671609143685728	44.025254981934125	1.3340986358161857	4.410681568912329	4.010341924469422	0.1215255128627097	2.5827989741032944	1358.468255536823	41.16570471323707	8.40803552977603	18	18	68	33	0	0	4	35	29	2	1	0	1	0	0	0	1	370.0	356.0	459.0	460.0	396.0	378.0	339.0	331.0	278.0	199.0	257.0	407.0	472.0	464.0	447.0	442.0	429.0	384.0
ZINC000013803924	0	2	44.27048812223563	2.335759884584861	4.67151976916972	44.27048812223563	1.3415299430980494	4.408087046403641	3.9591918882616906	0.1199755117655057	2.5699624042932045	2492.173955441947	75.5204228921802	9.014833151498037	18	18	71	33	0	0	3	38	30	2	1	0	0	0	0	0	0	318.0	326.0	415.0	412.0	360.0	356.0	323.0	303.0	260.0	200.0	260.0	414.0	482.0	479.0	452.0	457.0	435.0	399.0
ZINC000013835782	0	1	26.67729531510709	2.513653412520514	4.878315810063278	26.67729531510709	1.2703473959574805	3.989160779592502	3.96633798284884	0.1888732372785162	2.119780591278872	140.43016785221243	6.687150850105354	5.68664768398193	12	12	37	21	0	0	4	16	17	1	0	0	0	2	0	1	3	200.23407407407407	225.84444444444443	303.82222222222225	295.8049382716049	256.8666666666667	221.5555555555556	172.37777777777777	103.26666666666668	38.31111111111111	130.0	165.0	273.0	305.0	299.0	282.0	227.0	158.0	99.0
ZINC000013864289	0	0	39.93478421374342	2.4833324492900104	4.850479849295779	39.93478421374342	1.3311594737914474	4.3578927371911895	4.041807295389027	0.1347269098463009	2.495304230953653	750.9672801872912	25.032242672909707	7.7199743711572735	15	16	50	30	0	0	9	20	21	3	5	0	0	1	0	0	1	461.60493827160496	461.1111111111111	698.4444444444445	587.0	508.44444444444446	447.33333333333337	436.55555555555554	429.1111111111111	459.1111111111111	186.0	241.0	383.0	419.0	395.0	341.0	302.0	276.0	247.0
ZINC000013864323	0	1	41.685073508829966	2.538234334228905	4.985901828014808	41.685073508829966	1.3446797906074182	4.383079126354114	3.9284469799976858	0.1267240961289576	2.499646288787789	2148.63631019568	69.31084871598968	8.80399075704816	18	18	58	31	1	0	5	27	26	3	2	0	0	0	0	0	0	384.0	410.0	569.0	555.0	481.0	471.0	392.0	351.0	331.0	195.0	254.0	413.0	480.0	471.0	448.0	417.0	369.0	310.0
ZINC000013864334	0	1	49.39157536586433	2.360601043047449	4.721202086094896	49.39157536586433	1.2997782991016928	4.547252913449966	4.332389211082317	0.114010242396903	2.8011202374220803	3925.5217394159663	103.30320366884122	9.610255615354545	18	18	71	38	0	0	7	33	31	3	2	0	2	0	0	0	2	526.0	478.0	614.0	563.0	493.0	502.0	548.0	527.0	490.0	223.0	283.0	440.0	516.0	498.0	487.0	469.0	465.0	440.0
ZINC000013917418	0	1	29.70270703055373	2.479463845350112	4.95892769070022	29.70270703055373	1.291422044806684	4.0688103432899485	4.198770056520274	0.1825552198487075	2.2677007616516924	155.75567820135277	6.771986008754468	5.881197737089663	12	12	42	23	0	0	5	19	18	1	1	1	0	2	0	0	2	231.6543209876544	227.5555555555556	333.8888888888889	342.3827160493827	301.44444444444446	271.0	233.3333333333333	165.0	98.88888888888889	141.0	180.0	291.0	347.0	339.0	329.0	288.0	219.0	148.0
ZINC000013985189	0	1	29.400353347321225	2.502608876988778	4.896479927354333	29.400353347321225	1.2782762324922272	4.06672222186452	4.055415708146032	0.1763224220933057	2.2329623226698847	189.86907271712565	8.255177074657636	6.079243866600789	15	16	44	23	0	0	4	21	19	2	1	0	1	0	0	0	1	300.0	297.0	420.0	448.0	433.0	443.0	414.0	284.0	120.0	141.0	180.0	295.0	334.0	362.0	343.0	343.0	262.0	198.0
ZINC000013985193	0	1	29.246328916795253	2.497034597347519	4.909019932821494	29.246328916795253	1.2715795181215328	4.066673210124284	4.082950913401008	0.1775196049304785	2.239729113010956	185.5676911170609	8.068160483350471	6.056328850100788	15	16	41	23	0	0	5	18	18	2	1	0	2	0	0	0	2	348.0	321.0	462.0	523.0	505.0	482.0	492.0	350.0	186.0	138.0	177.0	283.0	321.0	334.0	318.0	310.0	235.0	162.0
ZINC000013985198	0	1	30.116791719104505	2.564512132963149	4.971782266322871	30.116791719104505	1.2548663216293543	4.112618437631296	4.013305265019731	0.1672210527091554	2.2650838947761613	241.98719379328307	10.082799741386795	6.364353543900794	12	12	49	24	0	0	4	25	20	2	1	0	1	0	0	0	1	296.0	293.0	427.0	488.0	466.0	449.0	411.0	255.0	93.0	153.0	196.0	338.0	389.0	438.0	406.0	406.0	310.0	239.0
ZINC000013985202	0	1	28.44287822147432	2.474945687530497	4.868724712376435	28.44287822147432	1.292858100976105	4.022826214356456	4.042431360367425	0.1837468800167011	2.1853036931882954	166.69198490338704	7.57690840469941	5.904605068001607	12	12	43	22	0	0	4	21	18	2	1	0	1	0	0	0	1	282.0	272.0	378.0	405.0	385.0	396.0	368.0	251.0	109.0	135.0	175.0	286.0	331.0	343.0	335.0	321.0	247.0	168.0
ZINC000014631494	0	1	24.56614014112915	2.35100327487646	4.70200654975292	24.56614014112915	1.364785563396064	3.827783119377914	3.639009919404402	0.202167217744689	1.8794983093883888	163.78912675928487	9.09939593107138	5.686366452916811	10	11	37	18	0	0	2	19	16	1	1	0	0	0	0	0	0	192.0	202.0	263.0	245.0	182.0	156.0	119.0	104.0	89.0	111.0	144.0	228.0	256.0	215.0	175.0	148.0	149.0	141.0
ZINC000014632433	0	1	23.06718994239902	2.351770146838162	4.700674053803418	23.06718994239902	1.3568935260234716	3.77878437323148	3.6466165283743033	0.2145068546102531	1.8244280102186885	124.54301871064666	7.326059924155686	5.355279439096987	10	11	34	17	0	0	2	17	15	1	1	0	0	0	0	0	0	188.0	198.0	261.0	229.0	186.0	140.0	115.0	94.0	75.0	105.0	136.0	215.0	229.0	185.0	152.0	135.0	134.0	116.0
ZINC000014632434	0	1	23.06718994239902	2.351770146838162	4.700674053803418	23.06718994239902	1.3568935260234716	3.77878437323148	3.6466165283743033	0.2145068546102531	1.8244280102186885	124.54301871064666	7.326059924155686	5.355279439096987	10	11	34	17	0	0	2	17	15	1	1	0	0	0	0	0	0	188.0	198.0	261.0	229.0	186.0	140.0	115.0	94.0	75.0	105.0	136.0	215.0	229.0	185.0	152.0	135.0	134.0	116.0
ZINC000014978627	0	1	38.46199029962138	2.544598851772928	4.991371547588892	38.46199029962138	1.3262755275731508	4.331224678663264	4.400245415469933	0.1517326005334459	2.546371052604374	354.4477727563824	12.222336991599391	6.93527174561278	17	17	53	29	0	2	5	24	24	2	0	1	0	2	0	0	2	285.6543209876544	322.55555555555554	432.8888888888889	413.7160493827161	400.8888888888889	425.6296296296296	377.8518518518519	306.0	264.66666666666663	188.0	246.0	413.0	481.0	474.0	458.0	410.0	371.0	343.0
ZINC000018208503	0	3	20.656803802867778	2.236067977499788	4.472135954999576	20.656803802867778	1.291050237679236	3.680202587318142	3.823247432075815	0.2389529645047384	1.811103803831582	73.46645081958387	4.591653176223992	4.766832479824626	12	12	29	16	0	0	3	13	13	3	0	0	0	0	0	0	0	186.0	200.0	248.0	220.0	184.0	168.0	132.0	96.0	72.0	89.0	108.0	157.0	164.0	142.0	116.0	108.0	94.0	78.0
ZINC000018847040	0	1	35.96646196382925	2.4998187828976586	4.999637565795318	35.966461963829246	1.2845164987081874	4.246858582526247	4.102982119107229	0.146535075682401	2.4413334726271363	1155.7256623134556	41.27591651119484	8.082103121911661	14	16	58	28	0	0	5	30	23	3	1	0	0	1	0	0	1	301.60493827160496	330.1111111111111	448.6666666666667	478.44444444444446	431.0	397.22222222222223	312.55555555555554	247.0	210.44444444444449	172.0	215.0	351.0	410.0	413.0	423.0	409.0	373.0	327.0
ZINC000018847041	0	1	35.96646196382925	2.4998187828976586	4.999637565795318	35.966461963829246	1.2845164987081874	4.246858582526247	4.102982119107229	0.146535075682401	2.4413334726271363	1155.7256623134556	41.27591651119484	8.082103121911661	14	16	58	28	0	0	5	30	23	3	1	0	0	1	0	0	1	301.60493827160496	330.1111111111111	448.6666666666667	478.44444444444446	431.0	397.22222222222223	312.55555555555554	247.0	210.44444444444449	172.0	215.0	351.0	410.0	413.0	423.0	409.0	373.0	327.0
ZINC000019014866	0	0	20.26483098841392	2.4599541137450176	4.919908227490035	20.26483098841392	1.350988732560928	3.672950454884085	3.609995710764416	0.2406663807176277	1.6891716922983464	74.56102664874504	4.970735109916336	4.717083047821296	10	11	29	15	0	0	2	14	13	2	0	0	0	0	0	0	0	166.0	195.0	279.0	274.0	182.0	91.0	36.0	12.0	0.0	96.0	125.0	203.0	232.0	197.0	152.0	105.0	62.0	24.0
ZINC000019203912	0	2	38.80513486916168	2.501762400405456	5.00352480081091	38.80513486916168	1.2935044956387227	4.335906453171979	4.218515680803042	0.1406171893601014	2.5380956204361125	1374.331335605719	45.81104452019064	8.324334879108259	12	12	56	30	0	0	8	26	22	3	1	1	3	0	0	0	3	442.44444444444446	385.33333333333337	629.3333333333333	534.3333333333333	496.0	504.0	440.33333333333337	453.3333333333333	404.6666666666666	186.0	239.0	378.0	448.0	443.0	425.0	390.0	361.0	331.0
ZINC000019360739	0	2	39.71117709955219	2.41711937611366	4.834238752227318	39.71117709955219	1.3237059033184062	4.3269220850760775	4.351256537925843	0.1450418845975281	2.5690769513501865	810.2481884024986	27.008272946749955	7.795952894837219	18	18	56	30	0	0	4	26	26	2	0	0	2	0	0	0	2	392.0	372.0	487.0	482.0	412.0	422.0	466.0	420.0	358.0	180.0	230.0	362.0	422.0	424.0	425.0	422.0	400.0	309.0
ZINC000019632891	0	2	37.98761900570786	2.4050484410461044	4.810096882092209	37.98761900570786	1.3567006787752809	4.258800445393437	4.198228926033244	0.1499367473583301	2.464282169258865	695.0989675253135	24.82496312590405	7.573673651925127	18	18	56	28	0	0	2	28	26	2	0	0	0	0	0	0	0	280.0	304.0	391.0	390.0	350.0	362.0	320.0	260.0	201.0	170.0	220.0	350.0	412.0	418.0	411.0	406.0	372.0	286.0
ZINC000019796018	0	2	33.26205814620882	2.485116044002	4.970232088004003	33.262058146208815	1.330482325848353	4.163969008211665	3.9603839638504335	0.1584153585540173	2.2926317130084635	562.1803927155373	22.48721570862149	7.248113513743274	12	12	49	25	0	0	5	24	20	3	0	1	0	1	0	0	1	248.04938271604937	269.44444444444446	355.0	348.77777777777777	287.0	261.5185185185185	240.3333333333333	222.5555555555556	191.88888888888889	158.0	203.0	334.0	384.0	369.0	346.0	307.0	286.0	254.0
ZINC000019796155	0	3	30.595207220434062	2.466518323565709	4.844876193159667	30.595207220434062	1.3302264008884377	4.090152989643839	4.3245892087215365	0.1880256177705015	2.297226278165581	158.83916244751435	6.906050541196277	5.900801256252462	12	12	42	23	0	0	5	19	18	4	0	0	0	1	0	0	1	267.60493827160496	304.1111111111111	427.6666666666666	497.44444444444446	415.0	369.22222222222223	266.1111111111111	188.77777777777777	86.77777777777777	145.0	185.0	301.0	366.0	347.0	342.0	303.0	269.0	178.0
ZINC000020216477	0	1	17.265047777510464	2.4175429086679814	4.794330587340626	17.265047777510464	1.3280805982700357	3.5017358700448105	3.3001428594800246	0.2538571430369249	1.456330022754431	57.38836538525092	4.414489645019302	4.312205853611137	5	5	30	13	0	0	2	17	11	1	0	1	0	0	0	0	0	92.44444444444444	96.66666666666666	127.66666666666666	110.0	85.66666666666666	55.33333333333333	12.0	0.0	0.0	83.0	110.0	184.0	213.0	191.0	151.0	88.0	30.0	4.0
ZINC000022442363	0	2	32.541483044542844	2.457280241586445	4.914560483172888	32.541483044542844	1.2515955017131863	4.185879709849679	4.387810292617336	0.168761934331436	2.4343417532828053	204.01342083982016	7.846670032300775	6.27369722513818	6	6	55	26	0	0	6	29	20	2	1	0	3	0	0	0	3	372.0	311.0	526.0	443.0	450.0	431.0	421.0	499.0	288.0	167.0	215.0	358.0	435.0	448.0	450.0	435.0	429.0	365.0
ZINC000025757443	0	1	24.91787237519896	2.4870651433154256	4.90350339208655	24.91787237519896	1.3114669671157346	3.892027328018461	3.8265462159487886	0.2013971692604625	1.9838165112318693	127.09392922010478	6.689154169479199	5.486780299419875	6	6	37	19	0	2	4	18	15	1	2	0	0	0	0	1	1	221.0241975308642	214.6222222222222	295.93333333333334	284.93333333333334	304.6222222222222	272.4666666666667	171.77777777777777	87.55555555555556	7.111111111111112	120.0	159.0	268.0	321.0	293.0	251.0	208.0	148.0	68.0
ZINC000026262733	0	1	24.873244201207065	2.4884244060822063	4.907373731375197	24.873244201207065	1.3091181158530034	3.8920319764971456	3.8396561647314855	0.202087166564815	1.9872367083285367	123.64877743770911	6.507830391458375	5.45929899280998	6	6	37	19	0	2	4	18	15	1	2	0	0	0	0	1	1	221.0241975308642	214.6222222222222	296.93333333333334	287.08888888888885	306.93333333333334	277.7777777777778	182.5555555555556	70.11111111111111	3.1555555555555554	120.0	159.0	269.0	322.0	297.0	257.0	207.0	143.0	65.0
ZINC000026262744	0	1	24.873244201207065	2.4884244060822063	4.907373731375197	24.873244201207065	1.3091181158530034	3.8920319764971456	3.8396561647314855	0.202087166564815	1.9872367083285367	123.64877743770911	6.507830391458375	5.45929899280998	6	6	37	19	0	2	4	18	15	1	2	0	0	0	0	1	1	221.0241975308642	214.6222222222222	296.93333333333334	287.08888888888885	306.93333333333334	277.7777777777778	182.5555555555556	70.11111111111111	3.1555555555555554	120.0	159.0	269.0	322.0	297.0	257.0	207.0	143.0	65.0
ZINC000026734453	0	1	23.52779236059771	2.4304557244432377	4.860911448886477	23.52779236059771	1.23830486108409	3.8585938940032376	3.7973535362383535	0.1998607124335975	1.97615827244724	112.53235300912574	5.922755421532933	5.365094648776346	6	6	43	19	0	0	3	24	16	1	1	0	0	1	0	0	1	169.60493827160494	171.11111111111111	219.66666666666663	240.66666666666669	236.11111111111111	196.3333333333333	126.66666666666669	50.88888888888889	12.666666666666668	120.0	152.0	262.0	308.0	318.0	305.0	263.0	221.0	123.0
ZINC000026735989	0	1	26.537487027096176	2.449808767338234	4.899617534676468	26.537487027096176	1.2062494103225534	4.005467830255229	4.131610150644288	0.1878004613929222	2.207124558342916	130.33494739851932	5.924315790841788	5.658565015736706	6	6	46	22	0	0	5	24	17	1	1	0	3	0	0	0	3	332.0	268.0	471.0	392.0	407.0	352.0	296.0	354.0	140.0	138.0	173.0	287.0	342.0	362.0	350.0	318.0	285.0	182.0
ZINC000026742771	0	1	25.172523333909965	2.4352432333504512	4.870486466700903	25.172523333909965	1.2586261666954983	3.905769656829383	3.86543009912432	0.193271504956216	2.045220136905999	127.02640398900228	6.3513201994501145	5.537542150834414	6	6	47	20	0	0	3	27	17	1	2	0	0	0	0	0	0	206.0	198.0	256.0	286.0	279.0	244.0	204.0	86.0	24.0	127.0	160.0	279.0	329.0	348.0	343.0	300.0	267.0	166.0
ZINC000026822207	0	1	24.114898968351262	2.587560247049633	4.976399231203448	24.114898968351262	1.339716609352848	3.8831569536907953	3.677733686310164	0.2043185381283424	1.8900833812604807	153.89180460266803	8.549544700148225	5.624036452884392	6	6	39	18	0	4	1	21	17	1	0	0	0	0	0	0	0	166.0	196.0	282.0	248.0	180.0	165.0	123.0	62.0	13.0	127.0	173.0	314.0	365.0	324.0	252.0	195.0	142.0	88.0
ZINC000026822212	0	1	24.114898968351262	2.587560247049633	4.976399231203448	24.114898968351262	1.339716609352848	3.8831569536907953	3.677733686310164	0.2043185381283424	1.8900833812604807	153.89180460266803	8.549544700148225	5.624036452884392	6	6	34	18	0	4	3	16	15	1	1	0	1	0	0	0	1	246.0	236.0	338.0	328.0	248.0	215.0	177.0	138.0	119.0	122.0	168.0	295.0	343.0	282.0	213.0	164.0	108.0	42.0
ZINC000026946965	0	1	24.330353184247222	2.632066937386236	4.990439986236401	24.330353184247222	1.2805449044340644	3.893542260525954	3.374639040804193	0.1776125810949575	1.858142253904404	160.3695890246433	8.440504685507541	5.719334969020023	6	6	43	19	0	0	3	24	16	2	1	0	0	0	0	0	0	198.0	204.0	270.0	302.0	261.0	231.0	136.0	54.0	11.0	120.0	158.0	248.0	291.0	297.0	293.0	259.0	199.0	142.0
ZINC000026946973	0	1	24.330353184247222	2.632066937386236	4.990439986236401	24.330353184247222	1.2805449044340644	3.893542260525954	3.374639040804193	0.1776125810949575	1.858142253904404	160.3695890246433	8.440504685507541	5.719334969020023	6	6	43	19	0	0	3	24	16	2	1	0	0	0	0	0	0	198.0	204.0	270.0	302.0	261.0	231.0	136.0	54.0	11.0	120.0	158.0	248.0	291.0	297.0	293.0	259.0	199.0	142.0
ZINC000026961194	0	1	24.623280771987265	2.6369491298045995	5.027402054243678	24.623280771987265	1.2311640385993632	3.9472178421402098	3.48068631204654	0.174034315602327	1.940376671007116	158.81330402395923	7.9406652011979615	5.760876504352168	6	6	46	20	0	0	3	26	17	2	1	0	0	0	0	0	0	202.0	216.0	290.0	329.0	288.0	240.0	143.0	63.0	12.0	130.0	169.0	275.0	321.0	350.0	330.0	318.0	231.0	161.0
ZINC000026961207	0	1	24.623280771987265	2.6369491298045995	5.027402054243678	24.623280771987265	1.2311640385993632	3.9472178421402098	3.48068631204654	0.174034315602327	1.940376671007116	158.81330402395923	7.9406652011979615	5.760876504352168	6	6	46	20	0	0	3	26	17	2	1	0	0	0	0	0	0	202.0	216.0	290.0	329.0	288.0	240.0	143.0	63.0	12.0	130.0	169.0	275.0	321.0	350.0	330.0	318.0	231.0	161.0
ZINC000026966723	0	1	24.11732600681829	2.633641271816449	4.985201453227439	24.11732600681829	1.339851444823238	3.8792771196726727	3.410537938348748	0.1894743299082637	1.8146566969372704	143.9170033310252	7.995389073945844	5.557023432558758	6	6	38	18	0	0	3	20	15	2	1	0	0	0	0	0	0	196.0	206.0	283.0	297.0	266.0	224.0	125.0	57.0	12.0	118.0	161.0	252.0	287.0	269.0	252.0	218.0	165.0	99.0
ZINC000026966731	0	1	24.11732600681829	2.633641271816449	4.985201453227439	24.11732600681829	1.339851444823238	3.8792771196726727	3.410537938348748	0.1894743299082637	1.8146566969372704	143.9170033310252	7.995389073945844	5.557023432558758	6	6	38	18	0	0	3	20	15	2	1	0	0	0	0	0	0	196.0	206.0	283.0	297.0	266.0	224.0	125.0	57.0	12.0	118.0	161.0	252.0	287.0	269.0	252.0	218.0	165.0	99.0
ZINC000026966739	0	1	24.11732600681829	2.633641271816449	4.985201453227439	24.11732600681829	1.339851444823238	3.8792771196726727	3.410537938348748	0.1894743299082637	1.8146566969372704	143.9170033310252	7.995389073945844	5.557023432558758	6	6	38	18	0	0	3	20	15	2	1	0	0	0	0	0	0	196.0	206.0	283.0	297.0	266.0	224.0	125.0	57.0	12.0	118.0	161.0	252.0	287.0	269.0	252.0	218.0	165.0	99.0
ZINC000026966748	0	1	24.11732600681829	2.633641271816449	4.985201453227439	24.11732600681829	1.339851444823238	3.8792771196726727	3.410537938348748	0.1894743299082637	1.8146566969372704	143.9170033310252	7.995389073945844	5.557023432558758	6	6	38	18	0	0	3	20	15	2	1	0	0	0	0	0	0	196.0	206.0	283.0	297.0	266.0	224.0	125.0	57.0	12.0	118.0	161.0	252.0	287.0	269.0	252.0	218.0	165.0	99.0
ZINC000027546583	0	1	24.76583887077101	2.358294471182263	4.716588942364526	24.76583887077101	1.30346520372479	3.84951222116503	3.914175239312822	0.2060092231217274	2.006458526579594	108.12232744429642	5.690648812857706	5.325117133840778	6	6	44	19	0	0	3	25	16	1	2	0	0	0	0	0	0	190.0	181.0	238.0	251.0	224.0	184.0	149.0	129.0	63.0	117.0	153.0	251.0	305.0	293.0	271.0	238.0	191.0	144.0
ZINC000027549273	0	1	25.607514901612326	2.419757952328817	4.839515904657633	25.60751490161233	1.219405471505349	3.9586010185042566	4.124817284260398	0.1964198706790665	2.1589590688102294	118.39538533808047	5.637875492289547	5.515967091234599	10	11	48	21	0	0	2	27	19	1	1	0	0	0	0	0	0	204.0	210.0	280.0	297.0	277.0	235.0	178.0	134.0	72.0	135.0	164.0	290.0	321.0	359.0	328.0	310.0	266.0	224.0
ZINC000027553347	0	1	19.92018500936644	2.370635004410829	4.741270008821657	19.92018500936644	1.171775588786261	3.720993107147458	3.644567228119133	0.2143863075364196	1.8238658791909768	83.88991867553223	4.934701098560719	4.960133698502002	6	6	42	17	0	0	2	25	15	1	1	0	0	0	0	0	0	154.0	146.0	183.0	197.0	200.0	162.0	78.0	15.0	0.0	107.0	127.0	229.0	249.0	289.0	256.0	235.0	167.0	120.0
ZINC000027553891	0	1	26.950277734771607	2.370575814984363	4.741151629968729	26.950277734771607	1.283346558798648	3.946092208450655	4.041851324263955	0.1924691106792359	2.138640180318807	129.65587302938678	6.174089191875561	5.606821154796344	6	6	50	21	0	0	3	29	18	1	2	0	0	0	0	0	0	208.0	195.0	249.0	271.0	266.0	232.0	185.0	161.0	81.0	131.0	167.0	285.0	337.0	350.0	337.0	318.0	279.0	228.0
ZINC000027554250	0	1	29.56114010370959	2.5316192872244208	4.989321198475867	29.56114010370959	1.343688186532254	4.053508357316688	4.014850294340557	0.182493195197298	2.178457420477685	184.9392373145136	8.406328968841528	6.008484684543507	12	12	47	22	0	2	1	25	21	1	0	0	0	0	0	0	0	204.0	235.0	318.0	309.0	292.0	309.0	252.0	148.0	61.0	147.0	196.0	342.0	416.0	413.0	396.0	348.0	277.0	184.0
ZINC000027639284	0	0	32.03693990818907	2.490722566117399	4.9375562755922	32.03693990818907	1.3348724961745446	4.1297975853273705	4.40599483463099	0.1835831181096245	2.35843481338452	167.77174007080677	6.990489169616949	5.998073102846187	19	21	42	24	0	0	4	18	20	3	0	0	0	1	0	0	1	279.60493827160496	332.1111111111111	472.6666666666666	476.44444444444446	420.0	368.44444444444446	325.22222222222223	255.44444444444443	150.0	148.0	190.0	302.0	344.0	340.0	344.0	335.0	295.0	207.0
ZINC000028132970	0	1	32.08989060413184	2.5245740170984767	4.971643681965858	32.08989060413184	1.33707877517216	4.134738326493127	4.041580353116265	0.1683991813798443	2.2721045293513	277.2254112566384	11.551058802359933	6.500299671668095	11	11	47	24	0	2	4	23	20	1	2	1	0	0	0	0	0	274.44444444444446	278.0	392.6666666666666	374.6666666666666	401.0	353.0	236.66666666666669	177.0	170.33333333333331	155.0	205.0	349.0	412.0	396.0	361.0	298.0	239.0	207.0
ZINC000028525828	0	1	29.849786495289795	2.485855086546929	4.971710173093858	29.8497864952898	1.297816804143035	4.061331828069198	4.028478246397789	0.1751512281042517	2.2262978212295588	271.1733544107651	11.79014584394631	6.43566742347666	12	12	44	23	0	0	4	21	19	2	1	0	1	0	0	0	1	304.0	297.0	417.0	457.0	438.0	412.0	384.0	224.0	129.0	139.0	179.0	288.0	340.0	336.0	322.0	294.0	247.0	184.0
ZINC000028525905	0	1	34.94145250140933	2.544267893205346	5.088535786410693	34.94145250140933	1.2941278704225678	4.214326074313452	4.177419850150574	0.1547192537092805	2.422945568233586	336.56370137211803	12.465322273041409	6.81203920989109	12	12	59	27	0	0	3	32	24	2	1	0	0	0	0	0	0	276.0	299.0	427.0	483.0	479.0	463.0	385.0	249.0	153.0	170.0	219.0	371.0	452.0	485.0	498.0	483.0	450.0	379.0
ZINC000028526026	0	1	29.91423559937017	2.528197426315938	5.056394852631877	29.91423559937017	1.3006189391030507	4.065534610914348	3.99818018833766	0.1738339212320721	2.2187484276169323	257.30716018807897	11.187267834264302	6.383179670005365	12	12	47	23	0	0	3	24	20	2	1	0	0	0	0	0	0	256.0	275.0	393.0	430.0	403.0	366.0	275.0	152.0	92.0	144.0	185.0	309.0	367.0	381.0	361.0	331.0	274.0	203.0
ZINC000028526146	0	1	30.028392729304503	2.484287920535043	4.968575841070086	30.028392729304503	1.3055822925784566	4.061327903091278	4.017723739060235	0.1746836408287058	2.2236246311303667	272.73873483129785	11.85820586223034	6.441423444618599	12	12	44	23	0	0	4	21	19	2	1	0	1	0	0	0	1	304.0	297.0	416.0	446.0	407.0	383.0	334.0	271.0	167.0	139.0	179.0	287.0	339.0	332.0	319.0	293.0	247.0	189.0
ZINC000028526266	0	1	27.87773440962984	2.4812370181778296	4.962474036355659	27.87773440962984	1.3275111623633258	3.9755396330207695	3.928400299288573	0.1870666809185034	2.110169639216727	180.8519763635389	8.611998874454233	5.939616231259859	12	12	41	21	0	0	3	20	18	2	1	0	0	0	0	0	0	244.0	259.0	364.0	398.0	375.0	349.0	233.0	125.0	63.0	128.0	166.0	268.0	318.0	311.0	294.0	257.0	212.0	142.0
ZINC000028526674	0	1	30.836296331111743	2.4929476996837283	4.985895399367459	30.836296331111743	1.2848456804629893	4.103378380808361	4.091529140701843	0.1704803808625767	2.284387510567739	289.7483499997924	12.072847916658018	6.544481524992551	12	12	47	24	0	0	4	23	20	2	1	0	0	1	0	0	1	263.60493827160496	282.1111111111111	391.6666666666666	421.44444444444446	395.6666666666666	369.22222222222223	307.77777777777777	193.88888888888889	121.22222222222224	147.0	187.0	306.0	357.0	358.0	343.0	311.0	275.0	225.0
ZINC000028526941	0	1	30.77941328355144	2.5300198848370554	5.060039769674113	30.779413283551445	1.28247555348131	4.107408306667315	4.060718531658991	0.1691966054857913	2.2768286735498706	271.8670797522184	11.327794989675766	6.480782006826642	12	12	50	24	0	0	3	26	21	2	1	0	0	0	0	0	0	264.0	285.0	405.0	440.0	412.0	379.0	300.0	180.0	108.0	152.0	193.0	327.0	384.0	402.0	382.0	350.0	302.0	246.0
ZINC000028526960	0	1	31.12433493797343	2.4904533047967843	4.980906609593566	31.12433493797343	1.2968472890822262	4.103544466667498	4.127487916451298	0.1719786631854707	2.2931377065909064	282.12199618568485	11.755083174403536	6.517808325330567	12	12	44	24	0	0	5	20	19	2	1	0	0	2	0	0	2	263.2098765432099	282.22222222222223	391.8888888888889	422.7160493827161	396.33333333333337	374.1111111111112	306.66666666666663	184.22222222222223	110.66666666666666	144.0	185.0	294.0	345.0	339.0	328.0	303.0	257.0	194.0
ZINC000028527808	0	1	31.90182953626669	2.533876924245556	5.067753848491113	31.90182953626669	1.2760731814506676	4.147761492311831	4.155614730841673	0.1662245892336669	2.340751098899148	278.3736159861133	11.134944639444534	6.545254885678621	12	12	47	25	0	0	5	22	20	2	1	0	2	0	0	0	2	368.0	344.0	504.0	582.0	500.0	482.0	478.0	364.0	211.0	154.0	196.0	322.0	378.0	391.0	377.0	351.0	297.0	221.0
ZINC000028527827	0	1	31.33652501679319	2.534607612208488	5.069215224416977	31.33652501679319	1.2534610006717275	4.147609738949427	4.155885200870324	0.166235408034813	2.340816182224893	278.37912228991405	11.135164891596562	6.5452746657476615	12	12	47	25	0	0	5	22	20	2	1	0	2	0	0	0	2	368.0	343.0	492.0	558.0	580.0	512.0	535.0	316.0	166.0	154.0	195.0	324.0	379.0	395.0	381.0	351.0	300.0	213.0
ZINC000028528301	0	1	31.573467582510823	2.5364604337428096	5.072920867485618	31.573467582510823	1.2629387033004331	4.1476025913102585	4.132745453218446	0.1653098181287378	2.335232676641472	287.0826215915372	11.483304863661488	6.576060786314134	12	12	50	25	0	0	4	25	21	2	1	0	0	1	0	0	1	271.60493827160496	294.1111111111111	416.6666666666666	451.44444444444446	425.6666666666666	397.0	322.55555555555554	198.88888888888889	122.2222222222222	157.0	198.0	334.0	390.0	411.0	391.0	362.0	312.0	255.0
ZINC000028528302	0	1	33.23945976525932	2.5470011226407863	5.094002245281571	33.23945976525932	1.2784407602022816	4.18330223086547	4.182457002047356	0.1608637308479752	2.386410318410483	298.7996957941937	11.492295992084374	6.655284880193859	12	12	53	26	0	0	4	27	22	2	1	0	0	1	0	0	1	275.60493827160496	300.1111111111111	428.6666666666666	476.44444444444446	455.6666666666666	427.0	350.33333333333337	213.66666666666663	127.22222222222224	163.0	208.0	350.0	421.0	444.0	444.0	410.0	363.0	292.0
ZINC000028528508	0	1	30.028392729304503	2.484287920535043	4.968575841070086	30.028392729304503	1.3055822925784566	4.061327903091278	4.017723739060235	0.1746836408287058	2.2236246311303667	272.73873483129785	11.85820586223034	6.441423444618599	12	12	44	23	0	0	4	21	19	2	1	0	0	1	0	0	1	255.6049382716049	272.1111111111111	378.6666666666667	408.6666666666667	382.1111111111111	351.8888888888889	284.22222222222223	171.44444444444446	104.77777777777776	139.0	179.0	287.0	339.0	332.0	319.0	293.0	247.0	189.0
ZINC000028528512	0	1	30.028392729304503	2.484287920535043	4.968575841070086	30.028392729304503	1.3055822925784566	4.061327903091278	4.017723739060235	0.1746836408287058	2.2236246311303667	272.73873483129785	11.85820586223034	6.441423444618599	12	12	47	23	0	0	3	24	20	2	1	0	0	0	0	0	0	256.0	273.0	380.0	410.0	383.0	353.0	286.0	175.0	107.0	142.0	182.0	299.0	351.0	350.0	334.0	302.0	265.0	216.0
ZINC000028528517	0	1	31.573903226194016	2.485128455435988	4.970256910871977	31.57390322619401	1.3155793010914172	4.100007940801145	4.057104498847949	0.1690460207853312	2.275938278911745	300.65622573440595	12.527342738933582	6.581436242206672	12	12	50	24	0	0	3	26	21	2	1	0	0	0	0	0	0	260.0	279.0	390.0	422.0	393.0	362.0	299.0	199.0	133.0	148.0	191.0	312.0	372.0	367.0	355.0	323.0	283.0	244.0
ZINC000028528518	0	1	32.928855162245725	2.4900516403330286	4.980103280666057	32.928855162245725	1.2664944293171432	4.18281249926229	4.257655925578171	0.1637559971376219	2.404230201652713	307.7035236988876	11.834750911495677	6.684648179024953	12	12	47	26	0	0	6	21	20	2	1	0	3	0	0	0	3	418.0	369.0	629.0	554.0	521.0	452.0	415.0	391.0	473.0	157.0	200.0	311.0	369.0	365.0	343.0	320.0	292.0	246.0
ZINC000028528554	0	1	32.55564701423906	2.542111719590768	5.084223439181537	32.55564701423906	1.3022258805695623	4.141165613676785	4.094703578315253	0.1637881431326101	2.325985060311376	285.95732848057565	11.438293139223026	6.572133330445546	12	12	53	25	0	0	3	28	22	2	1	0	0	0	0	0	0	264.0	285.0	411.0	467.0	458.0	425.0	330.0	191.0	108.0	156.0	203.0	340.0	417.0	445.0	446.0	431.0	369.0	287.0
ZINC000028528556	0	1	32.43228542475369	2.541090517019363	5.082181034038724	32.43228542475369	1.2972914169901475	4.144545235843616	4.112015206994359	0.1644806082797743	2.330203958219198	283.6518225006497	11.346072900025987	6.564038240800247	12	12	53	25	0	0	3	28	22	2	1	0	0	0	0	0	0	268.0	291.0	417.0	465.0	442.0	408.0	326.0	194.0	113.0	158.0	203.0	343.0	415.0	435.0	434.0	398.0	350.0	283.0
ZINC000028528867	0	1	33.2002925468457	2.558266548682173	5.116533097364346	33.2002925468457	1.2769343287248347	4.183466513608513	4.169811986333809	0.1603773840897618	2.38338239261157	296.7641368703325	11.414005264243558	6.6484491163726815	12	12	56	26	0	0	3	30	23	2	1	0	0	0	0	0	0	274.0	299.0	430.0	490.0	472.0	437.0	352.0	208.0	118.0	166.0	213.0	365.0	446.0	477.0	486.0	446.0	398.0	320.0
ZINC000028530320	0	2	66.08529946772254	2.570270040428359	5.140538079062836	66.08529946772254	1.2957901856416183	4.878156762612731	4.431681399449135	0.0868957137146889	3.1180196001854306	20633.059516419453	404.5697944395971	11.563890439037085	12	12	102	51	0	2	9	51	42	4	3	0	0	2	0	0	2	565.2098765432099	608.2222222222222	849.8888888888889	869.716049382716	856.7777777777778	855.2222222222222	745.6666666666667	674.1111111111111	544.6666666666667	335.0	437.0	753.0	925.0	965.0	955.0	916.0	796.0	734.0
ZINC000028566505	0	1	27.56803828182127	2.48797424694026	4.9067634044435415	27.56803828182127	1.3127637277057749	3.9811642143104575	3.884635734160593	0.1849826540076473	2.09896656203222	215.5955819936099	10.266456285409996	6.115341691873417	6	6	41	21	0	2	4	20	17	1	2	0	0	0	0	1	1	239.0241975308642	235.46666666666667	325.4666666666667	320.6222222222222	334.93333333333334	293.93333333333334	195.6222222222222	131.46666666666667	94.77777777777776	130.0	172.0	288.0	347.0	324.0	281.0	233.0	184.0	127.0
ZINC000028570459	0	1	34.57451962842508	2.4950700487878703	4.9901400975757415	34.57451962842508	1.2805377640157436	4.220430012646381	4.4186498172257	0.1636536969342852	2.4790859512181496	257.59112303858944	9.540411964392202	6.544625306392791	12	12	49	27	0	0	8	22	19	2	3	1	0	2	0	0	2	315.6543209876543	255.5555555555556	467.22222222222223	449.7160493827161	411.7777777777778	440.0	372.33333333333326	295.0	219.8888888888889	164.0	211.0	331.0	401.0	399.0	387.0	359.0	301.0	233.0
ZINC000028571012	1	1	34.37875761059716	2.508712349070386	5.017424698140774	34.37875761059716	1.2278127718070415	4.25913963324161	4.484768721827699	0.1601703114938464	2.5303063443227605	221.08967485681552	7.89605981631484	6.428187804979978	12	12	48	28	0	0	9	20	19	2	4	1	0	2	0	0	2	367.65432098765433	314.55555555555554	535.5555555555555	508.3827160493828	532.1111111111111	532.0	588.6666666666666	426.44444444444446	283.1111111111111	170.0	212.0	339.0	406.0	422.0	424.0	398.0	331.0	245.0
ZINC000028571324	0	1	33.38713993577073	2.486636283194813	4.968169470322351	33.387139935770726	1.335485597430829	4.169004343595627	4.378367795296071	0.1751347118118428	2.3929667373356565	191.4932706318944	7.659730825275775	6.171143399573997	17	17	43	25	0	0	6	18	19	4	0	0	0	2	0	0	2	287.2098765432099	329.22222222222223	442.8888888888889	410.7160493827161	386.7777777777778	373.0	328.66666666666663	270.0	191.22222222222223	154.0	199.0	317.0	368.0	364.0	361.0	325.0	262.0	194.0
ZINC000028571360	0	1	29.712510832429945	2.497773755447108	4.995547510894214	29.71251083242995	1.2918482970621716	4.068998549853316	4.172296872174992	0.1814042118336953	2.2613758157814545	157.42434372933417	6.844536683884094	5.891854108518208	12	12	41	23	0	0	5	18	18	2	1	0	0	2	0	0	2	255.20987654320987	273.22222222222223	380.8888888888889	403.7160493827161	383.77777777777777	351.0	253.66666666666663	191.77777777777777	130.33333333333331	140.0	180.0	290.0	353.0	352.0	339.0	291.0	209.0	124.0
ZINC000028571361	0	1	31.38411647241125	2.5003430453880258	5.000686090776052	31.38411647241125	1.3076715196838022	4.107388675763316	4.21711159973634	0.1757129833223475	2.314619176016749	174.90158591890233	7.287566079954264	6.0396921869125455	12	12	44	24	0	0	5	20	19	2	1	0	0	2	0	0	2	263.2098765432099	281.22222222222223	394.8888888888889	420.7160493827161	400.7777777777778	373.0	272.66666666666663	204.77777777777777	143.33333333333331	146.0	188.0	303.0	370.0	373.0	365.0	329.0	251.0	164.0
ZINC000028571369	0	1	30.30060233798595	2.490419326997727	4.980838653995452	30.30060233798595	1.262525097416081	4.114206506499033	4.307667852505938	0.1794861605210807	2.335865393514562	161.19836109363618	6.716598378901508	5.958104400461818	12	12	43	24	0	0	6	19	18	1	2	1	0	2	0	0	2	267.6543209876544	231.5555555555556	399.8888888888889	378.38271604938274	343.44444444444446	313.0	287.33333333333326	207.0	134.88888888888889	149.0	189.0	303.0	361.0	353.0	344.0	306.0	238.0	164.0
ZINC000028571388	0	1	28.938961440776605	2.4741774090550086	4.948354818110016	28.938961440776605	1.3154073382171183	4.025252348636799	4.126392583063811	0.1875632992301732	2.2058609190725	146.9702637244443	6.680466532929287	5.778687639091299	12	12	38	22	0	0	4	16	18	2	0	0	0	2	0	0	2	235.20987654320987	256.22222222222223	339.8888888888889	353.71604938271605	310.7777777777778	287.0	238.66666666666663	171.0	110.22222222222224	132.0	170.0	271.0	324.0	313.0	293.0	249.0	176.0	102.0
ZINC000028571389	0	1	29.70270703055373	2.479463845350112	4.95892769070022	29.70270703055373	1.291422044806684	4.0688103432899485	4.198770056520274	0.1825552198487075	2.2677007616516924	155.75567820135277	6.771986008754468	5.881197737089663	12	12	39	23	0	0	6	16	17	2	2	0	0	2	0	0	2	295.2098765432099	288.22222222222223	413.8888888888889	401.7160493827161	366.77777777777777	343.0	310.66666666666663	227.0	158.22222222222223	138.0	177.0	279.0	335.0	327.0	308.0	267.0	195.0	118.0
ZINC000028571472	0	1	33.38713993577073	2.486636283194813	4.968169470322351	33.387139935770726	1.335485597430829	4.169004343595627	4.378367795296071	0.1751347118118428	2.3929667373356565	191.4932706318944	7.659730825275775	6.171143399573997	17	17	43	25	0	0	6	18	19	4	0	0	0	2	0	0	2	287.2098765432099	325.22222222222223	446.8888888888889	410.7160493827161	386.77777777777777	373.0	328.66666666666663	270.0	191.22222222222223	154.0	199.0	317.0	367.0	365.0	361.0	325.0	262.0	194.0
ZINC000028571473	0	1	27.264173244258497	2.471119365651941	4.942238731303882	27.264173244258497	1.2982939640123097	3.983506361531723	4.078451001582092	0.1942119524562901	2.1476546045827045	130.9139195979982	6.233996171333248	5.61647734963883	12	12	38	21	0	0	4	17	17	1	1	0	0	2	0	0	2	219.20987654320987	240.22222222222223	325.8888888888889	330.71604938271605	282.7777777777778	261.0	200.66666666666663	142.0	87.22222222222223	129.0	166.0	267.0	317.0	306.0	285.0	239.0	167.0	95.0
ZINC000028571474	0	1	28.938961440776605	2.4741774090550086	4.948354818110016	28.938961440776605	1.3154073382171183	4.025252348636799	4.126392583063811	0.1875632992301732	2.2058609190725	146.9702637244443	6.680466532929287	5.778687639091299	12	12	41	22	0	0	4	19	18	1	1	0	0	2	0	0	2	223.20987654320987	238.22222222222223	327.8888888888889	339.71604938271605	296.77777777777777	269.0	224.66666666666669	159.0	96.22222222222224	135.0	175.0	282.0	337.0	331.0	314.0	272.0	204.0	130.0
ZINC000028571483	0	1	29.70270703055373	2.479463845350112	4.95892769070022	29.70270703055373	1.291422044806684	4.0688103432899485	4.198770056520274	0.1825552198487075	2.2677007616516924	155.75567820135277	6.771986008754468	5.881197737089663	12	12	41	23	0	0	5	18	18	2	1	0	0	2	0	0	2	255.20987654320987	272.22222222222223	373.8888888888889	377.7160493827161	338.77777777777777	315.0	274.66666666666663	199.0	134.22222222222223	140.0	179.0	286.0	343.0	335.0	322.0	281.0	211.0	138.0
ZINC000028571484	0	1	31.371392148154843	2.480958038699033	4.961916077398067	31.371392148154843	1.3071413395064515	4.107207505795579	4.241342302191749	0.1767225959246562	2.32034853720227	176.760557524055	7.365023230168958	6.05026477174167	12	12	44	24	0	0	5	20	19	2	1	0	0	2	0	0	2	263.2098765432099	280.22222222222223	387.8888888888889	393.7160493827161	351.7777777777778	329.0	290.66666666666663	215.0	147.22222222222223	146.0	187.0	299.0	359.0	354.0	341.0	310.0	242.0	171.0
ZINC000028571499	0	1	30.30060233798595	2.490419326997727	4.980838653995452	30.30060233798595	1.262525097416081	4.114206506499033	4.307667852505938	0.1794861605210807	2.335865393514562	161.19836109363618	6.716598378901508	5.958104400461818	12	12	42	24	0	0	7	18	17	2	2	1	0	2	0	0	2	275.6543209876544	232.8888888888889	431.8888888888889	390.38271604938274	357.44444444444446	327.0	305.33333333333326	221.0	146.88888888888889	148.0	188.0	297.0	356.0	349.0	337.0	299.0	230.0	154.0
ZINC000028571531	0	1	31.16591343642476	2.4791359276191223	4.958271855238244	31.16591343642476	1.2466365374569903	4.150454638218253	4.297427958038589	0.1718971183215435	2.374307426317664	187.2686998489389	7.490747993957558	6.148835214967155	12	12	45	25	0	0	7	20	18	2	2	1	0	2	0	0	2	283.6543209876543	247.5555555555556	422.55555555555554	379.7160493827161	358.44444444444446	347.66666666666663	290.66666666666663	257.66666666666663	175.22222222222223	154.0	193.0	311.0	364.0	365.0	354.0	323.0	261.0	192.0
ZINC000028571532	0	1	32.77673273136973	2.476259115166312	4.952518230332624	32.77673273136973	1.2606435665911433	4.185737578100252	4.260966747826427	0.1638833364548625	2.4050075156721014	250.2509434604193	9.625036286939205	6.477975633287265	12	12	48	26	0	0	7	22	19	2	2	1	0	2	0	0	2	287.6543209876544	247.5555555555556	425.22222222222223	362.38271604938274	345.7777777777778	344.6666666666667	311.33333333333337	249.0	211.88888888888889	160.0	201.0	323.0	382.0	378.0	376.0	341.0	288.0	224.0
ZINC000028571558	0	1	29.702744811502413	2.4803200162808072	4.960640032561614	29.702744811502413	1.2914236874566267	4.068810343776488	4.199105164980632	0.1825697897817666	2.26778056956779	155.3910614446588	6.7561331062895125	5.878854039553191	12	12	41	23	0	0	5	18	18	2	1	0	0	2	0	0	2	255.20987654320987	272.22222222222223	373.8888888888889	377.7160493827161	338.7777777777778	320.0	296.66666666666663	249.77777777777777	139.33333333333331	140.0	179.0	286.0	343.0	336.0	325.0	287.0	220.0	142.0
ZINC000028571559	0	1	31.371527832228253	2.4818611424358714	4.963722284871743	31.371527832228253	1.3071469930095103	4.107207506263805	4.241960832636083	0.1767483680265034	2.320494360223232	176.12363136897332	7.338484640373888	6.046654936748929	12	12	44	24	0	0	5	20	19	2	1	0	0	2	0	0	2	263.2098765432099	280.22222222222223	387.8888888888889	393.7160493827161	351.7777777777778	334.0	312.66666666666663	270.77777777777777	159.33333333333334	146.0	187.0	299.0	359.0	355.0	344.0	317.0	252.0	180.0
ZINC000028571562	1	1	30.60330262493781	2.476335146417651	4.952670292835302	30.60330262493781	1.2751376093724087	4.106883757790587	4.205783504120031	0.1752409793383346	2.311929340204542	189.67527988806484	7.903136662002701	6.120782294196113	12	12	43	24	0	0	5	19	19	1	2	0	0	2	0	0	2	275.2098765432099	280.22222222222223	375.8888888888889	377.7160493827161	355.77777777777777	339.0	292.66666666666663	251.0	167.22222222222223	145.0	185.0	298.0	353.0	354.0	339.0	302.0	239.0	166.0
ZINC000028571563	0	1	30.60330262493781	2.476335146417651	4.952670292835302	30.60330262493781	1.2751376093724087	4.106883757790587	4.205783504120031	0.1752409793383346	2.311929340204542	189.67527988806484	7.903136662002701	6.120782294196113	12	12	45	24	0	0	5	21	19	1	1	1	0	2	0	0	2	235.6543209876544	234.22222222222223	330.55555555555554	341.71604938271605	308.44444444444446	287.66666666666663	234.66666666666663	191.66666666666669	119.22222222222224	147.0	187.0	307.0	359.0	364.0	347.0	316.0	253.0	182.0
ZINC000028571564	0	1	30.60330262493781	2.476335146417651	4.952670292835302	30.60330262493781	1.2751376093724087	4.106883757790587	4.205783504120031	0.1752409793383346	2.311929340204542	189.67527988806484	7.903136662002701	6.120782294196113	12	12	45	24	0	0	5	21	19	1	1	1	0	2	0	0	2	235.6543209876544	234.22222222222223	330.55555555555554	341.71604938271605	308.44444444444446	287.66666666666663	234.66666666666663	191.66666666666669	119.22222222222224	147.0	187.0	307.0	359.0	364.0	347.0	316.0	253.0	182.0
ZINC000028571567	0	1	30.30060233798595	2.490419326997727	4.980838653995452	30.30060233798595	1.262525097416081	4.114206506499033	4.307667852505938	0.1794861605210807	2.335865393514562	161.19836109363618	6.716598378901508	5.958104400461818	12	12	42	24	0	0	7	18	17	2	2	1	0	2	0	0	2	275.6543209876544	232.8888888888889	431.8888888888889	390.38271604938274	357.44444444444446	327.0	305.33333333333326	221.0	146.88888888888889	148.0	188.0	297.0	356.0	349.0	337.0	299.0	230.0	154.0
ZINC000028571568	0	1	30.30060233798595	2.490419326997727	4.980838653995452	30.30060233798595	1.262525097416081	4.114206506499033	4.307667852505938	0.1794861605210807	2.335865393514562	161.19836109363618	6.716598378901508	5.958104400461818	12	12	42	24	0	0	7	18	17	2	2	1	0	2	0	0	2	275.6543209876544	232.8888888888889	431.8888888888889	390.38271604938274	357.44444444444446	327.0	305.33333333333326	221.0	146.88888888888889	148.0	188.0	297.0	356.0	349.0	337.0	299.0	230.0	154.0
ZINC000028571705	0	1	31.371392148154825	2.480958038699032	4.961916077398065	31.371392148154825	1.307141339506451	4.107207505795578	4.241342302191749	0.1767225959246562	2.32034853720227	176.76055752405483	7.365023230168951	6.050264771741669	12	12	43	24	0	0	5	19	19	1	2	0	0	2	0	0	2	283.2098765432099	290.22222222222223	407.8888888888889	405.7160493827161	365.7777777777778	343.0	308.66666666666663	229.0	159.22222222222223	145.0	185.0	295.0	352.0	350.0	334.0	303.0	234.0	161.0
ZINC000028571706	1	1	29.712510832429945	2.497773755447108	4.995547510894214	29.71251083242995	1.2918482970621716	4.068998549853316	4.172296872174992	0.1814042118336953	2.2613758157814545	157.42434372933417	6.844536683884094	5.891854108518208	12	12	40	23	0	0	5	17	18	1	2	0	0	2	0	0	2	271.2098765432099	281.22222222222223	400.8888888888889	417.7160493827161	403.77777777777777	375.0	267.66666666666663	203.77777777777777	144.33333333333331	139.0	179.0	286.0	349.0	347.0	330.0	280.0	198.0	115.0
ZINC000028571830	0	1	32.13401743536505	2.483602515847447	4.967205031694894	32.13401743536505	1.285360697414602	4.147405950807764	4.310456669226532	0.1724182667690613	2.377334586113913	185.33041859688143	7.413216743875257	6.1384310103377135	12	12	47	25	0	0	5	22	20	2	1	0	0	2	0	0	2	273.2098765432099	290.22222222222223	402.8888888888889	409.7160493827161	364.7777777777778	343.0	306.66666666666663	231.0	160.22222222222223	154.0	195.0	318.0	375.0	382.0	360.0	339.0	273.0	204.0
ZINC000028571831	0	1	30.60330262493781	2.476335146417651	4.952670292835302	30.60330262493781	1.2751376093724087	4.106883757790587	4.205783504120031	0.1752409793383346	2.311929340204542	189.67527988806484	7.903136662002701	6.120782294196113	12	12	44	24	0	0	5	20	19	2	1	0	0	2	0	0	2	259.2098765432099	272.22222222222223	359.8888888888889	369.7160493827161	343.7777777777778	325.0	278.66666666666663	233.0	153.22222222222223	146.0	186.0	302.0	356.0	359.0	343.0	309.0	246.0	174.0
ZINC000028571929	0	1	30.30060233798595	2.490419326997727	4.980838653995452	30.30060233798595	1.262525097416081	4.114206506499033	4.307667852505938	0.1794861605210807	2.335865393514562	161.19836109363618	6.716598378901508	5.958104400461818	12	12	42	24	0	0	7	18	17	2	2	1	0	2	0	0	2	275.6543209876544	232.8888888888889	431.8888888888889	390.38271604938274	357.44444444444446	327.0	305.33333333333326	221.0	146.88888888888889	148.0	188.0	297.0	356.0	349.0	337.0	299.0	230.0	154.0
ZINC000028571930	0	1	32.07566526360965	2.493907454280209	4.987814908560418	32.07566526360964	1.2830266105443855	4.151088984582301	4.366262802670208	0.1746505121068083	2.390198181197757	176.0655228333208	7.042620913332833	6.087146946455703	12	12	45	25	0	0	7	20	18	2	2	1	0	2	0	0	2	283.6543209876543	237.5555555555556	448.55555555555554	412.38271604938274	370.44444444444446	341.0	321.3333333333333	237.0	159.8888888888889	154.0	197.0	311.0	375.0	371.0	356.0	328.0	261.0	187.0
ZINC000028571960	0	1	29.702744811502413	2.4803200162808072	4.960640032561614	29.702744811502413	1.2914236874566267	4.068810343776488	4.199105164980632	0.1825697897817666	2.26778056956779	155.3910614446588	6.7561331062895125	5.878854039553191	12	12	42	23	0	0	5	19	18	1	1	1	0	2	0	0	2	231.6543209876544	227.5555555555556	333.8888888888889	342.38271604938274	301.44444444444446	276.0	238.66666666666663	199.11111111111111	107.4074074074074	141.0	180.0	291.0	347.0	340.0	332.0	294.0	229.0	153.0
ZINC000028571961	0	1	29.702744811502413	2.4803200162808072	4.960640032561614	29.702744811502413	1.2914236874566267	4.068810343776488	4.199105164980632	0.1825697897817666	2.26778056956779	155.3910614446588	6.7561331062895125	5.878854039553191	12	12	42	23	0	0	5	19	18	1	1	1	0	2	0	0	2	231.6543209876544	227.5555555555556	333.8888888888889	342.38271604938274	301.44444444444446	276.0	238.66666666666663	199.11111111111111	107.4074074074074	141.0	180.0	291.0	347.0	340.0	332.0	294.0	229.0	153.0
ZINC000028572116	0	1	30.30061797936699	2.491572876138487	4.983145752276975	30.30061797936699	1.2625257491402913	4.11420650696692	4.307517153185914	0.1794798813827464	2.335830408933281	160.90837852021764	6.704515771675735	5.95630386283812	12	12	42	24	0	0	7	18	17	2	2	1	0	2	0	0	2	275.6543209876543	232.8888888888889	431.8888888888889	390.38271604938274	357.44444444444446	332.0	310.66666666666663	295.1111111111111	171.4074074074074	148.0	188.0	297.0	356.0	350.0	341.0	307.0	242.0	161.0
ZINC000028645396	0	1	24.31122445866256	2.395718563397548	4.791437126795096	24.31122445866256	1.2795381294032926	3.854063233672081	3.9086082322192297	0.2057162227483805	2.0050352459650607	103.56027074520772	5.450540565537248	5.282007655432459	6	6	36	19	0	0	5	17	14	1	2	0	0	2	0	0	2	215.20987654320987	204.22222222222223	271.8888888888889	281.71604938271605	293.77777777777777	261.77777777777777	166.44444444444443	53.888888888888886	13.444444444444446	111.0	142.0	224.0	262.0	251.0	231.0	193.0	152.0	87.0
ZINC000028645531	0	1	24.31122445866256	2.395718563397548	4.791437126795096	24.31122445866256	1.2795381294032926	3.854063233672081	3.9086082322192297	0.2057162227483805	2.0050352459650607	103.56027074520772	5.450540565537248	5.282007655432459	6	6	36	19	0	0	5	17	14	1	2	0	0	2	0	0	2	215.20987654320987	204.22222222222223	271.8888888888889	281.71604938271605	293.77777777777777	261.77777777777777	166.44444444444443	53.888888888888886	13.444444444444446	111.0	142.0	224.0	262.0	251.0	231.0	193.0	152.0	87.0
ZINC000028711363	0	1	30.077563822926106	2.4893804780209114	4.910316996223832	30.077563822926106	1.3077201662141784	4.062832811913975	3.938618965869403	0.1712443028638871	2.2037392685229564	291.1369829418309	12.658129693123083	6.506703011106029	6	6	44	23	0	2	5	21	18	1	2	0	1	0	0	1	2	295.02419753086417	259.4666666666667	355.4666666666667	379.6222222222222	386.9333333333333	380.9333333333334	272.6222222222222	243.4666666666667	187.77777777777777	139.0	185.0	304.0	366.0	344.0	311.0	279.0	240.0	183.0
ZINC000028711364	0	1	30.077563822926106	2.4893804780209114	4.910316996223832	30.077563822926106	1.3077201662141784	4.062832811913975	3.938618965869403	0.1712443028638871	2.2037392685229564	291.1369829418309	12.658129693123083	6.506703011106029	6	6	44	23	0	2	5	21	18	1	2	0	1	0	0	1	2	295.02419753086417	259.4666666666667	355.4666666666667	379.6222222222222	386.9333333333333	380.9333333333334	272.6222222222222	243.4666666666667	187.77777777777777	139.0	185.0	304.0	366.0	344.0	311.0	279.0	240.0	183.0
ZINC000028819408	0	1	21.7417446679572	2.6338054000528963	4.957242476217571	21.7417446679572	1.2789261569386583	3.797890027167439	3.3069869246771537	0.1945286426280678	1.726665731221882	122.60802078178354	7.212236516575502	5.339620694787983	5	5	37	17	0	0	4	20	13	2	1	1	0	0	0	0	0	172.44444444444446	175.0	239.66666666666663	253.66666666666663	214.0	148.66666666666666	53.66666666666666	13.333333333333332	0.0	108.0	143.0	222.0	249.0	249.0	234.0	190.0	135.0	74.0
ZINC000028819410	0	1	26.229834036377486	2.461533316648454	4.820856917898919	26.229834036377486	1.3114917018188743	3.937468516333843	3.880703180715501	0.194035159035775	2.0491635499177367	145.99248342394787	7.299624171197394	5.676702317545349	9	10	39	20	0	0	3	19	17	3	0	0	0	0	0	0	0	230.0	248.0	329.0	315.0	269.0	224.0	194.0	143.0	98.0	125.0	159.0	264.0	294.0	279.0	245.0	202.0	154.0	123.0
ZINC000028819412	0	1	26.229834036377486	2.461533316648454	4.820856917898919	26.229834036377486	1.3114917018188743	3.937468516333843	3.880703180715501	0.194035159035775	2.0491635499177367	145.99248342394787	7.299624171197394	5.676702317545349	9	10	39	20	0	0	3	19	17	3	0	0	0	0	0	0	0	230.0	248.0	329.0	315.0	269.0	224.0	194.0	143.0	98.0	125.0	159.0	264.0	294.0	279.0	245.0	202.0	154.0	123.0
ZINC000028827055	0	2	38.01192736021149	2.323265224829815	4.646530449659631	38.01192736021149	1.3107561158693617	4.26915161158795	4.243177721425736	0.1463164731526116	2.510023188129854	528.2439980342092	18.21531027704169	7.33426903144432	12	12	65	29	0	0	4	36	25	2	2	0	0	0	0	0	0	302.0	300.0	371.0	359.0	338.0	337.0	354.0	306.0	253.0	176.0	222.0	359.0	408.0	401.0	385.0	390.0	369.0	335.0
ZINC000028893124	0	2	39.4713108730768	2.456415278573452	4.9128305571469015	39.4713108730768	1.3157103624358937	4.329889896287661	4.1239062923254055	0.1374635430775135	2.51541313204415	1518.0472458585286	50.60157486195096	8.423792369893322	12	12	63	30	0	0	5	33	25	2	1	1	1	0	0	0	1	334.44444444444446	320.3333333333333	421.0	428.0	393.6666666666666	360.0	310.0	259.0	248.00000000000003	189.0	243.0	405.0	469.0	459.0	427.0	386.0	344.0	306.0
ZINC000028893189	0	2	38.66190404323893	2.4564083404678687	4.912816680935737	38.66190404323893	1.333169104939273	4.296509927709042	4.116343918644973	0.1419428937463784	2.479676107995682	1394.3182438588922	48.07993944341008	8.3048715977086	12	12	61	29	0	0	5	32	24	2	2	1	0	0	0	0	0	312.44444444444446	311.3333333333333	405.0	415.0	364.6666666666666	352.0	302.0	263.0	218.0	182.0	233.0	388.0	446.0	443.0	419.0	374.0	332.0	295.0
ZINC000028948788	0	2	24.99450731435629	2.3828801120377467	4.714819860746348	24.99450731435629	1.3155003849661209	3.9148146865279694	4.105684100745266	0.2160886368813297	2.0542262657999766	99.85117034352191	5.255324754922206	5.245534666982273	6	6	39	19	0	0	4	20	15	2	0	0	0	2	0	0	2	163.20987654320987	177.22222222222223	211.66666666666669	198.2716049382716	170.11111111111111	180.77777777777777	167.33333333333331	104.2222222222222	37.77777777777777	120.0	159.0	246.0	268.0	259.0	271.0	270.0	218.0	123.0
ZINC000028948792	0	2	24.99450731435629	2.3828801120377467	4.714819860746348	24.99450731435629	1.3155003849661209	3.9148146865279694	4.105684100745266	0.2160886368813297	2.0542262657999766	99.85117034352191	5.255324754922206	5.245534666982273	6	6	39	19	0	0	4	20	15	2	0	0	0	2	0	0	2	163.20987654320987	177.22222222222223	211.66666666666669	198.2716049382716	170.11111111111111	180.77777777777777	167.33333333333331	104.2222222222222	37.77777777777777	120.0	159.0	246.0	268.0	259.0	271.0	270.0	218.0	123.0
ZINC000028948793	0	2	28.8805785448344	2.365075584799224	4.7092565186977495	28.8805785448344	1.3127535702197457	4.018306260683985	4.262810543673269	0.1937641156215122	2.23838605514083	143.67992117405043	6.530905507911384	5.756045416296423	12	12	41	22	0	0	5	19	17	3	0	0	0	2	0	0	2	223.20987654320987	237.22222222222223	296.6666666666667	271.2716049382716	234.11111111111111	270.77777777777777	290.1111111111111	241.1111111111111	138.55555555555554	131.0	168.0	263.0	292.0	278.0	289.0	292.0	266.0	191.0
ZINC000028948797	0	2	28.8805785448344	2.365075584799224	4.7092565186977495	28.8805785448344	1.3127535702197457	4.018306260683985	4.262810543673269	0.1937641156215122	2.23838605514083	143.67992117405043	6.530905507911384	5.756045416296423	12	12	41	22	0	0	5	19	17	3	0	0	0	2	0	0	2	223.20987654320987	237.22222222222223	296.6666666666667	271.2716049382716	234.11111111111111	270.77777777777777	290.1111111111111	241.1111111111111	138.55555555555554	131.0	168.0	263.0	292.0	278.0	289.0	292.0	266.0	191.0
ZINC000028948799	0	2	27.80843584905056	2.390935898678688	4.759048004086159	27.80843584905056	1.3242112309071692	3.9766451795815776	4.20794935910128	0.2003785409095848	2.178912785658265	122.3477686137958	5.826084219704562	5.54880489672225	6	6	43	21	0	0	5	22	16	2	1	0	0	2	0	0	2	203.20987654320987	204.22222222222223	257.6666666666667	237.2716049382716	221.11111111111111	231.5555555555556	226.8888888888889	186.0	84.44444444444443	130.0	172.0	280.0	327.0	315.0	329.0	333.0	275.0	155.0
ZINC000028948804	0	2	28.8805785448344	2.365075584799224	4.7092565186977495	28.8805785448344	1.3127535702197457	4.018306260683985	4.262810543673269	0.1937641156215122	2.23838605514083	143.67992117405043	6.530905507911384	5.756045416296423	12	12	47	22	0	0	3	25	19	3	0	0	0	0	0	0	0	224.0	239.0	300.0	275.0	237.0	273.0	293.0	246.0	143.0	137.0	174.0	287.0	325.0	320.0	340.0	328.0	311.0	257.0
ZINC000028948806	0	2	28.8805785448344	2.365075584799224	4.7092565186977495	28.8805785448344	1.3127535702197457	4.018306260683985	4.262810543673269	0.1937641156215122	2.23838605514083	143.67992117405043	6.530905507911384	5.756045416296423	12	12	47	22	0	0	3	25	19	3	0	0	0	0	0	0	0	224.0	239.0	300.0	275.0	237.0	273.0	293.0	246.0	143.0	137.0	174.0	287.0	325.0	320.0	340.0	328.0	311.0	257.0
ZINC000028948808	0	2	27.80843584905056	2.390935898678688	4.759048004086159	27.80843584905056	1.3242112309071692	3.9766451795815776	4.20794935910128	0.2003785409095848	2.178912785658265	122.3477686137958	5.826084219704562	5.54880489672225	6	6	49	21	0	0	3	28	18	2	1	0	0	0	0	0	0	204.0	206.0	261.0	241.0	224.0	234.0	230.0	190.0	88.0	136.0	178.0	304.0	360.0	357.0	380.0	372.0	323.0	233.0
ZINC000028948809	0	2	27.80843584905056	2.390935898678688	4.759048004086159	27.80843584905056	1.3242112309071692	3.9766451795815776	4.20794935910128	0.2003785409095848	2.178912785658265	122.3477686137958	5.826084219704562	5.54880489672225	6	6	49	21	0	0	3	28	18	2	1	0	0	0	0	0	0	204.0	206.0	261.0	241.0	224.0	234.0	230.0	190.0	88.0	136.0	178.0	304.0	360.0	357.0	380.0	372.0	323.0	233.0
ZINC000028948816	0	2	27.80843584905056	2.390935898678688	4.759048004086159	27.80843584905056	1.3242112309071692	3.9766451795815776	4.20794935910128	0.2003785409095848	2.178912785658265	122.3477686137958	5.826084219704562	5.54880489672225	6	6	46	21	0	0	4	25	17	2	1	0	0	1	0	0	1	203.6049382716049	205.11111111111111	259.22222222222223	239.0	222.22222222222223	232.66666666666663	228.22222222222223	187.77777777777777	86.66666666666666	133.0	175.0	292.0	342.0	336.0	344.0	351.0	293.0	185.0
ZINC000028948821	0	2	27.80843584905056	2.3909358986786886	4.759048004086161	27.80843584905056	1.3242112309071692	3.9766451795815776	4.207949359101281	0.2003785409095848	2.178912785658265	122.34776861379564	5.826084219704555	5.548804896722248	6	6	46	21	0	0	4	25	17	2	1	0	0	1	0	0	1	203.6049382716049	205.11111111111111	259.44444444444446	239.22222222222223	222.88888888888889	232.88888888888889	228.66666666666663	188.22222222222223	85.77777777777777	133.0	175.0	292.0	345.0	336.0	356.0	354.0	305.0	203.0
ZINC000028948823	0	2	30.47765409944622	2.4264341690451032	4.843465268410428	30.47765409944622	1.2699022541435925	4.108200025650908	4.402439973388809	0.1834349988912003	2.357627663984505	160.78587923236398	6.699411634681833	5.95554227452361	6	6	49	24	0	0	6	25	18	2	1	0	3	0	0	0	3	366.0	302.0	513.0	412.0	407.0	354.0	353.0	340.0	286.0	151.0	196.0	319.0	381.0	381.0	398.0	390.0	353.0	281.0
ZINC000028948825	0	2	29.13968431238313	2.3952963180876794	4.769952959073317	29.13968431238313	1.3245311051083242	4.0186767166959765	4.27489059958147	0.1943132090718849	2.2412158716843686	135.00512666691355	6.136596666677889	5.693770113392127	6	6	50	22	0	0	4	28	18	2	2	0	0	0	0	0	0	240.0	232.0	300.0	288.0	257.0	264.0	265.0	236.0	146.0	140.0	183.0	309.0	366.0	366.0	391.0	390.0	339.0	247.0
ZINC000028948827	0	2	30.33141106869354	2.441780759329075	4.875379095862327	30.33141106869354	1.2638087945288976	4.10821156845631	4.327043300624422	0.1802934708593509	2.340353205624096	169.5173309208175	7.063222121700729	6.008423906267962	6	6	46	24	0	0	7	22	17	2	1	0	4	0	0	0	4	414.0	326.0	558.0	502.0	593.0	450.0	416.0	436.0	376.0	148.0	193.0	310.0	366.0	363.0	377.0	384.0	353.0	230.0
ZINC000028948828	0	2	26.667381243423428	2.378938978235704	4.728862265493743	26.667381243423428	1.3333690621711711	3.9285771718212033	4.073826600869373	0.2036913300434686	2.097729935080104	118.47322439361908	5.923661219680954	5.467834161119344	6	6	46	20	0	0	3	26	17	2	1	0	0	0	0	0	0	196.0	195.0	246.0	228.0	214.0	223.0	216.0	172.0	72.0	128.0	169.0	285.0	337.0	330.0	350.0	344.0	289.0	194.0
ZINC000028948830	0	2	29.587495404843047	2.4164450679097467	4.819507954532911	29.587495404843047	1.286412843688828	4.06618366930359	4.350119050681281	0.1891356108991861	2.3031123356339087	144.87008731457533	6.298699448459797	5.8087465141983285	6	6	46	23	0	0	6	23	17	2	1	0	3	0	0	0	3	358.0	291.0	498.0	399.0	406.0	409.0	366.0	370.0	300.0	143.0	187.0	300.0	358.0	357.0	371.0	374.0	337.0	221.0
ZINC000028948831	0	2	34.18977046385703	2.4070661765182386	4.798485446012776	34.18977046385703	1.367590818554281	4.158551409832154	4.528433461284173	0.1811373384513669	2.4266667972754945	176.82316168115682	7.072926467246273	6.0914408784812135	12	12	53	25	0	0	3	28	22	2	1	0	0	0	0	0	0	256.0	267.0	351.0	348.0	340.0	358.0	348.0	310.0	216.0	158.0	210.0	345.0	414.0	412.0	440.0	458.0	416.0	325.0
ZINC000028948835	0	2	28.91275569375763	2.405031686109737	4.793527970561735	28.91275569375763	1.3142161678980742	4.022508404572889	4.303402389090174	0.1956091995040988	2.2478633234647294	131.5574023337372	5.9798819242607815	5.667900636383297	6	6	43	22	0	0	6	21	16	2	1	0	3	0	0	0	3	356.0	289.0	414.0	488.0	381.0	319.0	355.0	348.0	250.0	135.0	178.0	287.0	332.0	317.0	334.0	339.0	285.0	171.0
ZINC000028960428	0	1	22.35426357710849	2.483355498454656	4.83447516971326	22.35426357710849	1.314956681006382	3.82018087662407	3.559594203614373	0.2093878943302572	1.8002748016802408	112.19997496388308	6.599998527287239	5.250911021012445	10	11	36	17	0	0	1	19	16	1	0	0	0	0	0	0	0	164.0	183.0	225.0	217.0	158.0	126.0	100.0	76.0	50.0	111.0	143.0	227.0	238.0	234.0	193.0	162.0	121.0	105.0
ZINC000028960433	0	1	22.35426357710849	2.483355498454656	4.83447516971326	22.35426357710849	1.314956681006382	3.82018087662407	3.559594203614373	0.2093878943302572	1.8002748016802408	112.19997496388308	6.599998527287239	5.250911021012445	10	11	36	17	0	0	1	19	16	1	0	0	0	0	0	0	0	164.0	183.0	225.0	217.0	158.0	126.0	100.0	76.0	50.0	111.0	143.0	227.0	238.0	234.0	193.0	162.0	121.0	105.0
ZINC000028960436	0	1	22.35426357710849	2.483355498454656	4.83447516971326	22.35426357710849	1.314956681006382	3.82018087662407	3.559594203614373	0.2093878943302572	1.8002748016802408	112.19997496388308	6.599998527287239	5.250911021012445	10	11	36	17	0	0	1	19	16	1	0	0	0	0	0	0	0	164.0	183.0	225.0	217.0	158.0	126.0	100.0	76.0	50.0	111.0	143.0	227.0	238.0	234.0	193.0	162.0	121.0	105.0
ZINC000028960440	0	1	22.35426357710849	2.483355498454656	4.83447516971326	22.35426357710849	1.314956681006382	3.82018087662407	3.559594203614373	0.2093878943302572	1.8002748016802408	112.19997496388308	6.599998527287239	5.250911021012445	10	11	36	17	0	0	1	19	16	1	0	0	0	0	0	0	0	164.0	183.0	225.0	217.0	158.0	126.0	100.0	76.0	50.0	111.0	143.0	227.0	238.0	234.0	193.0	162.0	121.0	105.0
ZINC000028960508	0	1	24.7822645513854	2.488674599086353	4.868073050282989	24.7822645513854	1.3043297132308105	3.919892349328148	3.718382267865724	0.1957043298876696	1.9551425856425853	141.6391379209232	7.454691469522273	5.5951364269878265	10	11	37	19	0	0	2	18	17	2	0	0	0	0	0	0	0	212.0	225.0	276.0	282.0	228.0	195.0	164.0	128.0	88.0	120.0	153.0	241.0	255.0	253.0	211.0	181.0	139.0	122.0
ZINC000028960513	0	1	24.7822645513854	2.488674599086353	4.868073050282989	24.7822645513854	1.3043297132308105	3.919892349328148	3.718382267865724	0.1957043298876696	1.9551425856425853	141.6391379209232	7.454691469522273	5.5951364269878265	10	11	37	19	0	0	2	18	17	2	0	0	0	0	0	0	0	212.0	225.0	276.0	282.0	228.0	195.0	164.0	128.0	88.0	120.0	153.0	241.0	255.0	253.0	211.0	181.0	139.0	122.0
ZINC000028960517	0	1	24.7822645513854	2.488674599086353	4.868073050282989	24.7822645513854	1.3043297132308105	3.919892349328148	3.718382267865724	0.1957043298876696	1.9551425856425853	141.6391379209232	7.454691469522273	5.5951364269878265	10	11	37	19	0	0	2	18	17	2	0	0	0	0	0	0	0	212.0	225.0	276.0	282.0	228.0	195.0	164.0	128.0	88.0	120.0	153.0	241.0	255.0	253.0	211.0	181.0	139.0	122.0
ZINC000028960522	0	1	24.7822645513854	2.488674599086353	4.868073050282989	24.7822645513854	1.3043297132308105	3.919892349328148	3.718382267865724	0.1957043298876696	1.9551425856425853	141.6391379209232	7.454691469522273	5.5951364269878265	10	11	37	19	0	0	2	18	17	2	0	0	0	0	0	0	0	212.0	225.0	276.0	282.0	228.0	195.0	164.0	128.0	88.0	120.0	153.0	241.0	255.0	253.0	211.0	181.0	139.0	122.0
ZINC000028960542	0	1	24.7848487593018	2.488320266921899	4.867301748756686	24.7848487593018	1.304465724173779	3.9198923487770303	3.715677729153053	0.1955619857448975	1.954414978162131	142.7703260709436	7.514227687944401	5.603091113860693	10	11	37	19	0	0	2	18	17	2	0	0	0	0	0	0	0	212.0	225.0	276.0	282.0	227.0	189.0	149.0	113.0	87.0	120.0	153.0	241.0	255.0	252.0	209.0	175.0	135.0	119.0
ZINC000028960547	0	1	24.7848487593018	2.488320266921899	4.867301748756686	24.7848487593018	1.304465724173779	3.9198923487770303	3.715677729153053	0.1955619857448975	1.954414978162131	142.7703260709436	7.514227687944401	5.603091113860693	10	11	37	19	0	0	2	18	17	2	0	0	0	0	0	0	0	212.0	225.0	276.0	282.0	227.0	189.0	149.0	113.0	87.0	120.0	153.0	241.0	255.0	252.0	209.0	175.0	135.0	119.0
ZINC000028960551	0	1	24.7848487593018	2.488320266921899	4.867301748756686	24.7848487593018	1.304465724173779	3.9198923487770303	3.715677729153053	0.1955619857448975	1.954414978162131	142.7703260709436	7.514227687944401	5.603091113860693	10	11	37	19	0	0	2	18	17	2	0	0	0	0	0	0	0	212.0	225.0	276.0	282.0	227.0	189.0	149.0	113.0	87.0	120.0	153.0	241.0	255.0	252.0	209.0	175.0	135.0	119.0
ZINC000028960556	0	1	24.7848487593018	2.488320266921899	4.867301748756686	24.7848487593018	1.304465724173779	3.9198923487770303	3.715677729153053	0.1955619857448975	1.954414978162131	142.7703260709436	7.514227687944401	5.603091113860693	10	11	37	19	0	0	2	18	17	2	0	0	0	0	0	0	0	212.0	225.0	276.0	282.0	227.0	189.0	149.0	113.0	87.0	120.0	153.0	241.0	255.0	252.0	209.0	175.0	135.0	119.0
ZINC000029042654	0	1	29.87601548352937	2.6451607985536976	5.08087054641981	29.87601548352937	1.3580007037967898	4.085617566606316	3.6891963699447023	0.1676907440883955	2.093866008775063	226.05211552282933	10.275096160128609	6.209222932711079	11	11	42	22	0	0	4	20	18	2	1	1	0	0	0	0	0	242.44444444444449	264.0	378.6666666666666	410.6666666666666	378.0	331.66666666666663	225.0	151.0	77.33333333333334	144.0	195.0	307.0	355.0	352.0	332.0	296.0	249.0	172.0
ZINC000029042656	0	1	29.87601548352937	2.6451607985536976	5.08087054641981	29.87601548352937	1.3580007037967898	4.085617566606316	3.6891963699447023	0.1676907440883955	2.093866008775063	226.05211552282933	10.275096160128609	6.209222932711079	11	11	38	22	0	0	5	16	17	2	2	1	0	0	0	0	0	284.44444444444446	304.0	437.6666666666666	482.6666666666666	437.0	394.6666666666666	275.6666666666667	189.66666666666669	104.0	140.0	187.0	285.0	320.0	314.0	295.0	259.0	213.0	142.0
ZINC000029042658	0	1	24.17318882627915	2.6361410820012257	4.981322931763907	24.17318882627915	1.342954934793286	3.8792784465272767	3.3897682721555755	0.1883204595641986	1.8085482276617888	159.04715716623036	8.835953175901686	5.656987409100566	5	5	36	18	0	0	4	18	14	2	1	1	0	0	0	0	0	192.44444444444449	199.0	276.66666666666663	293.66666666666663	260.0	203.66666666666663	102.33333333333334	49.33333333333333	13.333333333333334	116.0	157.0	242.0	270.0	258.0	229.0	192.0	151.0	86.0
ZINC000029042659	0	1	29.85978025101571	2.639387297079511	5.046013833942644	29.85978025101571	1.3572627386825322	4.085436385651527	3.588894665059962	0.1631315756845437	2.0663016227147986	285.0808178849189	12.95821899476904	6.441230071960146	11	11	42	22	0	0	4	20	18	2	1	1	0	0	0	0	0	242.44444444444449	258.0	361.6666666666666	375.6666666666666	335.0	299.66666666666663	220.66666666666669	180.0	121.66666666666669	144.0	194.0	306.0	348.0	341.0	315.0	270.0	236.0	174.0
ZINC000029042661	0	2	28.39041026332601	2.6487965653962	5.0091372510473375	28.39041026332601	1.3519242982536197	4.048070182549682	3.705465851617727	0.1764507548389393	2.05174633150254	191.5399736751	9.120951127385712	5.997033871384708	11	11	39	21	0	0	4	18	17	2	1	1	0	0	0	0	0	234.44444444444449	250.0	360.6666666666666	386.6666666666666	366.0	302.3333333333333	220.3333333333333	135.0	64.0	138.0	188.0	296.0	327.0	322.0	295.0	253.0	205.0	133.0
ZINC000029042663	0	2	28.39041026332601	2.6487965653962	5.0091372510473375	28.39041026332601	1.3519242982536197	4.048070182549682	3.705465851617727	0.1764507548389393	2.05174633150254	191.5399736751	9.120951127385712	5.997033871384708	11	11	39	21	0	0	4	18	17	2	1	1	0	0	0	0	0	234.44444444444449	250.0	360.6666666666666	386.6666666666666	366.0	302.3333333333333	220.3333333333333	135.0	64.0	138.0	188.0	296.0	327.0	322.0	295.0	253.0	205.0	133.0
ZINC000029042739	0	1	24.238974327673457	2.6347157761775395	4.965696170457596	24.238974327673457	1.275735490930182	3.895214364813692	3.354389321719	0.1765468064062631	1.852123619676313	202.58172751637423	10.662196185072329	5.952997283970825	5	5	35	19	0	0	4	16	15	2	1	1	0	0	0	0	0	220.44444444444449	211.0	281.66666666666663	319.66666666666663	325.0	286.66666666666663	164.66666666666666	101.33333333333331	40.0	112.0	147.0	222.0	243.0	256.0	230.0	186.0	135.0	63.0
ZINC000029042741	0	1	22.315706958131404	2.632739255508927	4.954145185858714	22.315706958131404	1.2397614976739668	3.851847668790189	3.316197898886101	0.1842332166047834	1.786605580396227	169.72196848471313	9.42899824915073	5.721948283594112	5	5	35	18	0	0	5	17	13	2	1	1	1	0	0	0	1	236.44444444444449	210.0	275.66666666666663	296.6666666666667	269.0	248.66666666666669	144.0	98.66666666666666	60.0	111.0	143.0	221.0	235.0	245.0	217.0	174.0	130.0	62.0
ZINC000029042742	0	1	26.439319523400844	2.635519528780919	4.974763362319721	26.439319523400844	1.2590152154000402	3.987668822464008	3.4020529580802186	0.1620025218133437	1.966316405330922	310.0489224781211	14.764234403720051	6.478667444202731	5	5	42	21	0	0	6	21	15	2	2	1	1	0	0	0	1	280.44444444444446	237.0	305.66666666666663	354.66666666666663	356.0	382.6666666666666	288.66666666666663	178.0	108.0	127.0	164.0	255.0	280.0	302.0	298.0	259.0	226.0	142.0
ZINC000029042745	0	1	25.71338358414033	2.634812748682	4.966990740081494	25.71338358414033	1.2856691792070165	3.940536216469967	3.3659161806488105	0.1682958090324405	1.9068473742504752	289.782669618091	14.48913348090455	6.362278407478556	5	5	40	20	0	0	5	20	15	2	2	1	0	0	0	0	0	236.44444444444449	213.0	279.66666666666663	324.66666666666663	320.0	310.66666666666663	198.66666666666663	124.0	68.0	120.0	157.0	242.0	266.0	283.0	272.0	228.0	192.0	117.0
ZINC000029042747	0	1	21.628472109482907	2.6320962609675567	4.947011947022524	21.628472109482907	1.2722630652637004	3.7976695032126697	3.282176367464885	0.1930691980861697	1.719134980087856	146.8447278152007	8.637925165600041	5.5200040062250695	5	5	33	17	0	0	4	16	13	2	1	1	0	0	0	0	0	192.44444444444449	186.0	249.66666666666669	266.66666666666663	239.0	188.66666666666663	90.0	50.66666666666666	20.0	104.0	136.0	208.0	222.0	228.0	197.0	149.0	104.0	41.0
ZINC000029042819	0	1	23.158595056212604	2.632184926593972	4.9482094429478085	23.158595056212604	1.2865886142340337	3.847521137919207	3.2931652968331213	0.18295362760184	1.7796358634632472	238.08571261010457	13.226984033894698	6.060417410757069	5	5	38	18	0	0	5	20	13	2	2	1	0	0	0	0	0	208.44444444444449	188.0	247.66666666666663	273.6666666666667	239.0	205.66666666666663	111.0	70.33333333333333	48.0	112.0	146.0	228.0	245.0	252.0	236.0	185.0	155.0	92.0
ZINC000029042823	0	1	25.148478293729724	2.6452330731190905	4.979528380769629	25.148478293729724	1.323604120722617	3.956568259196893	3.535615439143125	0.186085023112796	1.9047412691350027	159.87107941678468	8.41426733772551	5.7162216229671765	5	5	39	19	0	0	4	20	15	2	1	1	0	0	0	0	0	196.44444444444449	204.0	274.66666666666663	306.66666666666663	298.0	229.66666666666663	118.33333333333331	62.66666666666666	13.333333333333332	124.0	169.0	253.0	279.0	295.0	287.0	245.0	189.0	101.0
ZINC000029042825	0	1	24.238974327673457	2.6347157761775395	4.965696170457596	24.238974327673457	1.275735490930182	3.895214364813692	3.354389321719	0.1765468064062631	1.852123619676313	202.58172751637423	10.662196185072329	5.952997283970825	5	5	37	19	0	0	4	18	15	2	1	1	0	0	0	0	0	208.44444444444449	203.0	274.66666666666663	308.66666666666663	305.0	260.66666666666663	144.66666666666666	86.66666666666666	33.33333333333333	114.0	150.0	228.0	252.0	266.0	244.0	204.0	154.0	82.0
ZINC000029042827	0	1	25.71338358414033	2.634812748682	4.966990740081494	25.71338358414033	1.2856691792070165	3.940536216469967	3.3659161806488105	0.1682958090324405	1.9068473742504752	289.782669618091	14.48913348090455	6.362278407478556	5	5	42	20	0	0	5	22	15	2	2	1	0	0	0	0	0	224.44444444444449	205.0	272.66666666666663	313.66666666666663	302.0	283.66666666666663	174.66666666666666	108.33333333333331	61.33333333333333	122.0	160.0	248.0	275.0	293.0	286.0	249.0	214.0	139.0
ZINC000029042829	0	1	24.238974327673457	2.6347157761775395	4.965696170457596	24.238974327673457	1.275735490930182	3.895214364813692	3.354389321719	0.1765468064062631	1.852123619676313	202.58172751637423	10.662196185072329	5.952997283970825	5	5	39	19	0	0	4	20	15	2	1	1	0	0	0	0	0	196.44444444444449	195.0	267.66666666666663	297.66666666666663	286.0	236.66666666666663	125.66666666666666	72.0	26.666666666666664	116.0	153.0	234.0	261.0	276.0	258.0	223.0	175.0	102.0
[truncated: 3,387 more rows]
[truncated: 1,239 more columns]
