# Supplementary material for: Machine Learning Tool for New Selective Serotonin and Serotonin–Norepinephrine Reuptake Inhibitors
Source: Molecules. 2025 Jan 31;30(3):637. doi: 10.3390/molecules30030637 (PMC11819831; doi:10.3390/molecules30030637)
Supplement: Supplementary file 1 [file molecules-30-00637-s001.zip › SERT_pIC50_mordred.csv]

id	nAcid	nBase	SpAbs_A	SpMax_A	SpDiam_A	SpAD_A	SpMAD_A	LogEE_A	VE1_A	VE2_A	VE3_A	VR1_A	VR2_A	VR3_A	nAromAtom	nAromBond	nAtom	nHeavyAtom	nSpiro	nBridgehead	nHetero	nH	nC	nN	nO	nS	nF	nCl	nBr	nI	nX	ATS0dv	ATS1dv	ATS2dv	ATS3dv	ATS4dv	ATS5dv	ATS6dv	ATS7dv	ATS8dv	ATS0d	ATS1d	ATS2d	ATS3d	ATS4d	ATS5d	ATS6d	ATS7d	ATS8d
CHEMBL43064	0	2	29.99689181864248	2.451041960305906	4.864623395053362	29.99689181864248	1.2993206416956524	4.047111926601679	4.093717084472604	0.18380090892098597	2.216240569692194	822.7824919815527	22.673954562903376	6.09273149807732	18	18	56	28	0	0	2	28	26	2	0	0	0	0	0	0	0	280.0	304.0	391.0	390.0	350.0	362.0	320.0	260.0	201.0	170.0	220.0	350.0	412.0	418.0	411.0	406.0	372.0	286.0
51432453	0	1	29.99689181864248	2.451041960305906	4.864623395053362	29.99689181864248	1.2993206416956524	4.047111926601679	4.093717084472604	0.18380090892098597	2.216240569692194	822.7824919815527	22.673954562903376	6.09273149807732	6	6	32	15	0	2	2	17	13	1	1	0	0	0	0	0	0	156.0	166.0	215.0	180.0	132.0	101.0	96.0	66.0	24.0	97.0	129.0	214.0	237.0	187.0	137.0	130.0	113.0	72.0
1354015	0	1	29.99689181864248	2.451041960305906	4.864623395053362	29.99689181864248	1.2993206416956524	4.047111926601679	4.093717084472604	0.18380090892098597	2.216240569692194	822.7824919815527	22.673954562903376	6.09273149807732	9	10	27	14	0	0	2	13	12	1	1	0	0	0	0	0	0	168.0	187.0	268.0	243.0	166.0	68.0	36.0	6.0	0.0	89.0	117.0	189.0	213.0	190.0	117.0	79.0	46.0	15.0
1354011	0	1	29.99689181864248	2.451041960305906	4.864623395053362	29.99689181864248	1.2993206416956524	4.047111926601679	4.093717084472604	0.18380090892098597	2.216240569692194	822.7824919815527	22.673954562903376	6.09273149807732	9	10	27	14	0	0	2	13	12	1	1	0	0	0	0	0	0	168.0	187.0	264.0	239.0	160.0	70.0	42.0	12.0	0.0	89.0	117.0	189.0	214.0	190.0	121.0	79.0	45.0	12.0
CHEMBL1813477	0	1	29.99689181864248	2.451041960305906	4.864623395053362	29.99689181864248	1.2993206416956524	4.047111926601679	4.093717084472604	0.18380090892098597	2.216240569692194	822.7824919815527	22.673954562903376	6.09273149807732	10	11	37	18	0	0	1	19	17	1	0	0	0	0	0	0	0	172.0	204.0	295.0	269.0	205.0	164.0	124.0	81.0	30.0	123.0	168.0	289.0	333.0	290.0	246.0	191.0	140.0	94.0
CHEMBL1813476	0	1	29.99689181864248	2.451041960305906	4.864623395053362	29.99689181864248	1.2993206416956524	4.047111926601679	4.093717084472604	0.18380090892098597	2.216240569692194	822.7824919815527	22.673954562903376	6.09273149807732	10	11	37	18	0	0	1	19	17	1	0	0	0	0	0	0	0	172.0	204.0	295.0	269.0	205.0	164.0	124.0	81.0	30.0	123.0	168.0	289.0	333.0	290.0	246.0	191.0	140.0	94.0
50968344	0	1	29.99689181864248	2.451041960305906	4.864623395053362	29.99689181864248	1.2993206416956524	4.047111926601679	4.093717084472604	0.18380090892098597	2.216240569692194	822.7824919815527	22.673954562903376	6.09273149807732	16	17	41	22	0	0	2	19	20	1	1	0	0	0	0	0	0	250.0	275.0	365.0	366.0	326.0	309.0	294.0	241.0	159.0	137.0	179.0	274.0	308.0	293.0	288.0	287.0	260.0	197.0
CHEMBL2171417	0	1	29.99689181864248	2.451041960305906	4.864623395053362	29.99689181864248	1.2993206416956524	4.047111926601679	4.093717084472604	0.18380090892098597	2.216240569692194	822.7824919815527	22.673954562903376	6.09273149807732	16	17	43	23	0	0	3	20	20	1	1	0	0	1	0	0	1	250.44444444444449	275.0	365.0	366.0	326.0	309.0	294.0	241.0	159.0	138.0	179.0	274.0	308.0	293.0	288.0	287.0	260.0	197.0
51380949	0	1	29.99689181864248	2.451041960305906	4.864623395053362	29.99689181864248	1.2993206416956524	4.047111926601679	4.093717084472604	0.18380090892098597	2.216240569692194	822.7824919815527	22.673954562903376	6.09273149807732	6	6	47	24	0	0	8	23	16	2	3	0	1	2	0	0	3	326.0493827160494	274.1111111111111	368.44444444444446	410.1111111111111	315.1111111111111	343.33333333333337	347.0	335.66666666666663	198.77777777777777	135.0	169.0	264.0	316.0	315.0	294.0	282.0	247.0	185.0
51380941	0	1	29.99689181864248	2.451041960305906	4.864623395053362	29.99689181864248	1.2993206416956524	4.047111926601679	4.093717084472604	0.18380090892098597	2.216240569692194	822.7824919815527	22.673954562903376	6.09273149807732	6	6	50	25	0	0	8	25	17	2	3	0	1	2	0	0	3	334.0493827160494	289.1111111111111	390.44444444444446	423.1111111111111	320.1111111111111	351.33333333333337	366.0	359.66666666666663	215.77777777777777	145.0	179.0	286.0	340.0	341.0	318.0	307.0	274.0	226.0
CHEMBL221753	1	1	29.99689181864248	2.451041960305906	4.864623395053362	29.99689181864248	1.2993206416956524	4.047111926601679	4.093717084472604	0.18380090892098597	2.216240569692194	822.7824919815527	22.673954562903376	6.09273149807732	12	12	73	31	0	0	4	42	27	1	2	0	0	1	0	0	1	280.7901234567901	278.0	329.0	332.0	264.0	246.0	230.0	202.0	184.0	192.0	227.0	408.0	429.0	503.0	417.0	408.0	319.0	275.0
CHEMBL1201237	0	1	29.99689181864248	2.451041960305906	4.864623395053362	29.99689181864248	1.2993206416956524	4.047111926601679	4.093717084472604	0.18380090892098597	2.216240569692194	822.7824919815527	22.673954562903376	6.09273149807732	6	6	46	21	0	0	4	25	17	1	3	0	0	0	0	0	0	252.0	237.0	308.0	336.0	280.0	233.0	168.0	163.0	149.0	131.0	160.0	270.0	293.0	283.0	241.0	210.0	197.0	166.0
CHEMBL305660	0	1	29.99689181864248	2.451041960305906	4.864623395053362	29.99689181864248	1.2993206416956524	4.047111926601679	4.093717084472604	0.18380090892098597	2.216240569692194	822.7824919815527	22.673954562903376	6.09273149807732	18	18	74	35	0	0	3	39	32	1	2	0	0	0	0	0	0	368.0	380.0	496.0	501.0	456.0	439.0	400.0	348.0	275.0	219.0	277.0	455.0	527.0	533.0	511.0	509.0	477.0	421.0
50606908	0	1	29.99689181864248	2.451041960305906	4.864623395053362	29.99689181864248	1.2993206416956524	4.047111926601679	4.093717084472604	0.18380090892098597	2.216240569692194	822.7824919815527	22.673954562903376	6.09273149807732	12	12	68	31	0	0	6	37	25	5	1	0	0	0	0	0	0	350.0	368.0	481.0	457.0	367.0	327.0	252.0	216.0	212.0	197.0	240.0	408.0	464.0	474.0	456.0	394.0	351.0	292.0
CHEMBL1271816	0	1	29.99689181864248	2.451041960305906	4.864623395053362	29.99689181864248	1.2993206416956524	4.047111926601679	4.093717084472604	0.18380090892098597	2.216240569692194	822.7824919815527	22.673954562903376	6.09273149807732	12	12	70	32	0	0	7	38	25	5	1	0	0	1	0	0	1	350.44444444444446	368.0	481.0	457.0	367.0	327.0	252.0	216.0	212.0	198.0	240.0	408.0	464.0	474.0	456.0	394.0	351.0	292.0
50589950	0	1	29.99689181864248	2.451041960305906	4.864623395053362	29.99689181864248	1.2993206416956524	4.047111926601679	4.093717084472604	0.18380090892098597	2.216240569692194	822.7824919815527	22.673954562903376	6.09273149807732	11	11	62	30	0	0	7	32	23	4	1	0	0	2	0	0	2	315.2098765432099	334.22222222222223	436.6666666666667	390.60493827160496	324.6666666666667	250.22222222222223	238.0	199.44444444444449	200.11111111111111	188.0	233.0	389.0	429.0	427.0	402.0	329.0	306.0	261.0
CHEMBL1213673	0	1	29.99689181864248	2.451041960305906	4.864623395053362	29.99689181864248	1.2993206416956524	4.047111926601679	4.093717084472604	0.18380090892098597	2.216240569692194	822.7824919815527	22.673954562903376	6.09273149807732	11	11	64	31	0	0	8	33	23	4	1	0	0	3	0	0	3	315.6543209876544	334.22222222222223	436.6666666666667	390.60493827160496	324.6666666666667	250.22222222222223	238.0	199.44444444444449	200.11111111111111	189.0	233.0	389.0	429.0	427.0	402.0	329.0	306.0	261.0
50589947	0	1	29.99689181864248	2.451041960305906	4.864623395053362	29.99689181864248	1.2993206416956524	4.047111926601679	4.093717084472604	0.18380090892098597	2.216240569692194	822.7824919815527	22.673954562903376	6.09273149807732	11	11	62	30	0	0	7	32	23	4	1	0	0	2	0	0	2	321.2098765432099	343.22222222222223	452.6666666666666	411.60493827160496	341.6666666666667	280.22222222222223	247.0	218.44444444444449	216.11111111111111	190.0	235.0	398.0	441.0	453.0	419.0	354.0	306.0	266.0
CHEMBL1214597	0	1	29.99689181864248	2.451041960305906	4.864623395053362	29.99689181864248	1.2993206416956524	4.047111926601679	4.093717084472604	0.18380090892098597	2.216240569692194	822.7824919815527	22.673954562903376	6.09273149807732	11	11	64	31	0	0	8	33	23	4	1	0	0	3	0	0	3	321.6543209876544	343.22222222222223	452.6666666666667	411.60493827160496	341.66666666666663	280.2222222222222	247.0	218.44444444444449	216.11111111111111	191.0	235.0	398.0	441.0	453.0	419.0	354.0	306.0	266.0
CHEMBL990	0	1	29.99689181864248	2.451041960305906	4.864623395053362	29.99689181864248	1.2993206416956524	4.047111926601679	4.093717084472604	0.18380090892098597	2.216240569692194	822.7824919815527	22.673954562903376	6.09273149807732	16	17	51	24	0	0	1	27	23	1	0	0	0	0	0	0	0	232.0	260.0	339.0	326.0	252.0	209.0	186.0	190.0	179.0	153.0	187.0	318.0	345.0	360.0	304.0	282.0	233.0	234.0
50606907	0	1	29.99689181864248	2.451041960305906	4.864623395053362	29.99689181864248	1.2993206416956524	4.047111926601679	4.093717084472604	0.18380090892098597	2.216240569692194	822.7824919815527	22.673954562903376	6.09273149807732	12	12	68	31	0	0	6	37	25	5	1	0	0	0	0	0	0	350.0	368.0	487.0	463.0	361.0	321.0	252.0	216.0	212.0	197.0	240.0	408.0	461.0	474.0	450.0	394.0	360.0	292.0
CHEMBL1271873	0	1	29.99689181864248	2.451041960305906	4.864623395053362	29.99689181864248	1.2993206416956524	4.047111926601679	4.093717084472604	0.18380090892098597	2.216240569692194	822.7824919815527	22.673954562903376	6.09273149807732	12	12	70	32	0	0	7	38	25	5	1	0	0	1	0	0	1	350.44444444444446	368.0	487.0	463.0	361.0	321.0	252.0	216.0	212.0	198.0	240.0	408.0	461.0	474.0	450.0	394.0	360.0	292.0
50606906	0	1	29.99689181864248	2.451041960305906	4.864623395053362	29.99689181864248	1.2993206416956524	4.047111926601679	4.093717084472604	0.18380090892098597	2.216240569692194	822.7824919815527	22.673954562903376	6.09273149807732	12	12	65	30	0	0	6	35	24	5	1	0	0	0	0	0	0	346.0	364.0	483.0	465.0	361.0	339.0	260.0	224.0	238.0	191.0	232.0	395.0	445.0	458.0	434.0	378.0	347.0	276.0
CHEMBL1271874	0	1	29.99689181864248	2.451041960305906	4.864623395053362	29.99689181864248	1.2993206416956524	4.047111926601679	4.093717084472604	0.18380090892098597	2.216240569692194	822.7824919815527	22.673954562903376	6.09273149807732	12	12	67	31	0	0	7	36	24	5	1	0	0	1	0	0	1	346.44444444444446	364.0	483.0	465.0	361.0	339.0	260.0	224.0	238.0	192.0	232.0	395.0	445.0	458.0	434.0	378.0	347.0	276.0
50551582	0	1	29.99689181864248	2.451041960305906	4.864623395053362	29.99689181864248	1.2993206416956524	4.047111926601679	4.093717084472604	0.18380090892098597	2.216240569692194	822.7824919815527	22.673954562903376	6.09273149807732	12	12	49	25	0	0	5	24	20	2	1	0	2	0	0	0	2	352.0	326.0	464.0	504.0	488.0	508.0	444.0	357.0	233.0	158.0	200.0	343.0	391.0	441.0	412.0	418.0	321.0	260.0
CHEMBL603109	0	1	29.99689181864248	2.451041960305906	4.864623395053362	29.99689181864248	1.2993206416956524	4.047111926601679	4.093717084472604	0.18380090892098597	2.216240569692194	822.7824919815527	22.673954562903376	6.09273149807732	12	12	51	26	0	0	6	25	20	2	1	0	2	1	0	0	3	352.44444444444446	326.0	464.0	504.0	488.0	508.0	444.0	357.0	233.0	159.0	200.0	343.0	391.0	441.0	412.0	418.0	321.0	260.0
50551583	0	1	29.99689181864248	2.451041960305906	4.864623395053362	29.99689181864248	1.2993206416956524	4.047111926601679	4.093717084472604	0.18380090892098597	2.216240569692194	822.7824919815527	22.673954562903376	6.09273149807732	12	12	49	25	0	0	5	24	20	2	1	0	2	0	0	0	2	352.0	326.0	464.0	505.0	495.0	514.0	492.0	397.0	219.0	158.0	200.0	343.0	390.0	443.0	412.0	425.0	325.0	254.0
CHEMBL603920	0	1	29.99689181864248	2.451041960305906	4.864623395053362	29.99689181864248	1.2993206416956524	4.047111926601679	4.093717084472604	0.18380090892098597	2.216240569692194	822.7824919815527	22.673954562903376	6.09273149807732	12	12	51	26	0	0	6	25	20	2	1	0	2	1	0	0	3	352.44444444444446	326.0	464.0	505.0	495.0	514.0	492.0	397.0	219.0	159.0	200.0	343.0	390.0	443.0	412.0	425.0	325.0	254.0
50551581	0	1	29.99689181864248	2.451041960305906	4.864623395053362	29.99689181864248	1.2993206416956524	4.047111926601679	4.093717084472604	0.18380090892098597	2.216240569692194	822.7824919815527	22.673954562903376	6.09273149807732	12	12	49	25	0	0	5	24	20	2	1	0	2	0	0	0	2	352.0	326.0	465.0	516.0	522.0	511.0	522.0	409.0	197.0	158.0	200.0	344.0	389.0	442.0	410.0	427.0	322.0	261.0
CHEMBL600424	0	1	29.99689181864248	2.451041960305906	4.864623395053362	29.99689181864248	1.2993206416956524	4.047111926601679	4.093717084472604	0.18380090892098597	2.216240569692194	822.7824919815527	22.673954562903376	6.09273149807732	12	12	51	26	0	0	6	25	20	2	1	0	2	1	0	0	3	352.44444444444446	326.0	465.0	516.0	522.0	511.0	522.0	409.0	197.0	159.0	200.0	344.0	389.0	442.0	410.0	427.0	322.0	261.0
50551576	0	1	29.99689181864248	2.451041960305906	4.864623395053362	29.99689181864248	1.2993206416956524	4.047111926601679	4.093717084472604	0.18380090892098597	2.216240569692194	822.7824919815527	22.673954562903376	6.09273149807732	12	12	49	24	0	0	4	25	20	2	1	0	1	0	0	0	1	296.0	292.0	415.0	447.0	423.0	442.0	416.0	295.0	131.0	153.0	195.0	336.0	383.0	434.0	401.0	411.0	313.0	248.0
CHEMBL601880	0	1	29.99689181864248	2.451041960305906	4.864623395053362	29.99689181864248	1.2993206416956524	4.047111926601679	4.093717084472604	0.18380090892098597	2.216240569692194	822.7824919815527	22.673954562903376	6.09273149807732	12	12	51	25	0	0	5	26	20	2	1	0	1	1	0	0	2	296.44444444444446	292.0	415.0	447.0	423.0	442.0	416.0	295.0	131.0	154.0	195.0	336.0	383.0	434.0	401.0	411.0	313.0	248.0
50551580	0	1	29.99689181864248	2.451041960305906	4.864623395053362	29.99689181864248	1.2993206416956524	4.047111926601679	4.093717084472604	0.18380090892098597	2.216240569692194	822.7824919815527	22.673954562903376	6.09273149807732	12	12	49	23	0	0	3	26	20	2	1	0	0	0	0	0	0	240.0	258.0	366.0	392.0	373.0	373.0	310.0	181.0	65.0	148.0	190.0	329.0	377.0	426.0	392.0	395.0	304.0	235.0
CHEMBL600220	0	1	29.99689181864248	2.451041960305906	4.864623395053362	29.99689181864248	1.2993206416956524	4.047111926601679	4.093717084472604	0.18380090892098597	2.216240569692194	822.7824919815527	22.673954562903376	6.09273149807732	12	12	51	24	0	0	4	27	20	2	1	0	0	1	0	0	1	240.44444444444449	258.0	366.0	392.0	373.0	373.0	310.0	181.0	65.0	149.0	190.0	329.0	377.0	426.0	392.0	395.0	304.0	235.0
50551585	0	1	29.99689181864248	2.451041960305906	4.864623395053362	29.99689181864248	1.2993206416956524	4.047111926601679	4.093717084472604	0.18380090892098597	2.216240569692194	822.7824919815527	22.673954562903376	6.09273149807732	12	12	49	25	0	0	5	24	20	2	1	0	2	0	0	0	2	352.0	327.0	476.0	543.0	516.0	518.0	518.0	383.0	208.0	158.0	201.0	345.0	395.0	446.0	415.0	423.0	319.0	252.0
CHEMBL598614	0	1	29.99689181864248	2.451041960305906	4.864623395053362	29.99689181864248	1.2993206416956524	4.047111926601679	4.093717084472604	0.18380090892098597	2.216240569692194	822.7824919815527	22.673954562903376	6.09273149807732	12	12	51	26	0	0	6	25	20	2	1	0	2	1	0	0	3	352.44444444444446	327.0	476.0	543.0	516.0	518.0	518.0	383.0	208.0	159.0	201.0	345.0	395.0	446.0	415.0	423.0	319.0	252.0
50551584	0	1	29.99689181864248	2.451041960305906	4.864623395053362	29.99689181864248	1.2993206416956524	4.047111926601679	4.093717084472604	0.18380090892098597	2.216240569692194	822.7824919815527	22.673954562903376	6.09273149807732	12	12	49	24	0	0	4	25	20	2	1	0	1	0	0	0	1	296.0	293.0	427.0	488.0	466.0	449.0	411.0	255.0	93.0	153.0	196.0	338.0	389.0	438.0	406.0	406.0	310.0	239.0
CHEMBL591928	0	1	29.99689181864248	2.451041960305906	4.864623395053362	29.99689181864248	1.2993206416956524	4.047111926601679	4.093717084472604	0.18380090892098597	2.216240569692194	822.7824919815527	22.673954562903376	6.09273149807732	12	12	51	25	0	0	5	26	20	2	1	0	1	1	0	0	2	296.44444444444446	293.0	427.0	488.0	466.0	449.0	411.0	255.0	93.0	154.0	196.0	338.0	389.0	438.0	406.0	406.0	310.0	239.0
50514658	0	1	29.99689181864248	2.451041960305906	4.864623395053362	29.99689181864248	1.2993206416956524	4.047111926601679	4.093717084472604	0.18380090892098597	2.216240569692194	822.7824919815527	22.673954562903376	6.09273149807732	12	12	87	42	0	0	8	45	34	3	3	0	2	0	0	0	2	548.0	501.0	734.0	784.0	758.0	725.0	707.0	686.0	572.0	271.0	356.0	606.0	743.0	783.0	782.0	771.0	741.0	644.0
CHEMBL2112075	0	1	29.99689181864248	2.451041960305906	4.864623395053362	29.99689181864248	1.2993206416956524	4.047111926601679	4.093717084472604	0.18380090892098597	2.216240569692194	822.7824919815527	22.673954562903376	6.09273149807732	16	17	56	30	0	0	6	26	24	2	2	0	0	2	0	0	2	344.0493827160494	348.1111111111111	448.44444444444446	479.55555555555554	381.8888888888889	309.55555555555554	303.33333333333337	298.44444444444446	259.1111111111111	174.0	213.0	340.0	370.0	368.0	339.0	320.0	309.0	267.0
CHEMBL418971	0	0	29.99689181864248	2.451041960305906	4.864623395053362	29.99689181864248	1.2993206416956524	4.047111926601679	4.093717084472604	0.18380090892098597	2.216240569692194	822.7824919815527	22.673954562903376	6.09273149807732	12	12	33	17	0	0	2	16	15	0	2	0	0	0	0	0	0	204.0	212.0	273.0	248.0	180.0	160.0	144.0	108.0	76.0	104.0	126.0	202.0	228.0	215.0	192.0	154.0	90.0	57.0
50551571	0	1	29.99689181864248	2.451041960305906	4.864623395053362	29.99689181864248	1.2993206416956524	4.047111926601679	4.093717084472604	0.18380090892098597	2.216240569692194	822.7824919815527	22.673954562903376	6.09273149807732	12	12	52	25	0	0	4	27	21	2	1	0	1	0	0	0	1	298.0	293.0	415.0	462.0	446.0	457.0	438.0	321.0	164.0	157.0	203.0	344.0	407.0	445.0	450.0	432.0	370.0	274.0
CHEMBL606174	0	1	29.99689181864248	2.451041960305906	4.864623395053362	29.99689181864248	1.2993206416956524	4.047111926601679	4.093717084472604	0.18380090892098597	2.216240569692194	822.7824919815527	22.673954562903376	6.09273149807732	12	12	54	26	0	0	5	28	21	2	1	0	1	1	0	0	2	298.44444444444446	293.0	415.0	462.0	446.0	457.0	438.0	321.0	164.0	158.0	203.0	344.0	407.0	445.0	450.0	432.0	370.0	274.0
CHEMBL1419	0	1	29.99689181864248	2.451041960305906	4.864623395053362	29.99689181864248	1.2993206416956524	4.047111926601679	4.093717084472604	0.18380090892098597	2.216240569692194	822.7824919815527	22.673954562903376	6.09273149807732	6	6	45	19	0	0	2	26	17	1	0	0	0	1	0	0	1	147.60493827160494	164.11111111111111	205.66666666666663	219.66666666666669	193.11111111111111	145.11111111111111	87.44444444444444	39.0	11.88888888888889	124.0	158.0	273.0	316.0	350.0	350.0	297.0	225.0	102.0
CHEMBL2386162	0	1	29.99689181864248	2.451041960305906	4.864623395053362	29.99689181864248	1.2993206416956524	4.047111926601679	4.093717084472604	0.18380090892098597	2.216240569692194	822.7824919815527	22.673954562903376	6.09273149807732	6	6	46	20	0	0	4	26	16	2	2	0	0	0	0	0	0	226.0	224.0	298.0	278.0	232.0	205.0	175.0	133.0	79.0	124.0	154.0	259.0	286.0	287.0	289.0	282.0	268.0	184.0
CHEMBL3216746	0	1	29.99689181864248	2.451041960305906	4.864623395053362	29.99689181864248	1.2993206416956524	4.047111926601679	4.093717084472604	0.18380090892098597	2.216240569692194	822.7824919815527	22.673954562903376	6.09273149807732	11	11	74	33	0	0	8	41	25	5	1	0	0	2	0	0	2	338.8888888888889	358.0	477.0	432.0	360.0	267.0	252.0	231.0	216.0	199.0	245.0	418.0	469.0	493.0	465.0	413.0	367.0	300.0
CHEMBL3215853	0	1	29.99689181864248	2.451041960305906	4.864623395053362	29.99689181864248	1.2993206416956524	4.047111926601679	4.093717084472604	0.18380090892098597	2.216240569692194	822.7824919815527	22.673954562903376	6.09273149807732	11	11	73	34	0	0	10	39	24	5	1	0	0	4	0	0	4	338.9382716049383	357.1111111111111	475.44444444444446	430.22222222222223	358.2222222222222	266.1111111111111	251.1111111111111	229.88888888888889	215.5555555555556	197.0	242.0	406.0	454.0	472.0	438.0	398.0	343.0	279.0
CHEMBL3216744	0	1	29.99689181864248	2.451041960305906	4.864623395053362	29.99689181864248	1.2993206416956524	4.047111926601679	4.093717084472604	0.18380090892098597	2.216240569692194	822.7824919815527	22.673954562903376	6.09273149807732	11	11	75	34	0	0	9	41	25	5	2	0	0	2	0	0	2	368.8888888888889	377.0	506.0	485.0	414.0	351.0	336.0	311.0	277.0	205.0	252.0	430.0	482.0	514.0	485.0	435.0	390.0	325.0
CHEMBL1306	0	1	29.99689181864248	2.451041960305906	4.864623395053362	29.99689181864248	1.2993206416956524	4.047111926601679	4.093717084472604	0.18380090892098597	2.216240569692194	822.7824919815527	22.673954562903376	6.09273149807732	17	17	67	36	0	0	10	31	26	5	3	0	0	2	0	0	2	459.2098765432099	479.22222222222223	663.1111111111111	616.0	640.9382716049383	646.8888888888889	552.6666666666667	479.6666666666666	432.88888888888886	225.0	287.0	466.0	525.0	526.0	521.0	488.0	405.0	347.0
CHEMBL275742	0	1	29.99689181864248	2.451041960305906	4.864623395053362	29.99689181864248	1.2993206416956524	4.047111926601679	4.093717084472604	0.18380090892098597	2.216240569692194	822.7824919815527	22.673954562903376	6.09273149807732	10	11	40	19	0	0	3	21	16	1	2	0	0	0	0	0	0	216.0	214.0	279.0	298.0	231.0	181.0	155.0	141.0	101.0	113.0	140.0	221.0	241.0	222.0	199.0	173.0	160.0	130.0
51380939	0	1	29.99689181864248	2.451041960305906	4.864623395053362	29.99689181864248	1.2993206416956524	4.047111926601679	4.093717084472604	0.18380090892098597	2.216240569692194	822.7824919815527	22.673954562903376	6.09273149807732	6	6	50	25	0	0	8	25	17	2	3	0	1	2	0	0	3	330.04938271604937	279.1111111111111	364.44444444444446	409.1111111111111	338.1111111111111	359.33333333333337	338.0	327.66666666666663	219.77777777777777	141.0	175.0	276.0	326.0	325.0	306.0	285.0	250.0	194.0
51167351	0	0	29.99689181864248	2.451041960305906	4.864623395053362	29.99689181864248	1.2993206416956524	4.047111926601679	4.093717084472604	0.18380090892098597	2.216240569692194	822.7824919815527	22.673954562903376	6.09273149807732	0	0	132	56	0	2	6	76	50	0	6	0	0	0	0	0	0	586.0	586.0	849.0	1211.0	1455.0	1350.0	1350.0	1278.0	1108.0	378.0	489.0	921.0	1189.0	1428.0	1565.0	1653.0	1719.0	1773.0
CHEMBL6966	0	1	29.99689181864248	2.451041960305906	4.864623395053362	29.99689181864248	1.2993206416956524	4.047111926601679	4.093717084472604	0.18380090892098597	2.216240569692194	822.7824919815527	22.673954562903376	6.09273149807732	12	12	71	33	0	0	6	38	27	2	4	0	0	0	0	0	0	412.0	389.0	505.0	575.0	443.0	389.0	384.0	297.0	248.0	198.0	243.0	403.0	468.0	502.0	508.0	466.0	443.0	383.0
50606909	0	1	29.99689181864248	2.451041960305906	4.864623395053362	29.99689181864248	1.2993206416956524	4.047111926601679	4.093717084472604	0.18380090892098597	2.216240569692194	822.7824919815527	22.673954562903376	6.09273149807732	12	12	65	30	0	0	6	35	24	5	1	0	0	0	0	0	0	342.0	358.0	467.0	441.0	349.0	307.0	240.0	212.0	208.0	187.0	231.0	383.0	442.0	438.0	429.0	373.0	329.0	279.0
CHEMBL1271815	0	1	29.99689181864248	2.451041960305906	4.864623395053362	29.99689181864248	1.2993206416956524	4.047111926601679	4.093717084472604	0.18380090892098597	2.216240569692194	822.7824919815527	22.673954562903376	6.09273149807732	12	12	67	31	0	0	7	36	24	5	1	0	0	1	0	0	1	342.44444444444446	358.0	467.0	441.0	349.0	307.0	240.0	212.0	208.0	188.0	231.0	383.0	442.0	438.0	429.0	373.0	329.0	279.0
50606911	0	1	29.99689181864248	2.451041960305906	4.864623395053362	29.99689181864248	1.2993206416956524	4.047111926601679	4.093717084472604	0.18380090892098597	2.216240569692194	822.7824919815527	22.673954562903376	6.09273149807732	12	12	59	30	0	0	8	29	22	5	1	0	0	2	0	0	2	341.2098765432099	356.22222222222223	463.6666666666667	436.60493827160496	345.6666666666667	305.22222222222223	238.0	210.44444444444449	207.11111111111111	181.0	225.0	359.0	409.0	393.0	378.0	331.0	284.0	252.0
CHEMBL1271756	0	1	29.99689181864248	2.451041960305906	4.864623395053362	29.99689181864248	1.2993206416956524	4.047111926601679	4.093717084472604	0.18380090892098597	2.216240569692194	822.7824919815527	22.673954562903376	6.09273149807732	12	12	61	31	0	0	9	30	22	5	1	0	0	3	0	0	3	341.6543209876543	356.22222222222223	463.6666666666667	436.60493827160496	345.66666666666663	305.2222222222222	238.0	210.44444444444449	207.11111111111111	182.0	225.0	359.0	409.0	393.0	378.0	331.0	284.0	252.0
CHEMBL3216745	0	1	29.99689181864248	2.451041960305906	4.864623395053362	29.99689181864248	1.2993206416956524	4.047111926601679	4.093717084472604	0.18380090892098597	2.216240569692194	822.7824919815527	22.673954562903376	6.09273149807732	17	17	78	37	0	0	8	41	29	5	1	0	0	2	0	0	2	394.8888888888889	430.0	592.0	572.0	494.0	421.0	377.0	307.0	272.0	223.0	279.0	465.0	537.0	556.0	551.0	494.0	448.0	362.0
50551566	0	1	29.99689181864248	2.451041960305906	4.864623395053362	29.99689181864248	1.2993206416956524	4.047111926601679	4.093717084472604	0.18380090892098597	2.216240569692194	822.7824919815527	22.673954562903376	6.09273149807732	12	12	46	23	0	0	4	23	19	2	1	0	1	0	0	0	1	288.0	282.0	396.0	429.0	417.0	426.0	390.0	262.0	109.0	143.0	185.0	309.0	360.0	390.0	382.0	369.0	293.0	186.0
CHEMBL605213	0	1	29.99689181864248	2.451041960305906	4.864623395053362	29.99689181864248	1.2993206416956524	4.047111926601679	4.093717084472604	0.18380090892098597	2.216240569692194	822.7824919815527	22.673954562903376	6.09273149807732	12	12	48	24	0	0	5	24	19	2	1	0	1	1	0	0	2	288.44444444444446	282.0	396.0	429.0	417.0	426.0	390.0	262.0	109.0	144.0	185.0	309.0	360.0	390.0	382.0	369.0	293.0	186.0
50551567	0	1	29.99689181864248	2.451041960305906	4.864623395053362	29.99689181864248	1.2993206416956524	4.047111926601679	4.093717084472604	0.18380090892098597	2.216240569692194	822.7824919815527	22.673954562903376	6.09273149807732	12	12	46	23	0	0	4	23	19	2	1	0	1	0	0	0	1	288.0	281.0	396.0	426.0	404.0	419.0	392.0	273.0	120.0	143.0	185.0	308.0	357.0	384.0	368.0	366.0	280.0	208.0
CHEMBL599609	0	1	29.99689181864248	2.451041960305906	4.864623395053362	29.99689181864248	1.2993206416956524	4.047111926601679	4.093717084472604	0.18380090892098597	2.216240569692194	822.7824919815527	22.673954562903376	6.09273149807732	12	12	48	24	0	0	5	24	19	2	1	0	1	1	0	0	2	288.44444444444446	281.0	396.0	426.0	404.0	419.0	392.0	273.0	120.0	144.0	185.0	308.0	357.0	384.0	368.0	366.0	280.0	208.0
CHEMBL157101	0	0	29.99689181864248	2.451041960305906	4.864623395053362	29.99689181864248	1.2993206416956524	4.047111926601679	4.093717084472604	0.18380090892098597	2.216240569692194	822.7824919815527	22.673954562903376	6.09273149807732	17	17	64	36	0	0	10	28	26	4	4	0	0	2	0	0	2	485.20987654320993	490.2222222222222	677.1111111111111	632.0	633.9382716049383	651.8888888888889	561.1111111111111	495.6666666666666	457.3333333333333	222.0	283.0	454.0	510.0	504.0	497.0	474.0	403.0	338.0
50365693	0	1	29.99689181864248	2.451041960305906	4.864623395053362	29.99689181864248	1.2993206416956524	4.047111926601679	4.093717084472604	0.18380090892098597	2.216240569692194	822.7824919815527	22.673954562903376	6.09273149807732	6	6	41	21	0	0	6	20	15	2	2	0	0	2	0	0	2	235.20987654320987	218.22222222222223	269.8888888888889	280.71604938271605	224.77777777777777	240.3333333333333	222.66666666666663	208.88888888888889	123.33333333333334	122.0	154.0	242.0	291.0	290.0	266.0	256.0	206.0	139.0
50365696	0	1	29.99689181864248	2.451041960305906	4.864623395053362	29.99689181864248	1.2993206416956524	4.047111926601679	4.093717084472604	0.18380090892098597	2.216240569692194	822.7824919815527	22.673954562903376	6.09273149807732	6	6	41	20	0	0	5	21	15	2	2	0	0	1	0	0	1	231.6049382716049	215.1111111111111	269.44444444444446	284.44444444444446	249.11111111111111	256.3333333333333	245.0	152.66666666666666	76.77777777777779	119.0	149.0	241.0	290.0	293.0	265.0	248.0	201.0	132.0
50365692	0	1	29.99689181864248	2.451041960305906	4.864623395053362	29.99689181864248	1.2993206416956524	4.047111926601679	4.093717084472604	0.18380090892098597	2.216240569692194	822.7824919815527	22.673954562903376	6.09273149807732	6	6	38	20	0	0	6	18	14	2	2	0	0	2	0	0	2	231.20987654320987	214.22222222222223	267.8888888888889	282.71604938271605	247.77777777777777	254.3333333333333	243.66666666666669	150.44444444444446	75.8888888888889	116.0	146.0	229.0	275.0	272.0	247.0	227.0	180.0	96.0
51380942	0	1	29.99689181864248	2.451041960305906	4.864623395053362	29.99689181864248	1.2993206416956524	4.047111926601679	4.093717084472604	0.18380090892098597	2.216240569692194	822.7824919815527	22.673954562903376	6.09273149807732	6	6	40	21	0	0	7	19	14	2	2	0	0	3	0	0	3	231.6543209876544	214.22222222222223	267.8888888888889	282.71604938271605	247.77777777777777	254.3333333333333	243.66666666666669	150.44444444444446	75.8888888888889	117.0	146.0	229.0	275.0	272.0	247.0	227.0	180.0	96.0
50365697	0	1	29.99689181864248	2.451041960305906	4.864623395053362	29.99689181864248	1.2993206416956524	4.047111926601679	4.093717084472604	0.18380090892098597	2.216240569692194	822.7824919815527	22.673954562903376	6.09273149807732	6	6	41	20	0	0	5	21	15	2	2	0	0	1	0	0	1	231.6049382716049	215.1111111111111	269.44444444444446	284.22222222222223	248.66666666666663	255.0	245.66666666666663	151.77777777777777	78.11111111111111	119.0	149.0	241.0	290.0	290.0	262.0	236.0	198.0	117.0
CHEMBL311469	0	0	29.99689181864248	2.451041960305906	4.864623395053362	29.99689181864248	1.2993206416956524	4.047111926601679	4.093717084472604	0.18380090892098597	2.216240569692194	822.7824919815527	22.673954562903376	6.09273149807732	12	12	30	17	0	0	2	13	15	1	1	0	0	0	0	0	0	216.0	232.0	313.0	281.0	231.0	174.0	131.0	104.0	66.0	105.0	132.0	215.0	222.0	206.0	151.0	124.0	77.0	61.0
51196833	0	1	29.99689181864248	2.451041960305906	4.864623395053362	29.99689181864248	1.2993206416956524	4.047111926601679	4.093717084472604	0.18380090892098597	2.216240569692194	822.7824919815527	22.673954562903376	6.09273149807732	6	6	37	19	0	0	5	18	14	1	1	0	0	3	0	0	3	179.65432098765433	176.22222222222223	216.8888888888889	223.71604938271605	206.7777777777778	196.77777777777777	138.0	55.66666666666667	22.222222222222225	108.0	137.0	221.0	256.0	250.0	218.0	186.0	128.0	51.0
CHEMBL411	0	0	29.99689181864248	2.451041960305906	4.864623395053362	29.99689181864248	1.2993206416956524	4.047111926601679	4.093717084472604	0.18380090892098597	2.216240569692194	822.7824919815527	22.673954562903376	6.09273149807732	12	12	40	20	0	0	2	20	18	0	2	0	0	0	0	0	0	228.0	240.0	312.0	300.0	240.0	221.0	200.0	162.0	118.0	118.0	145.0	226.0	265.0	262.0	269.0	258.0	207.0	126.0
CHEMBL83	0	1	29.99689181864248	2.451041960305906	4.864623395053362	29.99689181864248	1.2993206416956524	4.047111926601679	4.093717084472604	0.18380090892098597	2.216240569692194	822.7824919815527	22.673954562903376	6.09273149807732	18	18	57	28	0	0	2	29	26	1	1	0	0	0	0	0	0	298.0	320.0	413.0	444.0	422.0	438.0	409.0	327.0	236.0	167.0	207.0	330.0	382.0	403.0	424.0	432.0	390.0	302.0
CHEMBL7002	0	0	29.99689181864248	2.451041960305906	4.864623395053362	29.99689181864248	1.2993206416956524	4.047111926601679	4.093717084472604	0.18380090892098597	2.216240569692194	822.7824919815527	22.673954562903376	6.09273149807732	6	6	46	23	0	0	5	23	18	1	3	1	0	0	0	0	0	278.44444444444446	256.66666666666663	328.66666666666663	302.66666666666663	268.0	250.0	238.66666666666669	190.0	167.33333333333334	143.0	181.0	297.0	317.0	298.0	256.0	224.0	197.0	173.0
50239735	0	2	29.99689181864248	2.451041960305906	4.864623395053362	29.99689181864248	1.2993206416956524	4.047111926601679	4.093717084472604	0.18380090892098597	2.216240569692194	822.7824919815527	22.673954562903376	6.09273149807732	6	6	68	36	0	2	11	32	25	3	3	2	0	2	0	0	2	391.1096810034956	355.1774461028192	519.7114427860696	566.4274921687856	546.4112769485904	469.65339966832505	385.3200663349917	343.8756218905472	305.4112769485904	230.0	303.0	501.0	606.0	599.0	589.0	557.0	502.0	446.0
50239739	0	2	29.99689181864248	2.451041960305906	4.864623395053362	29.99689181864248	1.2993206416956524	4.047111926601679	4.093717084472604	0.18380090892098597	2.216240569692194	822.7824919815527	22.673954562903376	6.09273149807732	6	6	68	35	0	2	10	33	25	3	3	2	1	0	0	0	1	431.8998044602856	369.955223880597	543.8225538971808	590.7114427860696	559.8557213930349	479.8756218905473	397.8756218905473	389.8756218905472	406.85572139303486	225.0	297.0	494.0	600.0	593.0	578.0	545.0	493.0	439.0
CHEMBL3940791	1	1	29.99689181864248	2.451041960305906	4.864623395053362	29.99689181864248	1.2993206416956524	4.047111926601679	4.093717084472604	0.18380090892098597	2.216240569692194	822.7824919815527	22.673954562903376	6.09273149807732	6	6	51	23	0	0	4	28	19	1	2	0	0	1	0	0	1	227.6049382716049	227.11111111111111	299.66666666666663	306.6666666666667	277.1111111111111	287.1111111111111	281.44444444444446	198.22222222222223	108.66666666666669	144.0	185.0	304.0	365.0	401.0	422.0	411.0	347.0	226.0
379177	1	1	29.99689181864248	2.451041960305906	4.864623395053362	29.99689181864248	1.2993206416956524	4.047111926601679	4.093717084472604	0.18380090892098597	2.216240569692194	822.7824919815527	22.673954562903376	6.09273149807732	6	6	50	23	0	0	4	27	19	1	2	0	0	1	0	0	1	251.6049382716049	235.1111111111111	317.66666666666663	318.6666666666667	285.1111111111111	299.1111111111111	303.44444444444446	218.22222222222223	120.66666666666669	143.0	184.0	301.0	361.0	396.0	415.0	401.0	335.0	213.0
1412179	0	1	29.99689181864248	2.451041960305906	4.864623395053362	29.99689181864248	1.2993206416956524	4.047111926601679	4.093717084472604	0.18380090892098597	2.216240569692194	822.7824919815527	22.673954562903376	6.09273149807732	9	10	42	21	0	4	3	21	18	1	2	0	0	0	0	0	0	250.0	287.0	440.0	417.0	361.0	266.0	181.0	139.0	64.0	149.0	205.0	367.0	433.0	408.0	336.0	259.0	199.0	120.0
1412181	0	1	29.99689181864248	2.451041960305906	4.864623395053362	29.99689181864248	1.2993206416956524	4.047111926601679	4.093717084472604	0.18380090892098597	2.216240569692194	822.7824919815527	22.673954562903376	6.09273149807732	9	10	42	21	0	4	3	21	18	1	2	0	0	0	0	0	0	250.0	287.0	440.0	417.0	361.0	266.0	181.0	139.0	64.0	149.0	205.0	367.0	433.0	408.0	336.0	259.0	199.0	120.0
1412183	0	1	29.99689181864248	2.451041960305906	4.864623395053362	29.99689181864248	1.2993206416956524	4.047111926601679	4.093717084472604	0.18380090892098597	2.216240569692194	822.7824919815527	22.673954562903376	6.09273149807732	9	10	42	21	0	4	3	21	18	1	2	0	0	0	0	0	0	250.0	287.0	440.0	417.0	361.0	266.0	181.0	139.0	64.0	149.0	205.0	367.0	433.0	408.0	336.0	259.0	199.0	120.0
50551570	0	1	29.99689181864248	2.451041960305906	4.864623395053362	29.99689181864248	1.2993206416956524	4.047111926601679	4.093717084472604	0.18380090892098597	2.216240569692194	822.7824919815527	22.673954562903376	6.09273149807732	12	12	49	24	0	0	4	25	20	2	1	0	1	0	0	0	1	292.0	286.0	405.0	444.0	425.0	438.0	415.0	297.0	142.0	149.0	194.0	323.0	382.0	410.0	409.0	399.0	325.0	241.0
CHEMBL597967	0	1	29.99689181864248	2.451041960305906	4.864623395053362	29.99689181864248	1.2993206416956524	4.047111926601679	4.093717084472604	0.18380090892098597	2.216240569692194	822.7824919815527	22.673954562903376	6.09273149807732	12	12	51	25	0	0	5	26	20	2	1	0	1	1	0	0	2	292.44444444444446	286.0	405.0	444.0	425.0	438.0	415.0	297.0	142.0	150.0	194.0	323.0	382.0	410.0	409.0	399.0	325.0	241.0
50551577	0	1	29.99689181864248	2.451041960305906	4.864623395053362	29.99689181864248	1.2993206416956524	4.047111926601679	4.093717084472604	0.18380090892098597	2.216240569692194	822.7824919815527	22.673954562903376	6.09273149807732	12	12	55	26	0	0	4	29	22	2	1	0	1	0	0	0	1	304.0	304.0	438.0	487.0	466.0	480.0	462.0	343.0	175.0	165.0	215.0	367.0	445.0	492.0	501.0	486.0	403.0	314.0
CHEMBL603495	0	1	29.99689181864248	2.451041960305906	4.864623395053362	29.99689181864248	1.2993206416956524	4.047111926601679	4.093717084472604	0.18380090892098597	2.216240569692194	822.7824919815527	22.673954562903376	6.09273149807732	12	12	57	27	0	0	5	30	22	2	1	0	1	1	0	0	2	304.44444444444446	304.0	438.0	487.0	466.0	480.0	462.0	343.0	175.0	166.0	215.0	367.0	445.0	492.0	501.0	486.0	403.0	314.0
51380943	0	1	29.99689181864248	2.451041960305906	4.864623395053362	29.99689181864248	1.2993206416956524	4.047111926601679	4.093717084472604	0.18380090892098597	2.216240569692194	822.7824919815527	22.673954562903376	6.09273149807732	6	6	43	22	0	0	7	21	15	2	2	0	0	3	0	0	3	235.6543209876544	220.22222222222223	281.8888888888889	294.71604938271605	252.7777777777778	262.3333333333333	262.6666666666667	174.44444444444446	92.88888888888889	123.0	155.0	241.0	293.0	286.0	262.0	252.0	207.0	137.0
51196863	0	1	29.99689181864248	2.451041960305906	4.864623395053362	29.99689181864248	1.2993206416956524	4.047111926601679	4.093717084472604	0.18380090892098597	2.216240569692194	822.7824919815527	22.673954562903376	6.09273149807732	6	6	40	20	0	0	5	20	15	1	1	0	0	3	0	0	3	183.6543209876544	182.22222222222223	229.88888888888889	239.71604938271605	223.77777777777777	217.77777777777777	157.77777777777777	65.22222222222223	23.0	114.0	146.0	234.0	278.0	271.0	254.0	224.0	175.0	84.0
50777421	0	1	29.99689181864248	2.451041960305906	4.864623395053362	29.99689181864248	1.2993206416956524	4.047111926601679	4.093717084472604	0.18380090892098597	2.216240569692194	822.7824919815527	22.673954562903376	6.09273149807732	6	6	50	23	0	2	4	27	19	1	3	0	0	0	0	0	0	274.0	263.0	370.0	377.0	411.0	299.0	250.0	234.0	170.0	147.0	194.0	332.0	400.0	387.0	366.0	345.0	324.0	261.0
51380944	0	1	29.99689181864248	2.451041960305906	4.864623395053362	29.99689181864248	1.2993206416956524	4.047111926601679	4.093717084472604	0.18380090892098597	2.216240569692194	822.7824919815527	22.673954562903376	6.09273149807732	6	6	46	23	0	0	7	23	16	2	2	0	0	3	0	0	3	239.6543209876544	224.22222222222223	287.8888888888889	308.71604938271605	264.77777777777777	267.3333333333333	270.6666666666667	193.44444444444449	116.88888888888889	129.0	163.0	255.0	308.0	304.0	276.0	267.0	232.0	164.0
51196827	0	1	29.99689181864248	2.451041960305906	4.864623395053362	29.99689181864248	1.2993206416956524	4.047111926601679	4.093717084472604	0.18380090892098597	2.216240569692194	822.7824919815527	22.673954562903376	6.09273149807732	6	6	43	21	0	0	5	22	16	1	1	0	0	3	0	0	3	187.6543209876544	186.22222222222223	235.88888888888889	252.71604938271605	239.77777777777777	234.77777777777777	178.77777777777777	85.0	32.55555555555556	120.0	154.0	248.0	294.0	293.0	275.0	260.0	213.0	131.0
CHEMBL334255	1	1	29.99689181864248	2.451041960305906	4.864623395053362	29.99689181864248	1.2993206416956524	4.047111926601679	4.093717084472604	0.18380090892098597	2.216240569692194	822.7824919815527	22.673954562903376	6.09273149807732	6	6	61	23	0	0	2	38	21	1	0	0	0	0	1	0	1	122.0877914951989	126.0	134.0	112.0	84.0	80.0	76.0	72.0	68.0	128.0	165.0	262.0	304.0	283.0	264.0	248.0	232.0	216.0
CHEMBL153062	0	0	29.99689181864248	2.451041960305906	4.864623395053362	29.99689181864248	1.2993206416956524	4.047111926601679	4.093717084472604	0.18380090892098597	2.216240569692194	822.7824919815527	22.673954562903376	6.09273149807732	6	6	40	16	0	0	1	24	15	0	1	0	0	0	0	0	0	126.0	124.0	142.0	118.0	78.0	64.0	60.0	56.0	52.0	92.0	115.0	180.0	201.0	179.0	161.0	142.0	128.0	112.0
CHEMBL588119	0	1	29.99689181864248	2.451041960305906	4.864623395053362	29.99689181864248	1.2993206416956524	4.047111926601679	4.093717084472604	0.18380090892098597	2.216240569692194	822.7824919815527	22.673954562903376	6.09273149807732	6	6	58	23	0	0	3	35	20	1	1	1	0	0	0	0	0	168.44444444444446	161.66666666666666	204.3333333333333	215.0	176.66666666666666	150.0	112.33333333333331	107.33333333333334	100.33333333333334	137.0	170.0	275.0	314.0	309.0	290.0	275.0	246.0	216.0
CHEMBL195437	0	0	29.99689181864248	2.451041960305906	4.864623395053362	29.99689181864248	1.2993206416956524	4.047111926601679	4.093717084472604	0.18380090892098597	2.216240569692194	822.7824919815527	22.673954562903376	6.09273149807732	6	6	37	15	0	0	1	22	14	0	1	0	0	0	0	0	0	122.0	120.0	138.0	114.0	74.0	60.0	56.0	52.0	46.0	86.0	107.0	167.0	185.0	163.0	145.0	126.0	112.0	95.0
CHEMBL633	0	1	29.99689181864248	2.451041960305906	4.864623395053362	29.99689181864248	1.2993206416956524	4.047111926601679	4.093717084472604	0.18380090892098597	2.216240569692194	822.7824919815527	22.673954562903376	6.09273149807732	15	16	60	31	0	0	6	29	25	1	3	0	0	0	0	2	2	362.0483950617284	376.2444444444444	529.1777777777777	545.3555555555556	535.8241975308642	459.73333333333335	436.0444444444444	323.9111111111111	261.11111111111114	185.0	233.0	369.0	414.0	409.0	408.0	398.0	371.0	328.0
50968346	0	1	29.99689181864248	2.451041960305906	4.864623395053362	29.99689181864248	1.2993206416956524	4.047111926601679	4.093717084472604	0.18380090892098597	2.216240569692194	822.7824919815527	22.673954562903376	6.09273149807732	6	6	34	17	0	0	4	17	13	1	1	0	0	2	0	0	2	163.20987654320987	164.22222222222223	203.8888888888889	200.71604938271605	183.77777777777777	146.33333333333331	95.66666666666669	44.333333333333336	9.444444444444445	101.0	130.0	196.0	212.0	204.0	192.0	189.0	134.0	72.0
CHEMBL2171415	0	1	29.99689181864248	2.451041960305906	4.864623395053362	29.99689181864248	1.2993206416956524	4.047111926601679	4.093717084472604	0.18380090892098597	2.216240569692194	822.7824919815527	22.673954562903376	6.09273149807732	6	6	36	18	0	0	5	18	13	1	1	0	0	3	0	0	3	163.65432098765433	164.22222222222223	203.88888888888889	200.71604938271605	183.77777777777777	146.33333333333331	95.66666666666669	44.333333333333336	9.444444444444445	102.0	130.0	196.0	212.0	204.0	192.0	189.0	134.0	72.0
50968345	0	1	29.99689181864248	2.451041960305906	4.864623395053362	29.99689181864248	1.2993206416956524	4.047111926601679	4.093717084472604	0.18380090892098597	2.216240569692194	822.7824919815527	22.673954562903376	6.09273149807732	10	11	40	19	0	0	2	21	17	1	1	0	0	0	0	0	0	198.0	209.0	277.0	280.0	245.0	203.0	165.0	116.0	61.0	119.0	156.0	244.0	273.0	264.0	247.0	243.0	200.0	150.0
CHEMBL2171416	0	1	29.99689181864248	2.451041960305906	4.864623395053362	29.99689181864248	1.2993206416956524	4.047111926601679	4.093717084472604	0.18380090892098597	2.216240569692194	822.7824919815527	22.673954562903376	6.09273149807732	10	11	42	20	0	0	3	22	17	1	1	0	0	1	0	0	1	198.44444444444449	209.0	277.0	280.0	245.0	203.0	165.0	116.0	61.0	120.0	156.0	244.0	273.0	264.0	247.0	243.0	200.0	150.0
50659721	0	1	29.99689181864248	2.451041960305906	4.864623395053362	29.99689181864248	1.2993206416956524	4.047111926601679	4.093717084472604	0.18380090892098597	2.216240569692194	822.7824919815527	22.673954562903376	6.09273149807732	17	17	80	39	0	0	8	41	31	5	3	0	0	0	0	0	0	486.0	515.0	720.0	718.0	604.0	539.0	547.0	486.0	426.0	247.0	315.0	520.0	599.0	611.0	603.0	576.0	520.0	470.0
CHEMBL3216518	0	1	29.99689181864248	2.451041960305906	4.864623395053362	29.99689181864248	1.2993206416956524	4.047111926601679	4.093717084472604	0.18380090892098597	2.216240569692194	822.7824919815527	22.673954562903376	6.09273149807732	17	17	84	41	0	0	10	43	31	5	3	0	0	2	0	0	2	486.8888888888889	515.0	720.0	718.0	604.0	539.0	547.0	486.0	426.0	249.0	315.0	520.0	599.0	611.0	603.0	576.0	520.0	470.0
50659679	0	1	29.99689181864248	2.451041960305906	4.864623395053362	29.99689181864248	1.2993206416956524	4.047111926601679	4.093717084472604	0.18380090892098597	2.216240569692194	822.7824919815527	22.673954562903376	6.09273149807732	17	17	74	36	0	0	7	38	29	5	1	0	1	0	0	0	1	448.0	460.0	631.0	610.0	526.0	460.0	451.0	411.0	328.0	224.0	283.0	465.0	535.0	551.0	541.0	510.0	448.0	384.0
CHEMBL3215618	0	1	29.99689181864248	2.451041960305906	4.864623395053362	29.99689181864248	1.2993206416956524	4.047111926601679	4.093717084472604	0.18380090892098597	2.216240569692194	822.7824919815527	22.673954562903376	6.09273149807732	17	17	78	38	0	0	9	40	29	5	1	0	1	2	0	0	3	448.8888888888889	460.0	631.0	610.0	526.0	460.0	451.0	411.0	328.0	226.0	283.0	465.0	535.0	551.0	541.0	510.0	448.0	384.0
50659653	0	1	29.99689181864248	2.451041960305906	4.864623395053362	29.99689181864248	1.2993206416956524	4.047111926601679	4.093717084472604	0.18380090892098597	2.216240569692194	822.7824919815527	22.673954562903376	6.09273149807732	17	17	78	37	0	0	7	41	30	5	2	0	0	0	0	0	0	436.0	462.0	629.0	610.0	528.0	459.0	448.0	407.0	334.0	231.0	291.0	481.0	554.0	574.0	567.0	534.0	471.0	420.0
CHEMBL3216963	0	1	29.99689181864248	2.451041960305906	4.864623395053362	29.99689181864248	1.2993206416956524	4.047111926601679	4.093717084472604	0.18380090892098597	2.216240569692194	822.7824919815527	22.673954562903376	6.09273149807732	17	17	82	39	0	0	9	43	30	5	2	0	0	2	0	0	2	436.8888888888889	462.0	629.0	610.0	528.0	459.0	448.0	407.0	334.0	233.0	291.0	481.0	554.0	574.0	567.0	534.0	471.0	420.0
50659696	0	1	29.99689181864248	2.451041960305906	4.864623395053362	29.99689181864248	1.2993206416956524	4.047111926601679	4.093717084472604	0.18380090892098597	2.216240569692194	822.7824919815527	22.673954562903376	6.09273149807732	17	17	74	36	0	0	7	38	29	5	1	0	0	1	0	0	1	399.60493827160496	436.1111111111111	599.4444444444445	583.5555555555557	513.5555555555555	432.33333333333337	398.6666666666666	331.55555555555554	278.55555555555554	224.0	284.0	467.0	540.0	557.0	545.0	508.0	444.0	382.0
CHEMBL3216754	0	1	29.99689181864248	2.451041960305906	4.864623395053362	29.99689181864248	1.2993206416956524	4.047111926601679	4.093717084472604	0.18380090892098597	2.216240569692194	822.7824919815527	22.673954562903376	6.09273149807732	17	17	80	39	0	0	10	41	29	5	1	0	0	4	0	0	4	400.9382716049382	436.1111111111111	599.4444444444445	583.5555555555557	513.5555555555555	432.33333333333337	398.6666666666666	331.55555555555554	278.55555555555554	227.0	284.0	467.0	540.0	557.0	545.0	508.0	444.0	382.0
50659966	0	1	29.99689181864248	2.451041960305906	4.864623395053362	29.99689181864248	1.2993206416956524	4.047111926601679	4.093717084472604	0.18380090892098597	2.216240569692194	822.7824919815527	22.673954562903376	6.09273149807732	17	17	78	37	0	0	7	41	30	5	2	0	0	0	0	0	0	436.0	463.0	640.0	648.0	582.0	506.0	442.0	395.0	300.0	231.0	292.0	484.0	562.0	590.0	588.0	557.0	487.0	424.0
CHEMBL3217171	0	1	29.99689181864248	2.451041960305906	4.864623395053362	29.99689181864248	1.2993206416956524	4.047111926601679	4.093717084472604	0.18380090892098597	2.216240569692194	822.7824919815527	22.673954562903376	6.09273149807732	17	17	82	39	0	0	9	43	30	5	2	0	0	2	0	0	2	436.8888888888889	463.0	640.0	648.0	582.0	506.0	442.0	395.0	300.0	233.0	292.0	484.0	562.0	590.0	588.0	557.0	487.0	424.0
50659880	0	1	29.99689181864248	2.451041960305906	4.864623395053362	29.99689181864248	1.2993206416956524	4.047111926601679	4.093717084472604	0.18380090892098597	2.216240569692194	822.7824919815527	22.673954562903376	6.09273149807732	17	17	74	35	0	0	6	39	29	5	1	0	0	0	0	0	0	392.0	426.0	583.0	564.0	493.0	417.0	383.0	321.0	275.0	219.0	278.0	459.0	530.0	548.0	535.0	502.0	438.0	378.0
CHEMBL3216085	0	1	29.99689181864248	2.451041960305906	4.864623395053362	29.99689181864248	1.2993206416956524	4.047111926601679	4.093717084472604	0.18380090892098597	2.216240569692194	822.7824919815527	22.673954562903376	6.09273149807732	17	17	78	37	0	0	8	41	29	5	1	0	0	2	0	0	2	392.8888888888889	426.0	583.0	564.0	493.0	417.0	383.0	321.0	275.0	221.0	278.0	459.0	530.0	548.0	535.0	502.0	438.0	378.0
CHEMBL3216517	0	1	29.99689181864248	2.451041960305906	4.864623395053362	29.99689181864248	1.2993206416956524	4.047111926601679	4.093717084472604	0.18380090892098597	2.216240569692194	822.7824919815527	22.673954562903376	6.09273149807732	17	17	77	38	0	0	10	39	28	5	1	0	0	4	0	0	4	392.9382716049382	422.1111111111111	567.6666666666666	537.6666666666667	473.1111111111111	411.8888888888889	391.44444444444446	328.55555555555554	281.66666666666663	219.0	273.0	442.0	508.0	505.0	502.0	463.0	407.0	356.0
50659682	0	1	29.99689181864248	2.451041960305906	4.864623395053362	29.99689181864248	1.2993206416956524	4.047111926601679	4.093717084472604	0.18380090892098597	2.216240569692194	822.7824919815527	22.673954562903376	6.09273149807732	17	17	71	35	0	0	7	36	28	5	1	0	1	0	0	0	1	440.0	447.0	605.0	575.0	498.0	443.0	435.0	397.0	319.0	216.0	273.0	442.0	508.0	505.0	502.0	463.0	407.0	356.0
CHEMBL3216078	0	1	29.99689181864248	2.451041960305906	4.864623395053362	29.99689181864248	1.2993206416956524	4.047111926601679	4.093717084472604	0.18380090892098597	2.216240569692194	822.7824919815527	22.673954562903376	6.09273149807732	17	17	75	37	0	0	9	38	28	5	1	0	1	2	0	0	3	440.8888888888889	447.0	605.0	575.0	498.0	443.0	435.0	397.0	319.0	218.0	273.0	442.0	508.0	505.0	502.0	463.0	407.0	356.0
50659886	0	1	29.99689181864248	2.451041960305906	4.864623395053362	29.99689181864248	1.2993206416956524	4.047111926601679	4.093717084472604	0.18380090892098597	2.216240569692194	822.7824919815527	22.673954562903376	6.09273149807732	17	17	71	34	0	0	6	37	28	5	1	0	0	0	0	0	0	384.0	413.0	557.0	529.0	465.0	401.0	375.0	314.0	266.0	211.0	268.0	436.0	503.0	502.0	497.0	455.0	400.0	350.0
CHEMBL3215631	0	1	29.99689181864248	2.451041960305906	4.864623395053362	29.99689181864248	1.2993206416956524	4.047111926601679	4.093717084472604	0.18380090892098597	2.216240569692194	822.7824919815527	22.673954562903376	6.09273149807732	17	17	75	36	0	0	8	39	28	5	1	0	0	2	0	0	2	384.8888888888889	413.0	557.0	529.0	465.0	401.0	375.0	314.0	266.0	213.0	268.0	436.0	503.0	502.0	497.0	455.0	400.0	350.0
50659719	0	1	29.99689181864248	2.451041960305906	4.864623395053362	29.99689181864248	1.2993206416956524	4.047111926601679	4.093717084472604	0.18380090892098597	2.216240569692194	822.7824919815527	22.673954562903376	6.09273149807732	17	17	77	39	0	0	9	38	30	5	3	0	0	1	0	0	1	485.60493827160496	514.1111111111111	718.4444444444445	716.2222222222222	602.2222222222222	538.1111111111111	546.1111111111111	484.8888888888889	425.55555555555554	244.0	312.0	508.0	584.0	590.0	576.0	561.0	496.0	449.0
CHEMBL3216975	0	1	29.99689181864248	2.451041960305906	4.864623395053362	29.99689181864248	1.2993206416956524	4.047111926601679	4.093717084472604	0.18380090892098597	2.216240569692194	822.7824919815527	22.673954562903376	6.09273149807732	17	17	83	42	0	0	12	41	30	5	3	0	0	4	0	0	4	486.9382716049384	514.1111111111111	718.4444444444445	716.2222222222222	602.2222222222222	538.1111111111111	546.1111111111111	484.8888888888889	425.55555555555554	247.0	312.0	508.0	584.0	590.0	576.0	561.0	496.0	449.0
50659676	0	1	29.99689181864248	2.451041960305906	4.864623395053362	29.99689181864248	1.2993206416956524	4.047111926601679	4.093717084472604	0.18380090892098597	2.216240569692194	822.7824919815527	22.673954562903376	6.09273149807732	17	17	71	36	0	0	8	35	28	5	1	0	1	1	0	0	2	447.60493827160496	459.1111111111111	629.4444444444445	608.2222222222222	524.2222222222222	459.1111111111111	450.1111111111111	409.8888888888889	327.55555555555554	221.0	280.0	453.0	520.0	530.0	514.0	495.0	424.0	363.0
CHEMBL3216498	0	1	29.99689181864248	2.451041960305906	4.864623395053362	29.99689181864248	1.2993206416956524	4.047111926601679	4.093717084472604	0.18380090892098597	2.216240569692194	822.7824919815527	22.673954562903376	6.09273149807732	17	17	77	39	0	0	11	38	28	5	1	0	1	4	0	0	5	448.9382716049383	459.1111111111111	629.4444444444445	608.2222222222222	524.2222222222222	459.1111111111111	450.1111111111111	409.8888888888889	327.55555555555554	224.0	280.0	453.0	520.0	530.0	514.0	495.0	424.0	363.0
CHEMBL3216740	0	1	29.99689181864248	2.451041960305906	4.864623395053362	29.99689181864248	1.2993206416956524	4.047111926601679	4.093717084472604	0.18380090892098597	2.216240569692194	822.7824919815527	22.673954562903376	6.09273149807732	17	17	81	40	0	0	11	41	29	5	2	0	0	4	0	0	4	436.9382716049382	461.1111111111111	627.4444444444445	608.2222222222222	526.2222222222222	458.1111111111111	447.1111111111111	405.8888888888889	333.55555555555554	231.0	288.0	469.0	539.0	553.0	540.0	519.0	447.0	399.0
50659963	0	1	29.99689181864248	2.451041960305906	4.864623395053362	29.99689181864248	1.2993206416956524	4.047111926601679	4.093717084472604	0.18380090892098597	2.216240569692194	822.7824919815527	22.673954562903376	6.09273149807732	17	17	75	37	0	0	8	38	29	5	2	0	0	1	0	0	1	435.60493827160496	462.1111111111111	638.4444444444445	646.2222222222222	580.2222222222222	505.1111111111111	441.1111111111111	393.8888888888889	299.55555555555554	228.0	289.0	472.0	547.0	569.0	561.0	542.0	463.0	403.0
CHEMBL3216286	0	1	29.99689181864248	2.451041960305906	4.864623395053362	29.99689181864248	1.2993206416956524	4.047111926601679	4.093717084472604	0.18380090892098597	2.216240569692194	822.7824919815527	22.673954562903376	6.09273149807732	17	17	81	40	0	0	11	41	29	5	2	0	0	4	0	0	4	436.9382716049382	462.1111111111111	638.4444444444445	646.2222222222222	580.2222222222222	505.1111111111111	441.1111111111111	393.8888888888889	299.55555555555554	231.0	289.0	472.0	547.0	569.0	561.0	542.0	463.0	403.0
50659877	0	1	29.99689181864248	2.451041960305906	4.864623395053362	29.99689181864248	1.2993206416956524	4.047111926601679	4.093717084472604	0.18380090892098597	2.216240569692194	822.7824919815527	22.673954562903376	6.09273149807732	17	17	71	35	0	0	7	36	28	5	1	0	0	1	0	0	1	391.60493827160496	425.1111111111111	581.4444444444445	562.2222222222222	491.22222222222223	416.1111111111111	382.1111111111111	319.8888888888889	274.55555555555554	216.0	275.0	447.0	515.0	527.0	508.0	487.0	414.0	357.0
CHEMBL3216508	0	1	29.99689181864248	2.451041960305906	4.864623395053362	29.99689181864248	1.2993206416956524	4.047111926601679	4.093717084472604	0.18380090892098597	2.216240569692194	822.7824919815527	22.673954562903376	6.09273149807732	17	17	77	38	0	0	10	39	28	5	1	0	0	4	0	0	4	392.9382716049383	425.1111111111111	581.4444444444445	562.2222222222222	491.22222222222223	416.1111111111111	382.1111111111111	319.8888888888889	274.55555555555554	219.0	275.0	447.0	515.0	527.0	508.0	487.0	414.0	357.0
50659704	0	1	29.99689181864248	2.451041960305906	4.864623395053362	29.99689181864248	1.2993206416956524	4.047111926601679	4.093717084472604	0.18380090892098597	2.216240569692194	822.7824919815527	22.673954562903376	6.09273149807732	17	17	68	35	0	0	8	33	27	5	1	0	0	2	0	0	2	391.2098765432099	421.22222222222223	566.1111111111111	535.8888888888889	471.33333333333337	411.0	390.55555555555554	327.44444444444446	281.2222222222222	213.0	270.0	430.0	493.0	484.0	475.0	448.0	383.0	335.0
CHEMBL3215863	0	1	29.99689181864248	2.451041960305906	4.864623395053362	29.99689181864248	1.2993206416956524	4.047111926601679	4.093717084472604	0.18380090892098597	2.216240569692194	822.7824919815527	22.673954562903376	6.09273149807732	17	17	76	39	0	0	12	37	27	5	1	0	0	6	0	0	6	392.9876543209877	421.22222222222223	566.1111111111111	535.8888888888889	471.33333333333337	411.0	390.5555555555556	327.44444444444446	281.2222222222222	217.0	270.0	430.0	493.0	484.0	475.0	448.0	383.0	335.0
50659871	0	1	29.99689181864248	2.451041960305906	4.864623395053362	29.99689181864248	1.2993206416956524	4.047111926601679	4.093717084472604	0.18380090892098597	2.216240569692194	822.7824919815527	22.673954562903376	6.09273149807732	17	17	74	39	0	0	10	35	29	5	3	0	0	2	0	0	2	485.20987654320993	513.2222222222222	716.6666666666666	713.6049382716049	600.6666666666667	537.2222222222222	545.0	484.44444444444446	425.1111111111111	241.0	309.0	496.0	566.0	566.0	552.0	534.0	475.0	443.0
CHEMBL3216083	0	1	29.99689181864248	2.451041960305906	4.864623395053362	29.99689181864248	1.2993206416956524	4.047111926601679	4.093717084472604	0.18380090892098597	2.216240569692194	822.7824919815527	22.673954562903376	6.09273149807732	17	17	82	43	0	0	14	39	29	5	3	0	0	6	0	0	6	486.9876543209876	513.2222222222222	716.6666666666667	713.604938271605	600.6666666666667	537.2222222222222	545.0	484.44444444444446	425.1111111111111	245.0	309.0	496.0	566.0	566.0	552.0	534.0	475.0	443.0
CHEMBL3215621	0	1	29.99689181864248	2.451041960305906	4.864623395053362	29.99689181864248	1.2993206416956524	4.047111926601679	4.093717084472604	0.18380090892098597	2.216240569692194	822.7824919815527	22.673954562903376	6.09273149807732	17	17	80	41	0	0	13	39	28	5	2	0	0	6	0	0	6	436.9876543209877	460.2222222222222	625.6666666666667	605.604938271605	524.6666666666667	457.22222222222223	446.0	405.44444444444446	333.1111111111111	229.0	285.0	457.0	521.0	529.0	516.0	492.0	426.0	393.0
50659944	0	1	29.99689181864248	2.451041960305906	4.864623395053362	29.99689181864248	1.2993206416956524	4.047111926601679	4.093717084472604	0.18380090892098597	2.216240569692194	822.7824919815527	22.673954562903376	6.09273149807732	17	17	68	36	0	0	9	32	27	5	1	0	1	2	0	0	3	447.2098765432099	459.2222222222222	639.6666666666666	647.6049382716049	578.6666666666666	505.2222222222222	434.0	398.44444444444446	290.1111111111111	218.0	278.0	443.0	507.0	512.0	494.0	466.0	399.0	355.0
CHEMBL3215624	0	1	29.99689181864248	2.451041960305906	4.864623395053362	29.99689181864248	1.2993206416956524	4.047111926601679	4.093717084472604	0.18380090892098597	2.216240569692194	822.7824919815527	22.673954562903376	6.09273149807732	17	17	76	40	0	0	13	36	27	5	1	0	1	6	0	0	7	448.9876543209877	459.2222222222222	639.6666666666667	647.604938271605	578.6666666666667	505.22222222222223	434.0	398.44444444444446	290.1111111111111	222.0	278.0	443.0	507.0	512.0	494.0	466.0	399.0	355.0
50659931	0	1	29.99689181864248	2.451041960305906	4.864623395053362	29.99689181864248	1.2993206416956524	4.047111926601679	4.093717084472604	0.18380090892098597	2.216240569692194	822.7824919815527	22.673954562903376	6.09273149807732	17	17	72	37	0	0	9	35	28	5	2	0	0	2	0	0	2	435.2098765432099	461.2222222222222	636.6666666666666	643.6049382716049	578.6666666666666	504.2222222222222	440.0	393.44444444444446	299.1111111111111	225.0	286.0	460.0	529.0	545.0	537.0	515.0	442.0	397.0
CHEMBL3216284	0	1	29.99689181864248	2.451041960305906	4.864623395053362	29.99689181864248	1.2993206416956524	4.047111926601679	4.093717084472604	0.18380090892098597	2.216240569692194	822.7824919815527	22.673954562903376	6.09273149807732	17	17	80	41	0	0	13	39	28	5	2	0	0	6	0	0	6	436.9876543209877	461.2222222222222	636.6666666666667	643.604938271605	578.6666666666667	504.22222222222223	440.0	393.44444444444446	299.1111111111111	229.0	286.0	460.0	529.0	545.0	537.0	515.0	442.0	397.0
CHEMBL3216302	0	1	29.99689181864248	2.451041960305906	4.864623395053362	29.99689181864248	1.2993206416956524	4.047111926601679	4.093717084472604	0.18380090892098597	2.216240569692194	822.7824919815527	22.673954562903376	6.09273149807732	17	17	76	39	0	0	12	37	27	5	1	0	0	6	0	0	6	392.9876543209877	424.22222222222223	579.6666666666667	559.604938271605	489.6666666666667	415.22222222222223	381.0	319.44444444444446	274.1111111111111	217.0	272.0	435.0	497.0	503.0	484.0	460.0	393.0	351.0
50659862	0	1	29.99689181864248	2.451041960305906	4.864623395053362	29.99689181864248	1.2993206416956524	4.047111926601679	4.093717084472604	0.18380090892098597	2.216240569692194	822.7824919815527	22.673954562903376	6.09273149807732	17	17	65	35	0	0	9	30	26	5	1	0	0	3	0	0	3	390.8148148148148	420.33333333333337	564.3333333333333	533.2716049382716	469.7777777777778	410.1111111111111	389.44444444444446	327.0	280.7777777777778	210.0	267.0	418.0	475.0	460.0	451.0	421.0	362.0	329.0
CHEMBL3215849	0	1	29.99689181864248	2.451041960305906	4.864623395053362	29.99689181864248	1.2993206416956524	4.047111926601679	4.093717084472604	0.18380090892098597	2.216240569692194	822.7824919815527	22.673954562903376	6.09273149807732	17	17	75	40	0	0	14	35	26	5	1	0	0	8	0	0	8	393.037037037037	420.33333333333337	564.3333333333333	533.2716049382716	469.7777777777778	410.1111111111111	389.44444444444446	327.0	280.77777777777777	215.0	267.0	418.0	475.0	460.0	451.0	421.0	362.0	329.0
CHEMBL3216300	0	1	29.99689181864248	2.451041960305906	4.864623395053362	29.99689181864248	1.2993206416956524	4.047111926601679	4.093717084472604	0.18380090892098597	2.216240569692194	822.7824919815527	22.673954562903376	6.09273149807732	17	17	73	38	0	0	12	35	26	5	1	0	0	6	0	0	6	388.9876543209877	420.22222222222223	575.6666666666666	561.604938271605	489.6666666666667	433.22222222222223	392.0	332.44444444444446	286.1111111111111	211.0	264.0	422.0	481.0	487.0	468.0	445.0	379.0	340.0
50659829	0	1	29.99689181864248	2.451041960305906	4.864623395053362	29.99689181864248	1.2993206416956524	4.047111926601679	4.093717084472604	0.18380090892098597	2.216240569692194	822.7824919815527	22.673954562903376	6.09273149807732	17	17	81	40	0	0	9	41	31	5	4	0	0	0	0	0	0	516.0	534.0	749.0	771.0	658.0	623.0	631.0	569.0	507.0	253.0	322.0	532.0	612.0	632.0	623.0	598.0	545.0	495.0
CHEMBL3215851	0	1	29.99689181864248	2.451041960305906	4.864623395053362	29.99689181864248	1.2993206416956524	4.047111926601679	4.093717084472604	0.18380090892098597	2.216240569692194	822.7824919815527	22.673954562903376	6.09273149807732	17	17	85	42	0	0	11	43	31	5	4	0	0	2	0	0	2	516.8888888888889	534.0	749.0	771.0	658.0	623.0	631.0	569.0	507.0	255.0	322.0	532.0	612.0	632.0	623.0	598.0	545.0	495.0
50659814	0	1	29.99689181864248	2.451041960305906	4.864623395053362	29.99689181864248	1.2993206416956524	4.047111926601679	4.093717084472604	0.18380090892098597	2.216240569692194	822.7824919815527	22.673954562903376	6.09273149807732	17	17	75	37	0	0	8	38	29	5	2	0	0	1	0	0	1	429.60493827160496	454.1111111111111	622.6666666666666	625.6666666666667	555.1111111111111	512.8888888888889	485.2222222222222	419.3333333333333	371.6666666666666	230.0	290.0	477.0	548.0	572.0	561.0	532.0	473.0	409.0
CHEMBL3216956	0	1	29.99689181864248	2.451041960305906	4.864623395053362	29.99689181864248	1.2993206416956524	4.047111926601679	4.093717084472604	0.18380090892098597	2.216240569692194	822.7824919815527	22.673954562903376	6.09273149807732	17	17	81	40	0	0	11	41	29	5	2	0	0	4	0	0	4	430.9382716049383	454.1111111111111	622.6666666666666	625.6666666666667	555.1111111111111	512.8888888888889	485.2222222222222	419.3333333333333	371.6666666666666	233.0	290.0	477.0	548.0	572.0	561.0	532.0	473.0	409.0
50659643	0	1	29.99689181864248	2.451041960305906	4.864623395053362	29.99689181864248	1.2993206416956524	4.047111926601679	4.093717084472604	0.18380090892098597	2.216240569692194	822.7824919815527	22.673954562903376	6.09273149807732	17	17	75	37	0	0	8	38	29	5	2	0	1	0	0	0	1	478.0	479.0	660.0	663.0	580.0	544.0	535.0	494.0	409.0	230.0	290.0	477.0	548.0	572.0	561.0	532.0	473.0	409.0
CHEMBL2447952	0	1	29.99689181864248	2.451041960305906	4.864623395053362	29.99689181864248	1.2993206416956524	4.047111926601679	4.093717084472604	0.18380090892098597	2.216240569692194	822.7824919815527	22.673954562903376	6.09273149807732	17	17	79	39	0	0	10	40	29	5	2	0	1	2	0	0	3	478.8888888888889	479.0	660.0	663.0	580.0	544.0	535.0	494.0	409.0	232.0	290.0	477.0	548.0	572.0	561.0	532.0	473.0	409.0
CHEMBL3216967	0	1	29.99689181864248	2.451041960305906	4.864623395053362	29.99689181864248	1.2993206416956524	4.047111926601679	4.093717084472604	0.18380090892098597	2.216240569692194	822.7824919815527	22.673954562903376	6.09273149807732	17	17	83	40	0	0	10	43	30	5	3	0	0	2	0	0	2	466.8888888888889	481.0	658.0	663.0	582.0	543.0	532.0	490.0	415.0	239.0	298.0	493.0	567.0	595.0	587.0	556.0	496.0	445.0
50659826	0	1	29.99689181864248	2.451041960305906	4.864623395053362	29.99689181864248	1.2993206416956524	4.047111926601679	4.093717084472604	0.18380090892098597	2.216240569692194	822.7824919815527	22.673954562903376	6.09273149807732	17	17	78	40	0	0	10	38	30	5	4	0	0	1	0	0	1	515.604938271605	533.1111111111111	747.4444444444445	769.2222222222222	656.2222222222222	622.1111111111111	630.1111111111111	567.8888888888889	506.55555555555554	250.0	319.0	520.0	597.0	611.0	596.0	583.0	521.0	474.0
CHEMBL3216504	0	1	29.99689181864248	2.451041960305906	4.864623395053362	29.99689181864248	1.2993206416956524	4.047111926601679	4.093717084472604	0.18380090892098597	2.216240569692194	822.7824919815527	22.673954562903376	6.09273149807732	17	17	84	43	0	0	13	41	30	5	4	0	0	4	0	0	4	516.9382716049383	533.1111111111111	747.4444444444445	769.2222222222222	656.2222222222222	622.1111111111111	630.1111111111111	567.8888888888889	506.55555555555554	253.0	319.0	520.0	597.0	611.0	596.0	583.0	521.0	474.0
50659764	0	1	29.99689181864248	2.451041960305906	4.864623395053362	29.99689181864248	1.2993206416956524	4.047111926601679	4.093717084472604	0.18380090892098597	2.216240569692194	822.7824919815527	22.673954562903376	6.09273149807732	17	17	76	38	0	0	9	38	29	5	3	0	0	1	0	0	1	465.60493827160496	480.1111111111111	656.4444444444445	661.2222222222222	580.2222222222222	542.1111111111111	531.1111111111111	488.8888888888889	414.55555555555554	234.0	295.0	481.0	552.0	574.0	560.0	541.0	472.0	424.0
CHEMBL3216966	0	1	29.99689181864248	2.451041960305906	4.864623395053362	29.99689181864248	1.2993206416956524	4.047111926601679	4.093717084472604	0.18380090892098597	2.216240569692194	822.7824919815527	22.673954562903376	6.09273149807732	17	17	82	41	0	0	12	41	29	5	3	0	0	4	0	0	4	466.9382716049383	480.1111111111111	656.4444444444445	661.2222222222222	580.2222222222222	542.1111111111111	531.1111111111111	488.8888888888889	414.55555555555554	237.0	295.0	481.0	552.0	574.0	560.0	541.0	472.0	424.0
50659730	0	1	29.99689181864248	2.451041960305906	4.864623395053362	29.99689181864248	1.2993206416956524	4.047111926601679	4.093717084472604	0.18380090892098597	2.216240569692194	822.7824919815527	22.673954562903376	6.09273149807732	17	17	72	36	0	0	8	36	28	5	2	0	0	1	0	0	1	421.60493827160496	444.1111111111111	610.4444444444445	615.2222222222222	545.2222222222222	500.1111111111111	466.1111111111111	402.8888888888889	355.55555555555554	222.0	282.0	459.0	528.0	548.0	528.0	509.0	439.0	382.0
CHEMBL3216756	0	1	29.99689181864248	2.451041960305906	4.864623395053362	29.99689181864248	1.2993206416956524	4.047111926601679	4.093717084472604	0.18380090892098597	2.216240569692194	822.7824919815527	22.673954562903376	6.09273149807732	17	17	78	39	0	0	11	39	28	5	2	0	0	4	0	0	4	422.9382716049383	444.1111111111111	610.4444444444445	615.2222222222222	545.2222222222222	500.1111111111111	466.1111111111111	402.8888888888889	355.55555555555554	225.0	282.0	459.0	528.0	548.0	528.0	509.0	439.0	382.0
50659811	0	1	29.99689181864248	2.451041960305906	4.864623395053362	29.99689181864248	1.2993206416956524	4.047111926601679	4.093717084472604	0.18380090892098597	2.216240569692194	822.7824919815527	22.673954562903376	6.09273149807732	17	17	69	36	0	0	9	33	27	5	2	0	0	2	0	0	2	421.2098765432099	440.22222222222223	595.1111111111111	588.8888888888889	525.3333333333334	494.0	468.55555555555554	405.44444444444446	362.2222222222223	219.0	277.0	442.0	506.0	505.0	494.0	470.0	404.0	360.0
CHEMBL3216075	0	1	29.99689181864248	2.451041960305906	4.864623395053362	29.99689181864248	1.2993206416956524	4.047111926601679	4.093717084472604	0.18380090892098597	2.216240569692194	822.7824919815527	22.673954562903376	6.09273149807732	17	17	77	40	0	0	13	37	27	5	2	0	0	6	0	0	6	422.9876543209877	440.22222222222223	595.1111111111111	588.8888888888889	525.3333333333333	494.0	468.55555555555554	405.44444444444446	362.22222222222223	223.0	277.0	442.0	506.0	505.0	494.0	470.0	404.0	360.0
50659640	0	1	29.99689181864248	2.451041960305906	4.864623395053362	29.99689181864248	1.2993206416956524	4.047111926601679	4.093717084472604	0.18380090892098597	2.216240569692194	822.7824919815527	22.673954562903376	6.09273149807732	17	17	69	37	0	0	10	32	27	5	2	0	1	2	0	0	3	477.2098765432099	477.2222222222222	656.6666666666666	658.6049382716049	576.6666666666667	542.2222222222222	533.0	492.44444444444446	407.8888888888889	224.0	284.0	453.0	515.0	527.0	510.0	490.0	428.0	382.0
CHEMBL3216073	0	1	29.99689181864248	2.451041960305906	4.864623395053362	29.99689181864248	1.2993206416956524	4.047111926601679	4.093717084472604	0.18380090892098597	2.216240569692194	822.7824919815527	22.673954562903376	6.09273149807732	17	17	77	41	0	0	14	36	27	5	2	0	1	6	0	0	7	478.9876543209877	477.2222222222222	656.6666666666667	658.6049382716049	576.6666666666666	542.2222222222222	533.0	492.44444444444446	407.8888888888889	228.0	284.0	453.0	515.0	527.0	510.0	490.0	428.0	382.0
CHEMBL3216293	0	1	29.99689181864248	2.451041960305906	4.864623395053362	29.99689181864248	1.2993206416956524	4.047111926601679	4.093717084472604	0.18380090892098597	2.216240569692194	822.7824919815527	22.673954562903376	6.09273149807732	17	17	81	42	0	0	14	39	28	5	3	0	0	6	0	0	6	466.9876543209877	479.2222222222222	654.6666666666667	658.604938271605	578.6666666666666	541.2222222222222	530.0	488.44444444444446	413.8888888888889	235.0	292.0	469.0	534.0	550.0	536.0	514.0	451.0	418.0
CHEMBL3216497	0	1	29.99689181864248	2.451041960305906	4.864623395053362	29.99689181864248	1.2993206416956524	4.047111926601679	4.093717084472604	0.18380090892098597	2.216240569692194	822.7824919815527	22.673954562903376	6.09273149807732	17	17	76	41	0	0	15	35	26	5	2	0	0	8	0	0	8	423.03703703703707	439.33333333333337	593.3333333333333	586.2716049382716	523.7777777777778	493.1111111111111	467.44444444444446	405.0	361.55555555555554	221.0	274.0	430.0	488.0	481.0	470.0	443.0	383.0	354.0
50589905	0	1	29.99689181864248	2.451041960305906	4.864623395053362	29.99689181864248	1.2993206416956524	4.047111926601679	4.093717084472604	0.18380090892098597	2.216240569692194	822.7824919815527	22.673954562903376	6.09273149807732	17	17	75	36	0	0	6	39	30	4	1	0	0	1	0	0	1	383.60493827160496	417.1111111111111	559.6666666666666	533.6666666666667	481.1111111111111	416.1111111111111	394.22222222222223	328.77777777777777	283.44444444444446	225.0	285.0	470.0	547.0	556.0	558.0	515.0	461.0	393.0
CHEMBL1214426	0	1	29.99689181864248	2.451041960305906	4.864623395053362	29.99689181864248	1.2993206416956524	4.047111926601679	4.093717084472604	0.18380090892098597	2.216240569692194	822.7824919815527	22.673954562903376	6.09273149807732	17	17	77	37	0	0	7	40	30	4	1	0	0	2	0	0	2	384.0493827160494	417.1111111111111	559.6666666666666	533.6666666666667	481.1111111111111	416.1111111111111	394.2222222222222	328.7777777777778	283.44444444444446	226.0	285.0	470.0	547.0	556.0	558.0	515.0	461.0	393.0
50589917	0	1	29.99689181864248	2.451041960305906	4.864623395053362	29.99689181864248	1.2993206416956524	4.047111926601679	4.093717084472604	0.18380090892098597	2.216240569692194	822.7824919815527	22.673954562903376	6.09273149807732	17	17	69	36	0	0	8	33	28	4	1	0	0	3	0	0	3	382.8148148148148	415.33333333333337	556.3333333333334	529.2716049382716	477.7777777777778	414.33333333333337	392.22222222222223	327.22222222222223	282.55555555555554	219.0	279.0	446.0	514.0	511.0	507.0	473.0	416.0	366.0
CHEMBL1214489	0	1	29.99689181864248	2.451041960305906	4.864623395053362	29.99689181864248	1.2993206416956524	4.047111926601679	4.093717084472604	0.18380090892098597	2.216240569692194	822.7824919815527	22.673954562903376	6.09273149807732	17	17	71	37	0	0	9	34	28	4	1	0	0	4	0	0	4	383.2592592592592	415.33333333333337	556.3333333333334	529.2716049382716	477.77777777777777	414.33333333333337	392.22222222222223	327.22222222222223	282.55555555555554	220.0	279.0	446.0	514.0	511.0	507.0	473.0	416.0	366.0
50589883	0	1	29.99689181864248	2.451041960305906	4.864623395053362	29.99689181864248	1.2993206416956524	4.047111926601679	4.093717084472604	0.18380090892098597	2.216240569692194	822.7824919815527	22.673954562903376	6.09273149807732	17	17	69	35	0	0	7	34	28	4	1	0	0	2	0	0	2	379.2098765432099	414.22222222222223	566.6666666666666	558.604938271605	499.6666666666666	437.22222222222223	392.0	336.44444444444446	286.1111111111111	216.0	276.0	451.0	521.0	544.0	527.0	506.0	432.0	380.0
CHEMBL1214304	0	1	29.99689181864248	2.451041960305906	4.864623395053362	29.99689181864248	1.2993206416956524	4.047111926601679	4.093717084472604	0.18380090892098597	2.216240569692194	822.7824919815527	22.673954562903376	6.09273149807732	17	17	71	36	0	0	8	35	28	4	1	0	0	3	0	0	3	379.65432098765433	414.22222222222223	566.6666666666667	558.604938271605	499.6666666666667	437.22222222222223	392.0	336.44444444444446	286.1111111111111	217.0	276.0	451.0	521.0	544.0	527.0	506.0	432.0	380.0
50589857	0	1	29.99689181864248	2.451041960305906	4.864623395053362	29.99689181864248	1.2993206416956524	4.047111926601679	4.093717084472604	0.18380090892098597	2.216240569692194	822.7824919815527	22.673954562903376	6.09273149807732	17	17	72	36	0	0	7	36	29	4	1	0	0	2	0	0	2	385.2098765432099	417.22222222222223	563.6666666666666	541.6049382716049	494.6666666666667	428.2222222222222	398.0	336.44444444444446	285.1111111111111	222.0	283.0	460.0	533.0	545.0	541.0	519.0	460.0	415.0
CHEMBL1214178	0	1	29.99689181864248	2.451041960305906	4.864623395053362	29.99689181864248	1.2993206416956524	4.047111926601679	4.093717084472604	0.18380090892098597	2.216240569692194	822.7824919815527	22.673954562903376	6.09273149807732	17	17	74	37	0	0	8	37	29	4	1	0	0	3	0	0	3	385.65432098765433	417.22222222222223	563.6666666666667	541.604938271605	494.6666666666667	428.2222222222222	398.0	336.44444444444446	285.1111111111111	223.0	283.0	460.0	533.0	545.0	541.0	519.0	460.0	415.0
50589827	0	1	29.99689181864248	2.451041960305906	4.864623395053362	29.99689181864248	1.2993206416956524	4.047111926601679	4.093717084472604	0.18380090892098597	2.216240569692194	822.7824919815527	22.673954562903376	6.09273149807732	17	17	69	35	0	0	7	34	28	4	1	0	0	2	0	0	2	375.2098765432099	405.22222222222223	539.8888888888889	513.716049382716	469.33333333333337	403.0	377.22222222222223	317.0	268.44444444444446	214.0	273.0	438.0	506.0	502.0	499.0	470.0	411.0	355.0
CHEMBL1214045	0	1	29.99689181864248	2.451041960305906	4.864623395053362	29.99689181864248	1.2993206416956524	4.047111926601679	4.093717084472604	0.18380090892098597	2.216240569692194	822.7824919815527	22.673954562903376	6.09273149807732	17	17	71	36	0	0	8	35	28	4	1	0	0	3	0	0	3	375.6543209876543	405.22222222222223	539.8888888888889	513.7160493827159	469.3333333333333	403.0	377.2222222222222	317.0	268.44444444444446	215.0	273.0	438.0	506.0	502.0	499.0	470.0	411.0	355.0
50589845	0	1	29.99689181864248	2.451041960305906	4.864623395053362	29.99689181864248	1.2993206416956524	4.047111926601679	4.093717084472604	0.18380090892098597	2.216240569692194	822.7824919815527	22.673954562903376	6.09273149807732	17	17	72	37	0	0	8	35	29	4	1	0	3	0	0	0	3	530.0	492.0	778.0	653.0	634.0	576.0	467.0	409.0	374.0	227.0	288.0	456.0	534.0	538.0	528.0	501.0	449.0	380.0
CHEMBL1214116	0	1	29.99689181864248	2.451041960305906	4.864623395053362	29.99689181864248	1.2993206416956524	4.047111926601679	4.093717084472604	0.18380090892098597	2.216240569692194	822.7824919815527	22.673954562903376	6.09273149807732	17	17	74	38	0	0	9	36	29	4	1	0	3	1	0	0	4	530.4444444444445	492.0	778.0	653.0	634.0	576.0	467.0	409.0	374.0	228.0	288.0	456.0	534.0	538.0	528.0	501.0	449.0	380.0
50589926	0	1	29.99689181864248	2.451041960305906	4.864623395053362	29.99689181864248	1.2993206416956524	4.047111926601679	4.093717084472604	0.18380090892098597	2.216240569692194	822.7824919815527	22.673954562903376	6.09273149807732	17	17	68	35	0	0	8	33	27	5	1	0	0	2	0	0	2	391.2098765432099	420.2222222222222	565.6666666666666	542.6049382716049	490.6666666666667	417.2222222222222	398.0	316.44444444444446	270.1111111111111	213.0	272.0	435.0	501.0	499.0	492.0	456.0	399.0	351.0
CHEMBL3216702	0	1	29.99689181864248	2.451041960305906	4.864623395053362	29.99689181864248	1.2993206416956524	4.047111926601679	4.093717084472604	0.18380090892098597	2.216240569692194	822.7824919815527	22.673954562903376	6.09273149807732	17	17	76	39	0	0	12	37	27	5	1	0	0	6	0	0	6	392.9876543209877	420.22222222222223	565.6666666666666	542.604938271605	490.6666666666667	417.2222222222222	398.0	316.44444444444446	270.1111111111111	217.0	272.0	435.0	501.0	499.0	492.0	456.0	399.0	351.0
50659976	0	1	29.99689181864248	2.451041960305906	4.864623395053362	29.99689181864248	1.2993206416956524	4.047111926601679	4.093717084472604	0.18380090892098597	2.216240569692194	822.7824919815527	22.673954562903376	6.09273149807732	11	11	61	30	0	0	8	31	22	5	1	0	0	2	0	0	2	331.2098765432099	350.22222222222223	465.6666666666667	414.60493827160496	337.6666666666667	250.22222222222223	236.0	217.44444444444449	211.11111111111111	183.0	231.0	374.0	418.0	417.0	387.0	347.0	292.0	260.0
CHEMBL3216979	0	1	29.99689181864248	2.451041960305906	4.864623395053362	29.99689181864248	1.2993206416956524	4.047111926601679	4.093717084472604	0.18380090892098597	2.216240569692194	822.7824919815527	22.673954562903376	6.09273149807732	11	11	69	34	0	0	12	35	22	5	1	0	0	6	0	0	6	332.98765432098764	350.22222222222223	465.6666666666666	414.60493827160496	337.6666666666667	250.22222222222223	236.0	217.44444444444449	211.11111111111111	187.0	231.0	374.0	418.0	417.0	387.0	347.0	292.0	260.0
CHEMBL3217181	0	1	29.99689181864248	2.451041960305906	4.864623395053362	29.99689181864248	1.2993206416956524	4.047111926601679	4.093717084472604	0.18380090892098597	2.216240569692194	822.7824919815527	22.673954562903376	6.09273149807732	11	11	72	33	0	0	9	39	24	5	2	0	0	2	0	0	2	362.8888888888889	371.0	498.0	472.0	395.0	336.0	322.0	299.0	272.0	197.0	244.0	410.0	464.0	483.0	458.0	411.0	360.0	311.0
CHEMBL5265846	0	1	29.99689181864248	2.451041960305906	4.864623395053362	29.99689181864248	1.2993206416956524	4.047111926601679	4.093717084472604	0.18380090892098597	2.216240569692194	822.7824919815527	22.673954562903376	6.09273149807732	12	12	61	32	0	0	8	29	24	3	5	0	0	0	0	0	0	470.0	442.0	625.0	604.0	524.0	475.0	495.0	400.0	421.0	191.0	236.0	372.0	455.0	445.0	443.0	385.0	380.0	357.0
CHEMBL5269984	0	1	29.99689181864248	2.451041960305906	4.864623395053362	29.99689181864248	1.2993206416956524	4.047111926601679	4.093717084472604	0.18380090892098597	2.216240569692194	822.7824919815527	22.673954562903376	6.09273149807732	12	12	53	28	0	0	8	25	20	3	5	0	0	0	0	0	0	426.0	383.0	532.0	465.0	408.0	352.0	352.0	277.0	291.0	159.0	193.0	290.0	329.0	311.0	294.0	276.0	265.0	249.0
CHEMBL3126967	0	1	29.99689181864248	2.451041960305906	4.864623395053362	29.99689181864248	1.2993206416956524	4.047111926601679	4.093717084472604	0.18380090892098597	2.216240569692194	822.7824919815527	22.673954562903376	6.09273149807732	12	12	65	34	0	0	8	31	26	1	1	0	6	0	0	0	6	582.0	463.0	847.0	648.0	685.0	704.0	993.0	403.0	493.0	209.0	264.0	416.0	512.0	535.0	511.0	478.0	433.0	435.0
CHEMBL402365	0	1	29.99689181864248	2.451041960305906	4.864623395053362	29.99689181864248	1.2993206416956524	4.047111926601679	4.093717084472604	0.18380090892098597	2.216240569692194	822.7824919815527	22.673954562903376	6.09273149807732	6	6	43	19	0	0	3	24	16	2	1	0	0	0	0	0	0	198.0	204.0	270.0	302.0	261.0	231.0	136.0	54.0	11.0	120.0	158.0	248.0	291.0	297.0	293.0	259.0	199.0	142.0
50862154	0	1	29.99689181864248	2.451041960305906	4.864623395053362	29.99689181864248	1.2993206416956524	4.047111926601679	4.093717084472604	0.18380090892098597	2.216240569692194	822.7824919815527	22.673954562903376	6.09273149807732	6	6	43	19	0	0	3	24	16	2	1	0	0	0	0	0	0	198.0	204.0	270.0	302.0	261.0	231.0	136.0	54.0	11.0	120.0	158.0	248.0	291.0	297.0	293.0	259.0	199.0	142.0
CHEMBL954	0	1	29.99689181864248	2.451041960305906	4.864623395053362	29.99689181864248	1.2993206416956524	4.047111926601679	4.093717084472604	0.18380090892098597	2.216240569692194	822.7824919815527	22.673954562903376	6.09273149807732	18	18	57	29	0	0	3	28	26	1	1	0	0	1	0	0	1	301.60493827160496	327.1111111111111	416.22222222222223	430.88888888888886	403.0	421.6666666666667	405.44444444444446	336.66666666666663	247.5555555555556	170.0	213.0	328.0	383.0	373.0	384.0	373.0	339.0	295.0
CHEMBL1813317	0	1	29.99689181864248	2.451041960305906	4.864623395053362	29.99689181864248	1.2993206416956524	4.047111926601679	4.093717084472604	0.18380090892098597	2.216240569692194	822.7824919815527	22.673954562903376	6.09273149807732	6	6	40	19	0	0	3	21	16	1	0	0	0	2	0	0	2	155.20987654320987	179.22222222222223	245.8888888888889	233.71604938271605	198.5555555555556	153.55555555555554	96.0	34.66666666666667	7.888888888888888	125.0	167.0	290.0	348.0	340.0	308.0	231.0	147.0	68.0
CHEMBL1813316	0	1	29.99689181864248	2.451041960305906	4.864623395053362	29.99689181864248	1.2993206416956524	4.047111926601679	4.093717084472604	0.18380090892098597	2.216240569692194	822.7824919815527	22.673954562903376	6.09273149807732	6	6	40	19	0	0	3	21	16	1	0	0	0	2	0	0	2	155.20987654320987	179.22222222222223	245.8888888888889	233.71604938271605	198.5555555555556	153.55555555555554	96.0	34.66666666666667	7.888888888888888	125.0	167.0	290.0	348.0	340.0	308.0	231.0	147.0	68.0
CHEMBL3126964	0	1	29.99689181864248	2.451041960305906	4.864623395053362	29.99689181864248	1.2993206416956524	4.047111926601679	4.093717084472604	0.18380090892098597	2.216240569692194	822.7824919815527	22.673954562903376	6.09273149807732	12	12	59	32	0	0	8	27	24	1	1	0	6	0	0	0	6	568.0	446.0	827.0	629.0	668.0	686.0	965.0	365.0	458.0	195.0	246.0	382.0	463.0	477.0	441.0	408.0	378.0	379.0
50831970	0	1	29.99689181864248	2.451041960305906	4.864623395053362	29.99689181864248	1.2993206416956524	4.047111926601679	4.093717084472604	0.18380090892098597	2.216240569692194	822.7824919815527	22.673954562903376	6.09273149807732	6	6	39	18	0	0	3	21	15	1	2	0	0	0	0	0	0	204.0	193.0	258.0	274.0	292.0	248.0	146.0	44.0	11.0	107.0	139.0	223.0	267.0	256.0	237.0	211.0	172.0	118.0
CHEMBL534479	0	1	29.99689181864248	2.451041960305906	4.864623395053362	29.99689181864248	1.2993206416956524	4.047111926601679	4.093717084472604	0.18380090892098597	2.216240569692194	822.7824919815527	22.673954562903376	6.09273149807732	6	6	41	19	0	0	4	22	15	1	2	0	0	1	0	0	1	204.44444444444449	193.0	258.0	274.0	292.0	248.0	146.0	44.0	11.0	108.0	139.0	223.0	267.0	256.0	237.0	211.0	172.0	118.0
50903325	0	1	29.99689181864248	2.451041960305906	4.864623395053362	29.99689181864248	1.2993206416956524	4.047111926601679	4.093717084472604	0.18380090892098597	2.216240569692194	822.7824919815527	22.673954562903376	6.09273149807732	16	17	69	35	0	0	6	34	29	2	4	0	0	0	0	0	0	444.0	426.0	541.0	551.0	494.0	455.0	455.0	466.0	439.0	208.0	255.0	409.0	457.0	463.0	441.0	421.0	395.0	355.0
CHEMBL1204009	0	1	29.99689181864248	2.451041960305906	4.864623395053362	29.99689181864248	1.2993206416956524	4.047111926601679	4.093717084472604	0.18380090892098597	2.216240569692194	822.7824919815527	22.673954562903376	6.09273149807732	16	17	71	36	0	0	7	35	29	2	4	0	0	1	0	0	1	444.44444444444446	426.0	541.0	551.0	494.0	455.0	455.0	466.0	439.0	209.0	255.0	409.0	457.0	463.0	441.0	421.0	395.0	355.0
51196851	0	1	29.99689181864248	2.451041960305906	4.864623395053362	29.99689181864248	1.2993206416956524	4.047111926601679	4.093717084472604	0.18380090892098597	2.216240569692194	822.7824919815527	22.673954562903376	6.09273149807732	6	6	41	21	0	0	6	20	15	1	2	0	0	3	0	0	3	219.6543209876544	210.22222222222223	275.8888888888889	280.71604938271605	279.77777777777777	278.77777777777777	213.8888888888889	88.11111111111111	32.55555555555556	118.0	150.0	237.0	280.0	273.0	257.0	230.0	191.0	127.0
51380940	0	1	29.99689181864248	2.451041960305906	4.864623395053362	29.99689181864248	1.2993206416956524	4.047111926601679	4.093717084472604	0.18380090892098597	2.216240569692194	822.7824919815527	22.673954562903376	6.09273149807732	6	6	47	24	0	0	8	23	16	2	3	0	1	2	0	0	3	324.04938271604937	269.1111111111111	355.44444444444446	403.1111111111111	324.1111111111111	347.33333333333337	333.0	319.66666666666663	200.77777777777777	133.0	167.0	259.0	309.0	307.0	288.0	271.0	235.0	169.0
51196847	0	1	29.99689181864248	2.451041960305906	4.864623395053362	29.99689181864248	1.2993206416956524	4.047111926601679	4.093717084472604	0.18380090892098597	2.216240569692194	822.7824919815527	22.673954562903376	6.09273149807732	6	6	42	20	0	0	5	22	15	1	1	0	0	3	0	0	3	171.65432098765433	168.22222222222223	203.8888888888889	204.71604938271605	191.77777777777777	195.22222222222223	159.66666666666666	83.44444444444444	32.55555555555556	114.0	146.0	234.0	277.0	267.0	264.0	239.0	193.0	127.0
CHEMBL60889	0	1	29.99689181864248	2.451041960305906	4.864623395053362	29.99689181864248	1.2993206416956524	4.047111926601679	4.093717084472604	0.18380090892098597	2.216240569692194	822.7824919815527	22.673954562903376	6.09273149807732	12	12	54	29	0	0	8	25	21	3	3	0	1	1	0	0	2	407.60493827160496	375.1111111111111	497.44444444444446	513.7777777777778	469.2222222222222	400.44444444444446	388.1111111111111	358.11111111111114	340.22222222222223	171.0	213.0	333.0	375.0	360.0	346.0	339.0	320.0	277.0
CHEMBL540107	0	2	29.99689181864248	2.451041960305906	4.864623395053362	29.99689181864248	1.2993206416956524	4.047111926601679	4.093717084472604	0.18380090892098597	2.216240569692194	822.7824919815527	22.673954562903376	6.09273149807732	12	12	51	24	0	0	4	27	20	2	1	0	0	1	0	0	1	240.44444444444449	250.0	320.0	322.0	297.0	340.0	329.0	264.0	156.0	141.0	181.0	291.0	350.0	352.0	370.0	373.0	340.0	258.0
CHEMBL534723	0	2	29.99689181864248	2.451041960305906	4.864623395053362	29.99689181864248	1.2993206416956524	4.047111926601679	4.093717084472604	0.18380090892098597	2.216240569692194	822.7824919815527	22.673954562903376	6.09273149807732	12	12	51	24	0	0	4	27	20	2	1	0	0	1	0	0	1	240.44444444444449	250.0	320.0	322.0	297.0	340.0	329.0	264.0	156.0	141.0	181.0	291.0	350.0	352.0	370.0	373.0	340.0	258.0
51196839	0	1	29.99689181864248	2.451041960305906	4.864623395053362	29.99689181864248	1.2993206416956524	4.047111926601679	4.093717084472604	0.18380090892098597	2.216240569692194	822.7824919815527	22.673954562903376	6.09273149807732	6	6	42	20	0	0	5	22	15	1	0	1	0	3	0	0	3	136.09876543209876	146.8888888888889	182.5555555555556	167.38271604938274	138.44444444444446	136.55555555555554	112.85185185185183	79.2962962962963	32.55555555555556	114.0	146.0	234.0	277.0	267.0	264.0	239.0	193.0	127.0
50630135	0	1	29.99689181864248	2.451041960305906	4.864623395053362	29.99689181864248	1.2993206416956524	4.047111926601679	4.093717084472604	0.18380090892098597	2.216240569692194	822.7824919815527	22.673954562903376	6.09273149807732	6	6	34	17	0	0	4	17	13	2	1	0	0	1	0	0	1	191.6049382716049	184.11111111111111	226.66666666666663	242.44444444444449	211.77777777777777	142.44444444444446	105.0	77.33333333333334	46.11111111111112	93.0	113.0	172.0	191.0	176.0	170.0	159.0	130.0	82.0
CHEMBL1762478	0	1	29.99689181864248	2.451041960305906	4.864623395053362	29.99689181864248	1.2993206416956524	4.047111926601679	4.093717084472604	0.18380090892098597	2.216240569692194	822.7824919815527	22.673954562903376	6.09273149807732	6	6	36	18	0	0	5	18	13	2	1	0	0	2	0	0	2	192.04938271604937	184.11111111111111	226.66666666666663	242.44444444444449	211.77777777777777	142.44444444444446	105.0	77.33333333333334	46.11111111111112	94.0	113.0	172.0	191.0	176.0	170.0	159.0	130.0	82.0
50277205	0	1	29.99689181864248	2.451041960305906	4.864623395053362	29.99689181864248	1.2993206416956524	4.047111926601679	4.093717084472604	0.18380090892098597	2.216240569692194	822.7824919815527	22.673954562903376	6.09273149807732	6	6	34	18	0	0	5	16	13	2	1	0	0	2	0	0	2	195.20987654320987	201.22222222222223	271.8888888888889	298.71604938271605	214.3333333333333	165.55555555555554	119.22222222222224	53.77777777777778	11.0	106.0	135.0	209.0	256.0	234.0	197.0	171.0	119.0	60.0
50277203	0	1	29.99689181864248	2.451041960305906	4.864623395053362	29.99689181864248	1.2993206416956524	4.047111926601679	4.093717084472604	0.18380090892098597	2.216240569692194	822.7824919815527	22.673954562903376	6.09273149807732	10	11	40	20	0	0	3	20	17	2	1	0	0	0	0	0	0	230.0	246.0	345.0	378.0	280.0	226.0	190.0	147.0	88.0	124.0	161.0	257.0	317.0	294.0	251.0	222.0	184.0	139.0
CHEMBL2107797	0	0	29.99689181864248	2.451041960305906	4.864623395053362	29.99689181864248	1.2993206416956524	4.047111926601679	4.093717084472604	0.18380090892098597	2.216240569692194	822.7824919815527	22.673954562903376	6.09273149807732	0	0	51	23	0	0	2	28	21	0	2	0	0	0	0	0	0	232.0	245.0	365.0	379.0	289.0	227.0	193.0	169.0	136.0	162.0	226.0	411.0	533.0	537.0	485.0	365.0	245.0	165.0
CHEMBL1200623	0	0	29.99689181864248	2.451041960305906	4.864623395053362	29.99689181864248	1.2993206416956524	4.047111926601679	4.093717084472604	0.18380090892098597	2.216240569692194	822.7824919815527	22.673954562903376	6.09273149807732	0	0	53	21	0	0	1	32	20	0	1	0	0	0	0	0	0	160.0	187.0	280.0	268.0	197.0	154.0	122.0	94.0	55.0	156.0	219.0	408.0	529.0	531.0	479.0	357.0	243.0	167.0
50659915	0	1	29.99689181864248	2.451041960305906	4.864623395053362	29.99689181864248	1.2993206416956524	4.047111926601679	4.093717084472604	0.18380090892098597	2.216240569692194	822.7824919815527	22.673954562903376	6.09273149807732	17	17	65	34	0	0	8	31	26	5	1	0	0	2	0	0	2	387.2098765432099	420.22222222222223	573.6666666666667	545.604938271605	467.6666666666666	392.22222222222223	354.0	298.44444444444446	267.1111111111111	207.0	264.0	421.0	480.0	479.0	461.0	421.0	362.0	310.0
CHEMBL3217182	0	1	29.99689181864248	2.451041960305906	4.864623395053362	29.99689181864248	1.2993206416956524	4.047111926601679	4.093717084472604	0.18380090892098597	2.216240569692194	822.7824919815527	22.673954562903376	6.09273149807732	17	17	73	38	0	0	12	35	26	5	1	0	0	6	0	0	6	388.9876543209877	420.22222222222223	573.6666666666666	545.604938271605	467.6666666666666	392.22222222222223	354.0	298.44444444444446	267.1111111111111	211.0	264.0	421.0	480.0	479.0	461.0	421.0	362.0	310.0
50659907	0	1	29.99689181864248	2.451041960305906	4.864623395053362	29.99689181864248	1.2993206416956524	4.047111926601679	4.093717084472604	0.18380090892098597	2.216240569692194	822.7824919815527	22.673954562903376	6.09273149807732	17	17	62	33	0	0	8	29	25	5	1	0	0	2	0	0	2	383.2098765432099	416.22222222222223	569.6666666666667	547.604938271605	467.6666666666666	410.22222222222223	365.0	311.44444444444446	279.1111111111111	201.0	256.0	408.0	464.0	463.0	445.0	406.0	348.0	299.0
CHEMBL3216097	0	1	29.99689181864248	2.451041960305906	4.864623395053362	29.99689181864248	1.2993206416956524	4.047111926601679	4.093717084472604	0.18380090892098597	2.216240569692194	822.7824919815527	22.673954562903376	6.09273149807732	17	17	70	37	0	0	12	33	25	5	1	0	0	6	0	0	6	384.9876543209877	416.22222222222223	569.6666666666666	547.604938271605	467.6666666666666	410.2222222222222	365.0	311.44444444444446	279.1111111111111	205.0	256.0	408.0	464.0	463.0	445.0	406.0	348.0	299.0
50589902	0	1	29.99689181864248	2.451041960305906	4.864623395053362	29.99689181864248	1.2993206416956524	4.047111926601679	4.093717084472604	0.18380090892098597	2.216240569692194	822.7824919815527	22.673954562903376	6.09273149807732	17	17	72	35	0	0	6	37	29	4	1	0	0	1	0	0	1	379.60493827160496	413.1111111111111	552.6666666666666	520.6666666666667	461.1111111111111	394.1111111111111	368.22222222222223	306.77777777777777	274.66666666666663	219.0	277.0	456.0	529.0	532.0	529.0	479.0	420.0	361.0
CHEMBL1214425	0	1	29.99689181864248	2.451041960305906	4.864623395053362	29.99689181864248	1.2993206416956524	4.047111926601679	4.093717084472604	0.18380090892098597	2.216240569692194	822.7824919815527	22.673954562903376	6.09273149807732	17	17	74	36	0	0	7	38	29	4	1	0	0	2	0	0	2	380.04938271604937	413.1111111111111	552.6666666666666	520.6666666666667	461.1111111111111	394.1111111111111	368.2222222222222	306.7777777777778	274.66666666666663	220.0	277.0	456.0	529.0	532.0	529.0	479.0	420.0	361.0
50589914	0	1	29.99689181864248	2.451041960305906	4.864623395053362	29.99689181864248	1.2993206416956524	4.047111926601679	4.093717084472604	0.18380090892098597	2.216240569692194	822.7824919815527	22.673954562903376	6.09273149807732	17	17	66	35	0	0	8	31	27	4	1	0	0	3	0	0	3	378.8148148148148	411.33333333333337	549.3333333333333	516.2716049382716	457.7777777777778	392.3333333333333	366.22222222222223	305.22222222222223	273.77777777777777	213.0	271.0	432.0	496.0	487.0	478.0	437.0	375.0	334.0
CHEMBL1214488	0	1	29.99689181864248	2.451041960305906	4.864623395053362	29.99689181864248	1.2993206416956524	4.047111926601679	4.093717084472604	0.18380090892098597	2.216240569692194	822.7824919815527	22.673954562903376	6.09273149807732	17	17	68	36	0	0	9	32	27	4	1	0	0	4	0	0	4	379.2592592592592	411.33333333333337	549.3333333333333	516.2716049382716	457.77777777777777	392.33333333333337	366.2222222222222	305.22222222222223	273.77777777777777	214.0	271.0	432.0	496.0	487.0	478.0	437.0	375.0	334.0
50239773	0	2	29.99689181864248	2.451041960305906	4.864623395053362	29.99689181864248	1.2993206416956524	4.047111926601679	4.093717084472604	0.18380090892098597	2.216240569692194	822.7824919815527	22.673954562903376	6.09273149807732	6	6	73	37	0	2	12	36	25	4	4	2	1	0	0	0	1	475.8998044602857	400.955223880597	568.8225538971808	630.7114427860696	628.8557213930349	587.8756218905472	498.8756218905472	459.8756218905473	476.8557213930348	238.0	314.0	529.0	650.0	660.0	651.0	608.0	563.0	512.0
50801976	0	1	29.99689181864248	2.451041960305906	4.864623395053362	29.99689181864248	1.2993206416956524	4.047111926601679	4.093717084472604	0.18380090892098597	2.216240569692194	822.7824919815527	22.673954562903376	6.09273149807732	12	12	55	30	0	2	7	25	23	1	4	0	2	0	0	0	2	472.0	415.0	596.0	642.0	654.0	591.0	692.0	659.0	598.0	187.0	244.0	405.0	482.0	478.0	472.0	476.0	487.0	441.0
50801938	0	1	29.99689181864248	2.451041960305906	4.864623395053362	29.99689181864248	1.2993206416956524	4.047111926601679	4.093717084472604	0.18380090892098597	2.216240569692194	822.7824919815527	22.673954562903376	6.09273149807732	6	6	41	22	0	2	6	19	16	1	3	0	0	2	0	0	2	269.2098765432099	258.22222222222223	362.8888888888889	373.7160493827161	382.7777777777778	369.22222222222223	314.66666666666663	166.88888888888889	50.55555555555556	139.0	183.0	312.0	374.0	362.0	324.0	269.0	189.0	111.0
50801921	0	1	29.99689181864248	2.451041960305906	4.864623395053362	29.99689181864248	1.2993206416956524	4.047111926601679	4.093717084472604	0.18380090892098597	2.216240569692194	822.7824919815527	22.673954562903376	6.09273149807732	6	6	41	21	0	2	5	20	16	1	3	0	1	0	0	0	1	310.0	273.0	387.0	399.0	398.0	374.0	316.0	205.0	182.0	134.0	177.0	305.0	368.0	355.0	312.0	256.0	183.0	104.0
50801910	0	1	29.99689181864248	2.451041960305906	4.864623395053362	29.99689181864248	1.2993206416956524	4.047111926601679	4.093717084472604	0.18380090892098597	2.216240569692194	822.7824919815527	22.673954562903376	6.09273149807732	6	6	41	20	0	2	4	21	16	1	3	0	0	0	0	0	0	254.0	239.0	339.0	353.0	367.0	348.0	271.0	113.0	21.0	129.0	172.0	299.0	363.0	352.0	306.0	244.0	170.0	98.0
50801929	0	1	29.99689181864248	2.451041960305906	4.864623395053362	29.99689181864248	1.2993206416956524	4.047111926601679	4.093717084472604	0.18380090892098597	2.216240569692194	822.7824919815527	22.673954562903376	6.09273149807732	6	6	39	22	0	2	6	17	16	1	3	0	0	2	0	0	2	283.2098765432099	278.22222222222223	403.8888888888889	416.7160493827161	406.55555555555554	374.77777777777777	315.44444444444446	166.88888888888889	50.55555555555556	137.0	177.0	295.0	344.0	326.0	297.0	255.0	188.0	111.0
50801954	0	1	29.99689181864248	2.451041960305906	4.864623395053362	29.99689181864248	1.2993206416956524	4.047111926601679	4.093717084472604	0.18380090892098597	2.216240569692194	822.7824919815527	22.673954562903376	6.09273149807732	10	11	45	24	0	2	4	21	20	1	3	0	0	0	0	0	0	318.0	323.0	477.0	496.0	470.0	430.0	381.0	286.0	211.0	155.0	203.0	343.0	405.0	386.0	351.0	309.0	269.0	218.0
50801917	0	1	29.99689181864248	2.451041960305906	4.864623395053362	29.99689181864248	1.2993206416956524	4.047111926601679	4.093717084472604	0.18380090892098597	2.216240569692194	822.7824919815527	22.673954562903376	6.09273149807732	6	6	38	19	0	2	3	19	16	1	2	0	0	0	0	0	0	238.0	239.0	345.0	336.0	335.0	293.0	174.0	75.0	6.0	121.0	158.0	268.0	317.0	297.0	264.0	215.0	155.0	90.0
50777431	0	1	29.99689181864248	2.451041960305906	4.864623395053362	29.99689181864248	1.2993206416956524	4.047111926601679	4.093717084472604	0.18380090892098597	2.216240569692194	822.7824919815527	22.673954562903376	6.09273149807732	12	12	48	25	0	2	4	23	21	1	1	0	2	0	0	0	2	348.0	323.0	446.0	435.0	379.0	359.0	443.0	394.0	324.0	159.0	208.0	343.0	397.0	366.0	351.0	345.0	360.0	316.0
50787514	0	3	29.99689181864248	2.451041960305906	4.864623395053362	29.99689181864248	1.2993206416956524	4.047111926601679	4.093717084472604	0.18380090892098597	2.216240569692194	822.7824919815527	22.673954562903376	6.09273149807732	6	6	68	35	0	2	11	33	24	1	5	2	1	0	1	0	2	435.6954148855257	327.9723604201216	409.8753147841042	534.579325594251	573.7142067440575	436.624101713654	550.653399668325	529.2763957987838	290.29353233830847	231.0	313.0	528.0	624.0	599.0	535.0	441.0	389.0	376.0
50795928	0	1	29.99689181864248	2.451041960305906	4.864623395053362	29.99689181864248	1.2993206416956524	4.047111926601679	4.093717084472604	0.18380090892098597	2.216240569692194	822.7824919815527	22.673954562903376	6.09273149807732	10	11	46	23	0	2	3	23	20	1	2	0	0	0	0	0	0	274.0	283.0	401.0	396.0	401.0	359.0	274.0	236.0	170.0	151.0	201.0	346.0	419.0	400.0	362.0	309.0	262.0	210.0
50766862	0	1	29.99689181864248	2.451041960305906	4.864623395053362	29.99689181864248	1.2993206416956524	4.047111926601679	4.093717084472604	0.18380090892098597	2.216240569692194	822.7824919815527	22.673954562903376	6.09273149807732	6	6	40	20	0	2	4	20	16	1	2	0	0	0	1	0	1	231.06721536351165	226.03703703703704	312.55555555555554	303.8148148148148	330.55555555555554	301.2962962962963	197.5925925925926	82.44444444444444	6.518518518518519	128.0	169.0	292.0	353.0	337.0	301.0	238.0	162.0	96.0
50766874	0	1	29.99689181864248	2.451041960305906	4.864623395053362	29.99689181864248	1.2993206416956524	4.047111926601679	4.093717084472604	0.18380090892098597	2.216240569692194	822.7824919815527	22.673954562903376	6.09273149807732	6	6	40	20	0	2	4	20	16	1	2	0	0	0	0	1	1	231.0241975308642	225.6222222222222	311.93333333333334	303.0888888888889	329.93333333333334	300.77777777777777	196.5555555555556	80.26666666666667	6.311111111111111	128.0	169.0	292.0	353.0	337.0	301.0	238.0	162.0	96.0
50777420	0	1	29.99689181864248	2.451041960305906	4.864623395053362	29.99689181864248	1.2993206416956524	4.047111926601679	4.093717084472604	0.18380090892098597	2.216240569692194	822.7824919815527	22.673954562903376	6.09273149807732	12	12	54	29	0	2	6	25	23	1	3	0	0	0	2	0	2	344.1344307270233	341.0740740740741	480.1111111111111	504.1111111111111	555.0740740740741	485.55555555555554	473.1851851851852	480.6666666666667	377.7037037037037	181.0	236.0	391.0	466.0	457.0	456.0	458.0	470.0	421.0
50777415	0	1	29.99689181864248	2.451041960305906	4.864623395053362	29.99689181864248	1.2993206416956524	4.047111926601679	4.093717084472604	0.18380090892098597	2.216240569692194	822.7824919815527	22.673954562903376	6.09273149807732	12	12	54	29	0	2	6	25	23	1	3	0	0	0	1	1	2	344.0914128943758	340.6592592592592	479.4888888888888	503.4888888888889	554.6592592592592	485.2444444444444	472.14814814814815	479.73333333333335	376.56296296296296	181.0	236.0	391.0	466.0	457.0	456.0	458.0	470.0	421.0
50777427	0	1	29.99689181864248	2.451041960305906	4.864623395053362	29.99689181864248	1.2993206416956524	4.047111926601679	4.093717084472604	0.18380090892098597	2.216240569692194	822.7824919815527	22.673954562903376	6.09273149807732	12	12	54	29	0	2	6	25	23	1	3	0	0	2	0	0	2	345.2098765432099	345.22222222222223	486.33333333333337	510.33333333333337	559.2222222222222	488.6666666666667	483.55555555555554	490.00000000000006	389.1111111111112	181.0	236.0	391.0	466.0	457.0	456.0	458.0	470.0	421.0
50768542	0	1	29.99689181864248	2.451041960305906	4.864623395053362	29.99689181864248	1.2993206416956524	4.047111926601679	4.093717084472604	0.18380090892098597	2.216240569692194	822.7824919815527	22.673954562903376	6.09273149807732	12	12	54	29	0	2	6	25	23	1	3	0	2	0	0	0	2	442.0	395.0	561.0	585.0	609.0	526.0	608.0	602.0	526.0	181.0	236.0	391.0	466.0	457.0	456.0	458.0	470.0	421.0
50777444	0	1	29.99689181864248	2.451041960305906	4.864623395053362	29.99689181864248	1.2993206416956524	4.047111926601679	4.093717084472604	0.18380090892098597	2.216240569692194	822.7824919815527	22.673954562903376	6.09273149807732	12	12	54	29	0	2	6	25	23	1	3	0	0	0	0	2	2	344.0483950617284	340.2444444444444	478.8666666666667	502.8666666666667	554.2444444444444	484.9333333333333	471.1111111111111	478.8	375.4222222222222	181.0	236.0	391.0	466.0	457.0	456.0	458.0	470.0	421.0
50777413	0	1	29.99689181864248	2.451041960305906	4.864623395053362	29.99689181864248	1.2993206416956524	4.047111926601679	4.093717084472604	0.18380090892098597	2.216240569692194	822.7824919815527	22.673954562903376	6.09273149807732	12	12	54	28	0	2	5	26	23	1	3	0	0	0	1	0	1	337.06721536351165	334.03703703703707	472.55555555555554	498.55555555555554	551.0370370370371	474.77777777777777	461.5925925925926	467.3333333333333	360.8518518518519	176.0	231.0	385.0	461.0	454.0	450.0	451.0	458.0	404.0
50777428	0	1	29.99689181864248	2.451041960305906	4.864623395053362	29.99689181864248	1.2993206416956524	4.047111926601679	4.093717084472604	0.18380090892098597	2.216240569692194	822.7824919815527	22.673954562903376	6.09273149807732	12	12	54	28	0	2	5	26	23	1	3	0	0	1	0	0	1	337.60493827160496	336.1111111111111	475.6666666666667	501.6666666666667	553.1111111111111	476.33333333333337	466.77777777777777	472.0	366.55555555555554	176.0	231.0	385.0	461.0	454.0	450.0	451.0	458.0	404.0
50777429	0	1	29.99689181864248	2.451041960305906	4.864623395053362	29.99689181864248	1.2993206416956524	4.047111926601679	4.093717084472604	0.18380090892098597	2.216240569692194	822.7824919815527	22.673954562903376	6.09273149807732	12	12	54	28	0	2	5	26	23	1	3	0	1	0	0	0	1	386.0	361.0	513.0	539.0	578.0	495.0	529.0	528.0	435.0	176.0	231.0	385.0	461.0	454.0	450.0	451.0	458.0	404.0
50777424	0	1	29.99689181864248	2.451041960305906	4.864623395053362	29.99689181864248	1.2993206416956524	4.047111926601679	4.093717084472604	0.18380090892098597	2.216240569692194	822.7824919815527	22.673954562903376	6.09273149807732	12	12	54	28	0	2	5	26	23	1	3	0	0	0	0	1	1	337.02419753086417	333.6222222222222	471.9333333333333	497.9333333333334	550.6222222222223	474.4666666666667	460.55555555555554	466.4	359.7111111111111	176.0	231.0	385.0	461.0	454.0	450.0	451.0	458.0	404.0
50777434	0	1	29.99689181864248	2.451041960305906	4.864623395053362	29.99689181864248	1.2993206416956524	4.047111926601679	4.093717084472604	0.18380090892098597	2.216240569692194	822.7824919815527	22.673954562903376	6.09273149807732	12	12	54	27	0	2	4	27	23	1	3	0	0	0	0	0	0	330.0	327.0	465.0	493.0	547.0	464.0	450.0	454.0	345.0	171.0	226.0	379.0	456.0	451.0	444.0	444.0	446.0	388.0
50777417	0	1	29.99689181864248	2.451041960305906	4.864623395053362	29.99689181864248	1.2993206416956524	4.047111926601679	4.093717084472604	0.18380090892098597	2.216240569692194	822.7824919815527	22.673954562903376	6.09273149807732	12	12	52	27	0	2	4	25	23	1	3	0	0	0	0	0	0	344.0	357.0	539.0	568.0	586.0	441.0	425.0	460.0	340.0	179.0	241.0	415.0	488.0	477.0	443.0	427.0	409.0	351.0
CHEMBL2096859	0	1	29.99689181864248	2.451041960305906	4.864623395053362	29.99689181864248	1.2993206416956524	4.047111926601679	4.093717084472604	0.18380090892098597	2.216240569692194	822.7824919815527	22.673954562903376	6.09273149807732	6	6	40	20	0	2	4	20	16	1	2	0	0	0	1	0	1	231.06721536351165	226.03703703703707	311.55555555555554	301.55555555555554	328.03703703703707	295.77777777777777	185.2962962962963	98.59259259259258	13.444444444444445	128.0	169.0	291.0	352.0	333.0	295.0	238.0	168.0	96.0
CHEMBL2096858	0	1	29.99689181864248	2.451041960305906	4.864623395053362	29.99689181864248	1.2993206416956524	4.047111926601679	4.093717084472604	0.18380090892098597	2.216240569692194	822.7824919815527	22.673954562903376	6.09273149807732	6	6	40	20	0	2	4	20	16	1	2	0	0	1	0	0	1	231.6049382716049	228.1111111111111	314.66666666666663	304.6666666666667	330.1111111111111	297.33333333333337	187.8888888888889	103.7777777777778	24.33333333333333	128.0	169.0	291.0	352.0	333.0	295.0	238.0	168.0	96.0
CHEMBL2096860	0	1	29.99689181864248	2.451041960305906	4.864623395053362	29.99689181864248	1.2993206416956524	4.047111926601679	4.093717084472604	0.18380090892098597	2.216240569692194	822.7824919815527	22.673954562903376	6.09273149807732	6	6	40	20	0	2	4	20	16	1	2	0	0	0	0	1	1	231.0241975308642	225.6222222222222	310.93333333333334	300.93333333333334	327.6222222222222	295.4666666666667	184.77777777777777	97.55555555555556	11.266666666666666	128.0	169.0	291.0	352.0	333.0	295.0	238.0	168.0	96.0
CHEMBL2096874	0	1	29.99689181864248	2.451041960305906	4.864623395053362	29.99689181864248	1.2993206416956524	4.047111926601679	4.093717084472604	0.18380090892098597	2.216240569692194	822.7824919815527	22.673954562903376	6.09273149807732	12	12	44	21	0	2	1	23	20	1	0	0	0	0	0	0	0	196.0	225.0	306.0	299.0	285.0	301.0	237.0	123.0	39.0	139.0	188.0	324.0	399.0	392.0	375.0	327.0	246.0	137.0
50801944	0	1	29.99689181864248	2.451041960305906	4.864623395053362	29.99689181864248	1.2993206416956524	4.047111926601679	4.093717084472604	0.18380090892098597	2.216240569692194	822.7824919815527	22.673954562903376	6.09273149807732	10	11	45	24	0	2	4	21	20	1	3	0	0	0	0	0	0	318.0	323.0	479.0	508.0	488.0	459.0	325.0	281.0	211.0	155.0	203.0	344.0	405.0	389.0	349.0	313.0	264.0	220.0
50801898	0	1	29.99689181864248	2.451041960305906	4.864623395053362	29.99689181864248	1.2993206416956524	4.047111926601679	4.093717084472604	0.18380090892098597	2.216240569692194	822.7824919815527	22.673954562903376	6.09273149807732	12	12	55	30	0	2	7	25	23	1	4	0	2	0	0	0	2	472.0	415.0	597.0	650.0	677.0	620.0	636.0	654.0	598.0	187.0	244.0	406.0	483.0	480.0	471.0	479.0	482.0	443.0
CHEMBL841	0	1	29.99689181864248	2.451041960305906	4.864623395053362	29.99689181864248	1.2993206416956524	4.047111926601679	4.093717084472604	0.18380090892098597	2.216240569692194	822.7824919815527	22.673954562903376	6.09273149807732	18	18	67	34	0	0	5	33	29	2	2	0	0	1	0	0	1	375.60493827160496	393.1111111111111	543.6666666666666	598.6666666666667	612.1111111111111	614.1111111111111	483.0	357.1111111111111	336.8888888888889	213.0	274.0	452.0	556.0	587.0	604.0	600.0	554.0	461.0
CHEMBL3126970	0	1	29.99689181864248	2.451041960305906	4.864623395053362	29.99689181864248	1.2993206416956524	4.047111926601679	4.093717084472604	0.18380090892098597	2.216240569692194	822.7824919815527	22.673954562903376	6.09273149807732	12	12	56	31	0	0	8	25	23	1	1	0	6	0	0	0	6	570.0	445.0	826.0	626.0	676.0	694.0	948.0	339.0	436.0	191.0	238.0	378.0	441.0	456.0	429.0	380.0	351.0	358.0
CHEMBL1276165	0	1	29.99689181864248	2.451041960305906	4.864623395053362	29.99689181864248	1.2993206416956524	4.047111926601679	4.093717084472604	0.18380090892098597	2.216240569692194	822.7824919815527	22.673954562903376	6.09273149807732	9	10	38	19	0	0	3	19	16	3	0	0	0	0	0	0	0	214.0	230.0	306.0	279.0	246.0	215.0	182.0	112.0	74.0	121.0	156.0	265.0	292.0	274.0	251.0	197.0	145.0	110.0
CHEMBL1276166	0	1	29.99689181864248	2.451041960305906	4.864623395053362	29.99689181864248	1.2993206416956524	4.047111926601679	4.093717084472604	0.18380090892098597	2.216240569692194	822.7824919815527	22.673954562903376	6.09273149807732	9	10	37	18	0	0	3	19	15	2	0	0	1	0	0	0	1	222.0	222.0	304.0	270.0	235.0	205.0	144.0	107.0	64.0	117.0	151.0	258.0	281.0	260.0	237.0	183.0	129.0	95.0
CHEMBL3126966	0	1	29.99689181864248	2.451041960305906	4.864623395053362	29.99689181864248	1.2993206416956524	4.047111926601679	4.093717084472604	0.18380090892098597	2.216240569692194	822.7824919815527	22.673954562903376	6.09273149807732	12	12	59	32	0	0	8	27	24	1	1	0	6	0	0	0	6	574.0	449.0	828.0	630.0	668.0	688.0	973.0	367.0	453.0	197.0	246.0	389.0	466.0	489.0	447.0	411.0	369.0	389.0
50365691	0	1	29.99689181864248	2.451041960305906	4.864623395053362	29.99689181864248	1.2993206416956524	4.047111926601679	4.093717084472604	0.18380090892098597	2.216240569692194	822.7824919815527	22.673954562903376	6.09273149807732	6	6	38	20	0	0	6	18	14	2	2	0	0	2	0	0	2	237.20987654320987	222.22222222222223	295.8888888888889	337.71604938271605	334.77777777777777	275.3333333333333	184.22222222222223	101.44444444444444	22.77777777777778	118.0	148.0	236.0	282.0	283.0	247.0	236.0	165.0	103.0
CHEMBL1162965	0	1	29.99689181864248	2.451041960305906	4.864623395053362	29.99689181864248	1.2993206416956524	4.047111926601679	4.093717084472604	0.18380090892098597	2.216240569692194	822.7824919815527	22.673954562903376	6.09273149807732	9	10	35	18	0	0	3	17	15	3	0	0	0	0	0	0	0	210.0	224.0	284.0	272.0	236.0	189.0	168.0	96.0	59.0	115.0	148.0	236.0	243.0	246.0	203.0	166.0	120.0	97.0
CHEMBL1628227	0	1	29.99689181864248	2.451041960305906	4.864623395053362	29.99689181864248	1.2993206416956524	4.047111926601679	4.093717084472604	0.18380090892098597	2.216240569692194	822.7824919815527	22.673954562903376	6.09273149807732	12	12	42	21	0	0	2	21	19	1	1	0	0	0	0	0	0	236.0	252.0	345.0	407.0	331.0	275.0	201.0	167.0	70.0	129.0	162.0	264.0	315.0	311.0	294.0	257.0	219.0	165.0
51203434	0	2	29.99689181864248	2.451041960305906	4.864623395053362	29.99689181864248	1.2993206416956524	4.047111926601679	4.093717084472604	0.18380090892098597	2.216240569692194	822.7824919815527	22.673954562903376	6.09273149807732	24	24	87	46	0	0	7	41	39	3	2	0	2	0	0	0	2	618.0	607.0	875.0	890.0	838.0	809.0	856.0	721.0	634.0	291.0	374.0	626.0	721.0	790.0	769.0	781.0	709.0	648.0
CHEMBL564	0	1	29.99689181864248	2.451041960305906	4.864623395053362	29.99689181864248	1.2993206416956524	4.047111926601679	4.093717084472604	0.18380090892098597	2.216240569692194	822.7824919815527	22.673954562903376	6.09273149807732	12	12	40	20	0	0	3	20	17	2	0	1	0	0	0	0	0	200.44444444444449	217.3333333333333	288.3333333333333	285.3333333333333	246.3333333333333	217.3333333333333	177.33333333333331	121.33333333333331	55.33333333333333	124.0	156.0	256.0	286.0	286.0	260.0	238.0	194.0	146.0
51203438	0	1	29.99689181864248	2.451041960305906	4.864623395053362	29.99689181864248	1.2993206416956524	4.047111926601679	4.093717084472604	0.18380090892098597	2.216240569692194	822.7824919815527	22.673954562903376	6.09273149807732	12	12	45	24	0	0	4	21	20	2	1	0	0	0	1	0	1	279.06721536351165	288.03703703703707	401.55555555555554	404.55555555555554	384.03703703703707	365.03703703703707	316.11111111111114	218.85185185185185	154.07407407407408	147.0	186.0	308.0	346.0	366.0	341.0	323.0	272.0	206.0
51203474	0	1	29.99689181864248	2.451041960305906	4.864623395053362	29.99689181864248	1.2993206416956524	4.047111926601679	4.093717084472604	0.18380090892098597	2.216240569692194	822.7824919815527	22.673954562903376	6.09273149807732	18	18	56	29	0	0	4	27	25	2	1	0	1	0	0	0	1	364.0	373.0	530.0	527.0	482.0	476.0	489.0	404.0	310.0	183.0	232.0	384.0	436.0	459.0	444.0	433.0	388.0	330.0
51203433	0	1	29.99689181864248	2.451041960305906	4.864623395053362	29.99689181864248	1.2993206416956524	4.047111926601679	4.093717084472604	0.18380090892098597	2.216240569692194	822.7824919815527	22.673954562903376	6.09273149807732	18	18	58	30	0	0	3	28	27	1	1	0	1	0	0	0	1	366.0	372.0	518.0	508.0	466.0	467.0	485.0	409.0	325.0	186.0	236.0	385.0	434.0	453.0	437.0	434.0	400.0	342.0
CHEMBL511	0	1	29.99689181864248	2.451041960305906	4.864623395053362	29.99689181864248	1.2993206416956524	4.047111926601679	4.093717084472604	0.18380090892098597	2.216240569692194	822.7824919815527	22.673954562903376	6.09273149807732	12	12	44	21	0	0	4	23	17	3	1	0	0	0	0	0	0	246.0	242.0	295.0	281.0	239.0	252.0	254.0	204.0	146.0	123.0	148.0	238.0	258.0	265.0	266.0	253.0	238.0	193.0
CHEMBL1411979	0	1	29.99689181864248	2.451041960305906	4.864623395053362	29.99689181864248	1.2993206416956524	4.047111926601679	4.093717084472604	0.18380090892098597	2.216240569692194	822.7824919815527	22.673954562903376	6.09273149807732	11	11	37	18	0	0	4	19	14	3	0	1	0	0	0	0	0	184.44444444444449	180.66666666666663	221.3333333333333	193.3333333333333	187.0	192.66666666666663	172.33333333333334	111.33333333333334	36.0	105.0	127.0	203.0	208.0	217.0	217.0	203.0	183.0	121.0
CHEMBL1201353	0	1	29.99689181864248	2.451041960305906	4.864623395053362	29.99689181864248	1.2993206416956524	4.047111926601679	4.093717084472604	0.18380090892098597	2.216240569692194	822.7824919815527	22.673954562903376	6.09273149807732	12	12	38	19	0	0	3	19	16	2	0	0	0	1	0	0	1	189.6049382716049	197.11111111111111	237.66666666666663	229.66666666666669	218.11111111111111	238.3333333333333	192.66666666666669	108.77777777777776	34.55555555555556	111.0	136.0	217.0	240.0	245.0	235.0	227.0	180.0	125.0
51121881	0	1	29.99689181864248	2.451041960305906	4.864623395053362	29.99689181864248	1.2993206416956524	4.047111926601679	4.093717084472604	0.18380090892098597	2.216240569692194	822.7824919815527	22.673954562903376	6.09273149807732	12	12	56	27	0	0	4	29	23	1	3	0	0	0	0	0	0	318.0	316.0	435.0	462.0	449.0	384.0	294.0	256.0	220.0	167.0	211.0	348.0	408.0	414.0	398.0	362.0	339.0	262.0
50851148	0	1	29.99689181864248	2.451041960305906	4.864623395053362	29.99689181864248	1.2993206416956524	4.047111926601679	4.093717084472604	0.18380090892098597	2.216240569692194	822.7824919815527	22.673954562903376	6.09273149807732	9	10	35	18	0	0	3	17	15	3	0	0	0	0	0	0	0	210.0	224.0	284.0	272.0	236.0	189.0	168.0	96.0	59.0	115.0	148.0	236.0	243.0	246.0	203.0	166.0	120.0	97.0
51196814	0	1	29.99689181864248	2.451041960305906	4.864623395053362	29.99689181864248	1.2993206416956524	4.047111926601679	4.093717084472604	0.18380090892098597	2.216240569692194	822.7824919815527	22.673954562903376	6.09273149807732	6	6	43	22	0	0	7	21	15	2	2	0	0	3	0	0	3	241.6543209876544	236.22222222222223	294.8888888888889	311.71604938271605	309.7777777777778	315.7777777777778	256.8888888888889	125.44444444444446	43.66666666666667	125.0	155.0	251.0	287.0	294.0	271.0	257.0	214.0	163.0
CHEMBL1813487	0	1	29.99689181864248	2.451041960305906	4.864623395053362	29.99689181864248	1.2993206416956524	4.047111926601679	4.093717084472604	0.18380090892098597	2.216240569692194	822.7824919815527	22.673954562903376	6.09273149807732	6	6	40	19	0	0	3	21	16	1	0	0	0	2	0	0	2	155.20987654320987	172.22222222222223	226.8888888888889	196.71604938271605	167.0	151.66666666666666	131.55555555555554	79.0	22.88888888888889	125.0	164.0	289.0	325.0	336.0	267.0	236.0	172.0	94.0
CHEMBL1813486	0	1	29.99689181864248	2.451041960305906	4.864623395053362	29.99689181864248	1.2993206416956524	4.047111926601679	4.093717084472604	0.18380090892098597	2.216240569692194	822.7824919815527	22.673954562903376	6.09273149807732	6	6	40	19	0	0	3	21	16	1	0	0	0	2	0	0	2	155.20987654320987	172.22222222222223	226.8888888888889	196.71604938271605	167.0	151.66666666666666	131.55555555555554	79.0	22.88888888888889	125.0	164.0	289.0	325.0	336.0	267.0	236.0	172.0	94.0
CHEMBL3126959	0	2	29.99689181864248	2.451041960305906	4.864623395053362	29.99689181864248	1.2993206416956524	4.047111926601679	4.093717084472604	0.18380090892098597	2.216240569692194	822.7824919815527	22.673954562903376	6.09273149807732	12	12	68	36	0	0	9	32	27	2	1	0	6	0	0	0	6	614.0	492.0	885.0	687.0	712.0	735.0	1025.0	439.0	551.0	226.0	288.0	462.0	561.0	582.0	546.0	507.0	474.0	488.0
CHEMBL42	0	3	29.99689181864248	2.451041960305906	4.864623395053362	29.99689181864248	1.2993206416956524	4.047111926601679	4.093717084472604	0.18380090892098597	2.216240569692194	822.7824919815527	22.673954562903376	6.09273149807732	12	12	42	23	0	0	5	19	18	4	0	0	0	1	0	0	1	267.60493827160496	304.1111111111111	427.6666666666666	497.44444444444446	415.0	369.22222222222223	266.1111111111111	188.77777777777777	86.77777777777777	145.0	185.0	301.0	366.0	347.0	342.0	303.0	269.0	178.0
1354013	0	1	29.99689181864248	2.451041960305906	4.864623395053362	29.99689181864248	1.2993206416956524	4.047111926601679	4.093717084472604	0.18380090892098597	2.216240569692194	822.7824919815527	22.673954562903376	6.09273149807732	9	10	30	15	0	0	2	15	13	1	1	0	0	0	0	0	0	178.0	196.0	272.0	251.0	178.0	87.0	55.0	21.0	3.0	97.0	125.0	209.0	236.0	219.0	156.0	99.0	64.0	28.0
CHEMBL6437	0	1	29.99689181864248	2.451041960305906	4.864623395053362	29.99689181864248	1.2993206416956524	4.047111926601679	4.093717084472604	0.18380090892098597	2.216240569692194	822.7824919815527	22.673954562903376	6.09273149807732	12	12	40	20	0	0	2	20	18	2	0	0	0	0	0	0	0	212.0	242.0	339.0	394.0	335.0	293.0	153.0	57.0	3.0	132.0	174.0	298.0	379.0	380.0	356.0	261.0	164.0	76.0
CHEMBL52440	0	1	29.99689181864248	2.451041960305906	4.864623395053362	29.99689181864248	1.2993206416956524	4.047111926601679	4.093717084472604	0.18380090892098597	2.216240569692194	822.7824919815527	22.673954562903376	6.09273149807732	6	6	45	20	0	2	2	25	18	1	1	0	0	0	0	0	0	200.0	222.0	319.0	346.0	287.0	210.0	123.0	61.0	13.0	141.0	192.0	351.0	451.0	451.0	399.0	275.0	162.0	101.0
1354017	0	1	29.99689181864248	2.451041960305906	4.864623395053362	29.99689181864248	1.2993206416956524	4.047111926601679	4.093717084472604	0.18380090892098597	2.216240569692194	822.7824919815527	22.673954562903376	6.09273149807732	9	10	30	15	0	0	2	15	13	1	1	0	0	0	0	0	0	178.0	196.0	278.0	259.0	189.0	87.0	45.0	9.0	0.0	97.0	125.0	210.0	235.0	226.0	152.0	110.0	62.0	27.0
50277207	0	1	29.99689181864248	2.451041960305906	4.864623395053362	29.99689181864248	1.2993206416956524	4.047111926601679	4.093717084472604	0.18380090892098597	2.216240569692194	822.7824919815527	22.673954562903376	6.09273149807732	6	6	31	17	0	0	5	14	12	2	1	0	0	2	0	0	2	195.20987654320987	194.22222222222223	249.88888888888889	275.71604938271605	196.3333333333333	148.55555555555554	107.44444444444444	48.22222222222222	10.22222222222222	100.0	124.0	196.0	227.0	210.0	162.0	130.0	85.0	45.0
51203469	0	1	29.99689181864248	2.451041960305906	4.864623395053362	29.99689181864248	1.2993206416956524	4.047111926601679	4.093717084472604	0.18380090892098597	2.216240569692194	822.7824919815527	22.673954562903376	6.09273149807732	18	18	58	31	0	0	4	27	27	2	1	0	1	0	0	0	1	396.0	392.0	535.0	527.0	477.0	462.0	472.0	385.0	348.0	189.0	242.0	391.0	449.0	459.0	448.0	427.0	396.0	349.0
51203436	0	1	29.99689181864248	2.451041960305906	4.864623395053362	29.99689181864248	1.2993206416956524	4.047111926601679	4.093717084472604	0.18380090892098597	2.216240569692194	822.7824919815527	22.673954562903376	6.09273149807732	21	22	63	35	0	0	6	28	29	3	2	0	1	0	0	0	1	484.0	487.0	688.0	671.0	615.0	554.0	538.0	460.0	457.0	218.0	279.0	457.0	514.0	536.0	513.0	499.0	455.0	419.0
51203437	0	1	29.99689181864248	2.451041960305906	4.864623395053362	29.99689181864248	1.2993206416956524	4.047111926601679	4.093717084472604	0.18380090892098597	2.216240569692194	822.7824919815527	22.673954562903376	6.09273149807732	21	22	59	33	0	0	5	26	28	3	1	0	1	0	0	0	1	440.0	451.0	641.0	615.0	551.0	487.0	496.0	435.0	440.0	206.0	266.0	434.0	487.0	504.0	472.0	462.0	420.0	384.0
CHEMBL273575	0	1	29.99689181864248	2.451041960305906	4.864623395053362	29.99689181864248	1.2993206416956524	4.047111926601679	4.093717084472604	0.18380090892098597	2.216240569692194	822.7824919815527	22.673954562903376	6.09273149807732	12	12	36	18	0	0	2	18	16	2	0	0	0	0	0	0	0	188.0	209.0	284.0	295.0	257.0	210.0	135.0	66.0	18.0	114.0	146.0	245.0	284.0	281.0	252.0	190.0	137.0	66.0
CHEMBL1813479	0	1	29.99689181864248	2.451041960305906	4.864623395053362	29.99689181864248	1.2993206416956524	4.047111926601679	4.093717084472604	0.18380090892098597	2.216240569692194	822.7824919815527	22.673954562903376	6.09273149807732	6	6	34	17	0	0	3	17	14	1	0	0	2	0	0	0	2	244.0	218.0	320.0	334.0	226.0	190.0	177.0	88.0	7.0	113.0	150.0	264.0	292.0	272.0	219.0	158.0	76.0	22.0
CHEMBL1813480	0	1	29.99689181864248	2.451041960305906	4.864623395053362	29.99689181864248	1.2993206416956524	4.047111926601679	4.093717084472604	0.18380090892098597	2.216240569692194	822.7824919815527	22.673954562903376	6.09273149807732	6	6	38	17	0	0	2	21	15	1	1	0	0	0	0	0	0	176.0	185.0	255.0	229.0	172.0	130.0	96.0	77.0	17.0	115.0	152.0	273.0	304.0	287.0	232.0	177.0	106.0	64.0
CHEMBL1813482	0	1	29.99689181864248	2.451041960305906	4.864623395053362	29.99689181864248	1.2993206416956524	4.047111926601679	4.093717084472604	0.18380090892098597	2.216240569692194	822.7824919815527	22.673954562903376	6.09273149807732	6	6	34	17	0	0	3	17	14	1	0	0	0	2	0	0	2	147.20987654320987	167.22222222222223	233.3333333333333	209.44444444444449	163.49382716049382	127.88888888888889	58.11111111111111	4.555555555555555	0.0	113.0	149.0	266.0	294.0	276.0	226.0	151.0	72.0	19.0
CHEMBL1813481	0	1	29.99689181864248	2.451041960305906	4.864623395053362	29.99689181864248	1.2993206416956524	4.047111926601679	4.093717084472604	0.18380090892098597	2.216240569692194	822.7824919815527	22.673954562903376	6.09273149807732	6	6	38	17	0	0	2	21	15	1	1	0	0	0	0	0	0	176.0	185.0	256.0	238.0	194.0	155.0	113.0	20.0	1.0	115.0	152.0	274.0	307.0	294.0	248.0	187.0	114.0	71.0
CHEMBL1813307	0	1	29.99689181864248	2.451041960305906	4.864623395053362	29.99689181864248	1.2993206416956524	4.047111926601679	4.093717084472604	0.18380090892098597	2.216240569692194	822.7824919815527	22.673954562903376	6.09273149807732	6	6	37	16	0	0	1	21	15	1	0	0	0	0	0	0	0	136.0	153.0	213.0	201.0	164.0	109.0	51.0	9.0	0.0	109.0	147.0	264.0	310.0	308.0	242.0	173.0	92.0	29.0
CHEMBL1813315	0	1	29.99689181864248	2.451041960305906	4.864623395053362	29.99689181864248	1.2993206416956524	4.047111926601679	4.093717084472604	0.18380090892098597	2.216240569692194	822.7824919815527	22.673954562903376	6.09273149807732	6	6	37	18	0	0	3	19	15	1	0	0	0	2	0	0	2	151.20987654320987	172.22222222222223	236.8888888888889	222.71604938271605	183.5555555555556	135.55555555555554	79.0	22.88888888888889	2.333333333333333	119.0	158.0	277.0	322.0	320.0	263.0	196.0	106.0	34.0
CHEMBL1813308	0	1	29.99689181864248	2.451041960305906	4.864623395053362	29.99689181864248	1.2993206416956524	4.047111926601679	4.093717084472604	0.18380090892098597	2.216240569692194	822.7824919815527	22.673954562903376	6.09273149807732	6	6	37	18	0	0	3	19	15	1	0	0	2	0	0	0	2	248.0	222.0	324.0	352.0	252.0	204.0	191.0	110.0	21.0	119.0	158.0	277.0	322.0	320.0	263.0	196.0	106.0	34.0
CHEMBL1813311	0	1	29.99689181864248	2.451041960305906	4.864623395053362	29.99689181864248	1.2993206416956524	4.047111926601679	4.093717084472604	0.18380090892098597	2.216240569692194	822.7824919815527	22.673954562903376	6.09273149807732	6	6	45	20	0	0	3	25	17	1	2	0	0	0	0	0	0	224.0	226.0	318.0	340.0	266.0	205.0	184.0	114.0	32.0	133.0	174.0	311.0	364.0	377.0	333.0	271.0	195.0	134.0
CHEMBL1813310	0	1	29.99689181864248	2.451041960305906	4.864623395053362	29.99689181864248	1.2993206416956524	4.047111926601679	4.093717084472604	0.18380090892098597	2.216240569692194	822.7824919815527	22.673954562903376	6.09273149807732	6	6	41	18	0	0	2	23	16	1	1	0	0	0	0	0	0	180.0	189.0	259.0	247.0	198.0	144.0	108.0	85.0	29.0	121.0	160.0	286.0	334.0	335.0	276.0	213.0	134.0	78.0
CHEMBL1813306	0	1	29.99689181864248	2.451041960305906	4.864623395053362	29.99689181864248	1.2993206416956524	4.047111926601679	4.093717084472604	0.18380090892098597	2.216240569692194	822.7824919815527	22.673954562903376	6.09273149807732	6	6	37	18	0	0	3	19	15	1	0	0	0	2	0	0	2	151.20987654320987	172.22222222222223	240.1111111111111	229.0	190.49382716049385	130.66666666666669	69.77777777777777	20.55555555555556	2.333333333333333	119.0	158.0	280.0	326.0	327.0	258.0	192.0	101.0	34.0
CHEMBL1813309	0	1	29.99689181864248	2.451041960305906	4.864623395053362	29.99689181864248	1.2993206416956524	4.047111926601679	4.093717084472604	0.18380090892098597	2.216240569692194	822.7824919815527	22.673954562903376	6.09273149807732	6	6	41	18	0	0	2	23	16	1	1	0	0	0	0	0	0	180.0	189.0	260.0	256.0	220.0	169.0	127.0	38.0	3.0	121.0	160.0	287.0	337.0	342.0	292.0	225.0	144.0	85.0
CHEMBL1813484	0	1	29.99689181864248	2.451041960305906	4.864623395053362	29.99689181864248	1.2993206416956524	4.047111926601679	4.093717084472604	0.18380090892098597	2.216240569692194	822.7824919815527	22.673954562903376	6.09273149807732	6	6	34	17	0	0	3	17	14	1	0	0	0	2	0	0	2	147.20987654320987	168.22222222222223	232.88888888888889	204.71604938271605	157.55555555555554	121.55555555555556	65.0	13.333333333333332	0.7777777777777778	113.0	150.0	264.0	292.0	272.0	219.0	158.0	76.0	22.0
CHEMBL1813485	0	1	29.99689181864248	2.451041960305906	4.864623395053362	29.99689181864248	1.2993206416956524	4.047111926601679	4.093717084472604	0.18380090892098597	2.216240569692194	822.7824919815527	22.673954562903376	6.09273149807732	10	11	40	19	0	0	1	21	18	1	0	0	0	0	0	0	0	182.0	213.0	306.0	284.0	221.0	179.0	138.0	94.0	39.0	131.0	176.0	312.0	353.0	333.0	279.0	227.0	172.0	116.0
CHEMBL1813314	0	1	29.99689181864248	2.451041960305906	4.864623395053362	29.99689181864248	1.2993206416956524	4.047111926601679	4.093717084472604	0.18380090892098597	2.216240569692194	822.7824919815527	22.673954562903376	6.09273149807732	6	6	37	18	0	0	3	19	15	1	0	0	0	2	0	0	2	151.20987654320987	172.22222222222223	236.8888888888889	222.71604938271605	183.5555555555556	135.55555555555554	79.0	22.88888888888889	2.333333333333333	119.0	158.0	277.0	322.0	320.0	263.0	196.0	106.0	34.0
CHEMBL1813470	0	1	29.99689181864248	2.451041960305906	4.864623395053362	29.99689181864248	1.2993206416956524	4.047111926601679	4.093717084472604	0.18380090892098597	2.216240569692194	822.7824919815527	22.673954562903376	6.09273149807732	10	11	43	20	0	0	1	23	19	1	0	0	0	0	0	0	0	186.0	217.0	310.0	302.0	247.0	193.0	152.0	108.0	51.0	137.0	184.0	325.0	383.0	381.0	323.0	265.0	204.0	138.0
CHEMBL1813318	0	1	29.99689181864248	2.451041960305906	4.864623395053362	29.99689181864248	1.2993206416956524	4.047111926601679	4.093717084472604	0.18380090892098597	2.216240569692194	822.7824919815527	22.673954562903376	6.09273149807732	10	11	43	20	0	0	1	23	19	1	0	0	0	0	0	0	0	186.0	218.0	317.0	323.0	284.0	228.0	150.0	60.0	9.0	137.0	185.0	329.0	395.0	408.0	357.0	297.0	203.0	99.0
CHEMBL253376	0	1	29.99689181864248	2.451041960305906	4.864623395053362	29.99689181864248	1.2993206416956524	4.047111926601679	4.093717084472604	0.18380090892098597	2.216240569692194	822.7824919815527	22.673954562903376	6.09273149807732	6	6	38	18	0	0	4	20	14	2	0	0	0	0	2	0	2	150.13443072702333	160.07407407407408	201.3703703703704	181.92592592592592	141.9190672153635	112.37037037037038	94.07407407407408	72.07407407407408	36.07407407407408	110.0	139.0	228.0	260.0	241.0	214.0	189.0	162.0	114.0
50043436	0	1	29.99689181864248	2.451041960305906	4.864623395053362	29.99689181864248	1.2993206416956524	4.047111926601679	4.093717084472604	0.18380090892098597	2.216240569692194	822.7824919815527	22.673954562903376	6.09273149807732	12	12	54	29	0	2	6	25	23	1	3	0	2	0	0	0	2	442.0	395.0	561.0	585.0	609.0	526.0	608.0	602.0	526.0	181.0	236.0	391.0	466.0	457.0	456.0	458.0	470.0	421.0
CHEMBL388612	0	1	29.99689181864248	2.451041960305906	4.864623395053362	29.99689181864248	1.2993206416956524	4.047111926601679	4.093717084472604	0.18380090892098597	2.216240569692194	822.7824919815527	22.673954562903376	6.09273149807732	17	17	50	29	0	2	6	21	23	2	0	1	0	3	0	0	3	285.25925925925924	321.66666666666663	431.55555555555554	412.3827160493827	400.0	424.9629629629629	376.7407407407408	303.7777777777777	261.4074074074074	185.0	243.0	401.0	469.0	456.0	443.0	401.0	353.0	307.0
CHEMBL388759	0	1	29.99689181864248	2.451041960305906	4.864623395053362	29.99689181864248	1.2993206416956524	4.047111926601679	4.093717084472604	0.18380090892098597	2.216240569692194	822.7824919815527	22.673954562903376	6.09273149807732	17	17	50	28	0	2	5	22	23	2	0	1	0	1	1	0	2	277.116598079561	309.48148148148147	415.22222222222223	396.2222222222222	388.8148148148149	411.03703703703707	364.8395061728395	290.77777777777777	242.1851851851852	180.0	237.0	394.0	463.0	451.0	437.0	398.0	346.0	295.0
CHEMBL227180	0	1	29.99689181864248	2.451041960305906	4.864623395053362	29.99689181864248	1.2993206416956524	4.047111926601679	4.093717084472604	0.18380090892098597	2.216240569692194	822.7824919815527	22.673954562903376	6.09273149807732	17	17	50	28	0	2	5	22	23	2	0	1	0	2	0	0	2	277.6543209876543	311.5555555555556	418.3333333333333	399.33333333333337	390.8888888888889	413.1111111111112	366.7407407407408	295.44444444444446	243.7407407407408	180.0	237.0	394.0	463.0	451.0	437.0	398.0	346.0	295.0
CHEMBL390743	0	1	29.99689181864248	2.451041960305906	4.864623395053362	29.99689181864248	1.2993206416956524	4.047111926601679	4.093717084472604	0.18380090892098597	2.216240569692194	822.7824919815527	22.673954562903376	6.09273149807732	17	17	50	28	0	2	5	22	23	2	0	1	1	1	0	0	2	326.04938271604937	336.44444444444446	455.6666666666666	436.6666666666667	415.7777777777778	438.0	389.55555555555554	351.44444444444446	262.4074074074074	180.0	237.0	394.0	463.0	451.0	437.0	398.0	346.0	295.0
CHEMBL227233	0	1	29.99689181864248	2.451041960305906	4.864623395053362	29.99689181864248	1.2993206416956524	4.047111926601679	4.093717084472604	0.18380090892098597	2.216240569692194	822.7824919815527	22.673954562903376	6.09273149807732	17	17	54	29	0	2	5	25	24	2	1	1	0	1	0	0	1	314.04938271604937	338.44444444444446	453.6666666666667	436.6666666666667	417.77777777777777	438.0	389.8888888888889	346.1111111111111	268.4074074074074	187.0	245.0	410.0	482.0	474.0	463.0	420.0	365.0	316.0
CHEMBL227232	0	1	29.99689181864248	2.451041960305906	4.864623395053362	29.99689181864248	1.2993206416956524	4.047111926601679	4.093717084472604	0.18380090892098597	2.216240569692194	822.7824919815527	22.673954562903376	6.09273149807732	17	17	52	30	0	2	7	22	23	3	2	1	0	1	0	0	1	378.0493827160494	376.44444444444446	531.6666666666667	496.6666666666667	481.7777777777778	478.0	430.55555555555554	372.1111111111112	370.4074074074074	190.0	249.0	409.0	483.0	473.0	453.0	412.0	366.0	313.0
CHEMBL388760	0	1	29.99689181864248	2.451041960305906	4.864623395053362	29.99689181864248	1.2993206416956524	4.047111926601679	4.093717084472604	0.18380090892098597	2.216240569692194	822.7824919815527	22.673954562903376	6.09273149807732	17	17	52	30	0	2	7	22	23	3	2	1	0	1	0	0	1	378.0493827160494	376.44444444444446	532.6666666666667	503.6666666666667	506.44444444444446	521.0	441.55555555555554	420.44444444444446	311.4074074074074	190.0	249.0	410.0	486.0	479.0	461.0	417.0	368.0	320.0
CHEMBL227231	0	1	29.99689181864248	2.451041960305906	4.864623395053362	29.99689181864248	1.2993206416956524	4.047111926601679	4.093717084472604	0.18380090892098597	2.216240569692194	822.7824919815527	22.673954562903376	6.09273149807732	17	17	50	28	0	2	5	22	23	2	0	1	0	1	1	0	2	277.1165980795611	309.48148148148147	416.2222222222222	399.4814814814815	389.2592592592593	416.283950617284	360.22222222222223	292.2222222222222	249.96296296296296	180.0	237.0	395.0	464.0	453.0	439.0	395.0	350.0	300.0
CHEMBL227179	0	1	29.99689181864248	2.451041960305906	4.864623395053362	29.99689181864248	1.2993206416956524	4.047111926601679	4.093717084472604	0.18380090892098597	2.216240569692194	822.7824919815527	22.673954562903376	6.09273149807732	17	17	50	27	0	2	4	23	23	2	0	1	0	1	0	0	1	270.0493827160494	302.44444444444446	407.6666666666666	390.6666666666667	383.7777777777778	406.33333333333337	354.8888888888889	285.44444444444446	235.4074074074074	175.0	232.0	388.0	458.0	448.0	433.0	392.0	343.0	288.0
CHEMBL56564	0	1	29.99689181864248	2.451041960305906	4.864623395053362	29.99689181864248	1.2993206416956524	4.047111926601679	4.093717084472604	0.18380090892098597	2.216240569692194	822.7824919815527	22.673954562903376	6.09273149807732	9	10	41	21	0	2	4	20	17	2	2	0	0	0	0	0	0	266.0	280.0	407.0	364.0	340.0	247.0	234.0	172.0	154.0	138.0	183.0	307.0	340.0	289.0	226.0	186.0	199.0	192.0
CHEMBL610897	0	1	29.99689181864248	2.451041960305906	4.864623395053362	29.99689181864248	1.2993206416956524	4.047111926601679	4.093717084472604	0.18380090892098597	2.216240569692194	822.7824919815527	22.673954562903376	6.09273149807732	6	6	40	20	0	2	4	20	16	1	2	0	0	1	0	0	1	231.6049382716049	228.1111111111111	314.66666666666663	304.6666666666667	330.1111111111111	297.33333333333337	187.8888888888889	103.7777777777778	24.33333333333333	128.0	169.0	291.0	352.0	333.0	295.0	238.0	168.0	96.0
CHEMBL1790051	0	1	29.99689181864248	2.451041960305906	4.864623395053362	29.99689181864248	1.2993206416956524	4.047111926601679	4.093717084472604	0.18380090892098597	2.216240569692194	822.7824919815527	22.673954562903376	6.09273149807732	6	6	42	20	0	2	4	22	16	1	2	0	0	1	0	0	1	224.44444444444449	219.0	304.0	296.0	324.0	290.0	174.0	75.0	6.0	124.0	164.0	285.0	347.0	330.0	289.0	226.0	156.0	90.0
50801973	0	1	29.99689181864248	2.451041960305906	4.864623395053362	29.99689181864248	1.2993206416956524	4.047111926601679	4.093717084472604	0.18380090892098597	2.216240569692194	822.7824919815527	22.673954562903376	6.09273149807732	6	6	41	22	0	2	6	19	16	1	3	0	0	2	0	0	2	269.2098765432099	258.22222222222223	363.8888888888889	381.7160493827161	405.7777777777778	398.22222222222223	258.66666666666663	161.88888888888889	50.55555555555556	139.0	183.0	313.0	375.0	364.0	323.0	272.0	184.0	113.0
CHEMBL728	0	2	29.99689181864248	2.451041960305906	4.864623395053362	29.99689181864248	1.2993206416956524	4.047111926601679	4.093717084472604	0.18380090892098597	2.216240569692194	822.7824919815527	22.673954562903376	6.09273149807732	12	12	49	25	0	0	5	24	20	3	0	1	0	1	0	0	1	248.04938271604937	269.44444444444446	355.0	348.77777777777777	287.0	261.5185185185185	240.3333333333333	222.5555555555556	191.88888888888889	158.0	203.0	334.0	384.0	369.0	346.0	307.0	286.0	254.0
50419349	0	2	29.99689181864248	2.451041960305906	4.864623395053362	29.99689181864248	1.2993206416956524	4.047111926601679	4.093717084472604	0.18380090892098597	2.216240569692194	822.7824919815527	22.673954562903376	6.09273149807732	6	6	56	27	0	0	7	29	20	2	2	0	3	0	0	0	3	408.0	343.0	595.0	431.0	450.0	433.0	377.0	346.0	327.0	171.0	217.0	358.0	432.0	445.0	446.0	412.0	406.0	363.0
CHEMBL518195	0	2	29.99689181864248	2.451041960305906	4.864623395053362	29.99689181864248	1.2993206416956524	4.047111926601679	4.093717084472604	0.18380090892098597	2.216240569692194	822.7824919815527	22.673954562903376	6.09273149807732	6	6	60	29	0	0	9	31	20	2	2	0	3	2	0	0	5	408.8888888888889	343.0	595.0	431.0	450.0	433.0	377.0	346.0	327.0	173.0	217.0	358.0	432.0	445.0	446.0	412.0	406.0	363.0
50419353	0	2	29.99689181864248	2.451041960305906	4.864623395053362	29.99689181864248	1.2993206416956524	4.047111926601679	4.093717084472604	0.18380090892098597	2.216240569692194	822.7824919815527	22.673954562903376	6.09273149807732	6	6	52	23	0	0	4	29	19	2	1	0	0	1	0	0	1	209.6049382716049	214.11111111111111	275.6666666666667	294.44444444444446	283.6666666666667	285.66666666666663	249.8888888888889	179.22222222222223	100.66666666666669	149.0	194.0	334.0	402.0	409.0	408.0	381.0	360.0	284.0
CHEMBL511347	0	2	29.99689181864248	2.451041960305906	4.864623395053362	29.99689181864248	1.2993206416956524	4.047111926601679	4.093717084472604	0.18380090892098597	2.216240569692194	822.7824919815527	22.673954562903376	6.09273149807732	6	6	56	25	0	0	6	31	19	2	1	0	0	3	0	0	3	210.49382716049385	214.11111111111111	275.6666666666667	294.44444444444446	283.6666666666667	285.66666666666663	249.8888888888889	179.22222222222223	100.66666666666669	151.0	194.0	334.0	402.0	409.0	408.0	381.0	360.0	284.0
CHEMBL479	0	1	29.99689181864248	2.451041960305906	4.864623395053362	29.99689181864248	1.2993206416956524	4.047111926601679	4.093717084472604	0.18380090892098597	2.216240569692194	822.7824919815527	22.673954562903376	6.09273149807732	12	12	51	25	0	0	4	26	21	2	0	2	0	0	0	0	0	228.88888888888889	256.66666666666663	349.3333333333333	344.0	296.0	288.77777777777777	273.66666666666663	235.66666666666663	154.0	160.0	207.0	343.0	406.0	396.0	387.0	366.0	342.0	313.0
CHEMBL3126977	0	1	29.99689181864248	2.451041960305906	4.864623395053362	29.99689181864248	1.2993206416956524	4.047111926601679	4.093717084472604	0.18380090892098597	2.216240569692194	822.7824919815527	22.673954562903376	6.09273149807732	12	12	56	31	0	0	8	25	23	1	1	0	6	0	0	0	6	564.0	440.0	820.0	622.0	660.0	678.0	955.0	347.0	438.0	189.0	238.0	369.0	446.0	457.0	418.0	379.0	346.0	356.0
50419820	0	1	29.99689181864248	2.451041960305906	4.864623395053362	29.99689181864248	1.2993206416956524	4.047111926601679	4.093717084472604	0.18380090892098597	2.216240569692194	822.7824919815527	22.673954562903376	6.09273149807732	12	12	42	24	0	0	7	18	17	2	2	1	0	2	0	0	2	275.6543209876543	232.8888888888889	431.8888888888889	390.38271604938274	357.44444444444446	327.0	305.3333333333333	221.0	146.88888888888889	148.0	188.0	297.0	356.0	349.0	337.0	299.0	230.0	154.0
CHEMBL257083	0	1	29.99689181864248	2.451041960305906	4.864623395053362	29.99689181864248	1.2993206416956524	4.047111926601679	4.093717084472604	0.18380090892098597	2.216240569692194	822.7824919815527	22.673954562903376	6.09273149807732	6	6	44	19	0	0	3	25	16	1	2	0	0	0	0	0	0	204.0	198.0	271.0	297.0	272.0	219.0	125.0	68.0	15.0	119.0	154.0	262.0	323.0	331.0	316.0	280.0	186.0	112.0
CHEMBL473966	0	1	29.99689181864248	2.451041960305906	4.864623395053362	29.99689181864248	1.2993206416956524	4.047111926601679	4.093717084472604	0.18380090892098597	2.216240569692194	822.7824919815527	22.673954562903376	6.09273149807732	6	6	44	20	0	0	4	24	16	1	2	0	1	0	0	0	1	256.0	223.0	282.0	247.0	218.0	219.0	204.0	185.0	113.0	120.0	152.0	246.0	271.0	253.0	244.0	222.0	196.0	158.0
CHEMBL445	0	1	29.99689181864248	2.451041960305906	4.864623395053362	29.99689181864248	1.2993206416956524	4.047111926601679	4.093717084472604	0.18380090892098597	2.216240569692194	822.7824919815527	22.673954562903376	6.09273149807732	12	12	41	20	0	0	1	21	19	1	0	0	0	0	0	0	0	194.0	220.0	296.0	334.0	276.0	243.0	171.0	117.0	40.0	123.0	159.0	256.0	322.0	312.0	298.0	251.0	197.0	133.0
50910329	0	1	29.99689181864248	2.451041960305906	4.864623395053362	29.99689181864248	1.2993206416956524	4.047111926601679	4.093717084472604	0.18380090892098597	2.216240569692194	822.7824919815527	22.673954562903376	6.09273149807732	12	12	45	26	0	0	8	19	18	2	2	1	3	0	0	0	3	436.44444444444446	324.33333333333337	582.0	660.3333333333333	667.6666666666667	781.3333333333333	537.3333333333334	405.0	289.0	157.0	202.0	323.0	388.0	389.0	370.0	332.0	264.0	198.0
CHEMBL1204415	0	1	29.99689181864248	2.451041960305906	4.864623395053362	29.99689181864248	1.2993206416956524	4.047111926601679	4.093717084472604	0.18380090892098597	2.216240569692194	822.7824919815527	22.673954562903376	6.09273149807732	12	12	47	27	0	0	9	20	18	2	2	1	3	1	0	0	4	436.8888888888889	324.33333333333337	582.0	660.3333333333333	667.6666666666667	781.3333333333333	537.3333333333334	405.0	289.0	158.0	202.0	323.0	388.0	389.0	370.0	332.0	264.0	198.0
CHEMBL1204414	0	1	29.99689181864248	2.451041960305906	4.864623395053362	29.99689181864248	1.2993206416956524	4.047111926601679	4.093717084472604	0.18380090892098597	2.216240569692194	822.7824919815527	22.673954562903376	6.09273149807732	12	12	47	26	0	0	8	21	18	2	2	1	2	1	0	0	3	380.8888888888889	289.3333333333333	521.0	561.6666666666667	543.0	617.3333333333334	461.33333333333337	354.0	222.0	153.0	196.0	314.0	377.0	378.0	360.0	321.0	259.0	194.0
50910326	0	1	29.99689181864248	2.451041960305906	4.864623395053362	29.99689181864248	1.2993206416956524	4.047111926601679	4.093717084472604	0.18380090892098597	2.216240569692194	822.7824919815527	22.673954562903376	6.09273149807732	12	12	45	24	0	0	6	21	18	2	2	1	1	0	0	0	1	324.44444444444446	254.3333333333333	461.0	477.0	467.33333333333337	453.33333333333337	385.33333333333337	303.0	155.0	147.0	190.0	306.0	366.0	367.0	350.0	310.0	254.0	190.0
CHEMBL1204413	0	1	29.99689181864248	2.451041960305906	4.864623395053362	29.99689181864248	1.2993206416956524	4.047111926601679	4.093717084472604	0.18380090892098597	2.216240569692194	822.7824919815527	22.673954562903376	6.09273149807732	12	12	47	25	0	0	7	22	18	2	2	1	1	1	0	0	2	324.8888888888889	254.3333333333333	461.0	477.0	467.33333333333337	453.33333333333337	385.33333333333337	303.0	155.0	148.0	190.0	306.0	366.0	367.0	350.0	310.0	254.0	190.0
50910325	0	1	29.99689181864248	2.451041960305906	4.864623395053362	29.99689181864248	1.2993206416956524	4.047111926601679	4.093717084472604	0.18380090892098597	2.216240569692194	822.7824919815527	22.673954562903376	6.09273149807732	12	12	45	25	0	0	7	20	18	2	2	1	2	0	0	0	2	380.44444444444446	290.3333333333333	533.0	605.3333333333334	617.6666666666666	718.6666666666667	468.6666666666667	229.0	128.0	152.0	197.0	316.0	382.0	381.0	360.0	320.0	254.0	190.0
CHEMBL1204412	0	1	29.99689181864248	2.451041960305906	4.864623395053362	29.99689181864248	1.2993206416956524	4.047111926601679	4.093717084472604	0.18380090892098597	2.216240569692194	822.7824919815527	22.673954562903376	6.09273149807732	12	12	47	26	0	0	8	21	18	2	2	1	2	1	0	0	3	380.8888888888889	290.3333333333333	533.0	605.3333333333334	617.6666666666666	718.6666666666667	468.6666666666667	229.0	128.0	153.0	197.0	316.0	382.0	381.0	360.0	320.0	254.0	190.0
CHEMBL1204410	0	1	29.99689181864248	2.451041960305906	4.864623395053362	29.99689181864248	1.2993206416956524	4.047111926601679	4.093717084472604	0.18380090892098597	2.216240569692194	822.7824919815527	22.673954562903376	6.09273149807732	12	12	47	24	0	0	6	23	18	2	2	1	0	1	0	0	1	268.8888888888889	220.3333333333333	412.0	422.0	417.33333333333337	390.6666666666666	318.66666666666663	155.0	92.0	143.0	185.0	299.0	360.0	359.0	340.0	300.0	244.0	182.0
CHEMBL1201082	0	1	29.99689181864248	2.451041960305906	4.864623395053362	29.99689181864248	1.2993206416956524	4.047111926601679	4.093717084472604	0.18380090892098597	2.216240569692194	822.7824919815527	22.673954562903376	6.09273149807732	12	12	42	23	0	0	6	19	17	1	1	0	3	1	0	0	4	362.44444444444446	302.0	507.0	392.0	364.0	314.0	322.0	221.0	225.0	127.0	155.0	226.0	256.0	243.0	230.0	225.0	213.0	182.0
50630133	0	1	29.99689181864248	2.451041960305906	4.864623395053362	29.99689181864248	1.2993206416956524	4.047111926601679	4.093717084472604	0.18380090892098597	2.216240569692194	822.7824919815527	22.673954562903376	6.09273149807732	12	12	41	24	0	0	6	17	18	2	1	0	3	0	0	0	3	410.0	345.0	568.0	491.0	500.0	514.0	449.0	483.0	335.0	135.0	166.0	242.0	279.0	273.0	268.0	273.0	257.0	210.0
CHEMBL1762475	0	1	29.99689181864248	2.451041960305906	4.864623395053362	29.99689181864248	1.2993206416956524	4.047111926601679	4.093717084472604	0.18380090892098597	2.216240569692194	822.7824919815527	22.673954562903376	6.09273149807732	12	12	43	25	0	0	7	18	18	2	1	0	3	1	0	0	4	410.44444444444446	345.0	568.0	491.0	500.0	514.0	449.0	483.0	335.0	136.0	166.0	242.0	279.0	273.0	268.0	273.0	257.0	210.0
50630130	0	1	29.99689181864248	2.451041960305906	4.864623395053362	29.99689181864248	1.2993206416956524	4.047111926601679	4.093717084472604	0.18380090892098597	2.216240569692194	822.7824919815527	22.673954562903376	6.09273149807732	12	12	38	21	0	0	4	17	17	2	1	0	0	1	0	0	1	247.6049382716049	248.1111111111111	317.66666666666663	342.44444444444446	320.77777777777777	281.44444444444446	266.55555555555554	226.22222222222223	134.77777777777777	117.0	145.0	218.0	246.0	234.0	235.0	237.0	212.0	156.0
CHEMBL1762472	0	1	29.99689181864248	2.451041960305906	4.864623395053362	29.99689181864248	1.2993206416956524	4.047111926601679	4.093717084472604	0.18380090892098597	2.216240569692194	822.7824919815527	22.673954562903376	6.09273149807732	12	12	40	22	0	0	5	18	17	2	1	0	0	2	0	0	2	248.0493827160494	248.1111111111111	317.66666666666663	342.44444444444446	320.77777777777777	281.44444444444446	266.55555555555554	226.22222222222223	134.77777777777777	118.0	145.0	218.0	246.0	234.0	235.0	237.0	212.0	156.0
50630134	0	1	29.99689181864248	2.451041960305906	4.864623395053362	29.99689181864248	1.2993206416956524	4.047111926601679	4.093717084472604	0.18380090892098597	2.216240569692194	822.7824919815527	22.673954562903376	6.09273149807732	12	12	42	22	0	0	4	20	18	2	2	0	0	0	0	0	0	284.0	275.0	353.0	385.0	380.0	328.0	331.0	279.0	195.0	124.0	153.0	234.0	266.0	259.0	267.0	267.0	242.0	195.0
CHEMBL1762476	2	1	29.99689181864248	2.451041960305906	4.864623395053362	29.99689181864248	1.2993206416956524	4.047111926601679	4.093717084472604	0.18380090892098597	2.216240569692194	822.7824919815527	22.673954562903376	6.09273149807732	12	12	50	28	0	0	8	22	20	2	6	0	0	0	0	0	0	438.0	379.0	501.0	506.0	380.0	328.0	331.0	279.0	195.0	148.0	176.0	254.0	278.0	263.0	268.0	267.0	242.0	195.0
CHEMBL567041	0	1	29.99689181864248	2.451041960305906	4.864623395053362	29.99689181864248	1.2993206416956524	4.047111926601679	4.093717084472604	0.18380090892098597	2.216240569692194	822.7824919815527	22.673954562903376	6.09273149807732	15	16	43	22	0	0	4	21	18	2	1	0	0	1	0	0	1	236.44444444444449	252.0	352.0	372.0	364.0	350.0	278.0	157.0	57.0	129.0	166.0	267.0	305.0	316.0	301.0	285.0	221.0	151.0
50551573	0	1	29.99689181864248	2.451041960305906	4.864623395053362	29.99689181864248	1.2993206416956524	4.047111926601679	4.093717084472604	0.18380090892098597	2.216240569692194	822.7824919815527	22.673954562903376	6.09273149807732	12	12	43	23	0	0	5	20	18	2	1	0	1	1	0	0	2	289.60493827160496	281.1111111111111	389.6666666666666	416.44444444444446	396.6666666666666	404.44444444444446	377.33333333333337	269.44444444444446	130.1111111111111	140.0	180.0	293.0	337.0	350.0	340.0	328.0	255.0	180.0
CHEMBL598168	0	1	29.99689181864248	2.451041960305906	4.864623395053362	29.99689181864248	1.2993206416956524	4.047111926601679	4.093717084472604	0.18380090892098597	2.216240569692194	822.7824919815527	22.673954562903376	6.09273149807732	12	12	45	24	0	0	6	21	18	2	1	0	1	2	0	0	3	290.0493827160494	281.1111111111111	389.6666666666667	416.44444444444446	396.6666666666666	404.44444444444446	377.3333333333333	269.44444444444446	130.11111111111111	141.0	180.0	293.0	337.0	350.0	340.0	328.0	255.0	180.0
50551574	0	1	29.99689181864248	2.451041960305906	4.864623395053362	29.99689181864248	1.2993206416956524	4.047111926601679	4.093717084472604	0.18380090892098597	2.216240569692194	822.7824919815527	22.673954562903376	6.09273149807732	18	18	57	30	0	0	5	27	25	2	2	0	1	0	0	0	1	390.0	382.0	525.0	559.0	532.0	559.0	521.0	436.0	323.0	183.0	235.0	378.0	435.0	449.0	448.0	445.0	392.0	323.0
CHEMBL601879	0	1	29.99689181864248	2.451041960305906	4.864623395053362	29.99689181864248	1.2993206416956524	4.047111926601679	4.093717084472604	0.18380090892098597	2.216240569692194	822.7824919815527	22.673954562903376	6.09273149807732	18	18	59	31	0	0	6	28	25	2	2	0	1	1	0	0	2	390.44444444444446	382.0	525.0	559.0	532.0	559.0	521.0	436.0	323.0	184.0	235.0	378.0	435.0	449.0	448.0	445.0	392.0	323.0
50551565	0	1	29.99689181864248	2.451041960305906	4.864623395053362	29.99689181864248	1.2993206416956524	4.047111926601679	4.093717084472604	0.18380090892098597	2.216240569692194	822.7824919815527	22.673954562903376	6.09273149807732	12	12	43	22	0	0	4	21	18	2	1	0	1	0	0	0	1	282.0	272.0	378.0	405.0	385.0	396.0	368.0	251.0	109.0	135.0	175.0	286.0	331.0	343.0	335.0	321.0	247.0	168.0
CHEMBL610514	0	1	29.99689181864248	2.451041960305906	4.864623395053362	29.99689181864248	1.2993206416956524	4.047111926601679	4.093717084472604	0.18380090892098597	2.216240569692194	822.7824919815527	22.673954562903376	6.09273149807732	12	12	45	23	0	0	5	22	18	2	1	0	1	1	0	0	2	282.44444444444446	272.0	378.0	405.0	385.0	396.0	368.0	251.0	109.0	136.0	175.0	286.0	331.0	343.0	335.0	321.0	247.0	168.0
50551578	0	1	29.99689181864248	2.451041960305906	4.864623395053362	29.99689181864248	1.2993206416956524	4.047111926601679	4.093717084472604	0.18380090892098597	2.216240569692194	822.7824919815527	22.673954562903376	6.09273149807732	12	12	53	26	1	0	4	27	22	2	1	0	1	0	0	0	1	310.0	312.0	454.0	495.0	489.0	498.0	482.0	369.0	197.0	169.0	225.0	387.0	459.0	493.0	479.0	483.0	399.0	320.0
CHEMBL605990	0	1	29.99689181864248	2.451041960305906	4.864623395053362	29.99689181864248	1.2993206416956524	4.047111926601679	4.093717084472604	0.18380090892098597	2.216240569692194	822.7824919815527	22.673954562903376	6.09273149807732	12	12	55	27	1	0	5	28	22	2	1	0	1	1	0	0	2	310.44444444444446	312.0	454.0	495.0	489.0	498.0	482.0	369.0	197.0	170.0	225.0	387.0	459.0	493.0	479.0	483.0	399.0	320.0
50551579	0	1	29.99689181864248	2.451041960305906	4.864623395053362	29.99689181864248	1.2993206416956524	4.047111926601679	4.093717084472604	0.18380090892098597	2.216240569692194	822.7824919815527	22.673954562903376	6.09273149807732	12	12	56	27	1	0	4	29	23	2	1	0	1	0	0	0	1	314.0	316.0	458.0	511.0	501.0	522.0	500.0	389.0	223.0	175.0	233.0	400.0	487.0	531.0	517.0	519.0	437.0	360.0
CHEMBL602550	0	1	29.99689181864248	2.451041960305906	4.864623395053362	29.99689181864248	1.2993206416956524	4.047111926601679	4.093717084472604	0.18380090892098597	2.216240569692194	822.7824919815527	22.673954562903376	6.09273149807732	12	12	58	28	1	0	5	30	23	2	1	0	1	1	0	0	2	314.44444444444446	316.0	458.0	511.0	501.0	522.0	500.0	389.0	223.0	176.0	233.0	400.0	487.0	531.0	517.0	519.0	437.0	360.0
50551564	0	1	29.99689181864248	2.451041960305906	4.864623395053362	29.99689181864248	1.2993206416956524	4.047111926601679	4.093717084472604	0.18380090892098597	2.216240569692194	822.7824919815527	22.673954562903376	6.09273149807732	12	12	43	21	0	0	3	22	18	2	1	0	0	0	0	0	0	226.0	238.0	329.0	350.0	335.0	327.0	264.0	153.0	57.0	130.0	170.0	279.0	325.0	335.0	326.0	307.0	238.0	161.0
CHEMBL599608	0	1	29.99689181864248	2.451041960305906	4.864623395053362	29.99689181864248	1.2993206416956524	4.047111926601679	4.093717084472604	0.18380090892098597	2.216240569692194	822.7824919815527	22.673954562903376	6.09273149807732	12	12	45	22	0	0	4	23	18	2	1	0	0	1	0	0	1	226.44444444444449	238.0	329.0	350.0	335.0	327.0	264.0	153.0	57.0	131.0	170.0	279.0	325.0	335.0	326.0	307.0	238.0	161.0
50795943	0	0	29.99689181864248	2.451041960305906	4.864623395053362	29.99689181864248	1.2993206416956524	4.047111926601679	4.093717084472604	0.18380090892098597	2.216240569692194	822.7824919815527	22.673954562903376	6.09273149807732	6	6	36	19	0	2	3	17	16	0	2	0	1	0	0	0	1	272.0	250.0	357.0	348.0	311.0	290.0	201.0	148.0	130.0	119.0	155.0	258.0	303.0	273.0	234.0	204.0	156.0	73.0
50795939	0	0	29.99689181864248	2.451041960305906	4.864623395053362	29.99689181864248	1.2993206416956524	4.047111926601679	4.093717084472604	0.18380090892098597	2.216240569692194	822.7824919815527	22.673954562903376	6.09273149807732	10	11	42	22	0	2	2	20	20	0	2	0	0	0	0	0	0	266.0	280.0	406.0	403.0	361.0	335.0	255.0	211.0	145.0	142.0	187.0	313.0	370.0	339.0	299.0	269.0	242.0	176.0
50097851	0	1	29.99689181864248	2.451041960305906	4.864623395053362	29.99689181864248	1.2993206416956524	4.047111926601679	4.093717084472604	0.18380090892098597	2.216240569692194	822.7824919815527	22.673954562903376	6.09273149807732	12	12	62	30	0	2	4	32	26	1	2	0	1	0	0	0	1	360.0	342.0	460.0	443.0	444.0	424.0	352.0	322.0	339.0	188.0	249.0	416.0	509.0	500.0	483.0	455.0	400.0	339.0
50777408	0	1	29.99689181864248	2.451041960305906	4.864623395053362	29.99689181864248	1.2993206416956524	4.047111926601679	4.093717084472604	0.18380090892098597	2.216240569692194	822.7824919815527	22.673954562903376	6.09273149807732	18	18	76	39	0	2	6	37	33	1	3	0	2	0	0	0	2	522.0	484.0	669.0	686.0	698.0	636.0	742.0	758.0	720.0	241.0	316.0	516.0	623.0	624.0	643.0	673.0	698.0	660.0
50239775	0	2	29.99689181864248	2.451041960305906	4.864623395053362	29.99689181864248	1.2993206416956524	4.047111926601679	4.093717084472604	0.18380090892098597	2.216240569692194	822.7824919815527	22.673954562903376	6.09273149807732	6	6	66	36	0	2	12	30	24	3	4	2	0	2	0	0	2	423.1096810034956	375.1774461028192	559.7114427860696	594.4274921687856	598.4112769485904	521.653399668325	421.3200663349917	370.9867330016584	328.5223880597015	228.0	299.0	492.0	592.0	587.0	567.0	527.0	474.0	428.0
50239758	0	2	29.99689181864248	2.451041960305906	4.864623395053362	29.99689181864248	1.2993206416956524	4.047111926601679	4.093717084472604	0.18380090892098597	2.216240569692194	822.7824919815527	22.673954562903376	6.09273149807732	6	6	66	35	0	2	11	31	24	3	4	2	1	0	0	0	1	463.8998044602856	389.955223880597	583.8225538971808	618.7114427860697	611.8557213930349	531.8756218905473	429.8756218905473	413.8756218905472	454.8557213930348	223.0	293.0	485.0	586.0	581.0	556.0	515.0	467.0	421.0
50239752	0	2	29.99689181864248	2.451041960305906	4.864623395053362	29.99689181864248	1.2993206416956524	4.047111926601679	4.093717084472604	0.18380090892098597	2.216240569692194	822.7824919815527	22.673954562903376	6.09273149807732	10	11	72	38	0	2	10	34	28	3	4	2	0	0	0	0	0	457.8998044602856	419.955223880597	632.8225538971808	673.7114427860697	661.8557213930349	576.8756218905473	486.8756218905472	487.8756218905473	474.8557213930348	246.0	325.0	540.0	653.0	647.0	621.0	581.0	554.0	532.0
50777410	0	1	29.99689181864248	2.451041960305906	4.864623395053362	29.99689181864248	1.2993206416956524	4.047111926601679	4.093717084472604	0.18380090892098597	2.216240569692194	822.7824919815527	22.673954562903376	6.09273149807732	18	18	70	38	0	2	7	32	31	1	3	0	2	0	1	0	3	521.0672153635117	483.03703703703707	668.5555555555555	683.5555555555555	699.0370370370371	650.5185185185185	772.5185185185185	792.5185185185185	755.2962962962963	234.0	305.0	496.0	596.0	595.0	617.0	653.0	682.0	638.0
50777426	0	1	29.99689181864248	2.451041960305906	4.864623395053362	29.99689181864248	1.2993206416956524	4.047111926601679	4.093717084472604	0.18380090892098597	2.216240569692194	822.7824919815527	22.673954562903376	6.09273149807732	18	18	70	38	0	2	7	32	31	1	3	0	2	0	0	1	3	521.0241975308642	482.6222222222222	667.9333333333334	682.9333333333334	698.6222222222223	650.3111111111111	772.3111111111111	792.3111111111111	754.7777777777778	234.0	305.0	496.0	596.0	595.0	617.0	653.0	682.0	638.0
50097860	0	1	29.99689181864248	2.451041960305906	4.864623395053362	29.99689181864248	1.2993206416956524	4.047111926601679	4.093717084472604	0.18380090892098597	2.216240569692194	822.7824919815527	22.673954562903376	6.09273149807732	12	12	56	28	0	2	4	28	24	1	2	0	1	0	0	0	1	352.0	334.0	452.0	435.0	442.0	436.0	380.0	351.0	363.0	176.0	233.0	390.0	477.0	469.0	453.0	431.0	379.0	312.0
50777407	0	1	29.99689181864248	2.451041960305906	4.864623395053362	29.99689181864248	1.2993206416956524	4.047111926601679	4.093717084472604	0.18380090892098597	2.216240569692194	822.7824919815527	22.673954562903376	6.09273149807732	18	18	70	37	0	2	6	33	31	1	3	0	2	0	0	0	2	514.0	476.0	661.0	678.0	696.0	648.0	770.0	787.0	748.0	229.0	300.0	490.0	591.0	593.0	613.0	649.0	677.0	632.0
50097866	0	1	29.99689181864248	2.451041960305906	4.864623395053362	29.99689181864248	1.2993206416956524	4.047111926601679	4.093717084472604	0.18380090892098597	2.216240569692194	822.7824919815527	22.673954562903376	6.09273149807732	12	12	50	26	0	2	4	24	22	1	2	0	1	0	0	0	1	344.0	326.0	450.0	447.0	470.0	465.0	404.0	365.0	342.0	164.0	217.0	365.0	447.0	445.0	432.0	404.0	343.0	244.0
50777425	0	1	29.99689181864248	2.451041960305906	4.864623395053362	29.99689181864248	1.2993206416956524	4.047111926601679	4.093717084472604	0.18380090892098597	2.216240569692194	822.7824919815527	22.673954562903376	6.09273149807732	18	18	64	35	0	2	6	29	29	1	3	0	2	0	0	0	2	506.0	468.0	659.0	690.0	724.0	677.0	798.0	803.0	723.0	217.0	284.0	465.0	561.0	569.0	592.0	621.0	640.0	564.0
50766858	0	1	29.99689181864248	2.451041960305906	4.864623395053362	29.99689181864248	1.2993206416956524	4.047111926601679	4.093717084472604	0.18380090892098597	2.216240569692194	822.7824919815527	22.673954562903376	6.09273149807732	6	6	37	19	0	2	4	18	15	1	2	0	0	1	0	0	1	221.6049382716049	217.11111111111111	299.66666666666663	288.6666666666667	307.1111111111111	274.33333333333337	174.88888888888889	93.77777777777776	19.55555555555556	120.0	159.0	268.0	321.0	293.0	251.0	208.0	148.0	68.0
51432454	0	0	29.99689181864248	2.451041960305906	4.864623395053362	29.99689181864248	1.2993206416956524	4.047111926601679	4.093717084472604	0.18380090892098597	2.216240569692194	822.7824919815527	22.673954562903376	6.09273149807732	6	6	38	21	0	2	6	17	15	1	3	0	0	2	0	0	2	263.2098765432099	256.22222222222223	363.8888888888889	369.7160493827161	360.33333333333337	346.55555555555554	215.44444444444449	150.33333333333334	72.88888888888889	131.0	173.0	289.0	344.0	320.0	276.0	235.0	158.0	73.0
51432455	0	0	29.99689181864248	2.451041960305906	4.864623395053362	29.99689181864248	1.2993206416956524	4.047111926601679	4.093717084472604	0.18380090892098597	2.216240569692194	822.7824919815527	22.673954562903376	6.09273149807732	6	6	38	19	0	2	4	19	15	1	3	0	0	0	0	0	0	248.0	237.0	340.0	347.0	340.0	322.0	182.0	111.0	42.0	121.0	162.0	276.0	333.0	310.0	258.0	211.0	140.0	66.0
50503350	0	1	29.99689181864248	2.451041960305906	4.864623395053362	29.99689181864248	1.2993206416956524	4.047111926601679	4.093717084472604	0.18380090892098597	2.216240569692194	822.7824919815527	22.673954562903376	6.09273149807732	12	12	49	28	0	0	9	21	19	2	4	0	1	2	0	0	3	420.0493827160494	372.1111111111111	536.4444444444445	582.1111111111111	551.1111111111111	487.33333333333337	478.0	465.6666666666666	419.55555555555554	159.0	201.0	311.0	374.0	377.0	354.0	364.0	316.0	248.0
CHEMBL1729	0	1	29.99689181864248	2.451041960305906	4.864623395053362	29.99689181864248	1.2993206416956524	4.047111926601679	4.093717084472604	0.18380090892098597	2.216240569692194	822.7824919815527	22.673954562903376	6.09273149807732	12	12	61	32	0	0	9	29	23	3	4	0	1	1	0	0	2	453.60493827160496	410.1111111111111	542.4444444444445	574.7777777777778	521.2222222222222	437.44444444444446	389.1111111111111	397.8888888888889	346.77777777777777	189.0	236.0	373.0	427.0	411.0	403.0	387.0	378.0	348.0
50795969	0	0	29.99689181864248	2.451041960305906	4.864623395053362	29.99689181864248	1.2993206416956524	4.047111926601679	4.093717084472604	0.18380090892098597	2.216240569692194	822.7824919815527	22.673954562903376	6.09273149807732	10	11	44	22	0	2	2	22	20	0	2	0	0	0	0	0	0	252.0	260.0	368.0	366.0	346.0	322.0	246.0	208.0	145.0	144.0	193.0	330.0	399.0	373.0	325.0	283.0	251.0	181.0
50097867	0	1	29.99689181864248	2.451041960305906	4.864623395053362	29.99689181864248	1.2993206416956524	4.047111926601679	4.093717084472604	0.18380090892098597	2.216240569692194	822.7824919815527	22.673954562903376	6.09273149807732	18	18	76	39	0	2	6	37	33	1	3	0	2	0	0	0	2	522.0	484.0	669.0	686.0	698.0	636.0	742.0	758.0	720.0	241.0	316.0	516.0	623.0	624.0	643.0	673.0	698.0	660.0
50097856	0	2	29.99689181864248	2.451041960305906	4.864623395053362	29.99689181864248	1.2993206416956524	4.047111926601679	4.093717084472604	0.18380090892098597	2.216240569692194	822.7824919815527	22.673954562903376	6.09273149807732	12	12	82	44	0	2	13	38	31	3	5	2	2	0	0	0	2	611.8998044602856	511.955223880597	751.8225538971808	820.7114427860697	850.8557213930349	728.8756218905472	805.8756218905472	840.8756218905472	831.8557213930347	278.0	366.0	602.0	730.0	739.0	744.0	750.0	775.0	750.0
50097863	0	1	29.99689181864248	2.451041960305906	4.864623395053362	29.99689181864248	1.2993206416956524	4.047111926601679	4.093717084472604	0.18380090892098597	2.216240569692194	822.7824919815527	22.673954562903376	6.09273149807732	18	18	70	37	0	2	6	33	31	1	3	0	2	0	0	0	2	514.0	476.0	661.0	678.0	696.0	648.0	770.0	787.0	748.0	229.0	300.0	490.0	591.0	593.0	613.0	649.0	677.0	632.0
50097853	0	1	29.99689181864248	2.451041960305906	4.864623395053362	29.99689181864248	1.2993206416956524	4.047111926601679	4.093717084472604	0.18380090892098597	2.216240569692194	822.7824919815527	22.673954562903376	6.09273149807732	18	18	64	35	0	2	6	29	29	1	3	0	2	0	0	0	2	506.0	468.0	659.0	690.0	724.0	677.0	798.0	803.0	723.0	217.0	284.0	465.0	561.0	569.0	592.0	621.0	640.0	564.0
51196862	0	1	29.99689181864248	2.451041960305906	4.864623395053362	29.99689181864248	1.2993206416956524	4.047111926601679	4.093717084472604	0.18380090892098597	2.216240569692194	822.7824919815527	22.673954562903376	6.09273149807732	6	6	38	20	0	0	6	18	14	1	2	0	0	3	0	0	3	215.6543209876544	202.22222222222223	265.8888888888889	267.71604938271605	263.77777777777777	261.77777777777777	192.8888888888889	68.33333333333333	23.0	112.0	142.0	225.0	264.0	257.0	236.0	194.0	153.0	80.0
CHEMBL1771	0	1	29.99689181864248	2.451041960305906	4.864623395053362	29.99689181864248	1.2993206416956524	4.047111926601679	4.093717084472604	0.18380090892098597	2.216240569692194	822.7824919815527	22.673954562903376	6.09273149807732	11	11	37	21	0	0	5	16	16	1	2	1	0	1	0	0	1	254.04938271604937	244.7777777777778	342.44444444444446	355.6666666666667	340.6666666666667	327.44444444444446	263.77777777777777	145.1111111111111	49.51851851851851	126.0	161.0	258.0	289.0	289.0	266.0	229.0	188.0	114.0
50795951	0	0	29.99689181864248	2.451041960305906	4.864623395053362	29.99689181864248	1.2993206416956524	4.047111926601679	4.093717084472604	0.18380090892098597	2.216240569692194	822.7824919815527	22.673954562903376	6.09273149807732	12	12	28	17	0	0	3	11	14	0	2	0	0	1	0	0	1	225.6049382716049	222.11111111111111	304.66666666666663	295.6666666666667	272.1111111111111	227.1111111111111	144.44444444444446	73.77777777777777	15.666666666666668	95.0	116.0	171.0	189.0	169.0	148.0	126.0	80.0	38.0
50795937	0	0	29.99689181864248	2.451041960305906	4.864623395053362	29.99689181864248	1.2993206416956524	4.047111926601679	4.093717084472604	0.18380090892098597	2.216240569692194	822.7824919815527	22.673954562903376	6.09273149807732	12	12	28	17	0	0	3	11	14	0	2	0	1	0	0	0	1	274.0	247.0	342.0	333.0	297.0	252.0	188.0	136.0	109.0	95.0	116.0	171.0	189.0	169.0	148.0	126.0	80.0	38.0
50795955	0	0	29.99689181864248	2.451041960305906	4.864623395053362	29.99689181864248	1.2993206416956524	4.047111926601679	4.093717084472604	0.18380090892098597	2.216240569692194	822.7824919815527	22.673954562903376	6.09273149807732	16	17	34	20	0	0	2	14	18	0	2	0	0	0	0	0	0	268.0	277.0	391.0	388.0	348.0	300.0	238.0	193.0	127.0	118.0	148.0	226.0	256.0	235.0	210.0	184.0	145.0	108.0
51380946	0	1	29.99689181864248	2.451041960305906	4.864623395053362	29.99689181864248	1.2993206416956524	4.047111926601679	4.093717084472604	0.18380090892098597	2.216240569692194	822.7824919815527	22.673954562903376	6.09273149807732	6	6	44	23	0	0	8	21	15	2	3	0	0	3	0	0	3	271.6543209876544	236.22222222222223	303.8888888888889	348.71604938271605	272.77777777777777	279.33333333333337	290.6666666666667	249.44444444444449	156.8888888888889	127.0	159.0	248.0	292.0	298.0	270.0	257.0	220.0	144.0
51380947	0	1	29.99689181864248	2.451041960305906	4.864623395053362	29.99689181864248	1.2993206416956524	4.047111926601679	4.093717084472604	0.18380090892098597	2.216240569692194	822.7824919815527	22.673954562903376	6.09273149807732	6	6	44	23	0	0	8	21	15	2	3	0	1	2	0	0	3	320.04938271604937	261.1111111111111	347.44444444444446	397.1111111111111	310.1111111111111	335.33333333333337	328.0	311.66666666666663	181.77777777777777	127.0	159.0	248.0	292.0	298.0	270.0	257.0	220.0	144.0
51380948	0	1	29.99689181864248	2.451041960305906	4.864623395053362	29.99689181864248	1.2993206416956524	4.047111926601679	4.093717084472604	0.18380090892098597	2.216240569692194	822.7824919815527	22.673954562903376	6.09273149807732	6	6	47	24	0	0	8	23	16	2	3	0	1	2	0	0	3	324.04938271604937	265.1111111111111	343.44444444444446	379.1111111111111	356.1111111111111	343.33333333333337	325.0	283.66666666666663	216.77777777777777	133.0	167.0	261.0	311.0	309.0	288.0	275.0	237.0	177.0
51122479	0	1	29.99689181864248	2.451041960305906	4.864623395053362	29.99689181864248	1.2993206416956524	4.047111926601679	4.093717084472604	0.18380090892098597	2.216240569692194	822.7824919815527	22.673954562903376	6.09273149807732	12	12	64	32	0	0	6	32	26	1	4	0	0	0	1	0	1	389.0672153635117	369.03703703703707	475.8148148148149	490.1111111111111	398.55555555555554	334.03703703703707	313.3333333333333	307.2962962962963	263.03703703703707	196.0	251.0	406.0	463.0	440.0	426.0	392.0	380.0	356.0
51122462	0	1	29.99689181864248	2.451041960305906	4.864623395053362	29.99689181864248	1.2993206416956524	4.047111926601679	4.093717084472604	0.18380090892098597	2.216240569692194	822.7824919815527	22.673954562903376	6.09273149807732	12	12	64	32	0	0	6	32	26	1	4	0	0	1	0	0	1	389.60493827160496	371.1111111111111	479.44444444444446	496.33333333333337	401.6666666666666	336.1111111111111	318.0	309.8888888888889	265.1111111111111	196.0	251.0	406.0	463.0	440.0	426.0	392.0	380.0	356.0
50539058	0	1	29.99689181864248	2.451041960305906	4.864623395053362	29.99689181864248	1.2993206416956524	4.047111926601679	4.093717084472604	0.18380090892098597	2.216240569692194	822.7824919815527	22.673954562903376	6.09273149807732	12	12	65	33	0	0	8	32	25	1	4	0	0	2	1	0	3	381.1165980795611	367.14814814814815	468.2592592592593	481.0740740740741	359.1481481481481	322.7037037037037	321.22222222222223	295.925925925926	250.40740740740745	196.0	249.0	400.0	457.0	435.0	425.0	397.0	373.0	345.0
51196829	0	1	29.99689181864248	2.451041960305906	4.864623395053362	29.99689181864248	1.2993206416956524	4.047111926601679	4.093717084472604	0.18380090892098597	2.216240569692194	822.7824919815527	22.673954562903376	6.09273149807732	6	6	39	19	0	0	5	20	14	1	1	0	1	2	0	0	3	216.04938271604937	185.11111111111111	239.44444444444449	241.88888888888889	206.66666666666669	196.88888888888889	169.77777777777777	125.88888888888889	54.11111111111112	108.0	138.0	223.0	260.0	254.0	240.0	203.0	155.0	80.0
51196823	0	1	29.99689181864248	2.451041960305906	4.864623395053362	29.99689181864248	1.2993206416956524	4.047111926601679	4.093717084472604	0.18380090892098597	2.216240569692194	822.7824919815527	22.673954562903376	6.09273149807732	6	6	39	18	0	0	4	21	14	1	1	0	0	2	0	0	2	160.04938271604937	150.11111111111111	182.66666666666663	187.66666666666669	172.11111111111111	164.33333333333331	125.88888888888889	55.777777777777786	19.88888888888889	103.0	132.0	216.0	254.0	247.0	231.0	194.0	146.0	79.0
51196841	0	1	29.99689181864248	2.451041960305906	4.864623395053362	29.99689181864248	1.2993206416956524	4.047111926601679	4.093717084472604	0.18380090892098597	2.216240569692194	822.7824919815527	22.673954562903376	6.09273149807732	10	11	45	21	0	0	3	24	18	1	1	0	0	1	0	0	1	202.44444444444449	205.0	269.0	279.0	243.0	226.0	196.0	142.0	88.0	126.0	164.0	271.0	321.0	314.0	295.0	259.0	228.0	167.0
51196855	0	1	29.99689181864248	2.451041960305906	4.864623395053362	29.99689181864248	1.2993206416956524	4.047111926601679	4.093717084472604	0.18380090892098597	2.216240569692194	822.7824919815527	22.673954562903376	6.09273149807732	6	6	39	18	0	0	4	21	14	1	1	0	0	2	0	0	2	160.04938271604937	150.11111111111111	183.66666666666669	190.44444444444449	175.66666666666669	170.88888888888889	124.77777777777776	50.888888888888886	15.11111111111111	103.0	132.0	217.0	255.0	251.0	234.0	194.0	146.0	71.0
51196811	0	1	29.99689181864248	2.451041960305906	4.864623395053362	29.99689181864248	1.2993206416956524	4.047111926601679	4.093717084472604	0.18380090892098597	2.216240569692194	822.7824919815527	22.673954562903376	6.09273149807732	6	6	39	19	0	0	5	20	14	1	1	0	0	3	0	0	3	167.65432098765433	160.22222222222223	195.8888888888889	199.71604938271605	181.77777777777777	178.22222222222223	138.66666666666666	63.66666666666667	23.0	108.0	138.0	223.0	260.0	254.0	240.0	203.0	155.0	80.0
50281381	0	1	29.99689181864248	2.451041960305906	4.864623395053362	29.99689181864248	1.2993206416956524	4.047111926601679	4.093717084472604	0.18380090892098597	2.216240569692194	822.7824919815527	22.673954562903376	6.09273149807732	16	17	64	34	0	0	7	30	27	2	3	0	2	0	0	0	2	504.0	476.0	686.0	763.0	682.0	622.0	514.0	436.0	355.0	216.0	281.0	469.0	570.0	579.0	574.0	526.0	465.0	390.0
CHEMBL184571	0	1	29.99689181864248	2.451041960305906	4.864623395053362	29.99689181864248	1.2993206416956524	4.047111926601679	4.093717084472604	0.18380090892098597	2.216240569692194	822.7824919815527	22.673954562903376	6.09273149807732	16	17	64	34	0	0	7	30	27	2	3	0	2	0	0	0	2	502.0	480.0	694.0	766.0	685.0	622.0	505.0	429.0	354.0	216.0	280.0	466.0	566.0	576.0	573.0	529.0	467.0	390.0
CHEMBL464422	0	1	29.99689181864248	2.451041960305906	4.864623395053362	29.99689181864248	1.2993206416956524	4.047111926601679	4.093717084472604	0.18380090892098597	2.216240569692194	822.7824919815527	22.673954562903376	6.09273149807732	6	6	41	19	0	0	4	22	15	1	2	0	1	0	0	0	1	248.0	217.0	278.0	242.0	207.0	206.0	197.0	181.0	107.0	114.0	145.0	233.0	257.0	236.0	222.0	202.0	171.0	138.0
CHEMBL505431	0	1	29.99689181864248	2.451041960305906	4.864623395053362	29.99689181864248	1.2993206416956524	4.047111926601679	4.093717084472604	0.18380090892098597	2.216240569692194	822.7824919815527	22.673954562903376	6.09273149807732	12	12	93	45	0	0	9	48	36	3	5	0	1	0	0	0	1	586.0	557.0	753.0	792.0	700.0	667.0	640.0	606.0	488.0	278.0	360.0	587.0	691.0	683.0	683.0	669.0	643.0	584.0
CHEMBL451500	0	1	29.99689181864248	2.451041960305906	4.864623395053362	29.99689181864248	1.2993206416956524	4.047111926601679	4.093717084472604	0.18380090892098597	2.216240569692194	822.7824919815527	22.673954562903376	6.09273149807732	12	12	96	46	0	0	9	50	37	3	5	0	1	0	0	0	1	590.0	561.0	758.0	794.0	688.0	641.0	602.0	619.0	552.0	284.0	368.0	599.0	705.0	692.0	690.0	674.0	653.0	606.0
CHEMBL2391541	0	1	29.99689181864248	2.451041960305906	4.864623395053362	29.99689181864248	1.2993206416956524	4.047111926601679	4.093717084472604	0.18380090892098597	2.216240569692194	822.7824919815527	22.673954562903376	6.09273149807732	9	10	42	20	0	0	3	22	17	2	1	0	0	0	0	0	0	220.0	225.0	291.0	263.0	228.0	209.0	168.0	169.0	127.0	118.0	147.0	236.0	255.0	258.0	240.0	217.0	193.0	160.0
51397711	0	2	29.99689181864248	2.451041960305906	4.864623395053362	29.99689181864248	1.2993206416956524	4.047111926601679	4.093717084472604	0.18380090892098597	2.216240569692194	822.7824919815527	22.673954562903376	6.09273149807732	15	16	74	38	0	0	9	36	29	5	3	0	1	0	0	0	1	522.0	497.0	667.0	641.0	539.0	500.0	455.0	414.0	457.0	236.0	303.0	491.0	562.0	539.0	502.0	467.0	459.0	445.0
CHEMBL707	0	0	29.99689181864248	2.451041960305906	4.864623395053362	29.99689181864248	1.2993206416956524	4.047111926601679	4.093717084472604	0.18380090892098597	2.216240569692194	822.7824919815527	22.673954562903376	6.09273149807732	16	17	58	33	0	0	10	25	23	5	5	0	0	0	0	0	0	518.0	523.0	764.0	839.0	697.0	598.0	513.0	454.0	411.0	205.0	260.0	415.0	478.0	453.0	437.0	404.0	373.0	332.0
50943332	0	1	29.99689181864248	2.451041960305906	4.864623395053362	29.99689181864248	1.2993206416956524	4.047111926601679	4.093717084472604	0.18380090892098597	2.216240569692194	822.7824919815527	22.673954562903376	6.09273149807732	16	17	61	31	0	0	5	30	26	1	3	0	0	1	0	0	1	351.60493827160496	358.1111111111111	476.22222222222223	474.44444444444446	416.77777777777777	365.1111111111111	317.33333333333337	275.44444444444446	283.55555555555554	194.0	248.0	404.0	467.0	452.0	420.0	375.0	345.0	311.0
50943333	0	1	29.99689181864248	2.451041960305906	4.864623395053362	29.99689181864248	1.2993206416956524	4.047111926601679	4.093717084472604	0.18380090892098597	2.216240569692194	822.7824919815527	22.673954562903376	6.09273149807732	16	17	58	30	0	0	4	28	26	1	2	0	0	1	0	0	1	331.60493827160496	344.1111111111111	455.22222222222223	442.44444444444446	369.77777777777777	334.1111111111111	304.33333333333337	266.44444444444446	245.5555555555556	184.0	235.0	375.0	428.0	409.0	383.0	342.0	317.0	289.0
CHEMBL723	0	1	29.99689181864248	2.451041960305906	4.864623395053362	29.99689181864248	1.2993206416956524	4.047111926601679	4.093717084472604	0.18380090892098597	2.216240569692194	822.7824919815527	22.673954562903376	6.09273149807732	19	21	56	30	0	0	6	26	24	2	4	0	0	0	0	0	0	402.0	405.0	561.0	599.0	460.0	343.0	348.0	313.0	284.0	180.0	229.0	357.0	389.0	370.0	340.0	321.0	292.0	263.0
CHEMBL296419	0	1	29.99689181864248	2.451041960305906	4.864623395053362	29.99689181864248	1.2993206416956524	4.047111926601679	4.093717084472604	0.18380090892098597	2.216240569692194	822.7824919815527	22.673954562903376	6.09273149807732	21	22	65	34	0	0	6	31	28	4	1	0	1	0	0	0	1	434.0	445.0	601.0	552.0	484.0	470.0	487.0	464.0	431.0	211.0	270.0	434.0	491.0	484.0	479.0	480.0	469.0	440.0
50943335	0	1	29.99689181864248	2.451041960305906	4.864623395053362	29.99689181864248	1.2993206416956524	4.047111926601679	4.093717084472604	0.18380090892098597	2.216240569692194	822.7824919815527	22.673954562903376	6.09273149807732	12	12	52	25	0	0	3	27	22	1	2	0	0	0	0	0	0	274.0	269.0	335.0	311.0	257.0	241.0	245.0	197.0	171.0	151.0	191.0	304.0	345.0	328.0	311.0	280.0	254.0	223.0
51196842	0	1	29.99689181864248	2.451041960305906	4.864623395053362	29.99689181864248	1.2993206416956524	4.047111926601679	4.093717084472604	0.18380090892098597	2.216240569692194	822.7824919815527	22.673954562903376	6.09273149807732	6	6	41	21	0	0	7	20	14	1	2	1	0	3	0	0	3	204.0987654320988	152.22222222222223	251.88888888888889	198.3827160493828	212.44444444444449	239.5555555555556	223.85185185185185	164.85185185185185	32.333333333333336	122.0	152.0	246.0	290.0	286.0	288.0	255.0	181.0	84.0
51196840	0	1	29.99689181864248	2.451041960305906	4.864623395053362	29.99689181864248	1.2993206416956524	4.047111926601679	4.093717084472604	0.18380090892098597	2.216240569692194	822.7824919815527	22.673954562903376	6.09273149807732	6	6	39	19	0	0	5	20	14	1	0	1	0	3	0	0	3	132.09876543209876	144.22222222222223	179.88888888888889	162.38271604938274	128.44444444444446	119.55555555555554	91.85185185185183	59.51851851851852	23.0	108.0	138.0	223.0	260.0	254.0	240.0	203.0	155.0	80.0
50625734	0	1	29.99689181864248	2.451041960305906	4.864623395053362	29.99689181864248	1.2993206416956524	4.047111926601679	4.093717084472604	0.18380090892098597	2.216240569692194	822.7824919815527	22.673954562903376	6.09273149807732	6	6	49	20	0	0	2	29	18	1	1	0	0	0	0	0	0	178.0	198.0	254.0	248.0	202.0	154.0	114.0	96.0	65.0	133.0	165.0	294.0	343.0	357.0	307.0	264.0	184.0	133.0
50625747	0	1	29.99689181864248	2.451041960305906	4.864623395053362	29.99689181864248	1.2993206416956524	4.047111926601679	4.093717084472604	0.18380090892098597	2.216240569692194	822.7824919815527	22.673954562903376	6.09273149807732	10	11	48	21	0	0	1	27	20	1	0	0	0	0	0	0	0	184.0	212.0	289.0	299.0	251.0	208.0	156.0	109.0	54.0	139.0	181.0	315.0	388.0	400.0	386.0	337.0	266.0	174.0
50551569	0	1	29.99689181864248	2.451041960305906	4.864623395053362	29.99689181864248	1.2993206416956524	4.047111926601679	4.093717084472604	0.18380090892098597	2.216240569692194	822.7824919815527	22.673954562903376	6.09273149807732	12	12	46	23	0	0	4	23	19	2	1	0	1	0	0	0	1	288.0	281.0	396.0	426.0	404.0	419.0	392.0	273.0	120.0	143.0	185.0	308.0	357.0	384.0	368.0	366.0	280.0	208.0
CHEMBL592167	0	1	29.99689181864248	2.451041960305906	4.864623395053362	29.99689181864248	1.2993206416956524	4.047111926601679	4.093717084472604	0.18380090892098597	2.216240569692194	822.7824919815527	22.673954562903376	6.09273149807732	12	12	48	24	0	0	5	24	19	2	1	0	1	1	0	0	2	288.44444444444446	281.0	396.0	426.0	404.0	419.0	392.0	273.0	120.0	144.0	185.0	308.0	357.0	384.0	368.0	366.0	280.0	208.0
51196837	0	1	29.99689181864248	2.451041960305906	4.864623395053362	29.99689181864248	1.2993206416956524	4.047111926601679	4.093717084472604	0.18380090892098597	2.216240569692194	822.7824919815527	22.673954562903376	6.09273149807732	6	6	35	17	0	0	4	18	13	1	0	0	0	3	0	0	3	127.65432098765432	139.22222222222223	168.8888888888889	144.71604938271605	103.77777777777776	93.44444444444446	74.22222222222223	50.22222222222222	22.222222222222225	98.0	125.0	200.0	233.0	208.0	184.0	148.0	97.0	45.0
CHEMBL506	0	1	29.99689181864248	2.451041960305906	4.864623395053362	29.99689181864248	1.2993206416956524	4.047111926601679	4.093717084472604	0.18380090892098597	2.216240569692194	822.7824919815527	22.673954562903376	6.09273149807732	10	11	40	19	0	0	4	21	15	3	1	0	0	0	0	0	0	218.0	226.0	300.0	315.0	268.0	213.0	135.0	92.0	77.0	113.0	140.0	224.0	252.0	245.0	233.0	212.0	182.0	137.0
50277208	0	1	29.99689181864248	2.451041960305906	4.864623395053362	29.99689181864248	1.2993206416956524	4.047111926601679	4.093717084472604	0.18380090892098597	2.216240569692194	822.7824919815527	22.673954562903376	6.09273149807732	6	6	33	18	0	0	6	15	12	2	1	0	0	3	0	0	3	191.6543209876544	194.22222222222223	249.88888888888889	269.71604938271605	198.3333333333333	154.55555555555554	107.44444444444446	48.22222222222221	10.22222222222222	101.0	125.0	194.0	232.0	203.0	168.0	127.0	85.0	45.0
50277209	0	1	29.99689181864248	2.451041960305906	4.864623395053362	29.99689181864248	1.2993206416956524	4.047111926601679	4.093717084472604	0.18380090892098597	2.216240569692194	822.7824919815527	22.673954562903376	6.09273149807732	6	6	33	18	0	0	6	15	12	2	1	0	0	3	0	0	3	191.6543209876544	195.22222222222223	256.8888888888889	284.71604938271605	204.3333333333333	150.33333333333331	100.0	37.22222222222222	4.666666666666667	101.0	126.0	197.0	236.0	218.0	172.0	139.0	83.0	26.0
CHEMBL926	0	1	29.99689181864248	2.451041960305906	4.864623395053362	29.99689181864248	1.2993206416956524	4.047111926601679	4.093717084472604	0.18380090892098597	2.216240569692194	822.7824919815527	22.673954562903376	6.09273149807732	12	12	45	22	0	0	4	23	18	1	3	0	0	0	0	0	0	260.0	252.0	313.0	291.0	191.0	164.0	165.0	155.0	149.0	129.0	158.0	244.0	269.0	247.0	232.0	209.0	194.0	184.0
50277211	0	1	29.99689181864248	2.451041960305906	4.864623395053362	29.99689181864248	1.2993206416956524	4.047111926601679	4.093717084472604	0.18380090892098597	2.216240569692194	822.7824919815527	22.673954562903376	6.09273149807732	6	6	33	18	0	0	6	15	12	2	1	0	0	3	0	0	3	191.6543209876544	192.22222222222223	252.8888888888889	275.71604938271605	201.3333333333333	157.55555555555554	106.22222222222224	42.0	5.444444444444445	101.0	125.0	196.0	231.0	212.0	168.0	134.0	90.0	38.0
CHEMBL1255834	0	1	29.99689181864248	2.451041960305906	4.864623395053362	29.99689181864248	1.2993206416956524	4.047111926601679	4.093717084472604	0.18380090892098597	2.216240569692194	822.7824919815527	22.673954562903376	6.09273149807732	14	15	38	20	0	0	4	18	16	2	1	1	0	0	0	0	0	222.44444444444449	233.66666666666669	318.33333333333337	270.0	260.66666666666663	215.0	166.66666666666666	149.33333333333331	101.0	122.0	152.0	242.0	242.0	235.0	208.0	194.0	170.0	142.0
CHEMBL30713	0	1	29.99689181864248	2.451041960305906	4.864623395053362	29.99689181864248	1.2993206416956524	4.047111926601679	4.093717084472604	0.18380090892098597	2.216240569692194	822.7824919815527	22.673954562903376	6.09273149807732	9	10	27	13	0	0	2	14	11	2	0	0	0	0	0	0	0	132.0	149.0	199.0	158.0	115.0	68.0	33.0	12.0	0.0	80.0	100.0	163.0	163.0	151.0	107.0	83.0	47.0	23.0
CHEMBL612	0	1	29.99689181864248	2.451041960305906	4.864623395053362	29.99689181864248	1.2993206416956524	4.047111926601679	4.093717084472604	0.18380090892098597	2.216240569692194	822.7824919815527	22.673954562903376	6.09273149807732	6	6	23	10	0	0	1	13	9	1	0	0	0	0	0	0	0	84.0	86.0	95.0	76.0	48.0	33.0	12.0	0.0	0.0	57.0	68.0	108.0	107.0	96.0	62.0	47.0	23.0	5.0
50943328	0	1	29.99689181864248	2.451041960305906	4.864623395053362	29.99689181864248	1.2993206416956524	4.047111926601679	4.093717084472604	0.18380090892098597	2.216240569692194	822.7824919815527	22.673954562903376	6.09273149807732	12	12	48	25	0	0	4	23	21	1	1	0	0	2	0	0	2	247.20987654320987	259.22222222222223	332.8888888888889	325.71604938271605	265.77777777777777	259.55555555555554	217.88888888888889	176.77777777777777	160.0	151.0	192.0	304.0	350.0	338.0	324.0	288.0	254.0	212.0
50943329	0	1	29.99689181864248	2.451041960305906	4.864623395053362	29.99689181864248	1.2993206416956524	4.047111926601679	4.093717084472604	0.18380090892098597	2.216240569692194	822.7824919815527	22.673954562903376	6.09273149807732	16	17	61	31	0	0	5	30	26	1	3	0	0	1	0	0	1	353.60493827160496	365.1111111111111	496.22222222222223	513.4444444444445	438.77777777777777	397.1111111111111	351.33333333333337	321.22222222222223	298.6666666666667	196.0	251.0	413.0	485.0	482.0	458.0	414.0	375.0	342.0
50277206	0	1	29.99689181864248	2.451041960305906	4.864623395053362	29.99689181864248	1.2993206416956524	4.047111926601679	4.093717084472604	0.18380090892098597	2.216240569692194	822.7824919815527	22.673954562903376	6.09273149807732	6	6	31	17	0	0	5	14	12	2	1	0	0	2	0	0	2	191.20987654320987	196.22222222222223	260.8888888888889	277.71604938271605	193.3333333333333	151.55555555555554	106.2222222222222	42.0	5.444444444444445	100.0	126.0	194.0	234.0	207.0	168.0	137.0	90.0	38.0
50277204	0	1	29.99689181864248	2.451041960305906	4.864623395053362	29.99689181864248	1.2993206416956524	4.047111926601679	4.093717084472604	0.18380090892098597	2.216240569692194	822.7824919815527	22.673954562903376	6.09273149807732	10	11	37	19	0	0	3	18	16	2	1	0	0	0	0	0	0	226.0	241.0	334.0	357.0	259.0	212.0	177.0	133.0	75.0	118.0	152.0	242.0	295.0	267.0	222.0	188.0	154.0	113.0
50277202	0	1	29.99689181864248	2.451041960305906	4.864623395053362	29.99689181864248	1.2993206416956524	4.047111926601679	4.093717084472604	0.18380090892098597	2.216240569692194	822.7824919815527	22.673954562903376	6.09273149807732	10	11	39	20	0	0	4	19	16	2	1	0	0	1	0	0	1	226.44444444444449	241.0	334.0	357.0	259.0	212.0	177.0	133.0	75.0	119.0	152.0	242.0	295.0	267.0	222.0	188.0	154.0	113.0
CHEMBL2103774	0	0	29.99689181864248	2.451041960305906	4.864623395053362	29.99689181864248	1.2993206416956524	4.047111926601679	4.093717084472604	0.18380090892098597	2.216240569692194	822.7824919815527	22.673954562903376	6.09273149807732	0	0	51	23	0	0	2	28	21	0	2	0	0	0	0	0	0	236.0	248.0	365.0	380.0	299.0	248.0	205.0	157.0	118.0	164.0	225.0	416.0	527.0	545.0	489.0	378.0	259.0	154.0
50551568	0	1	29.99689181864248	2.451041960305906	4.864623395053362	29.99689181864248	1.2993206416956524	4.047111926601679	4.093717084472604	0.18380090892098597	2.216240569692194	822.7824919815527	22.673954562903376	6.09273149807732	12	12	46	23	0	0	4	23	19	2	1	0	1	0	0	0	1	288.0	281.0	396.0	426.0	404.0	419.0	392.0	273.0	120.0	143.0	185.0	308.0	357.0	384.0	368.0	366.0	280.0	208.0
CHEMBL599813	0	1	29.99689181864248	2.451041960305906	4.864623395053362	29.99689181864248	1.2993206416956524	4.047111926601679	4.093717084472604	0.18380090892098597	2.216240569692194	822.7824919815527	22.673954562903376	6.09273149807732	12	12	48	24	0	0	5	24	19	2	1	0	1	1	0	0	2	288.44444444444446	281.0	396.0	426.0	404.0	419.0	392.0	273.0	120.0	144.0	185.0	308.0	357.0	384.0	368.0	366.0	280.0	208.0
50514660	0	1	29.99689181864248	2.451041960305906	4.864623395053362	29.99689181864248	1.2993206416956524	4.047111926601679	4.093717084472604	0.18380090892098597	2.216240569692194	822.7824919815527	22.673954562903376	6.09273149807732	12	12	83	39	0	0	6	44	33	3	2	0	0	1	0	0	1	405.60493827160496	426.1111111111111	591.6666666666667	616.6666666666667	585.1111111111111	545.3333333333333	515.8888888888889	501.33333333333337	456.1111111111112	256.0	336.0	578.0	708.0	738.0	726.0	731.0	699.0	606.0
50514659	0	1	29.99689181864248	2.451041960305906	4.864623395053362	29.99689181864248	1.2993206416956524	4.047111926601679	4.093717084472604	0.18380090892098597	2.216240569692194	822.7824919815527	22.673954562903376	6.09273149807732	12	12	83	39	0	0	6	44	33	3	2	0	1	0	0	0	1	454.0	451.0	629.0	654.0	610.0	564.0	547.0	520.0	481.0	256.0	336.0	578.0	708.0	738.0	726.0	731.0	699.0	606.0
50514645	0	1	29.99689181864248	2.451041960305906	4.864623395053362	29.99689181864248	1.2993206416956524	4.047111926601679	4.093717084472604	0.18380090892098597	2.216240569692194	822.7824919815527	22.673954562903376	6.09273149807732	12	12	84	38	0	0	5	46	33	2	3	0	0	0	0	0	0	412.0	418.0	552.0	575.0	517.0	476.0	471.0	439.0	439.0	248.0	319.0	556.0	690.0	740.0	732.0	699.0	627.0	559.0
50514646	0	1	29.99689181864248	2.451041960305906	4.864623395053362	29.99689181864248	1.2993206416956524	4.047111926601679	4.093717084472604	0.18380090892098597	2.216240569692194	822.7824919815527	22.673954562903376	6.09273149807732	12	12	81	37	0	0	5	44	32	2	3	0	0	0	0	0	0	402.0	405.0	529.0	550.0	498.0	460.0	455.0	424.0	427.0	240.0	308.0	535.0	654.0	700.0	679.0	655.0	596.0	536.0
50514662	0	1	29.99689181864248	2.451041960305906	4.864623395053362	29.99689181864248	1.2993206416956524	4.047111926601679	4.093717084472604	0.18380090892098597	2.216240569692194	822.7824919815527	22.673954562903376	6.09273149807732	12	12	83	38	0	0	6	45	32	3	3	0	0	0	0	0	0	428.0	431.0	588.0	618.0	556.0	513.0	483.0	464.0	434.0	247.0	316.0	549.0	669.0	722.0	694.0	675.0	631.0	554.0
50514641	0	1	29.99689181864248	2.451041960305906	4.864623395053362	29.99689181864248	1.2993206416956524	4.047111926601679	4.093717084472604	0.18380090892098597	2.216240569692194	822.7824919815527	22.673954562903376	6.09273149807732	12	12	87	40	0	0	6	47	34	3	3	0	0	0	0	0	0	442.0	453.0	627.0	654.0	612.0	565.0	545.0	522.0	480.0	263.0	344.0	594.0	727.0	761.0	752.0	753.0	719.0	630.0
50514644	0	1	29.99689181864248	2.451041960305906	4.864623395053362	29.99689181864248	1.2993206416956524	4.047111926601679	4.093717084472604	0.18380090892098597	2.216240569692194	822.7824919815527	22.673954562903376	6.09273149807732	12	12	87	40	0	0	6	47	34	3	3	0	0	0	0	0	0	442.0	455.0	623.0	654.0	601.0	561.0	565.0	503.0	496.0	263.0	344.0	596.0	744.0	788.0	781.0	761.0	695.0	612.0
50514642	0	1	29.99689181864248	2.451041960305906	4.864623395053362	29.99689181864248	1.2993206416956524	4.047111926601679	4.093717084472604	0.18380090892098597	2.216240569692194	822.7824919815527	22.673954562903376	6.09273149807732	12	12	86	40	0	0	7	46	33	4	3	0	0	0	0	0	0	454.0	467.0	649.0	666.0	617.0	581.0	587.0	517.0	514.0	262.0	342.0	590.0	736.0	780.0	772.0	749.0	682.0	605.0
50514643	0	1	29.99689181864248	2.451041960305906	4.864623395053362	29.99689181864248	1.2993206416956524	4.047111926601679	4.093717084472604	0.18380090892098597	2.216240569692194	822.7824919815527	22.673954562903376	6.09273149807732	12	12	85	40	0	0	7	45	33	3	4	0	0	0	0	0	0	474.0	479.0	675.0	678.0	633.0	601.0	609.0	531.0	532.0	261.0	340.0	585.0	728.0	772.0	763.0	737.0	669.0	598.0
50514647	0	1	29.99689181864248	2.451041960305906	4.864623395053362	29.99689181864248	1.2993206416956524	4.047111926601679	4.093717084472604	0.18380090892098597	2.216240569692194	822.7824919815527	22.673954562903376	6.09273149807732	18	18	82	40	0	0	6	42	34	3	2	0	0	1	0	0	1	433.60493827160496	460.1111111111111	615.2222222222222	634.6666666666667	573.1111111111111	553.1111111111111	560.2222222222222	512.7777777777778	494.55555555555554	258.0	333.0	566.0	697.0	739.0	733.0	710.0	645.0	573.0
50514648	0	1	29.99689181864248	2.451041960305906	4.864623395053362	29.99689181864248	1.2993206416956524	4.047111926601679	4.093717084472604	0.18380090892098597	2.216240569692194	822.7824919815527	22.673954562903376	6.09273149807732	18	18	86	41	0	0	6	45	35	3	3	0	0	0	0	0	0	470.0	487.0	661.0	674.0	600.0	578.0	606.0	573.0	562.0	265.0	341.0	582.0	715.0	761.0	757.0	736.0	676.0	619.0
50514650	0	1	29.99689181864248	2.451041960305906	4.864623395053362	29.99689181864248	1.2993206416956524	4.047111926601679	4.093717084472604	0.18380090892098597	2.216240569692194	822.7824919815527	22.673954562903376	6.09273149807732	18	18	83	39	0	0	4	44	35	2	2	0	0	0	0	0	0	410.0	437.0	589.0	612.0	550.0	522.0	522.0	480.0	461.0	254.0	330.0	565.0	699.0	742.0	734.0	710.0	645.0	573.0
50514649	0	1	29.99689181864248	2.451041960305906	4.864623395053362	29.99689181864248	1.2993206416956524	4.047111926601679	4.093717084472604	0.18380090892098597	2.216240569692194	822.7824919815527	22.673954562903376	6.09273149807732	18	18	82	39	0	0	5	43	34	3	2	0	0	0	0	0	0	426.0	449.0	603.0	626.0	566.0	542.0	544.0	494.0	479.0	253.0	328.0	561.0	692.0	735.0	726.0	698.0	632.0	566.0
50514661	0	1	29.99689181864248	2.451041960305906	4.864623395053362	29.99689181864248	1.2993206416956524	4.047111926601679	4.093717084472604	0.18380090892098597	2.216240569692194	822.7824919815527	22.673954562903376	6.09273149807732	12	12	86	39	0	0	5	47	34	3	2	0	0	0	0	0	0	406.0	427.0	593.0	618.0	586.0	546.0	517.0	502.0	457.0	259.0	339.0	590.0	720.0	756.0	741.0	740.0	711.0	627.0
CHEMBL4639128	0	1	29.99689181864248	2.451041960305906	4.864623395053362	29.99689181864248	1.2993206416956524	4.047111926601679	4.093717084472604	0.18380090892098597	2.216240569692194	822.7824919815527	22.673954562903376	6.09273149807732	24	26	71	38	0	0	8	33	30	5	3	0	0	0	0	0	0	514.0	559.0	805.0	828.0	891.0	930.0	903.0	795.0	757.0	243.0	312.0	521.0	583.0	636.0	643.0	691.0	677.0	669.0
50277201	0	1	29.99689181864248	2.451041960305906	4.864623395053362	29.99689181864248	1.2993206416956524	4.047111926601679	4.093717084472604	0.18380090892098597	2.216240569692194	822.7824919815527	22.673954562903376	6.09273149807732	10	11	39	20	0	0	4	19	16	2	1	0	0	1	0	0	1	226.44444444444449	241.0	334.0	357.0	259.0	212.0	177.0	133.0	75.0	119.0	152.0	242.0	295.0	267.0	222.0	188.0	154.0	113.0
CHEMBL1162	0	0	29.99689181864248	2.451041960305906	4.864623395053362	29.99689181864248	1.2993206416956524	4.047111926601679	4.093717084472604	0.18380090892098597	2.216240569692194	822.7824919815527	22.673954562903376	6.09273149807732	0	0	48	22	0	0	2	26	20	0	2	0	0	0	0	0	0	228.0	239.0	352.0	352.0	263.0	214.0	182.0	158.0	127.0	156.0	216.0	393.0	500.0	496.0	431.0	315.0	212.0	135.0
CHEMBL1479	0	0	29.99689181864248	2.451041960305906	4.864623395053362	29.99689181864248	1.2993206416956524	4.047111926601679	4.093717084472604	0.18380090892098597	2.216240569692194	822.7824919815527	22.673954562903376	6.09273149807732	5	5	52	25	0	0	3	27	22	1	2	0	0	0	0	0	0	282.0	321.0	475.0	437.0	364.0	298.0	266.0	227.0	199.0	181.0	248.0	456.0	569.0	597.0	534.0	418.0	290.0	206.0
CHEMBL1405	0	0	29.99689181864248	2.451041960305906	4.864623395053362	29.99689181864248	1.2993206416956524	4.047111926601679	4.093717084472604	0.18380090892098597	2.216240569692194	822.7824919815527	22.673954562903376	6.09273149807732	6	6	42	20	0	0	2	22	18	0	2	0	0	0	0	0	0	220.0	233.0	332.0	322.0	244.0	199.0	166.0	133.0	94.0	140.0	191.0	342.0	420.0	405.0	343.0	238.0	149.0	87.0
CHEMBL691	0	0	29.99689181864248	2.451041960305906	4.864623395053362	29.99689181864248	1.2993206416956524	4.047111926601679	4.093717084472604	0.18380090892098597	2.216240569692194	822.7824919815527	22.673954562903376	6.09273149807732	6	6	46	22	0	0	2	24	20	0	2	0	0	0	0	0	0	234.0	257.0	382.0	379.0	283.0	229.0	199.0	172.0	133.0	154.0	210.0	376.0	472.0	467.0	404.0	290.0	192.0	124.0
CHEMBL135	0	0	29.99689181864248	2.451041960305906	4.864623395053362	29.99689181864248	1.2993206416956524	4.047111926601679	4.093717084472604	0.18380090892098597	2.216240569692194	822.7824919815527	22.673954562903376	6.09273149807732	6	6	44	20	0	0	2	24	18	0	2	0	0	0	0	0	0	202.0	218.0	318.0	309.0	234.0	188.0	153.0	120.0	84.0	142.0	195.0	352.0	437.0	428.0	364.0	254.0	164.0	99.0
CHEMBL282575	0	0	29.99689181864248	2.451041960305906	4.864623395053362	29.99689181864248	1.2993206416956524	4.047111926601679	4.093717084472604	0.18380090892098597	2.216240569692194	822.7824919815527	22.673954562903376	6.09273149807732	12	12	56	28	0	0	3	28	25	0	3	0	0	0	0	0	0	326.0	346.0	508.0	506.0	436.0	383.0	328.0	291.0	247.0	188.0	253.0	435.0	534.0	521.0	462.0	367.0	301.0	252.0
CHEMBL1201151	0	0	29.99689181864248	2.451041960305906	4.864623395053362	29.99689181864248	1.2993206416956524	4.047111926601679	4.093717084472604	0.18380090892098597	2.216240569692194	822.7824919815527	22.673954562903376	6.09273149807732	6	6	49	23	0	0	2	26	21	0	2	0	0	0	0	0	0	246.0	267.0	392.0	392.0	296.0	240.0	209.0	182.0	144.0	160.0	217.0	389.0	488.0	485.0	432.0	316.0	221.0	157.0
CHEMBL193482	0	0	29.99689181864248	2.451041960305906	4.864623395053362	29.99689181864248	1.2993206416956524	4.047111926601679	4.093717084472604	0.18380090892098597	2.216240569692194	822.7824919815527	22.673954562903376	6.09273149807732	6	6	45	21	0	0	3	24	18	0	3	0	0	0	0	0	0	232.0	238.0	355.0	375.0	271.0	229.0	190.0	161.0	118.0	148.0	203.0	366.0	451.0	452.0	382.0	274.0	179.0	111.0
50589896	0	1	29.99689181864248	2.451041960305906	4.864623395053362	29.99689181864248	1.2993206416956524	4.047111926601679	4.093717084472604	0.18380090892098597	2.216240569692194	822.7824919815527	22.673954562903376	6.09273149807732	17	17	66	33	0	0	6	33	27	4	1	0	0	1	0	0	1	365.60493827160496	393.1111111111111	519.6666666666666	478.66666666666674	413.1111111111111	346.1111111111111	337.44444444444446	293.22222222222223	262.8888888888889	205.0	258.0	420.0	476.0	467.0	452.0	406.0	360.0	313.0
CHEMBL1214366	0	1	29.99689181864248	2.451041960305906	4.864623395053362	29.99689181864248	1.2993206416956524	4.047111926601679	4.093717084472604	0.18380090892098597	2.216240569692194	822.7824919815527	22.673954562903376	6.09273149807732	17	17	68	34	0	0	7	34	27	4	1	0	0	2	0	0	2	366.0493827160494	393.1111111111111	519.6666666666667	478.6666666666667	413.1111111111111	346.1111111111111	337.44444444444446	293.22222222222223	262.8888888888889	206.0	258.0	420.0	476.0	467.0	452.0	406.0	360.0	313.0
50589908	0	1	29.99689181864248	2.451041960305906	4.864623395053362	29.99689181864248	1.2993206416956524	4.047111926601679	4.093717084472604	0.18380090892098597	2.216240569692194	822.7824919815527	22.673954562903376	6.09273149807732	17	17	60	33	0	0	8	27	25	4	1	0	0	3	0	0	3	364.8148148148148	391.33333333333337	516.3333333333334	474.2716049382716	409.7777777777777	344.33333333333337	335.44444444444446	291.66666666666663	262.0	199.0	252.0	396.0	443.0	422.0	401.0	364.0	315.0	286.0
CHEMBL1214427	0	1	29.99689181864248	2.451041960305906	4.864623395053362	29.99689181864248	1.2993206416956524	4.047111926601679	4.093717084472604	0.18380090892098597	2.216240569692194	822.7824919815527	22.673954562903376	6.09273149807732	17	17	62	34	0	0	9	28	25	4	1	0	0	4	0	0	4	365.2592592592592	391.33333333333337	516.3333333333333	474.2716049382717	409.77777777777777	344.33333333333337	335.44444444444446	291.66666666666663	262.0	200.0	252.0	396.0	443.0	422.0	401.0	364.0	315.0	286.0
50589920	0	1	29.99689181864248	2.451041960305906	4.864623395053362	29.99689181864248	1.2993206416956524	4.047111926601679	4.093717084472604	0.18380090892098597	2.216240569692194	822.7824919815527	22.673954562903376	6.09273149807732	17	17	59	32	0	0	8	27	24	5	1	0	0	2	0	0	2	373.2098765432099	396.22222222222223	525.6666666666666	485.60493827160496	418.6666666666666	344.22222222222223	342.0	284.44444444444446	252.11111111111111	193.0	245.0	385.0	430.0	411.0	388.0	352.0	305.0	277.0
CHEMBL3217141	0	1	29.99689181864248	2.451041960305906	4.864623395053362	29.99689181864248	1.2993206416956524	4.047111926601679	4.093717084472604	0.18380090892098597	2.216240569692194	822.7824919815527	22.673954562903376	6.09273149807732	17	17	67	36	0	0	12	31	24	5	1	0	0	6	0	0	6	374.9876543209877	396.22222222222223	525.6666666666667	485.60493827160496	418.6666666666667	344.2222222222222	342.0	284.44444444444446	252.11111111111111	197.0	245.0	385.0	430.0	411.0	388.0	352.0	305.0	277.0
50659954	0	1	29.99689181864248	2.451041960305906	4.864623395053362	29.99689181864248	1.2993206416956524	4.047111926601679	4.093717084472604	0.18380090892098597	2.216240569692194	822.7824919815527	22.673954562903376	6.09273149807732	28	28	78	43	0	0	10	35	33	8	1	0	0	1	0	0	1	539.604938271605	586.1111111111111	809.4444444444443	786.2222222222223	832.2222222222222	904.1111111111112	924.1111111111112	788.8888888888889	589.5555555555555	263.0	337.0	536.0	617.0	646.0	669.0	673.0	622.0	557.0
CHEMBL3215850	0	1	29.99689181864248	2.451041960305906	4.864623395053362	29.99689181864248	1.2993206416956524	4.047111926601679	4.093717084472604	0.18380090892098597	2.216240569692194	822.7824919815527	22.673954562903376	6.09273149807732	28	28	84	46	0	0	13	38	33	8	1	0	0	4	0	0	4	540.9382716049382	586.1111111111111	809.4444444444443	786.2222222222223	832.2222222222222	904.1111111111112	924.1111111111112	788.8888888888889	589.5555555555555	266.0	337.0	536.0	617.0	646.0	669.0	673.0	622.0	557.0
50977691	0	1	29.99689181864248	2.451041960305906	4.864623395053362	29.99689181864248	1.2993206416956524	4.047111926601679	4.093717084472604	0.18380090892098597	2.216240569692194	822.7824919815527	22.673954562903376	6.09273149807732	12	12	43	21	0	0	3	22	18	2	0	1	0	0	0	0	0	202.44444444444449	217.3333333333333	272.33333333333337	254.0	219.3333333333333	237.3333333333333	212.66666666666663	156.0	95.0	130.0	163.0	264.0	298.0	287.0	268.0	259.0	228.0	184.0
50551572	0	1	29.99689181864248	2.451041960305906	4.864623395053362	29.99689181864248	1.2993206416956524	4.047111926601679	4.093717084472604	0.18380090892098597	2.216240569692194	822.7824919815527	22.673954562903376	6.09273149807732	12	12	46	23	0	0	4	23	19	2	1	0	1	0	0	0	1	290.0	282.0	391.0	418.0	398.0	406.0	378.0	271.0	133.0	143.0	183.0	305.0	349.0	371.0	358.0	349.0	270.0	201.0
CHEMBL597968	0	1	29.99689181864248	2.451041960305906	4.864623395053362	29.99689181864248	1.2993206416956524	4.047111926601679	4.093717084472604	0.18380090892098597	2.216240569692194	822.7824919815527	22.673954562903376	6.09273149807732	12	12	48	24	0	0	5	24	19	2	1	0	1	1	0	0	2	290.44444444444446	282.0	391.0	418.0	398.0	406.0	378.0	271.0	133.0	144.0	183.0	305.0	349.0	371.0	358.0	349.0	270.0	201.0
CHEMBL118	0	0	29.99689181864248	2.451041960305906	4.864623395053362	29.99689181864248	1.2993206416956524	4.047111926601679	4.093717084472604	0.18380090892098597	2.216240569692194	822.7824919815527	22.673954562903376	6.09273149807732	17	17	40	26	0	0	9	14	17	3	2	1	3	0	0	0	3	472.44444444444446	373.6666666666666	745.0	608.0	599.6666666666667	531.3333333333334	557.0	523.3333333333333	397.6666666666667	156.0	189.0	279.0	305.0	295.0	283.0	264.0	234.0	195.0
51397713	0	2	29.99689181864248	2.451041960305906	4.864623395053362	29.99689181864248	1.2993206416956524	4.047111926601679	4.093717084472604	0.18380090892098597	2.216240569692194	822.7824919815527	22.673954562903376	6.09273149807732	15	16	73	37	0	0	8	36	29	5	2	0	1	0	0	0	1	486.0	471.0	633.0	605.0	513.0	476.0	396.0	383.0	433.0	232.0	298.0	487.0	555.0	534.0	491.0	454.0	454.0	433.0
51122463	0	1	29.99689181864248	2.451041960305906	4.864623395053362	29.99689181864248	1.2993206416956524	4.047111926601679	4.093717084472604	0.18380090892098597	2.216240569692194	822.7824919815527	22.673954562903376	6.09273149807732	12	12	67	32	0	0	5	35	27	1	4	0	0	0	0	0	0	390.0	372.0	481.0	499.0	403.0	337.0	320.0	311.0	266.0	199.0	254.0	418.0	478.0	461.0	447.0	410.0	407.0	374.0
CHEMBL941	0	2	29.99689181864248	2.451041960305906	4.864623395053362	29.99689181864248	1.2993206416956524	4.047111926601679	4.093717084472604	0.18380090892098597	2.216240569692194	822.7824919815527	22.673954562903376	6.09273149807732	24	24	68	37	0	0	8	31	29	7	1	0	0	0	0	0	0	476.0	502.0	675.0	675.0	625.0	623.0	600.0	536.0	513.0	225.0	280.0	443.0	496.0	483.0	465.0	423.0	426.0	391.0
50551575	0	1	29.99689181864248	2.451041960305906	4.864623395053362	29.99689181864248	1.2993206416956524	4.047111926601679	4.093717084472604	0.18380090892098597	2.216240569692194	822.7824919815527	22.673954562903376	6.09273149807732	12	12	46	23	0	0	4	23	19	2	1	0	1	0	0	0	1	290.0	283.0	397.0	427.0	402.0	416.0	392.0	273.0	120.0	143.0	184.0	307.0	356.0	382.0	373.0	369.0	277.0	208.0
CHEMBL600674	0	1	29.99689181864248	2.451041960305906	4.864623395053362	29.99689181864248	1.2993206416956524	4.047111926601679	4.093717084472604	0.18380090892098597	2.216240569692194	822.7824919815527	22.673954562903376	6.09273149807732	12	12	48	24	0	0	5	24	19	2	1	0	1	1	0	0	2	290.44444444444446	283.0	397.0	427.0	402.0	416.0	392.0	273.0	120.0	144.0	184.0	307.0	356.0	382.0	373.0	369.0	277.0	208.0
50589899	0	1	29.99689181864248	2.451041960305906	4.864623395053362	29.99689181864248	1.2993206416956524	4.047111926601679	4.093717084472604	0.18380090892098597	2.216240569692194	822.7824919815527	22.673954562903376	6.09273149807732	17	17	69	34	0	0	6	35	28	4	1	0	0	1	0	0	1	375.60493827160496	406.1111111111111	539.6666666666666	500.6666666666667	439.1111111111111	368.1111111111111	346.22222222222223	298.0	269.8888888888889	213.0	268.0	441.0	505.0	503.0	493.0	438.0	388.0	333.0
CHEMBL1214367	0	1	29.99689181864248	2.451041960305906	4.864623395053362	29.99689181864248	1.2993206416956524	4.047111926601679	4.093717084472604	0.18380090892098597	2.216240569692194	822.7824919815527	22.673954562903376	6.09273149807732	17	17	71	35	0	0	7	36	28	4	1	0	0	2	0	0	2	376.0493827160494	406.1111111111111	539.6666666666667	500.6666666666667	439.1111111111111	368.1111111111111	346.22222222222223	298.0	269.88888888888886	214.0	268.0	441.0	505.0	503.0	493.0	438.0	388.0	333.0
CHEMBL2447969	0	1	29.99689181864248	2.451041960305906	4.864623395053362	29.99689181864248	1.2993206416956524	4.047111926601679	4.093717084472604	0.18380090892098597	2.216240569692194	822.7824919815527	22.673954562903376	6.09273149807732	17	17	62	33	0	0	8	29	25	4	1	0	0	3	0	0	3	363.65432098765433	391.22222222222223	521.6666666666666	489.60493827160496	428.6666666666666	373.2222222222222	334.0	299.44444444444446	264.1111111111111	197.0	249.0	398.0	451.0	439.0	421.0	373.0	323.0	287.0
50589923	0	1	29.99689181864248	2.451041960305906	4.864623395053362	29.99689181864248	1.2993206416956524	4.047111926601679	4.093717084472604	0.18380090892098597	2.216240569692194	822.7824919815527	22.673954562903376	6.09273149807732	17	17	62	33	0	0	8	29	25	5	1	0	0	2	0	0	2	383.2098765432099	409.22222222222223	545.6666666666667	509.60493827160496	446.6666666666667	365.22222222222223	349.0	288.44444444444446	259.1111111111111	201.0	255.0	406.0	459.0	446.0	428.0	381.0	330.0	297.0
CHEMBL3216259	0	1	29.99689181864248	2.451041960305906	4.864623395053362	29.99689181864248	1.2993206416956524	4.047111926601679	4.093717084472604	0.18380090892098597	2.216240569692194	822.7824919815527	22.673954562903376	6.09273149807732	17	17	70	37	0	0	12	33	25	5	1	0	0	6	0	0	6	384.9876543209877	409.22222222222223	545.6666666666666	509.60493827160496	446.6666666666666	365.2222222222222	349.0	288.44444444444446	259.1111111111111	205.0	255.0	406.0	459.0	446.0	428.0	381.0	330.0	297.0
50606899	0	1	29.99689181864248	2.451041960305906	4.864623395053362	29.99689181864248	1.2993206416956524	4.047111926601679	4.093717084472604	0.18380090892098597	2.216240569692194	822.7824919815527	22.673954562903376	6.09273149807732	12	12	54	29	0	0	9	25	20	5	2	0	0	2	0	0	2	371.2098765432099	376.22222222222223	501.6666666666666	518.604938271605	411.6666666666667	317.22222222222223	242.0	246.44444444444449	249.11111111111111	173.0	214.0	340.0	381.0	371.0	352.0	316.0	255.0	245.0
CHEMBL1272092	0	1	29.99689181864248	2.451041960305906	4.864623395053362	29.99689181864248	1.2993206416956524	4.047111926601679	4.093717084472604	0.18380090892098597	2.216240569692194	822.7824919815527	22.673954562903376	6.09273149807732	12	12	56	30	0	0	10	26	20	5	2	0	0	3	0	0	3	371.65432098765433	376.22222222222223	501.6666666666666	518.604938271605	411.6666666666667	317.2222222222222	242.0	246.44444444444449	249.11111111111111	174.0	214.0	340.0	381.0	371.0	352.0	316.0	255.0	245.0
50630137	0	1	29.99689181864248	2.451041960305906	4.864623395053362	29.99689181864248	1.2993206416956524	4.047111926601679	4.093717084472604	0.18380090892098597	2.216240569692194	822.7824919815527	22.673954562903376	6.09273149807732	12	12	37	20	0	0	4	17	16	3	0	1	0	0	0	0	0	220.44444444444449	221.66666666666669	263.0	257.66666666666663	236.0	263.0	264.0	207.0	114.0	113.0	139.0	211.0	236.0	226.0	223.0	215.0	191.0	135.0
CHEMBL1762480	2	1	29.99689181864248	2.451041960305906	4.864623395053362	29.99689181864248	1.2993206416956524	4.047111926601679	4.093717084472604	0.18380090892098597	2.216240569692194	822.7824919815527	22.673954562903376	6.09273149807732	12	12	49	28	0	0	8	21	20	3	4	1	0	0	0	0	0	392.44444444444446	342.66666666666663	413.0	339.66666666666663	324.0	384.0	264.0	207.0	114.0	147.0	173.0	249.0	270.0	248.0	235.0	219.0	192.0	135.0
50589886	0	1	29.99689181864248	2.451041960305906	4.864623395053362	29.99689181864248	1.2993206416956524	4.047111926601679	4.093717084472604	0.18380090892098597	2.216240569692194	822.7824919815527	22.673954562903376	6.09273149807732	17	17	63	33	0	0	7	30	26	4	1	0	0	2	0	0	2	365.2098765432099	394.22222222222223	529.6666666666666	498.60493827160496	427.6666666666667	347.2222222222222	329.0	287.44444444444446	257.1111111111111	202.0	257.0	413.0	465.0	464.0	432.0	397.0	340.0	299.0
CHEMBL1214305	0	1	29.99689181864248	2.451041960305906	4.864623395053362	29.99689181864248	1.2993206416956524	4.047111926601679	4.093717084472604	0.18380090892098597	2.216240569692194	822.7824919815527	22.673954562903376	6.09273149807732	17	17	65	34	0	0	8	31	26	4	1	0	0	3	0	0	3	365.65432098765433	394.22222222222223	529.6666666666666	498.60493827160496	427.6666666666667	347.22222222222223	329.0	287.44444444444446	257.1111111111111	203.0	257.0	413.0	465.0	464.0	432.0	397.0	340.0	299.0
50589877	0	1	29.99689181864248	2.451041960305906	4.864623395053362	29.99689181864248	1.2993206416956524	4.047111926601679	4.093717084472604	0.18380090892098597	2.216240569692194	822.7824919815527	22.673954562903376	6.09273149807732	17	17	60	32	0	0	7	28	25	4	1	0	0	2	0	0	2	361.2098765432099	390.22222222222223	525.6666666666666	500.60493827160496	427.6666666666666	365.22222222222223	337.0	301.44444444444446	263.1111111111111	196.0	249.0	400.0	449.0	448.0	416.0	383.0	325.0	294.0
CHEMBL1214302	0	1	29.99689181864248	2.451041960305906	4.864623395053362	29.99689181864248	1.2993206416956524	4.047111926601679	4.093717084472604	0.18380090892098597	2.216240569692194	822.7824919815527	22.673954562903376	6.09273149807732	17	17	62	33	0	0	8	29	25	4	1	0	0	3	0	0	3	361.6543209876543	390.22222222222223	525.6666666666667	500.60493827160496	427.6666666666667	365.2222222222222	337.0	301.44444444444446	263.1111111111111	197.0	249.0	400.0	449.0	448.0	416.0	383.0	325.0	294.0
50589880	0	1	29.99689181864248	2.451041960305906	4.864623395053362	29.99689181864248	1.2993206416956524	4.047111926601679	4.093717084472604	0.18380090892098597	2.216240569692194	822.7824919815527	22.673954562903376	6.09273149807732	17	17	63	33	0	0	7	30	26	4	1	0	0	2	0	0	2	371.2098765432099	403.22222222222223	546.6666666666666	524.604938271605	454.6666666666667	386.22222222222223	344.0	308.44444444444446	272.1111111111111	204.0	259.0	422.0	478.0	490.0	456.0	424.0	351.0	313.0
CHEMBL1214303	0	1	29.99689181864248	2.451041960305906	4.864623395053362	29.99689181864248	1.2993206416956524	4.047111926601679	4.093717084472604	0.18380090892098597	2.216240569692194	822.7824919815527	22.673954562903376	6.09273149807732	17	17	65	34	0	0	8	31	26	4	1	0	0	3	0	0	3	371.65432098765433	403.22222222222223	546.6666666666666	524.604938271605	454.6666666666666	386.2222222222222	344.0	308.44444444444446	272.1111111111111	205.0	259.0	422.0	478.0	490.0	456.0	424.0	351.0	313.0
50659724	0	1	29.99689181864248	2.451041960305906	4.864623395053362	29.99689181864248	1.2993206416956524	4.047111926601679	4.093717084472604	0.18380090892098597	2.216240569692194	822.7824919815527	22.673954562903376	6.09273149807732	23	23	81	42	0	0	8	39	34	5	3	0	0	0	0	0	0	538.0	577.0	814.0	832.0	736.0	707.0	730.0	672.0	585.0	265.0	339.0	552.0	639.0	646.0	653.0	623.0	584.0	526.0
CHEMBL3215638	0	1	29.99689181864248	2.451041960305906	4.864623395053362	29.99689181864248	1.2993206416956524	4.047111926601679	4.093717084472604	0.18380090892098597	2.216240569692194	822.7824919815527	22.673954562903376	6.09273149807732	23	23	85	44	0	0	10	41	34	5	3	0	0	2	0	0	2	538.8888888888889	577.0	814.0	832.0	736.0	707.0	730.0	672.0	585.0	267.0	339.0	552.0	639.0	646.0	653.0	623.0	584.0	526.0
50659687	0	1	29.99689181864248	2.451041960305906	4.864623395053362	29.99689181864248	1.2993206416956524	4.047111926601679	4.093717084472604	0.18380090892098597	2.216240569692194	822.7824919815527	22.673954562903376	6.09273149807732	23	23	75	39	0	0	7	36	32	5	1	0	1	0	0	0	1	500.0	522.0	725.0	724.0	658.0	626.0	618.0	566.0	446.0	242.0	307.0	497.0	575.0	586.0	590.0	556.0	506.0	432.0
CHEMBL3216737	0	1	29.99689181864248	2.451041960305906	4.864623395053362	29.99689181864248	1.2993206416956524	4.047111926601679	4.093717084472604	0.18380090892098597	2.216240569692194	822.7824919815527	22.673954562903376	6.09273149807732	23	23	79	41	0	0	9	38	32	5	1	0	1	2	0	0	3	500.8888888888889	522.0	725.0	724.0	658.0	626.0	618.0	566.0	446.0	244.0	307.0	497.0	575.0	586.0	590.0	556.0	506.0	432.0
50659659	0	1	29.99689181864248	2.451041960305906	4.864623395053362	29.99689181864248	1.2993206416956524	4.047111926601679	4.093717084472604	0.18380090892098597	2.216240569692194	822.7824919815527	22.673954562903376	6.09273149807732	23	23	79	40	0	0	7	39	33	5	2	0	0	0	0	0	0	488.0	524.0	723.0	724.0	660.0	625.0	615.0	560.0	450.0	249.0	315.0	513.0	594.0	609.0	616.0	580.0	530.0	469.0
CHEMBL3216291	0	1	29.99689181864248	2.451041960305906	4.864623395053362	29.99689181864248	1.2993206416956524	4.047111926601679	4.093717084472604	0.18380090892098597	2.216240569692194	822.7824919815527	22.673954562903376	6.09273149807732	23	23	83	42	0	0	9	41	33	5	2	0	0	2	0	0	2	488.8888888888889	524.0	723.0	724.0	660.0	625.0	615.0	560.0	450.0	251.0	315.0	513.0	594.0	609.0	616.0	580.0	530.0	469.0
50659946	0	1	29.99689181864248	2.451041960305906	4.864623395053362	29.99689181864248	1.2993206416956524	4.047111926601679	4.093717084472604	0.18380090892098597	2.216240569692194	822.7824919815527	22.673954562903376	6.09273149807732	23	23	75	38	0	0	6	37	32	5	1	0	0	0	0	0	0	444.0	488.0	677.0	678.0	625.0	583.0	548.0	458.0	360.0	237.0	302.0	491.0	570.0	583.0	584.0	547.0	496.0	423.0
CHEMBL3217169	0	1	29.99689181864248	2.451041960305906	4.864623395053362	29.99689181864248	1.2993206416956524	4.047111926601679	4.093717084472604	0.18380090892098597	2.216240569692194	822.7824919815527	22.673954562903376	6.09273149807732	23	23	79	40	0	0	8	39	32	5	1	0	0	2	0	0	2	444.8888888888889	488.0	677.0	678.0	625.0	583.0	548.0	458.0	360.0	239.0	302.0	491.0	570.0	583.0	584.0	547.0	496.0	423.0
50659716	0	1	29.99689181864248	2.451041960305906	4.864623395053362	29.99689181864248	1.2993206416956524	4.047111926601679	4.093717084472604	0.18380090892098597	2.216240569692194	822.7824919815527	22.673954562903376	6.09273149807732	17	17	74	37	0	0	8	37	29	5	3	0	0	0	0	0	0	478.0	505.0	700.0	682.0	559.0	488.0	490.0	435.0	390.0	235.0	298.0	492.0	558.0	564.0	540.0	503.0	440.0	388.0
CHEMBL3215864	0	1	29.99689181864248	2.451041960305906	4.864623395053362	29.99689181864248	1.2993206416956524	4.047111926601679	4.093717084472604	0.18380090892098597	2.216240569692194	822.7824919815527	22.673954562903376	6.09273149807732	17	17	78	39	0	0	10	39	29	5	3	0	0	2	0	0	2	478.8888888888889	505.0	700.0	682.0	559.0	488.0	490.0	435.0	390.0	237.0	298.0	492.0	558.0	564.0	540.0	503.0	440.0	388.0
50659702	0	1	29.99689181864248	2.451041960305906	4.864623395053362	29.99689181864248	1.2993206416956524	4.047111926601679	4.093717084472604	0.18380090892098597	2.216240569692194	822.7824919815527	22.673954562903376	6.09273149807732	17	17	68	34	0	0	7	34	27	5	1	0	0	1	0	0	1	391.60493827160496	425.1111111111111	573.6666666666666	536.6666666666667	456.1111111111111	378.8888888888889	352.22222222222223	305.55555555555554	277.1111111111111	212.0	266.0	437.0	494.0	504.0	479.0	439.0	375.0	315.0
CHEMBL3215862	0	1	29.99689181864248	2.451041960305906	4.864623395053362	29.99689181864248	1.2993206416956524	4.047111926601679	4.093717084472604	0.18380090892098597	2.216240569692194	822.7824919815527	22.673954562903376	6.09273149807732	17	17	74	37	0	0	10	37	27	5	1	0	0	4	0	0	4	392.9382716049383	425.1111111111111	573.6666666666667	536.6666666666667	456.1111111111111	378.8888888888889	352.22222222222223	305.55555555555554	277.1111111111111	215.0	266.0	437.0	494.0	504.0	479.0	439.0	375.0	315.0
50659673	0	1	29.99689181864248	2.451041960305906	4.864623395053362	29.99689181864248	1.2993206416956524	4.047111926601679	4.093717084472604	0.18380090892098597	2.216240569692194	822.7824919815527	22.673954562903376	6.09273149807732	17	17	68	34	0	0	7	34	27	5	1	0	1	0	0	0	1	440.0	450.0	611.0	574.0	481.0	410.0	402.0	374.0	302.0	212.0	266.0	437.0	494.0	504.0	479.0	439.0	375.0	315.0
CHEMBL3217173	0	1	29.99689181864248	2.451041960305906	4.864623395053362	29.99689181864248	1.2993206416956524	4.047111926601679	4.093717084472604	0.18380090892098597	2.216240569692194	822.7824919815527	22.673954562903376	6.09273149807732	17	17	72	36	0	0	9	36	27	5	1	0	1	2	0	0	3	440.8888888888889	450.0	611.0	574.0	481.0	410.0	402.0	374.0	302.0	214.0	266.0	437.0	494.0	504.0	479.0	439.0	375.0	315.0
50659648	0	1	29.99689181864248	2.451041960305906	4.864623395053362	29.99689181864248	1.2993206416956524	4.047111926601679	4.093717084472604	0.18380090892098597	2.216240569692194	822.7824919815527	22.673954562903376	6.09273149807732	17	17	72	35	0	0	7	37	28	5	2	0	0	0	0	0	0	428.0	452.0	609.0	574.0	483.0	409.0	399.0	371.0	309.0	219.0	274.0	453.0	513.0	527.0	505.0	463.0	397.0	349.0
CHEMBL3215628	0	1	29.99689181864248	2.451041960305906	4.864623395053362	29.99689181864248	1.2993206416956524	4.047111926601679	4.093717084472604	0.18380090892098597	2.216240569692194	822.7824919815527	22.673954562903376	6.09273149807732	17	17	76	37	0	0	9	39	28	5	2	0	0	2	0	0	2	428.8888888888889	452.0	609.0	574.0	483.0	409.0	399.0	371.0	309.0	221.0	274.0	453.0	513.0	527.0	505.0	463.0	397.0	349.0
CHEMBL3216298	0	1	29.99689181864248	2.451041960305906	4.864623395053362	29.99689181864248	1.2993206416956524	4.047111926601679	4.093717084472604	0.18380090892098597	2.216240569692194	822.7824919815527	22.673954562903376	6.09273149807732	17	17	74	37	0	0	10	37	27	5	1	0	0	4	0	0	4	392.9382716049383	426.1111111111111	579.4444444444445	547.5555555555555	467.55555555555554	379.55555555555554	348.1111111111111	302.77777777777777	267.55555555555554	215.0	267.0	439.0	499.0	509.0	482.0	435.0	369.0	316.0
50659668	0	1	29.99689181864248	2.451041960305906	4.864623395053362	29.99689181864248	1.2993206416956524	4.047111926601679	4.093717084472604	0.18380090892098597	2.216240569692194	822.7824919815527	22.673954562903376	6.09273149807732	17	17	68	34	0	0	7	34	27	5	1	0	1	0	0	0	1	440.0	451.0	623.0	616.0	536.0	448.0	373.0	365.0	280.0	212.0	267.0	439.0	499.0	509.0	482.0	435.0	369.0	316.0
CHEMBL3216741	0	1	29.99689181864248	2.451041960305906	4.864623395053362	29.99689181864248	1.2993206416956524	4.047111926601679	4.093717084472604	0.18380090892098597	2.216240569692194	822.7824919815527	22.673954562903376	6.09273149807732	17	17	72	36	0	0	9	36	27	5	1	0	1	2	0	0	3	440.8888888888889	451.0	623.0	616.0	536.0	448.0	373.0	365.0	280.0	214.0	267.0	439.0	499.0	509.0	482.0	435.0	369.0	316.0
CHEMBL3216081	0	1	29.99689181864248	2.451041960305906	4.864623395053362	29.99689181864248	1.2993206416956524	4.047111926601679	4.093717084472604	0.18380090892098597	2.216240569692194	822.7824919815527	22.673954562903376	6.09273149807732	17	17	76	37	0	0	9	39	28	5	2	0	0	2	0	0	2	428.8888888888889	453.0	620.0	612.0	536.0	448.0	380.0	359.0	288.0	221.0	275.0	456.0	521.0	542.0	524.0	482.0	405.0	349.0
CHEMBL3216094	0	1	29.99689181864248	2.451041960305906	4.864623395053362	29.99689181864248	1.2993206416956524	4.047111926601679	4.093717084472604	0.18380090892098597	2.216240569692194	822.7824919815527	22.673954562903376	6.09273149807732	17	17	80	39	0	0	10	41	29	5	3	0	0	2	0	0	2	472.8888888888889	488.0	658.0	652.0	612.0	513.0	492.0	383.0	396.0	233.0	287.0	478.0	543.0	568.0	563.0	521.0	452.0	393.0
50659699	0	1	29.99689181864248	2.451041960305906	4.864623395053362	29.99689181864248	1.2993206416956524	4.047111926601679	4.093717084472604	0.18380090892098597	2.216240569692194	822.7824919815527	22.673954562903376	6.09273149807732	17	17	68	34	0	0	7	34	27	5	1	0	0	1	0	0	1	391.60493827160496	425.1111111111111	574.6666666666667	541.4444444444445	462.22222222222223	384.22222222222223	347.55555555555554	306.1111111111111	273.77777777777777	212.0	266.0	438.0	495.0	508.0	480.0	441.0	369.0	315.0
CHEMBL3216974	0	1	29.99689181864248	2.451041960305906	4.864623395053362	29.99689181864248	1.2993206416956524	4.047111926601679	4.093717084472604	0.18380090892098597	2.216240569692194	822.7824919815527	22.673954562903376	6.09273149807732	17	17	74	37	0	0	10	37	27	5	1	0	0	4	0	0	4	392.9382716049383	425.1111111111111	574.6666666666667	541.4444444444445	462.22222222222223	384.22222222222223	347.55555555555554	306.1111111111111	273.77777777777777	215.0	266.0	438.0	495.0	508.0	480.0	441.0	369.0	315.0
50659874	0	1	29.99689181864248	2.451041960305906	4.864623395053362	29.99689181864248	1.2993206416956524	4.047111926601679	4.093717084472604	0.18380090892098597	2.216240569692194	822.7824919815527	22.673954562903376	6.09273149807732	17	17	68	33	0	0	6	35	27	5	1	0	0	0	0	0	0	384.0	416.0	563.0	528.0	448.0	367.0	335.0	293.0	264.0	207.0	261.0	431.0	489.0	501.0	473.0	432.0	366.0	312.0
CHEMBL3217176	0	1	29.99689181864248	2.451041960305906	4.864623395053362	29.99689181864248	1.2993206416956524	4.047111926601679	4.093717084472604	0.18380090892098597	2.216240569692194	822.7824919815527	22.673954562903376	6.09273149807732	17	17	72	35	0	0	8	37	27	5	1	0	0	2	0	0	2	384.8888888888889	416.0	563.0	528.0	448.0	367.0	335.0	293.0	264.0	209.0	261.0	431.0	489.0	501.0	473.0	432.0	366.0	312.0
50659690	0	1	29.99689181864248	2.451041960305906	4.864623395053362	29.99689181864248	1.2993206416956524	4.047111926601679	4.093717084472604	0.18380090892098597	2.216240569692194	822.7824919815527	22.673954562903376	6.09273149807732	17	17	65	34	0	0	8	31	26	5	1	0	0	2	0	0	2	391.2098765432099	425.22222222222223	577.8888888888889	545.7777777777778	465.77777777777777	378.6666666666667	347.22222222222223	301.6666666666667	267.1111111111111	209.0	264.0	427.0	484.0	488.0	455.0	420.0	345.0	295.0
CHEMBL3216093	0	1	29.99689181864248	2.451041960305906	4.864623395053362	29.99689181864248	1.2993206416956524	4.047111926601679	4.093717084472604	0.18380090892098597	2.216240569692194	822.7824919815527	22.673954562903376	6.09273149807732	17	17	73	38	0	0	12	35	26	5	1	0	0	6	0	0	6	392.9876543209877	425.2222222222222	577.8888888888888	545.7777777777777	465.7777777777778	378.6666666666666	347.22222222222223	301.66666666666663	267.1111111111111	213.0	264.0	427.0	484.0	488.0	455.0	420.0	345.0	295.0
50659685	0	1	29.99689181864248	2.451041960305906	4.864623395053362	29.99689181864248	1.2993206416956524	4.047111926601679	4.093717084472604	0.18380090892098597	2.216240569692194	822.7824919815527	22.673954562903376	6.09273149807732	23	23	72	39	0	0	8	33	31	5	1	0	1	1	0	0	2	499.60493827160496	521.1111111111111	723.4444444444445	722.2222222222222	656.2222222222222	625.1111111111111	617.1111111111111	564.8888888888889	445.55555555555554	239.0	304.0	485.0	560.0	565.0	563.0	541.0	482.0	411.0
CHEMBL3216959	0	1	29.99689181864248	2.451041960305906	4.864623395053362	29.99689181864248	1.2993206416956524	4.047111926601679	4.093717084472604	0.18380090892098597	2.216240569692194	822.7824919815527	22.673954562903376	6.09273149807732	23	23	78	42	0	0	11	36	31	5	1	0	1	4	0	0	5	500.9382716049383	521.1111111111111	723.4444444444443	722.2222222222223	656.2222222222222	625.1111111111111	617.1111111111111	564.8888888888889	445.55555555555554	242.0	304.0	485.0	560.0	565.0	563.0	541.0	482.0	411.0
50659656	0	1	29.99689181864248	2.451041960305906	4.864623395053362	29.99689181864248	1.2993206416956524	4.047111926601679	4.093717084472604	0.18380090892098597	2.216240569692194	822.7824919815527	22.673954562903376	6.09273149807732	23	23	76	40	0	0	8	36	32	5	2	0	0	1	0	0	1	487.60493827160496	523.1111111111111	721.4444444444445	722.2222222222222	658.2222222222222	624.1111111111111	614.1111111111111	558.8888888888889	449.55555555555554	246.0	312.0	501.0	579.0	588.0	589.0	565.0	506.0	448.0
CHEMBL3216964	0	1	29.99689181864248	2.451041960305906	4.864623395053362	29.99689181864248	1.2993206416956524	4.047111926601679	4.093717084472604	0.18380090892098597	2.216240569692194	822.7824919815527	22.673954562903376	6.09273149807732	23	23	82	43	0	0	11	39	32	5	2	0	0	4	0	0	4	488.9382716049382	523.1111111111111	721.4444444444445	722.2222222222222	658.2222222222222	624.1111111111111	614.1111111111111	558.8888888888889	449.55555555555554	249.0	312.0	501.0	579.0	588.0	589.0	565.0	506.0	448.0
50659949	0	1	29.99689181864248	2.451041960305906	4.864623395053362	29.99689181864248	1.2993206416956524	4.047111926601679	4.093717084472604	0.18380090892098597	2.216240569692194	822.7824919815527	22.673954562903376	6.09273149807732	23	23	72	38	0	0	7	34	31	5	1	0	0	1	0	0	1	443.60493827160496	487.1111111111111	675.4444444444445	676.2222222222222	623.2222222222222	582.1111111111111	547.1111111111111	456.8888888888889	359.55555555555554	234.0	299.0	479.0	555.0	562.0	557.0	532.0	472.0	402.0
CHEMBL3217170	0	1	29.99689181864248	2.451041960305906	4.864623395053362	29.99689181864248	1.2993206416956524	4.047111926601679	4.093717084472604	0.18380090892098597	2.216240569692194	822.7824919815527	22.673954562903376	6.09273149807732	23	23	78	41	0	0	10	37	31	5	1	0	0	4	0	0	4	444.9382716049384	487.1111111111111	675.4444444444443	676.2222222222223	623.2222222222222	582.1111111111111	547.1111111111111	456.8888888888889	359.55555555555554	237.0	299.0	479.0	555.0	562.0	557.0	532.0	472.0	402.0
50659713	0	1	29.99689181864248	2.451041960305906	4.864623395053362	29.99689181864248	1.2993206416956524	4.047111926601679	4.093717084472604	0.18380090892098597	2.216240569692194	822.7824919815527	22.673954562903376	6.09273149807732	17	17	71	37	0	0	9	34	28	5	3	0	0	1	0	0	1	477.60493827160496	504.1111111111111	698.4444444444445	680.2222222222222	557.2222222222222	487.1111111111111	489.1111111111111	433.8888888888889	389.55555555555554	232.0	295.0	480.0	543.0	543.0	513.0	488.0	416.0	367.0
CHEMBL3216755	0	1	29.99689181864248	2.451041960305906	4.864623395053362	29.99689181864248	1.2993206416956524	4.047111926601679	4.093717084472604	0.18380090892098597	2.216240569692194	822.7824919815527	22.673954562903376	6.09273149807732	17	17	77	40	0	0	12	37	28	5	3	0	0	4	0	0	4	478.9382716049383	504.1111111111111	698.4444444444443	680.2222222222223	557.2222222222222	487.1111111111111	489.1111111111111	433.8888888888889	389.55555555555554	235.0	295.0	480.0	543.0	543.0	513.0	488.0	416.0	367.0
50659670	0	1	29.99689181864248	2.451041960305906	4.864623395053362	29.99689181864248	1.2993206416956524	4.047111926601679	4.093717084472604	0.18380090892098597	2.216240569692194	822.7824919815527	22.673954562903376	6.09273149807732	17	17	65	34	0	0	8	31	26	5	1	0	1	1	0	0	2	439.60493827160496	449.1111111111111	609.4444444444445	572.2222222222222	479.22222222222223	409.1111111111111	401.1111111111111	372.8888888888889	301.55555555555554	209.0	263.0	425.0	479.0	483.0	452.0	424.0	351.0	294.0
CHEMBL3216742	0	1	29.99689181864248	2.451041960305906	4.864623395053362	29.99689181864248	1.2993206416956524	4.047111926601679	4.093717084472604	0.18380090892098597	2.216240569692194	822.7824919815527	22.673954562903376	6.09273149807732	17	17	71	37	0	0	11	34	26	5	1	0	1	4	0	0	5	440.9382716049383	449.1111111111111	609.4444444444443	572.2222222222223	479.2222222222222	409.1111111111111	401.1111111111111	372.8888888888889	301.55555555555554	212.0	263.0	425.0	479.0	483.0	452.0	424.0	351.0	294.0
CHEMBL3216287	0	1	29.99689181864248	2.451041960305906	4.864623395053362	29.99689181864248	1.2993206416956524	4.047111926601679	4.093717084472604	0.18380090892098597	2.216240569692194	822.7824919815527	22.673954562903376	6.09273149807732	17	17	75	38	0	0	11	37	27	5	2	0	0	4	0	0	4	428.9382716049382	451.1111111111111	607.4444444444445	572.2222222222222	481.22222222222223	408.1111111111111	398.1111111111111	369.8888888888889	308.55555555555554	219.0	271.0	441.0	498.0	506.0	478.0	448.0	373.0	328.0
CHEMBL3216503	0	1	29.99689181864248	2.451041960305906	4.864623395053362	29.99689181864248	1.2993206416956524	4.047111926601679	4.093717084472604	0.18380090892098597	2.216240569692194	822.7824919815527	22.673954562903376	6.09273149807732	17	17	71	37	0	0	11	34	26	5	1	0	1	4	0	0	5	440.9382716049383	450.1111111111111	621.4444444444443	614.2222222222223	534.2222222222222	447.1111111111111	372.1111111111111	363.8888888888889	279.55555555555554	212.0	264.0	427.0	484.0	488.0	455.0	420.0	345.0	295.0
CHEMBL3216962	0	1	29.99689181864248	2.451041960305906	4.864623395053362	29.99689181864248	1.2993206416956524	4.047111926601679	4.093717084472604	0.18380090892098597	2.216240569692194	822.7824919815527	22.673954562903376	6.09273149807732	17	17	75	38	0	0	11	37	27	5	2	0	0	4	0	0	4	428.9382716049383	452.1111111111111	618.4444444444445	610.2222222222222	534.2222222222222	447.1111111111111	379.1111111111111	357.8888888888889	287.55555555555554	219.0	272.0	444.0	506.0	521.0	497.0	467.0	381.0	328.0
50659895	0	1	29.99689181864248	2.451041960305906	4.864623395053362	29.99689181864248	1.2993206416956524	4.047111926601679	4.093717084472604	0.18380090892098597	2.216240569692194	822.7824919815527	22.673954562903376	6.09273149807732	11	11	68	32	0	0	7	36	25	5	1	0	0	1	0	0	1	347.60493827160496	374.1111111111111	507.44444444444446	459.22222222222223	389.22222222222223	302.1111111111111	271.1111111111111	253.8888888888889	223.5555555555556	204.0	263.0	440.0	502.0	500.0	464.0	432.0	344.0	292.0
CHEMBL3216961	0	1	29.99689181864248	2.451041960305906	4.864623395053362	29.99689181864248	1.2993206416956524	4.047111926601679	4.093717084472604	0.18380090892098597	2.216240569692194	822.7824919815527	22.673954562903376	6.09273149807732	11	11	74	35	0	0	10	39	25	5	1	0	0	4	0	0	4	348.9382716049383	374.1111111111111	507.4444444444444	459.22222222222223	389.2222222222222	302.1111111111111	271.1111111111111	253.88888888888889	223.5555555555556	207.0	263.0	440.0	502.0	500.0	464.0	432.0	344.0	292.0
50659938	0	1	29.99689181864248	2.451041960305906	4.864623395053362	29.99689181864248	1.2993206416956524	4.047111926601679	4.093717084472604	0.18380090892098597	2.216240569692194	822.7824919815527	22.673954562903376	6.09273149807732	23	23	73	40	0	0	9	33	31	5	2	0	0	2	0	0	2	487.2098765432099	522.2222222222222	719.6666666666667	719.604938271605	656.6666666666666	623.2222222222222	613.0	558.4444444444445	449.1111111111111	243.0	309.0	489.0	561.0	564.0	565.0	538.0	485.0	442.0
CHEMBL3215622	0	1	29.99689181864248	2.451041960305906	4.864623395053362	29.99689181864248	1.2993206416956524	4.047111926601679	4.093717084472604	0.18380090892098597	2.216240569692194	822.7824919815527	22.673954562903376	6.09273149807732	23	23	81	44	0	0	13	37	31	5	2	0	0	6	0	0	6	488.9876543209877	522.2222222222222	719.6666666666666	719.604938271605	656.6666666666667	623.2222222222222	613.0	558.4444444444445	449.1111111111111	247.0	309.0	489.0	561.0	564.0	565.0	538.0	485.0	442.0
50659970	0	1	29.99689181864248	2.451041960305906	4.864623395053362	29.99689181864248	1.2993206416956524	4.047111926601679	4.093717084472604	0.18380090892098597	2.216240569692194	822.7824919815527	22.673954562903376	6.09273149807732	23	23	69	39	0	0	9	30	30	5	1	0	1	2	0	0	3	499.2098765432099	521.2222222222222	733.6666666666666	761.604938271605	712.6666666666667	689.2222222222222	632.0	573.4444444444445	396.1111111111111	236.0	302.0	475.0	547.0	548.0	543.0	514.0	458.0	401.0
CHEMBL3215848	0	1	29.99689181864248	2.451041960305906	4.864623395053362	29.99689181864248	1.2993206416956524	4.047111926601679	4.093717084472604	0.18380090892098597	2.216240569692194	822.7824919815527	22.673954562903376	6.09273149807732	23	23	77	43	0	0	13	34	30	5	1	0	1	6	0	0	7	500.9876543209877	521.2222222222222	733.6666666666666	761.6049382716049	712.6666666666666	689.2222222222222	632.0	573.4444444444445	396.1111111111111	240.0	302.0	475.0	547.0	548.0	543.0	514.0	458.0	401.0
50659920	0	1	29.99689181864248	2.451041960305906	4.864623395053362	29.99689181864248	1.2993206416956524	4.047111926601679	4.093717084472604	0.18380090892098597	2.216240569692194	822.7824919815527	22.673954562903376	6.09273149807732	23	23	69	38	0	0	8	31	30	5	1	0	0	2	0	0	2	443.20987654320993	486.2222222222222	673.6666666666667	673.604938271605	621.6666666666667	581.2222222222222	546.0	456.44444444444446	359.1111111111111	231.0	296.0	467.0	537.0	538.0	533.0	505.0	451.0	396.0
CHEMBL3217183	0	1	29.99689181864248	2.451041960305906	4.864623395053362	29.99689181864248	1.2993206416956524	4.047111926601679	4.093717084472604	0.18380090892098597	2.216240569692194	822.7824919815527	22.673954562903376	6.09273149807732	23	23	77	42	0	0	12	35	30	5	1	0	0	6	0	0	6	444.9876543209877	486.2222222222222	673.6666666666666	673.6049382716049	621.6666666666666	581.2222222222222	546.0	456.44444444444446	359.1111111111111	235.0	296.0	467.0	537.0	538.0	533.0	505.0	451.0	396.0
CHEMBL3215630	0	1	29.99689181864248	2.451041960305906	4.864623395053362	29.99689181864248	1.2993206416956524	4.047111926601679	4.093717084472604	0.18380090892098597	2.216240569692194	822.7824919815527	22.673954562903376	6.09273149807732	17	17	76	41	0	0	14	35	27	5	3	0	0	6	0	0	6	478.9876543209877	503.2222222222222	696.6666666666666	677.604938271605	555.6666666666666	486.2222222222222	488.0	433.44444444444446	389.1111111111111	233.0	292.0	468.0	525.0	519.0	489.0	461.0	395.0	361.0
50659934	0	1	29.99689181864248	2.451041960305906	4.864623395053362	29.99689181864248	1.2993206416956524	4.047111926601679	4.093717084472604	0.18380090892098597	2.216240569692194	822.7824919815527	22.673954562903376	6.09273149807732	17	17	66	35	0	0	9	31	26	5	2	0	0	2	0	0	2	427.2098765432099	450.2222222222222	605.6666666666667	569.604938271605	479.6666666666666	407.22222222222223	397.0	369.44444444444446	308.1111111111111	213.0	268.0	429.0	480.0	482.0	454.0	421.0	352.0	322.0
CHEMBL3215620	0	1	29.99689181864248	2.451041960305906	4.864623395053362	29.99689181864248	1.2993206416956524	4.047111926601679	4.093717084472604	0.18380090892098597	2.216240569692194	822.7824919815527	22.673954562903376	6.09273149807732	17	17	74	39	0	0	13	35	26	5	2	0	0	6	0	0	6	428.9876543209877	450.2222222222222	605.6666666666666	569.604938271605	479.6666666666666	407.2222222222222	397.0	369.44444444444446	308.1111111111111	217.0	268.0	429.0	480.0	482.0	454.0	421.0	352.0	322.0
50659972	0	1	29.99689181864248	2.451041960305906	4.864623395053362	29.99689181864248	1.2993206416956524	4.047111926601679	4.093717084472604	0.18380090892098597	2.216240569692194	822.7824919815527	22.673954562903376	6.09273149807732	17	17	62	34	0	0	9	28	25	5	1	0	0	3	0	0	3	390.8148148148148	424.33333333333337	576.1111111111111	543.1604938271605	464.22222222222223	377.7777777777778	346.1111111111111	301.22222222222223	266.66666666666663	206.0	261.0	415.0	466.0	464.0	431.0	393.0	324.0	289.0
CHEMBL3216499	0	1	29.99689181864248	2.451041960305906	4.864623395053362	29.99689181864248	1.2993206416956524	4.047111926601679	4.093717084472604	0.18380090892098597	2.216240569692194	822.7824919815527	22.673954562903376	6.09273149807732	17	17	72	39	0	0	14	33	25	5	1	0	0	8	0	0	8	393.03703703703707	424.33333333333337	576.1111111111111	543.1604938271605	464.2222222222222	377.7777777777778	346.1111111111111	301.22222222222223	266.66666666666663	211.0	261.0	415.0	466.0	464.0	431.0	393.0	324.0	289.0
CHEMBL3215623	0	1	29.99689181864248	2.451041960305906	4.864623395053362	29.99689181864248	1.2993206416956524	4.047111926601679	4.093717084472604	0.18380090892098597	2.216240569692194	822.7824919815527	22.673954562903376	6.09273149807732	17	17	70	38	0	0	13	32	25	5	1	0	1	6	0	0	7	440.9876543209877	449.2222222222222	619.6666666666666	611.604938271605	532.6666666666666	446.2222222222222	371.0	363.44444444444446	279.1111111111111	210.0	261.0	415.0	466.0	464.0	431.0	393.0	324.0	289.0
CHEMBL3217184	0	1	29.99689181864248	2.451041960305906	4.864623395053362	29.99689181864248	1.2993206416956524	4.047111926601679	4.093717084472604	0.18380090892098597	2.216240569692194	822.7824919815527	22.673954562903376	6.09273149807732	17	17	74	39	0	0	13	35	26	5	2	0	0	6	0	0	6	428.9876543209877	451.2222222222222	616.6666666666666	607.604938271605	532.6666666666666	446.22222222222223	378.0	357.44444444444446	287.1111111111111	217.0	269.0	432.0	488.0	497.0	473.0	440.0	360.0	322.0
50659865	0	1	29.99689181864248	2.451041960305906	4.864623395053362	29.99689181864248	1.2993206416956524	4.047111926601679	4.093717084472604	0.18380090892098597	2.216240569692194	822.7824919815527	22.673954562903376	6.09273149807732	17	17	65	37	0	0	11	28	26	5	1	0	3	2	0	0	5	553.2098765432099	521.2222222222222	829.6666666666666	725.604938271605	730.6666666666667	644.2222222222222	590.0	417.44444444444446	483.1111111111111	224.0	282.0	442.0	505.0	518.0	485.0	444.0	360.0	307.0
CHEMBL3216738	0	1	29.99689181864248	2.451041960305906	4.864623395053362	29.99689181864248	1.2993206416956524	4.047111926601679	4.093717084472604	0.18380090892098597	2.216240569692194	822.7824919815527	22.673954562903376	6.09273149807732	17	17	73	41	0	0	15	32	26	5	1	0	3	6	0	0	9	554.9876543209876	521.2222222222222	829.6666666666666	725.604938271605	730.6666666666666	644.2222222222222	590.0	417.44444444444446	483.1111111111111	228.0	282.0	442.0	505.0	518.0	485.0	444.0	360.0	307.0
CHEMBL3216098	0	1	29.99689181864248	2.451041960305906	4.864623395053362	29.99689181864248	1.2993206416956524	4.047111926601679	4.093717084472604	0.18380090892098597	2.216240569692194	822.7824919815527	22.673954562903376	6.09273149807732	17	17	70	37	0	0	12	33	25	5	1	0	0	6	0	0	6	384.9876543209877	414.22222222222223	559.6666666666666	523.604938271605	444.6666666666667	365.2222222222222	333.0	291.44444444444446	263.1111111111111	205.0	255.0	407.0	456.0	456.0	422.0	390.0	321.0	285.0
50659925	0	1	29.99689181864248	2.451041960305906	4.864623395053362	29.99689181864248	1.2993206416956524	4.047111926601679	4.093717084472604	0.18380090892098597	2.216240569692194	822.7824919815527	22.673954562903376	6.09273149807732	11	11	65	32	0	0	8	33	24	5	1	0	0	2	0	0	2	347.2098765432099	373.22222222222223	505.6666666666667	456.60493827160496	387.6666666666667	301.22222222222223	270.0	253.44444444444449	223.11111111111111	201.0	260.0	428.0	484.0	476.0	440.0	405.0	323.0	286.0
CHEMBL3216303	0	1	29.99689181864248	2.451041960305906	4.864623395053362	29.99689181864248	1.2993206416956524	4.047111926601679	4.093717084472604	0.18380090892098597	2.216240569692194	822.7824919815527	22.673954562903376	6.09273149807732	11	11	73	36	0	0	12	37	24	5	1	0	0	6	0	0	6	348.98765432098764	373.22222222222223	505.6666666666666	456.60493827160496	387.6666666666667	301.2222222222222	270.0	253.44444444444449	223.11111111111111	205.0	260.0	428.0	484.0	476.0	440.0	405.0	323.0	286.0
CHEMBL3216758	0	1	29.99689181864248	2.451041960305906	4.864623395053362	29.99689181864248	1.2993206416956524	4.047111926601679	4.093717084472604	0.18380090892098597	2.216240569692194	822.7824919815527	22.673954562903376	6.09273149807732	17	17	67	36	0	0	12	31	24	5	1	0	0	6	0	0	6	380.9876543209877	410.22222222222223	555.6666666666666	525.604938271605	444.6666666666666	383.2222222222222	344.0	304.44444444444446	272.1111111111111	199.0	247.0	394.0	440.0	440.0	406.0	375.0	307.0	273.0
50659782	0	1	29.99689181864248	2.451041960305906	4.864623395053362	29.99689181864248	1.2993206416956524	4.047111926601679	4.093717084472604	0.18380090892098597	2.216240569692194	822.7824919815527	22.673954562903376	6.09273149807732	23	23	76	40	0	0	8	36	32	5	2	0	1	0	0	0	1	530.0	541.0	754.0	777.0	712.0	710.0	702.0	651.0	541.0	248.0	314.0	509.0	588.0	607.0	610.0	578.0	532.0	457.0
CHEMBL3216074	0	1	29.99689181864248	2.451041960305906	4.864623395053362	29.99689181864248	1.2993206416956524	4.047111926601679	4.093717084472604	0.18380090892098597	2.216240569692194	822.7824919815527	22.673954562903376	6.09273149807732	23	23	80	42	0	0	10	38	32	5	2	0	1	2	0	0	3	530.8888888888889	541.0	754.0	777.0	712.0	710.0	702.0	651.0	541.0	250.0	314.0	509.0	588.0	607.0	610.0	578.0	532.0	457.0
50659619	0	1	29.99689181864248	2.451041960305906	4.864623395053362	29.99689181864248	1.2993206416956524	4.047111926601679	4.093717084472604	0.18380090892098597	2.216240569692194	822.7824919815527	22.673954562903376	6.09273149807732	23	23	80	41	0	0	8	39	33	5	3	0	0	0	0	0	0	518.0	543.0	752.0	777.0	714.0	709.0	699.0	645.0	545.0	255.0	322.0	525.0	607.0	630.0	636.0	602.0	556.0	494.0
CHEMBL3216084	0	1	29.99689181864248	2.451041960305906	4.864623395053362	29.99689181864248	1.2993206416956524	4.047111926601679	4.093717084472604	0.18380090892098597	2.216240569692194	822.7824919815527	22.673954562903376	6.09273149807732	23	23	84	43	0	0	10	41	33	5	3	0	0	2	0	0	2	518.8888888888889	543.0	752.0	777.0	714.0	709.0	699.0	645.0	545.0	257.0	322.0	525.0	607.0	630.0	636.0	602.0	556.0	494.0
CHEMBL3216521	0	1	29.99689181864248	2.451041960305906	4.864623395053362	29.99689181864248	1.2993206416956524	4.047111926601679	4.093717084472604	0.18380090892098597	2.216240569692194	822.7824919815527	22.673954562903376	6.09273149807732	23	23	80	41	0	0	9	39	32	5	2	0	0	2	0	0	2	474.8888888888889	507.0	706.0	731.0	679.0	667.0	632.0	543.0	455.0	245.0	309.0	503.0	583.0	604.0	604.0	569.0	522.0	448.0
50659622	0	1	29.99689181864248	2.451041960305906	4.864623395053362	29.99689181864248	1.2993206416956524	4.047111926601679	4.093717084472604	0.18380090892098597	2.216240569692194	822.7824919815527	22.673954562903376	6.09273149807732	17	17	77	38	0	0	9	39	29	5	4	0	0	0	0	0	0	502.0	508.0	697.0	721.0	612.0	561.0	561.0	498.0	449.0	237.0	295.0	490.0	555.0	588.0	573.0	532.0	470.0	409.0
CHEMBL3215627	0	1	29.99689181864248	2.451041960305906	4.864623395053362	29.99689181864248	1.2993206416956524	4.047111926601679	4.093717084472604	0.18380090892098597	2.216240569692194	822.7824919815527	22.673954562903376	6.09273149807732	17	17	81	40	0	0	11	41	29	5	4	0	0	2	0	0	2	502.8888888888889	508.0	697.0	721.0	612.0	561.0	561.0	498.0	449.0	239.0	295.0	490.0	555.0	588.0	573.0	532.0	470.0	409.0
50659823	0	1	29.99689181864248	2.451041960305906	4.864623395053362	29.99689181864248	1.2993206416956524	4.047111926601679	4.093717084472604	0.18380090892098597	2.216240569692194	822.7824919815527	22.673954562903376	6.09273149807732	17	17	75	38	0	0	9	37	29	5	4	0	0	0	0	0	0	508.0	524.0	729.0	735.0	613.0	572.0	574.0	517.0	464.0	241.0	305.0	504.0	571.0	585.0	560.0	525.0	464.0	412.0
CHEMBL3215847	0	1	29.99689181864248	2.451041960305906	4.864623395053362	29.99689181864248	1.2993206416956524	4.047111926601679	4.093717084472604	0.18380090892098597	2.216240569692194	822.7824919815527	22.673954562903376	6.09273149807732	17	17	79	40	0	0	11	39	29	5	4	0	0	2	0	0	2	508.8888888888889	524.0	729.0	735.0	613.0	572.0	574.0	517.0	464.0	243.0	305.0	504.0	571.0	585.0	560.0	525.0	464.0	412.0
50659637	0	1	29.99689181864248	2.451041960305906	4.864623395053362	29.99689181864248	1.2993206416956524	4.047111926601679	4.093717084472604	0.18380090892098597	2.216240569692194	822.7824919815527	22.673954562903376	6.09273149807732	17	17	69	35	0	0	8	34	27	5	2	0	1	0	0	0	1	470.0	469.0	640.0	627.0	535.0	494.0	486.0	456.0	376.0	218.0	273.0	449.0	507.0	525.0	499.0	461.0	399.0	339.0
CHEMBL3216285	0	1	29.99689181864248	2.451041960305906	4.864623395053362	29.99689181864248	1.2993206416956524	4.047111926601679	4.093717084472604	0.18380090892098597	2.216240569692194	822.7824919815527	22.673954562903376	6.09273149807732	17	17	73	37	0	0	10	36	27	5	2	0	1	2	0	0	3	470.8888888888889	469.0	640.0	627.0	535.0	494.0	486.0	456.0	376.0	220.0	273.0	449.0	507.0	525.0	499.0	461.0	399.0	339.0
50659758	0	1	29.99689181864248	2.451041960305906	4.864623395053362	29.99689181864248	1.2993206416956524	4.047111926601679	4.093717084472604	0.18380090892098597	2.216240569692194	822.7824919815527	22.673954562903376	6.09273149807732	17	17	73	36	0	0	8	37	28	5	3	0	0	0	0	0	0	458.0	471.0	638.0	627.0	537.0	493.0	483.0	453.0	383.0	225.0	281.0	465.0	526.0	548.0	525.0	485.0	421.0	373.0
CHEMBL3216506	0	1	29.99689181864248	2.451041960305906	4.864623395053362	29.99689181864248	1.2993206416956524	4.047111926601679	4.093717084472604	0.18380090892098597	2.216240569692194	822.7824919815527	22.673954562903376	6.09273149807732	17	17	77	38	0	0	10	39	28	5	3	0	0	2	0	0	2	458.8888888888889	471.0	638.0	627.0	537.0	493.0	483.0	453.0	383.0	227.0	281.0	465.0	526.0	548.0	525.0	485.0	421.0	373.0
50659791	0	1	29.99689181864248	2.451041960305906	4.864623395053362	29.99689181864248	1.2993206416956524	4.047111926601679	4.093717084472604	0.18380090892098597	2.216240569692194	822.7824919815527	22.673954562903376	6.09273149807732	17	17	69	35	0	0	8	34	27	5	2	0	0	1	0	0	1	421.60493827160496	445.1111111111111	608.4444444444445	600.5555555555555	521.5555555555555	463.55555555555554	432.1111111111111	384.7777777777778	342.55555555555554	218.0	274.0	451.0	512.0	530.0	502.0	457.0	393.0	341.0
CHEMBL3215626	0	1	29.99689181864248	2.451041960305906	4.864623395053362	29.99689181864248	1.2993206416956524	4.047111926601679	4.093717084472604	0.18380090892098597	2.216240569692194	822.7824919815527	22.673954562903376	6.09273149807732	17	17	75	38	0	0	11	37	27	5	2	0	0	4	0	0	4	422.9382716049383	445.1111111111111	608.4444444444445	600.5555555555555	521.5555555555555	463.55555555555554	432.1111111111111	384.77777777777777	342.55555555555554	221.0	274.0	451.0	512.0	530.0	502.0	457.0	393.0	341.0
50659805	0	1	29.99689181864248	2.451041960305906	4.864623395053362	29.99689181864248	1.2993206416956524	4.047111926601679	4.093717084472604	0.18380090892098597	2.216240569692194	822.7824919815527	22.673954562903376	6.09273149807732	17	17	69	35	0	0	8	34	27	5	2	0	0	1	0	0	1	421.60493827160496	444.1111111111111	603.6666666666667	594.4444444444445	516.2222222222222	468.22222222222223	431.55555555555554	388.1111111111111	347.77777777777777	218.0	273.0	450.0	508.0	529.0	500.0	463.0	393.0	339.0
CHEMBL3216282	0	1	29.99689181864248	2.451041960305906	4.864623395053362	29.99689181864248	1.2993206416956524	4.047111926601679	4.093717084472604	0.18380090892098597	2.216240569692194	822.7824919815527	22.673954562903376	6.09273149807732	17	17	75	38	0	0	11	37	27	5	2	0	0	4	0	0	4	422.9382716049382	444.1111111111111	603.6666666666667	594.4444444444445	516.2222222222222	468.22222222222223	431.55555555555554	388.1111111111111	347.77777777777777	221.0	273.0	450.0	508.0	529.0	500.0	463.0	393.0	339.0
50659616	0	1	29.99689181864248	2.451041960305906	4.864623395053362	29.99689181864248	1.2993206416956524	4.047111926601679	4.093717084472604	0.18380090892098597	2.216240569692194	822.7824919815527	22.673954562903376	6.09273149807732	23	23	77	41	0	0	9	36	32	5	3	0	0	1	0	0	1	517.604938271605	542.1111111111111	750.4444444444445	775.2222222222222	712.2222222222222	708.1111111111111	698.1111111111111	643.8888888888889	544.5555555555555	252.0	319.0	513.0	592.0	609.0	609.0	587.0	532.0	473.0
CHEMBL3216507	0	1	29.99689181864248	2.451041960305906	4.864623395053362	29.99689181864248	1.2993206416956524	4.047111926601679	4.093717084472604	0.18380090892098597	2.216240569692194	822.7824919815527	22.673954562903376	6.09273149807732	23	23	83	44	0	0	12	39	32	5	3	0	0	4	0	0	4	518.9382716049382	542.1111111111111	750.4444444444445	775.2222222222222	712.2222222222222	708.1111111111111	698.1111111111111	643.8888888888889	544.5555555555555	255.0	319.0	513.0	592.0	609.0	609.0	587.0	532.0	473.0
50659736	0	1	29.99689181864248	2.451041960305906	4.864623395053362	29.99689181864248	1.2993206416956524	4.047111926601679	4.093717084472604	0.18380090892098597	2.216240569692194	822.7824919815527	22.673954562903376	6.09273149807732	23	23	73	39	0	0	8	34	31	5	2	0	0	1	0	0	1	473.60493827160496	506.1111111111111	704.4444444444445	729.2222222222222	677.2222222222222	666.1111111111111	631.1111111111111	541.8888888888889	454.55555555555554	240.0	306.0	491.0	568.0	583.0	577.0	554.0	498.0	427.0
CHEMBL3216757	0	1	29.99689181864248	2.451041960305906	4.864623395053362	29.99689181864248	1.2993206416956524	4.047111926601679	4.093717084472604	0.18380090892098597	2.216240569692194	822.7824919815527	22.673954562903376	6.09273149807732	23	23	79	42	0	0	11	37	31	5	2	0	0	4	0	0	4	474.9382716049383	506.1111111111111	704.4444444444443	729.2222222222223	677.2222222222222	666.1111111111111	631.1111111111111	541.8888888888889	454.55555555555554	243.0	306.0	491.0	568.0	583.0	577.0	554.0	498.0	427.0
50659820	0	1	29.99689181864248	2.451041960305906	4.864623395053362	29.99689181864248	1.2993206416956524	4.047111926601679	4.093717084472604	0.18380090892098597	2.216240569692194	822.7824919815527	22.673954562903376	6.09273149807732	17	17	72	38	0	0	10	34	28	5	4	0	0	1	0	0	1	507.60493827160496	523.1111111111111	727.4444444444445	733.2222222222222	611.2222222222222	571.1111111111111	573.1111111111111	515.8888888888889	463.55555555555554	238.0	302.0	492.0	556.0	564.0	533.0	510.0	440.0	391.0
CHEMBL3216957	0	1	29.99689181864248	2.451041960305906	4.864623395053362	29.99689181864248	1.2993206416956524	4.047111926601679	4.093717084472604	0.18380090892098597	2.216240569692194	822.7824919815527	22.673954562903376	6.09273149807732	17	17	78	41	0	0	13	37	28	5	4	0	0	4	0	0	4	508.9382716049384	523.1111111111111	727.4444444444443	733.2222222222223	611.2222222222222	571.1111111111111	573.1111111111111	515.8888888888889	463.55555555555554	241.0	302.0	492.0	556.0	564.0	533.0	510.0	440.0	391.0
50659634	0	1	29.99689181864248	2.451041960305906	4.864623395053362	29.99689181864248	1.2993206416956524	4.047111926601679	4.093717084472604	0.18380090892098597	2.216240569692194	822.7824919815527	22.673954562903376	6.09273149807732	17	17	66	35	0	0	9	31	26	5	2	0	1	1	0	0	2	469.60493827160496	468.1111111111111	638.4444444444445	625.2222222222222	533.2222222222222	493.1111111111111	485.1111111111111	454.8888888888889	375.55555555555554	215.0	270.0	437.0	492.0	504.0	472.0	446.0	375.0	318.0
CHEMBL3216290	0	1	29.99689181864248	2.451041960305906	4.864623395053362	29.99689181864248	1.2993206416956524	4.047111926601679	4.093717084472604	0.18380090892098597	2.216240569692194	822.7824919815527	22.673954562903376	6.09273149807732	17	17	72	38	0	0	12	34	26	5	2	0	1	4	0	0	5	470.9382716049382	468.1111111111111	638.4444444444443	625.2222222222223	533.2222222222222	493.1111111111111	485.1111111111111	454.8888888888889	375.55555555555554	218.0	270.0	437.0	492.0	504.0	472.0	446.0	375.0	318.0
50659755	0	1	29.99689181864248	2.451041960305906	4.864623395053362	29.99689181864248	1.2993206416956524	4.047111926601679	4.093717084472604	0.18380090892098597	2.216240569692194	822.7824919815527	22.673954562903376	6.09273149807732	17	17	70	36	0	0	9	34	27	5	3	0	0	1	0	0	1	457.60493827160496	470.1111111111111	636.4444444444445	625.2222222222222	535.2222222222222	492.1111111111111	482.1111111111111	451.8888888888889	382.55555555555554	222.0	278.0	453.0	511.0	527.0	498.0	470.0	397.0	352.0
CHEMBL3216965	0	1	29.99689181864248	2.451041960305906	4.864623395053362	29.99689181864248	1.2993206416956524	4.047111926601679	4.093717084472604	0.18380090892098597	2.216240569692194	822.7824919815527	22.673954562903376	6.09273149807732	17	17	76	39	0	0	12	37	27	5	3	0	0	4	0	0	4	458.9382716049382	470.1111111111111	636.4444444444445	625.2222222222222	535.2222222222222	492.1111111111111	482.1111111111111	451.8888888888889	382.55555555555554	225.0	278.0	453.0	511.0	527.0	498.0	470.0	397.0	352.0
50659628	0	1	29.99689181864248	2.451041960305906	4.864623395053362	29.99689181864248	1.2993206416956524	4.047111926601679	4.093717084472604	0.18380090892098597	2.216240569692194	822.7824919815527	22.673954562903376	6.09273149807732	17	17	66	35	0	0	9	31	26	5	2	0	1	1	0	0	2	469.60493827160496	469.1111111111111	650.4444444444445	667.2222222222222	588.2222222222222	531.1111111111111	456.1111111111111	445.8888888888889	354.55555555555554	215.0	271.0	439.0	497.0	509.0	475.0	442.0	369.0	320.0
CHEMBL3216288	0	1	29.99689181864248	2.451041960305906	4.864623395053362	29.99689181864248	1.2993206416956524	4.047111926601679	4.093717084472604	0.18380090892098597	2.216240569692194	822.7824919815527	22.673954562903376	6.09273149807732	17	17	72	38	0	0	12	34	26	5	2	0	1	4	0	0	5	470.9382716049382	469.1111111111111	650.4444444444443	667.2222222222223	588.2222222222222	531.1111111111111	456.1111111111111	445.8888888888889	354.55555555555554	218.0	271.0	439.0	497.0	509.0	475.0	442.0	369.0	320.0
50659753	0	1	29.99689181864248	2.451041960305906	4.864623395053362	29.99689181864248	1.2993206416956524	4.047111926601679	4.093717084472604	0.18380090892098597	2.216240569692194	822.7824919815527	22.673954562903376	6.09273149807732	17	17	70	36	0	0	9	34	27	5	3	0	0	1	0	0	1	457.60493827160496	471.1111111111111	647.4444444444445	663.2222222222222	588.2222222222222	531.1111111111111	463.1111111111111	439.8888888888889	362.55555555555554	222.0	279.0	456.0	519.0	542.0	517.0	489.0	405.0	353.0
CHEMBL3217175	0	1	29.99689181864248	2.451041960305906	4.864623395053362	29.99689181864248	1.2993206416956524	4.047111926601679	4.093717084472604	0.18380090892098597	2.216240569692194	822.7824919815527	22.673954562903376	6.09273149807732	17	17	76	39	0	0	12	37	27	5	3	0	0	4	0	0	4	458.9382716049383	471.1111111111111	647.4444444444445	663.2222222222222	588.2222222222222	531.1111111111111	463.1111111111111	439.8888888888889	362.55555555555554	225.0	279.0	456.0	519.0	542.0	517.0	489.0	405.0	353.0
50659802	0	1	29.99689181864248	2.451041960305906	4.864623395053362	29.99689181864248	1.2993206416956524	4.047111926601679	4.093717084472604	0.18380090892098597	2.216240569692194	822.7824919815527	22.673954562903376	6.09273149807732	17	17	66	35	0	0	9	31	26	5	2	0	0	2	0	0	2	421.2098765432099	443.22222222222223	602.1111111111111	592.6666666666667	514.4444444444445	467.3333333333333	430.6666666666666	387.0	347.3333333333333	215.0	270.0	438.0	493.0	508.0	473.0	448.0	369.0	318.0
CHEMBL3217172	0	1	29.99689181864248	2.451041960305906	4.864623395053362	29.99689181864248	1.2993206416956524	4.047111926601679	4.093717084472604	0.18380090892098597	2.216240569692194	822.7824919815527	22.673954562903376	6.09273149807732	17	17	74	39	0	0	13	35	26	5	2	0	0	6	0	0	6	422.9876543209877	443.2222222222222	602.1111111111111	592.6666666666666	514.4444444444443	467.33333333333337	430.6666666666666	387.0	347.3333333333333	219.0	270.0	438.0	493.0	508.0	473.0	448.0	369.0	318.0
50659747	0	1	29.99689181864248	2.451041960305906	4.864623395053362	29.99689181864248	1.2993206416956524	4.047111926601679	4.093717084472604	0.18380090892098597	2.216240569692194	822.7824919815527	22.673954562903376	6.09273149807732	11	11	69	33	0	0	8	36	25	5	2	0	0	1	0	0	1	377.60493827160496	393.1111111111111	536.4444444444445	512.2222222222222	443.22222222222223	386.1111111111111	355.1111111111111	334.8888888888889	290.55555555555554	210.0	270.0	452.0	515.0	521.0	484.0	454.0	368.0	317.0
CHEMBL3216505	0	1	29.99689181864248	2.451041960305906	4.864623395053362	29.99689181864248	1.2993206416956524	4.047111926601679	4.093717084472604	0.18380090892098597	2.216240569692194	822.7824919815527	22.673954562903376	6.09273149807732	11	11	75	36	0	0	11	39	25	5	2	0	0	4	0	0	4	378.9382716049383	393.1111111111111	536.4444444444445	512.2222222222223	443.2222222222222	386.1111111111111	355.1111111111111	334.8888888888889	290.55555555555554	213.0	270.0	452.0	515.0	521.0	484.0	454.0	368.0	317.0
50659785	0	1	29.99689181864248	2.451041960305906	4.864623395053362	29.99689181864248	1.2993206416956524	4.047111926601679	4.093717084472604	0.18380090892098597	2.216240569692194	822.7824919815527	22.673954562903376	6.09273149807732	23	23	70	40	0	0	10	30	30	5	2	0	1	2	0	0	3	529.2098765432099	539.2222222222222	750.6666666666667	772.604938271605	708.6666666666666	708.2222222222222	700.0	649.4444444444445	539.8888888888889	242.0	308.0	485.0	555.0	562.0	559.0	536.0	487.0	430.0
CHEMBL3215846	0	1	29.99689181864248	2.451041960305906	4.864623395053362	29.99689181864248	1.2993206416956524	4.047111926601679	4.093717084472604	0.18380090892098597	2.216240569692194	822.7824919815527	22.673954562903376	6.09273149807732	23	23	78	44	0	0	14	34	30	5	2	0	1	6	0	0	7	530.9876543209876	539.2222222222222	750.6666666666666	772.6049382716049	708.6666666666667	708.2222222222222	700.0	649.4444444444445	539.8888888888889	246.0	308.0	485.0	555.0	562.0	559.0	536.0	487.0	430.0
CHEMBL3216095	0	1	29.99689181864248	2.451041960305906	4.864623395053362	29.99689181864248	1.2993206416956524	4.047111926601679	4.093717084472604	0.18380090892098597	2.216240569692194	822.7824919815527	22.673954562903376	6.09273149807732	23	23	78	43	0	0	13	35	30	5	2	0	0	6	0	0	6	474.9876543209877	505.2222222222222	702.6666666666666	726.6049382716049	675.6666666666667	665.2222222222222	630.0	541.4444444444445	453.8888888888889	241.0	303.0	479.0	550.0	559.0	553.0	527.0	477.0	421.0
CHEMBL3217167	0	1	29.99689181864248	2.451041960305906	4.864623395053362	29.99689181864248	1.2993206416956524	4.047111926601679	4.093717084472604	0.18380090892098597	2.216240569692194	822.7824919815527	22.673954562903376	6.09273149807732	17	17	77	42	0	0	15	35	27	5	4	0	0	6	0	0	6	508.9876543209877	522.2222222222222	725.6666666666666	730.604938271605	609.6666666666666	570.2222222222222	572.0	515.4444444444445	462.8888888888889	239.0	299.0	480.0	538.0	540.0	509.0	483.0	419.0	385.0
50659625	0	1	29.99689181864248	2.451041960305906	4.864623395053362	29.99689181864248	1.2993206416956524	4.047111926601679	4.093717084472604	0.18380090892098597	2.216240569692194	822.7824919815527	22.673954562903376	6.09273149807732	17	17	63	35	0	0	10	28	25	5	2	0	1	2	0	0	3	469.20987654320993	468.2222222222222	648.6666666666667	664.6049382716049	586.6666666666667	530.2222222222222	455.0	445.44444444444446	353.8888888888889	212.0	268.0	427.0	479.0	485.0	451.0	415.0	348.0	314.0
CHEMBL3216082	0	1	29.99689181864248	2.451041960305906	4.864623395053362	29.99689181864248	1.2993206416956524	4.047111926601679	4.093717084472604	0.18380090892098597	2.216240569692194	822.7824919815527	22.673954562903376	6.09273149807732	17	17	71	39	0	0	14	32	25	5	2	0	1	6	0	0	7	470.9876543209877	468.2222222222222	648.6666666666666	664.604938271605	586.6666666666666	530.2222222222222	455.0	445.44444444444446	353.8888888888889	216.0	268.0	427.0	479.0	485.0	451.0	415.0	348.0	314.0
CHEMBL3215852	0	1	29.99689181864248	2.451041960305906	4.864623395053362	29.99689181864248	1.2993206416956524	4.047111926601679	4.093717084472604	0.18380090892098597	2.216240569692194	822.7824919815527	22.673954562903376	6.09273149807732	17	17	75	40	0	0	14	35	26	5	3	0	0	6	0	0	6	458.9876543209877	470.22222222222223	645.6666666666667	660.604938271605	586.6666666666666	530.2222222222222	462.0	439.44444444444446	361.8888888888889	223.0	276.0	444.0	501.0	518.0	493.0	462.0	384.0	347.0
CHEMBL3216077	0	1	29.99689181864248	2.451041960305906	4.864623395053362	29.99689181864248	1.2993206416956524	4.047111926601679	4.093717084472604	0.18380090892098597	2.216240569692194	822.7824919815527	22.673954562903376	6.09273149807732	17	17	73	37	0	0	10	36	27	5	2	0	1	2	0	0	3	470.8888888888889	470.0	652.0	669.0	590.0	532.0	457.0	447.0	355.0	220.0	274.0	451.0	512.0	530.0	502.0	457.0	393.0	341.0
CHEMBL3216076	0	1	29.99689181864248	2.451041960305906	4.864623395053362	29.99689181864248	1.2993206416956524	4.047111926601679	4.093717084472604	0.18380090892098597	2.216240569692194	822.7824919815527	22.673954562903376	6.09273149807732	17	17	73	36	0	0	9	37	27	5	2	0	0	2	0	0	2	414.8888888888889	435.0	592.0	581.0	502.0	451.0	419.0	375.0	338.0	215.0	268.0	443.0	502.0	522.0	493.0	454.0	390.0	336.0
50659844	0	1	29.99689181864248	2.451041960305906	4.864623395053362	29.99689181864248	1.2993206416956524	4.047111926601679	4.093717084472604	0.18380090892098597	2.216240569692194	822.7824919815527	22.673954562903376	6.09273149807732	23	23	73	40	0	0	9	33	31	5	2	0	1	1	0	0	2	529.604938271605	540.1111111111111	752.4444444444445	775.2222222222222	710.2222222222222	709.1111111111111	701.1111111111111	649.8888888888889	540.5555555555555	245.0	311.0	497.0	573.0	586.0	583.0	563.0	508.0	436.0
CHEMBL3215619	0	1	29.99689181864248	2.451041960305906	4.864623395053362	29.99689181864248	1.2993206416956524	4.047111926601679	4.093717084472604	0.18380090892098597	2.216240569692194	822.7824919815527	22.673954562903376	6.09273149807732	23	23	79	43	0	0	12	36	31	5	2	0	1	4	0	0	5	530.9382716049382	540.1111111111111	752.4444444444443	775.2222222222223	710.2222222222222	709.1111111111111	701.1111111111111	649.8888888888889	540.5555555555555	248.0	311.0	497.0	573.0	586.0	583.0	563.0	508.0	436.0
51274093	0	0	29.99689181864248	2.451041960305906	4.864623395053362	29.99689181864248	1.2993206416956524	4.047111926601679	4.093717084472604	0.18380090892098597	2.216240569692194	822.7824919815527	22.673954562903376	6.09273149807732	17	17	42	23	0	0	4	19	19	1	1	2	0	0	0	0	0	259.7530864197531	228.0	302.66666666666663	296.48148148148147	313.77777777777777	381.7777777777777	326.0	240.0	163.0	137.0	170.0	269.0	286.0	299.0	273.0	278.0	236.0	200.0
CHEMBL900	0	1	29.99689181864248	2.451041960305906	4.864623395053362	29.99689181864248	1.2993206416956524	4.047111926601679	4.093717084472604	0.18380090892098597	2.216240569692194	822.7824919815527	22.673954562903376	6.09273149807732	12	12	43	20	0	0	2	23	18	1	1	0	0	0	0	0	0	210.0	209.0	269.0	294.0	262.0	242.0	200.0	142.0	65.0	119.0	146.0	238.0	261.0	273.0	267.0	246.0	243.0	181.0
CHEMBL715	0	3	29.99689181864248	2.451041960305906	4.864623395053362	29.99689181864248	1.2993206416956524	4.047111926601679	4.093717084472604	0.18380090892098597	2.216240569692194	822.7824919815527	22.673954562903376	6.09273149807732	11	11	42	22	0	0	5	20	17	4	0	1	0	0	0	0	0	250.44444444444449	277.33333333333337	393.0	447.33333333333337	358.3333333333333	297.6666666666667	220.66666666666669	147.33333333333334	65.66666666666667	142.0	180.0	300.0	348.0	343.0	316.0	298.0	245.0	170.0
50606912	0	1	29.99689181864248	2.451041960305906	4.864623395053362	29.99689181864248	1.2993206416956524	4.047111926601679	4.093717084472604	0.18380090892098597	2.216240569692194	822.7824919815527	22.673954562903376	6.09273149807732	12	12	53	28	0	0	8	25	20	5	1	0	0	2	0	0	2	331.2098765432099	342.22222222222223	438.6666666666667	404.60493827160496	309.6666666666667	265.2222222222222	214.0	202.44444444444449	199.11111111111111	167.0	207.0	327.0	365.0	348.0	324.0	289.0	240.0	226.0
CHEMBL1271698	0	1	29.99689181864248	2.451041960305906	4.864623395053362	29.99689181864248	1.2993206416956524	4.047111926601679	4.093717084472604	0.18380090892098597	2.216240569692194	822.7824919815527	22.673954562903376	6.09273149807732	12	12	55	29	0	0	9	26	20	5	1	0	0	3	0	0	3	331.6543209876543	342.22222222222223	438.6666666666667	404.60493827160496	309.6666666666667	265.2222222222222	214.0	202.44444444444449	199.11111111111111	168.0	207.0	327.0	365.0	348.0	324.0	289.0	240.0	226.0
50606903	0	1	29.99689181864248	2.451041960305906	4.864623395053362	29.99689181864248	1.2993206416956524	4.047111926601679	4.093717084472604	0.18380090892098597	2.216240569692194	822.7824919815527	22.673954562903376	6.09273149807732	12	12	51	28	0	0	9	23	19	5	1	1	0	2	0	0	2	327.6543209876544	337.55555555555554	435.33333333333337	413.9382716049383	315.0	287.8888888888889	231.3333333333333	211.77777777777777	216.44444444444449	165.0	204.0	318.0	356.0	338.0	321.0	280.0	246.0	213.0
CHEMBL1271984	0	1	29.99689181864248	2.451041960305906	4.864623395053362	29.99689181864248	1.2993206416956524	4.047111926601679	4.093717084472604	0.18380090892098597	2.216240569692194	822.7824919815527	22.673954562903376	6.09273149807732	12	12	53	29	0	0	10	24	19	5	1	1	0	3	0	0	3	328.0987654320988	337.55555555555554	435.33333333333337	413.9382716049383	315.0	287.8888888888889	231.3333333333333	211.77777777777777	216.44444444444449	166.0	204.0	318.0	356.0	338.0	321.0	280.0	246.0	213.0
50777412	0	1	29.99689181864248	2.451041960305906	4.864623395053362	29.99689181864248	1.2993206416956524	4.047111926601679	4.093717084472604	0.18380090892098597	2.216240569692194	822.7824919815527	22.673954562903376	6.09273149807732	12	12	60	29	0	2	4	31	25	1	3	0	0	0	0	0	0	346.0	347.0	489.0	513.0	561.0	490.0	488.0	494.0	394.0	187.0	242.0	415.0	490.0	493.0	486.0	476.0	506.0	463.0
51274112	0	0	29.99689181864248	2.451041960305906	4.864623395053362	29.99689181864248	1.2993206416956524	4.047111926601679	4.093717084472604	0.18380090892098597	2.216240569692194	822.7824919815527	22.673954562903376	6.09273149807732	17	17	42	23	0	0	4	19	19	1	1	2	0	0	0	0	0	259.7530864197531	225.3333333333333	297.33333333333337	300.7037037037037	303.7777777777777	379.7777777777778	321.1111111111111	250.0	161.33333333333331	137.0	169.0	270.0	286.0	299.0	287.0	269.0	261.0	197.0
50777440	0	1	29.99689181864248	2.451041960305906	4.864623395053362	29.99689181864248	1.2993206416956524	4.047111926601679	4.093717084472604	0.18380090892098597	2.216240569692194	822.7824919815527	22.673954562903376	6.09273149807732	12	12	57	28	0	2	4	29	24	1	3	0	0	0	0	0	0	338.0	337.0	477.0	503.0	554.0	477.0	469.0	474.0	369.0	179.0	234.0	397.0	473.0	472.0	465.0	460.0	476.0	425.0
50784456	0	0	29.99689181864248	2.451041960305906	4.864623395053362	29.99689181864248	1.2993206416956524	4.047111926601679	4.093717084472604	0.18380090892098597	2.216240569692194	822.7824919815527	22.673954562903376	6.09273149807732	17	17	40	22	0	0	3	18	19	0	1	2	0	0	0	0	0	235.75308641975312	203.3333333333333	276.0	286.7037037037037	295.66666666666663	352.2222222222222	285.55555555555554	201.0	119.66666666666666	130.0	163.0	256.0	276.0	280.0	270.0	257.0	236.0	175.0
CHEMBL2096876	0	1	29.99689181864248	2.451041960305906	4.864623395053362	29.99689181864248	1.2993206416956524	4.047111926601679	4.093717084472604	0.18380090892098597	2.216240569692194	822.7824919815527	22.673954562903376	6.09273149807732	12	12	47	22	0	2	1	25	21	1	0	0	0	0	0	0	0	204.0	235.0	318.0	309.0	292.0	310.0	256.0	148.0	57.0	147.0	196.0	342.0	416.0	413.0	397.0	348.0	281.0	185.0
CHEMBL2096877	0	1	29.99689181864248	2.451041960305906	4.864623395053362	29.99689181864248	1.2993206416956524	4.047111926601679	4.093717084472604	0.18380090892098597	2.216240569692194	822.7824919815527	22.673954562903376	6.09273149807732	12	12	50	23	0	2	1	27	22	1	0	0	0	0	0	0	0	212.0	245.0	330.0	319.0	299.0	318.0	271.0	173.0	79.0	155.0	204.0	360.0	433.0	434.0	418.0	369.0	312.0	232.0
CHEMBL376113	0	1	29.99689181864248	2.451041960305906	4.864623395053362	29.99689181864248	1.2993206416956524	4.047111926601679	4.093717084472604	0.18380090892098597	2.216240569692194	822.7824919815527	22.673954562903376	6.09273149807732	17	17	53	29	0	2	5	24	24	2	0	1	0	2	0	0	2	285.6543209876544	322.55555555555554	432.8888888888889	413.7160493827161	400.8888888888889	425.6296296296296	377.8518518518519	306.0	264.66666666666663	188.0	246.0	413.0	481.0	474.0	458.0	410.0	371.0	343.0
CHEMBL375685	0	1	29.99689181864248	2.451041960305906	4.864623395053362	29.99689181864248	1.2993206416956524	4.047111926601679	4.093717084472604	0.18380090892098597	2.216240569692194	822.7824919815527	22.673954562903376	6.09273149807732	17	17	53	28	0	2	4	25	24	2	0	1	0	0	1	0	1	277.5116598079561	310.3703703703704	416.55555555555554	397.55555555555554	389.7037037037037	411.7037037037037	365.9506172839506	293.0	245.44444444444449	183.0	240.0	406.0	475.0	469.0	452.0	407.0	364.0	331.0
CHEMBL229381	0	1	29.99689181864248	2.451041960305906	4.864623395053362	29.99689181864248	1.2993206416956524	4.047111926601679	4.093717084472604	0.18380090892098597	2.216240569692194	822.7824919815527	22.673954562903376	6.09273149807732	17	17	53	28	0	2	4	25	24	2	0	1	0	1	0	0	1	278.04938271604937	312.44444444444446	419.6666666666666	400.6666666666667	391.77777777777777	413.77777777777777	367.8518518518519	297.66666666666663	247.0	183.0	240.0	406.0	475.0	469.0	452.0	407.0	364.0	331.0
CHEMBL229699	0	1	29.99689181864248	2.451041960305906	4.864623395053362	29.99689181864248	1.2993206416956524	4.047111926601679	4.093717084472604	0.18380090892098597	2.216240569692194	822.7824919815527	22.673954562903376	6.09273149807732	17	17	53	28	0	2	4	25	24	2	0	1	1	0	0	0	1	326.44444444444446	337.3333333333333	457.0	438.0	416.6666666666666	438.6666666666666	390.6666666666666	353.66666666666663	265.66666666666663	183.0	240.0	406.0	475.0	469.0	452.0	407.0	364.0	331.0
CHEMBL226933	0	1	29.99689181864248	2.451041960305906	4.864623395053362	29.99689181864248	1.2993206416956524	4.047111926601679	4.093717084472604	0.18380090892098597	2.216240569692194	822.7824919815527	22.673954562903376	6.09273149807732	17	17	57	29	0	2	4	28	25	2	1	1	0	0	0	0	0	314.44444444444446	339.3333333333333	455.0	438.0	418.6666666666666	438.6666666666666	391.0	348.33333333333337	271.6666666666667	190.0	248.0	422.0	494.0	492.0	478.0	429.0	383.0	352.0
CHEMBL229436	0	1	29.99689181864248	2.451041960305906	4.864623395053362	29.99689181864248	1.2993206416956524	4.047111926601679	4.093717084472604	0.18380090892098597	2.216240569692194	822.7824919815527	22.673954562903376	6.09273149807732	17	17	55	30	0	2	6	25	24	3	2	1	0	0	0	0	0	378.44444444444446	377.3333333333333	533.0	498.0	482.6666666666666	478.6666666666666	431.6666666666666	374.3333333333333	373.6666666666666	193.0	252.0	421.0	495.0	491.0	468.0	421.0	384.0	349.0
CHEMBL226984	0	1	29.99689181864248	2.451041960305906	4.864623395053362	29.99689181864248	1.2993206416956524	4.047111926601679	4.093717084472604	0.18380090892098597	2.216240569692194	822.7824919815527	22.673954562903376	6.09273149807732	17	17	55	30	0	2	6	25	24	3	2	1	0	0	0	0	0	378.44444444444446	377.3333333333333	534.0	505.0	507.3333333333333	521.6666666666666	442.6666666666666	422.6666666666667	314.6666666666667	193.0	252.0	422.0	498.0	497.0	476.0	426.0	386.0	356.0
CHEMBL436132	0	1	29.99689181864248	2.451041960305906	4.864623395053362	29.99689181864248	1.2993206416956524	4.047111926601679	4.093717084472604	0.18380090892098597	2.216240569692194	822.7824919815527	22.673954562903376	6.09273149807732	17	17	53	28	0	2	4	25	24	2	0	1	0	0	1	0	1	277.5116598079561	310.3703703703704	417.55555555555554	400.8148148148148	390.14814814814815	416.9506172839506	361.33333333333337	294.44444444444446	253.22222222222223	183.0	240.0	407.0	476.0	471.0	454.0	404.0	368.0	336.0
51274086	0	0	29.99689181864248	2.451041960305906	4.864623395053362	29.99689181864248	1.2993206416956524	4.047111926601679	4.093717084472604	0.18380090892098597	2.216240569692194	822.7824919815527	22.673954562903376	6.09273149807732	17	17	39	22	0	0	4	17	18	1	1	2	0	0	0	0	0	251.75308641975312	215.3333333333333	285.33333333333337	290.7037037037037	296.77777777777777	372.2222222222222	301.55555555555554	225.0	143.66666666666669	129.0	161.0	252.0	269.0	278.0	265.0	253.0	229.0	167.0
CHEMBL2096878	0	1	29.99689181864248	2.451041960305906	4.864623395053362	29.99689181864248	1.2993206416956524	4.047111926601679	4.093717084472604	0.18380090892098597	2.216240569692194	822.7824919815527	22.673954562903376	6.09273149807732	12	12	51	24	0	2	2	27	22	1	1	0	0	0	0	0	0	248.0	271.0	364.0	355.0	325.0	337.0	304.0	244.0	152.0	159.0	209.0	364.0	440.0	439.0	429.0	385.0	319.0	243.0
CHEMBL2096875	0	1	29.99689181864248	2.451041960305906	4.864623395053362	29.99689181864248	1.2993206416956524	4.047111926601679	4.093717084472604	0.18380090892098597	2.216240569692194	822.7824919815527	22.673954562903376	6.09273149807732	12	12	47	22	0	2	1	25	21	1	0	0	0	0	0	0	0	204.0	235.0	318.0	309.0	292.0	309.0	252.0	148.0	61.0	147.0	196.0	342.0	416.0	413.0	396.0	348.0	277.0	184.0
CHEMBL3215629	0	1	29.99689181864248	2.451041960305906	4.864623395053362	29.99689181864248	1.2993206416956524	4.047111926601679	4.093717084472604	0.18380090892098597	2.216240569692194	822.7824919815527	22.673954562903376	6.09273149807732	23	23	80	41	0	0	9	39	32	5	2	0	0	2	0	0	2	480.8888888888889	511.0	697.0	687.0	626.0	599.0	592.0	543.0	440.0	243.0	305.0	490.0	566.0	563.0	571.0	531.0	478.0	432.0
50659952	0	1	29.99689181864248	2.451041960305906	4.864623395053362	29.99689181864248	1.2993206416956524	4.047111926601679	4.093717084472604	0.18380090892098597	2.216240569692194	822.7824919815527	22.673954562903376	6.09273149807732	23	23	72	37	0	0	6	35	31	5	1	0	0	0	0	0	0	436.0	475.0	651.0	641.0	591.0	558.0	532.0	448.0	351.0	229.0	292.0	468.0	542.0	537.0	540.0	499.0	448.0	392.0
CHEMBL3216501	0	1	29.99689181864248	2.451041960305906	4.864623395053362	29.99689181864248	1.2993206416956524	4.047111926601679	4.093717084472604	0.18380090892098597	2.216240569692194	822.7824919815527	22.673954562903376	6.09273149807732	23	23	76	39	0	0	8	37	31	5	1	0	0	2	0	0	2	436.8888888888889	475.0	651.0	641.0	591.0	558.0	532.0	448.0	351.0	231.0	292.0	468.0	542.0	537.0	540.0	499.0	448.0	392.0
50606905	0	1	29.99689181864248	2.451041960305906	4.864623395053362	29.99689181864248	1.2993206416956524	4.047111926601679	4.093717084472604	0.18380090892098597	2.216240569692194	822.7824919815527	22.673954562903376	6.09273149807732	12	12	60	29	0	0	7	31	22	5	1	1	0	0	0	0	0	332.44444444444446	343.33333333333337	442.6666666666667	416.3333333333333	318.33333333333337	271.6666666666667	225.3333333333333	205.3333333333333	201.3333333333333	177.0	218.0	355.0	405.0	399.0	388.0	338.0	304.0	258.0
CHEMBL1271929	0	1	29.99689181864248	2.451041960305906	4.864623395053362	29.99689181864248	1.2993206416956524	4.047111926601679	4.093717084472604	0.18380090892098597	2.216240569692194	822.7824919815527	22.673954562903376	6.09273149807732	12	12	62	30	0	0	8	32	22	5	1	1	0	1	0	0	1	332.8888888888889	343.33333333333337	442.6666666666667	416.33333333333337	318.33333333333337	271.66666666666663	225.3333333333333	205.3333333333333	201.3333333333333	178.0	218.0	355.0	405.0	399.0	388.0	338.0	304.0	258.0
50606901	0	1	29.99689181864248	2.451041960305906	4.864623395053362	29.99689181864248	1.2993206416956524	4.047111926601679	4.093717084472604	0.18380090892098597	2.216240569692194	822.7824919815527	22.673954562903376	6.09273149807732	12	12	63	30	0	0	7	33	23	5	2	0	0	0	0	0	0	376.0	382.0	509.0	521.0	415.0	301.0	233.0	223.0	236.0	185.0	228.0	377.0	430.0	432.0	419.0	373.0	313.0	287.0
CHEMBL1272040	0	1	29.99689181864248	2.451041960305906	4.864623395053362	29.99689181864248	1.2993206416956524	4.047111926601679	4.093717084472604	0.18380090892098597	2.216240569692194	822.7824919815527	22.673954562903376	6.09273149807732	12	12	65	31	0	0	8	34	23	5	2	0	0	1	0	0	1	376.44444444444446	382.0	509.0	521.0	415.0	301.0	233.0	223.0	236.0	186.0	228.0	377.0	430.0	432.0	419.0	373.0	313.0	287.0
50606902	0	1	29.99689181864248	2.451041960305906	4.864623395053362	29.99689181864248	1.2993206416956524	4.047111926601679	4.093717084472604	0.18380090892098597	2.216240569692194	822.7824919815527	22.673954562903376	6.09273149807732	12	12	63	30	0	0	6	33	24	5	1	0	0	0	0	0	0	348.0	368.0	478.0	465.0	361.0	319.0	260.0	216.0	212.0	191.0	243.0	388.0	438.0	433.0	425.0	375.0	327.0	281.0
CHEMBL1271985	0	1	29.99689181864248	2.451041960305906	4.864623395053362	29.99689181864248	1.2993206416956524	4.047111926601679	4.093717084472604	0.18380090892098597	2.216240569692194	822.7824919815527	22.673954562903376	6.09273149807732	12	12	65	31	0	0	7	34	24	5	1	0	0	1	0	0	1	348.44444444444446	368.0	478.0	465.0	361.0	319.0	260.0	216.0	212.0	192.0	243.0	388.0	438.0	433.0	425.0	375.0	327.0	281.0
50606904	0	1	29.99689181864248	2.451041960305906	4.864623395053362	29.99689181864248	1.2993206416956524	4.047111926601679	4.093717084472604	0.18380090892098597	2.216240569692194	822.7824919815527	22.673954562903376	6.09273149807732	12	12	57	28	0	0	7	29	21	5	1	1	0	0	0	0	0	328.44444444444446	339.33333333333337	438.6666666666667	418.3333333333333	318.33333333333337	289.66666666666663	233.3333333333333	213.3333333333333	217.3333333333333	171.0	210.0	342.0	389.0	383.0	372.0	322.0	291.0	240.0
CHEMBL1271930	0	1	29.99689181864248	2.451041960305906	4.864623395053362	29.99689181864248	1.2993206416956524	4.047111926601679	4.093717084472604	0.18380090892098597	2.216240569692194	822.7824919815527	22.673954562903376	6.09273149807732	12	12	59	29	0	0	8	30	21	5	1	1	0	1	0	0	1	328.8888888888889	339.33333333333337	438.6666666666667	418.33333333333337	318.33333333333337	289.6666666666667	233.3333333333333	213.3333333333333	217.3333333333333	172.0	210.0	342.0	389.0	383.0	372.0	322.0	291.0	240.0
50606900	0	1	29.99689181864248	2.451041960305906	4.864623395053362	29.99689181864248	1.2993206416956524	4.047111926601679	4.093717084472604	0.18380090892098597	2.216240569692194	822.7824919815527	22.673954562903376	6.09273149807732	12	12	60	29	0	0	7	31	22	5	2	0	0	0	0	0	0	372.0	378.0	505.0	523.0	415.0	319.0	244.0	248.0	250.0	179.0	220.0	364.0	414.0	416.0	403.0	358.0	300.0	272.0
CHEMBL1272041	0	1	29.99689181864248	2.451041960305906	4.864623395053362	29.99689181864248	1.2993206416956524	4.047111926601679	4.093717084472604	0.18380090892098597	2.216240569692194	822.7824919815527	22.673954562903376	6.09273149807732	12	12	62	30	0	0	8	32	22	5	2	0	0	1	0	0	1	372.44444444444446	378.0	505.0	523.0	415.0	319.0	244.0	248.0	250.0	180.0	220.0	364.0	414.0	416.0	403.0	358.0	300.0	272.0
CHEMBL184770	0	1	29.99689181864248	2.451041960305906	4.864623395053362	29.99689181864248	1.2993206416956524	4.047111926601679	4.093717084472604	0.18380090892098597	2.216240569692194	822.7824919815527	22.673954562903376	6.09273149807732	15	16	50	25	0	0	5	25	20	5	0	0	0	0	0	0	0	292.0	326.0	421.0	355.0	268.0	212.0	213.0	205.0	183.0	159.0	202.0	333.0	370.0	356.0	338.0	292.0	262.0	225.0
51188316	0	1	29.99689181864248	2.451041960305906	4.864623395053362	29.99689181864248	1.2993206416956524	4.047111926601679	4.093717084472604	0.18380090892098597	2.216240569692194	822.7824919815527	22.673954562903376	6.09273149807732	15	16	50	25	0	0	5	25	20	5	0	0	0	0	0	0	0	292.0	326.0	421.0	354.0	267.0	212.0	210.0	206.0	183.0	159.0	202.0	333.0	370.0	357.0	338.0	295.0	263.0	224.0
50606910	0	1	29.99689181864248	2.451041960305906	4.864623395053362	29.99689181864248	1.2993206416956524	4.047111926601679	4.093717084472604	0.18380090892098597	2.216240569692194	822.7824919815527	22.673954562903376	6.09273149807732	18	18	60	33	0	0	8	27	25	5	1	0	0	2	0	0	2	391.2098765432099	414.22222222222223	546.6666666666667	530.604938271605	447.6666666666666	427.22222222222223	364.0	310.44444444444446	259.1111111111111	197.0	248.0	385.0	441.0	418.0	405.0	369.0	318.0	286.0
CHEMBL1271757	0	1	29.99689181864248	2.451041960305906	4.864623395053362	29.99689181864248	1.2993206416956524	4.047111926601679	4.093717084472604	0.18380090892098597	2.216240569692194	822.7824919815527	22.673954562903376	6.09273149807732	18	18	62	34	0	0	9	28	25	5	1	0	0	3	0	0	3	391.6543209876543	414.22222222222223	546.6666666666666	530.604938271605	447.6666666666666	427.2222222222222	364.0	310.44444444444446	259.1111111111111	198.0	248.0	385.0	441.0	418.0	405.0	369.0	318.0	286.0
51031451	1	0	29.99689181864248	2.451041960305906	4.864623395053362	29.99689181864248	1.2993206416956524	4.047111926601679	4.093717084472604	0.18380090892098597	2.216240569692194	822.7824919815527	22.673954562903376	6.09273149807732	11	11	59	30	0	4	6	29	24	3	3	0	0	0	0	0	0	378.0	388.0	555.0	509.0	479.0	449.0	469.0	505.0	405.0	199.0	260.0	453.0	514.0	497.0	408.0	385.0	402.0	357.0
CHEMBL3128180	0	1	29.99689181864248	2.451041960305906	4.864623395053362	29.99689181864248	1.2993206416956524	4.047111926601679	4.093717084472604	0.18380090892098597	2.216240569692194	822.7824919815527	22.673954562903376	6.09273149807732	17	17	60	32	0	0	7	28	25	4	2	1	0	0	0	0	0	384.44444444444446	391.3333333333333	536.0	514.3333333333334	501.6666666666667	420.6666666666667	364.6666666666667	323.0	301.0	202.0	262.0	427.0	464.0	436.0	397.0	385.0	350.0	304.0
50503349	0	1	29.99689181864248	2.451041960305906	4.864623395053362	29.99689181864248	1.2993206416956524	4.047111926601679	4.093717084472604	0.18380090892098597	2.216240569692194	822.7824919815527	22.673954562903376	6.09273149807732	17	17	52	30	0	0	10	22	20	5	2	0	1	2	0	0	3	430.04938271604937	419.1111111111111	589.4444444444445	596.1111111111111	569.1111111111111	591.3333333333334	523.0	479.6666666666666	420.55555555555554	176.0	223.0	351.0	406.0	418.0	393.0	396.0	363.0	291.0
CHEMBL1670	0	0	29.99689181864248	2.451041960305906	4.864623395053362	29.99689181864248	1.2993206416956524	4.047111926601679	4.093717084472604	0.18380090892098597	2.216240569692194	822.7824919815527	22.673954562903376	6.09273149807732	12	12	28	18	0	0	4	10	14	0	0	0	0	4	0	0	4	156.41975308641975	176.88888888888889	226.3827160493827	218.11111111111111	178.11111111111111	153.87654320987656	103.0	51.76543209876543	17.271604938271604	100.0	126.0	186.0	209.0	189.0	163.0	118.0	69.0	32.0
CHEMBL1289	0	0	29.99689181864248	2.451041960305906	4.864623395053362	29.99689181864248	1.2993206416956524	4.047111926601679	4.093717084472604	0.18380090892098597	2.216240569692194	822.7824919815527	22.673954562903376	6.09273149807732	6	6	18	14	0	0	5	4	9	0	1	0	0	3	0	1	4	155.839012345679	149.95555555555558	178.95555555555555	158.91604938271604	99.09382716049382	74.56049382716049	52.866666666666674	23.43209876543209	3.854320987654321	68.0	79.0	104.0	99.0	71.0	55.0	41.0	21.0	7.0
CHEMBL1172	0	1	29.99689181864248	2.451041960305906	4.864623395053362	29.99689181864248	1.2993206416956524	4.047111926601679	4.093717084472604	0.18380090892098597	2.216240569692194	822.7824919815527	22.673954562903376	6.09273149807732	12	12	41	22	0	0	3	19	19	2	0	0	0	1	0	0	1	231.6049382716049	265.1111111111111	369.6666666666667	419.44444444444446	369.6666666666666	341.66666666666663	242.3333333333333	134.33333333333334	35.77777777777778	139.0	182.0	297.0	376.0	369.0	364.0	316.0	250.0	127.0
CHEMBL1113	0	3	29.99689181864248	2.451041960305906	4.864623395053362	29.99689181864248	1.2993206416956524	4.047111926601679	4.093717084472604	0.18380090892098597	2.216240569692194	822.7824919815527	22.673954562903376	6.09273149807732	12	12	38	22	0	0	5	16	17	3	1	0	0	1	0	0	1	277.60493827160496	311.1111111111111	447.6666666666667	529.4444444444445	435.22222222222223	369.44444444444446	253.3333333333333	168.77777777777777	55.77777777777777	136.0	175.0	275.0	338.0	307.0	305.0	284.0	232.0	132.0
51432456	0	1	29.99689181864248	2.451041960305906	4.864623395053362	29.99689181864248	1.2993206416956524	4.047111926601679	4.093717084472604	0.18380090892098597	2.216240569692194	822.7824919815527	22.673954562903376	6.09273149807732	6	6	32	16	0	2	3	16	13	1	1	0	0	1	0	0	1	163.60493827160494	175.11111111111111	225.66666666666663	188.66666666666663	141.11111111111111	108.66666666666669	102.33333333333331	75.11111111111111	36.66666666666667	102.0	134.0	220.0	242.0	189.0	140.0	135.0	123.0	80.0
CHEMBL1813488	0	1	29.99689181864248	2.451041960305906	4.864623395053362	29.99689181864248	1.2993206416956524	4.047111926601679	4.093717084472604	0.18380090892098597	2.216240569692194	822.7824919815527	22.673954562903376	6.09273149807732	6	6	37	18	0	0	3	19	15	1	0	0	0	2	0	0	2	145.20987654320987	163.22222222222223	215.8888888888889	183.71604938271605	153.0	137.66666666666669	118.55555555555556	67.22222222222221	17.333333333333332	117.0	156.0	266.0	306.0	290.0	238.0	190.0	143.0	72.0
CHEMBL1813489	0	1	29.99689181864248	2.451041960305906	4.864623395053362	29.99689181864248	1.2993206416956524	4.047111926601679	4.093717084472604	0.18380090892098597	2.216240569692194	822.7824919815527	22.673954562903376	6.09273149807732	6	6	37	18	0	0	3	19	15	1	0	0	0	2	0	0	2	145.20987654320987	163.22222222222223	215.8888888888889	183.71604938271605	153.0	137.66666666666669	118.55555555555556	67.22222222222221	17.333333333333332	117.0	156.0	266.0	306.0	290.0	238.0	190.0	143.0	72.0
987508	0	1	29.99689181864248	2.451041960305906	4.864623395053362	29.99689181864248	1.2993206416956524	4.047111926601679	4.093717084472604	0.18380090892098597	2.216240569692194	822.7824919815527	22.673954562903376	6.09273149807732	6	6	22	13	0	0	4	9	9	1	1	0	0	2	0	0	2	145.20987654320987	149.22222222222223	171.88888888888889	147.71604938271605	95.11111111111111	71.0	49.44444444444444	22.22222222222222	3.111111111111111	75.0	94.0	130.0	122.0	92.0	81.0	74.0	42.0	11.0
50968343	0	1	29.99689181864248	2.451041960305906	4.864623395053362	29.99689181864248	1.2993206416956524	4.047111926601679	4.093717084472604	0.18380090892098597	2.216240569692194	822.7824919815527	22.673954562903376	6.09273149807732	16	17	41	24	0	0	4	17	20	1	1	0	0	2	0	0	2	265.2098765432099	294.22222222222223	388.8888888888889	389.7160493827161	345.1111111111111	326.0	318.77777777777777	275.22222222222223	193.3333333333333	147.0	190.0	287.0	318.0	299.0	298.0	303.0	282.0	217.0
CHEMBL2171418	0	1	29.99689181864248	2.451041960305906	4.864623395053362	29.99689181864248	1.2993206416956524	4.047111926601679	4.093717084472604	0.18380090892098597	2.216240569692194	822.7824919815527	22.673954562903376	6.09273149807732	16	17	43	25	0	0	5	18	20	1	1	0	0	3	0	0	3	265.6543209876544	294.22222222222223	388.8888888888889	389.7160493827161	345.1111111111111	326.0	318.77777777777777	275.22222222222223	193.3333333333333	148.0	190.0	287.0	318.0	299.0	298.0	303.0	282.0	217.0
CHEMBL1813475	0	1	29.99689181864248	2.451041960305906	4.864623395053362	29.99689181864248	1.2993206416956524	4.047111926601679	4.093717084472604	0.18380090892098597	2.216240569692194	822.7824919815527	22.673954562903376	6.09273149807732	6	6	31	16	0	0	3	15	13	1	0	0	0	2	0	0	2	137.20987654320987	159.22222222222223	221.88888888888889	189.71604938271605	141.55555555555557	106.55555555555556	53.22222222222222	7.777777777777779	0.0	105.0	142.0	241.0	272.0	229.0	186.0	123.0	48.0	7.0
50874698	0	1	29.99689181864248	2.451041960305906	4.864623395053362	29.99689181864248	1.2993206416956524	4.047111926601679	4.093717084472604	0.18380090892098597	2.216240569692194	822.7824919815527	22.673954562903376	6.09273149807732	6	6	25	14	0	0	3	11	11	1	0	0	0	2	0	0	2	129.20987654320987	151.22222222222223	189.88888888888889	149.71604938271605	109.55555555555556	78.55555555555556	34.111111111111114	4.666666666666667	0.0	93.0	126.0	191.0	192.0	151.0	118.0	73.0	24.0	3.0
CHEMBL1813474	0	1	29.99689181864248	2.451041960305906	4.864623395053362	29.99689181864248	1.2993206416956524	4.047111926601679	4.093717084472604	0.18380090892098597	2.216240569692194	822.7824919815527	22.673954562903376	6.09273149807732	6	6	31	16	0	0	3	15	13	1	0	0	0	2	0	0	2	137.20987654320987	159.22222222222223	221.88888888888889	189.71604938271605	141.55555555555557	106.55555555555556	53.22222222222222	7.777777777777779	0.0	105.0	142.0	241.0	272.0	229.0	186.0	123.0	48.0	7.0
CHEMBL1813472	0	1	29.99689181864248	2.451041960305906	4.864623395053362	29.99689181864248	1.2993206416956524	4.047111926601679	4.093717084472604	0.18380090892098597	2.216240569692194	822.7824919815527	22.673954562903376	6.09273149807732	6	6	34	17	0	0	3	17	14	1	0	0	0	2	0	0	2	141.20987654320987	163.22222222222223	225.8888888888889	207.71604938271605	165.55555555555557	118.55555555555556	67.22222222222223	17.333333333333332	1.5555555555555556	111.0	150.0	254.0	302.0	275.0	228.0	155.0	72.0	19.0
51432458	0	1	29.99689181864248	2.451041960305906	4.864623395053362	29.99689181864248	1.2993206416956524	4.047111926601679	4.093717084472604	0.18380090892098597	2.216240569692194	822.7824919815527	22.673954562903376	6.09273149807732	6	6	32	16	0	2	3	16	13	1	1	0	0	1	0	0	1	163.60493827160494	176.11111111111111	232.44444444444449	195.3333333333333	140.66666666666666	110.11111111111111	108.66666666666666	72.22222222222223	24.0	102.0	135.0	221.0	244.0	193.0	147.0	138.0	118.0	72.0
CHEMBL104	0	0	29.99689181864248	2.451041960305906	4.864623395053362	29.99689181864248	1.2993206416956524	4.047111926601679	4.093717084472604	0.18380090892098597	2.216240569692194	822.7824919815527	22.673954562903376	6.09273149807732	23	23	42	25	0	0	3	17	22	2	0	0	0	1	0	0	1	283.60493827160496	327.1111111111111	472.44444444444446	523.7777777777778	612.4444444444445	619.0	435.55555555555554	184.66666666666669	27.0	151.0	198.0	315.0	387.0	424.0	441.0	408.0	272.0	114.0
CHEMBL1262	0	0	29.99689181864248	2.451041960305906	4.864623395053362	29.99689181864248	1.2993206416956524	4.047111926601679	4.093717084472604	0.18380090892098597	2.216240569692194	822.7824919815527	22.673954562903376	6.09273149807732	17	17	39	26	0	0	8	13	18	3	1	0	0	4	0	0	4	314.41975308641975	331.44444444444446	409.22222222222223	376.44444444444446	380.2098765432099	391.1111111111111	361.44444444444446	306.44444444444446	284.1111111111111	145.0	177.0	260.0	265.0	239.0	226.0	237.0	239.0	237.0
CHEMBL91	0	0	29.99689181864248	2.451041960305906	4.864623395053362	29.99689181864248	1.2993206416956524	4.047111926601679	4.093717084472604	0.18380090892098597	2.216240569692194	822.7824919815527	22.673954562903376	6.09273149807732	17	17	39	25	0	0	7	14	18	2	1	0	0	4	0	0	4	282.41975308641975	293.44444444444446	375.22222222222223	335.66666666666663	314.98765432098764	351.6666666666667	339.33333333333337	328.7777777777778	263.0493827160494	142.0	176.0	263.0	276.0	259.0	263.0	267.0	268.0	221.0
51432457	0	1	29.99689181864248	2.451041960305906	4.864623395053362	29.99689181864248	1.2993206416956524	4.047111926601679	4.093717084472604	0.18380090892098597	2.216240569692194	822.7824919815527	22.673954562903376	6.09273149807732	6	6	32	16	0	2	3	16	13	1	1	0	0	1	0	0	1	163.60493827160494	175.11111111111111	226.66666666666669	194.44444444444449	142.0	107.33333333333331	105.11111111111111	78.66666666666666	30.22222222222222	102.0	134.0	221.0	242.0	191.0	142.0	140.0	121.0	77.0
CHEMBL808	0	0	29.99689181864248	2.451041960305906	4.864623395053362	29.99689181864248	1.2993206416956524	4.047111926601679	4.093717084472604	0.18380090892098597	2.216240569692194	822.7824919815527	22.673954562903376	6.09273149807732	17	17	39	24	0	0	6	15	18	2	1	0	0	3	0	0	3	274.8148148148148	283.33333333333337	360.77777777777777	318.8888888888889	304.38271604938274	343.33333333333337	322.66666666666663	306.6666666666667	241.11111111111111	137.0	170.0	255.0	268.0	255.0	257.0	257.0	258.0	210.0
CHEMBL1221	0	0	29.99689181864248	2.451041960305906	4.864623395053362	29.99689181864248	1.2993206416956524	4.047111926601679	4.093717084472604	0.18380090892098597	2.216240569692194	822.7824919815527	22.673954562903376	6.09273149807732	17	17	39	24	0	0	6	15	18	2	0	1	0	3	0	0	3	239.25925925925924	256.6666666666667	307.44444444444446	222.8888888888889	204.23456790123456	258.0	314.3703703703704	306.6666666666667	241.11111111111111	137.0	170.0	255.0	268.0	255.0	257.0	257.0	258.0	210.0
50743213	0	1	29.99689181864248	2.451041960305906	4.864623395053362	29.99689181864248	1.2993206416956524	4.047111926601679	4.093717084472604	0.18380090892098597	2.216240569692194	822.7824919815527	22.673954562903376	6.09273149807732	9	10	40	18	0	0	2	22	16	2	0	0	0	0	0	0	0	168.0	189.0	252.0	202.0	142.0	111.0	119.0	113.0	88.0	116.0	152.0	254.0	280.0	263.0	219.0	194.0	179.0	147.0
CHEMBL543980	0	1	29.99689181864248	2.451041960305906	4.864623395053362	29.99689181864248	1.2993206416956524	4.047111926601679	4.093717084472604	0.18380090892098597	2.216240569692194	822.7824919815527	22.673954562903376	6.09273149807732	9	10	42	19	0	0	3	23	16	2	0	0	0	1	0	0	1	168.44444444444446	189.0	252.0	202.0	142.0	111.0	119.0	113.0	88.0	117.0	152.0	254.0	280.0	263.0	219.0	194.0	179.0	147.0
CHEMBL19215	0	1	29.99689181864248	2.451041960305906	4.864623395053362	29.99689181864248	1.2993206416956524	4.047111926601679	4.093717084472604	0.18380090892098597	2.216240569692194	822.7824919815527	22.673954562903376	6.09273149807732	15	16	59	30	0	0	5	29	25	3	2	0	0	0	0	0	0	364.0	383.0	550.0	505.0	470.0	415.0	381.0	305.0	294.0	195.0	255.0	435.0	510.0	527.0	469.0	405.0	341.0	296.0
CHEMBL3126972	0	1	29.99689181864248	2.451041960305906	4.864623395053362	29.99689181864248	1.2993206416956524	4.047111926601679	4.093717084472604	0.18380090892098597	2.216240569692194	822.7824919815527	22.673954562903376	6.09273149807732	12	12	57	32	0	0	8	25	24	1	1	0	6	0	0	0	6	576.0	460.0	840.0	636.0	692.0	712.0	976.0	388.0	469.0	201.0	258.0	393.0	453.0	471.0	445.0	421.0	378.0	395.0
CHEMBL3126969	0	1	29.99689181864248	2.451041960305906	4.864623395053362	29.99689181864248	1.2993206416956524	4.047111926601679	4.093717084472604	0.18380090892098597	2.216240569692194	822.7824919815527	22.673954562903376	6.09273149807732	12	12	66	35	0	0	8	31	27	1	1	0	6	0	0	0	6	592.0	475.0	869.0	668.0	698.0	720.0	1009.0	423.0	529.0	219.0	282.0	447.0	550.0	562.0	523.0	495.0	459.0	467.0
CHEMBL3126965	0	1	29.99689181864248	2.451041960305906	4.864623395053362	29.99689181864248	1.2993206416956524	4.047111926601679	4.093717084472604	0.18380090892098597	2.216240569692194	822.7824919815527	22.673954562903376	6.09273149807732	12	12	60	33	0	0	8	27	25	1	1	0	6	0	0	0	6	580.0	464.0	842.0	642.0	684.0	702.0	983.0	395.0	502.0	207.0	266.0	404.0	480.0	499.0	470.0	437.0	404.0	408.0
50968342	0	1	29.99689181864248	2.451041960305906	4.864623395053362	29.99689181864248	1.2993206416956524	4.047111926601679	4.093717084472604	0.18380090892098597	2.216240569692194	822.7824919815527	22.673954562903376	6.09273149807732	12	12	35	20	0	0	4	15	16	1	1	0	1	1	0	0	2	263.60493827160496	255.1111111111111	335.44444444444446	335.1111111111111	302.1111111111111	308.33333333333337	270.0	212.22222222222223	106.7777777777778	119.0	153.0	226.0	247.0	233.0	233.0	232.0	190.0	112.0
CHEMBL2171419	0	1	29.99689181864248	2.451041960305906	4.864623395053362	29.99689181864248	1.2993206416956524	4.047111926601679	4.093717084472604	0.18380090892098597	2.216240569692194	822.7824919815527	22.673954562903376	6.09273149807732	12	12	37	21	0	0	5	16	16	1	1	0	1	2	0	0	3	264.0493827160494	255.1111111111111	335.44444444444446	335.1111111111111	302.1111111111111	308.3333333333333	270.0	212.22222222222223	106.7777777777778	120.0	153.0	226.0	247.0	233.0	233.0	232.0	190.0	112.0
CHEMBL2112644	0	1	29.99689181864248	2.451041960305906	4.864623395053362	29.99689181864248	1.2993206416956524	4.047111926601679	4.093717084472604	0.18380090892098597	2.216240569692194	822.7824919815527	22.673954562903376	6.09273149807732	15	16	44	23	0	0	4	21	19	2	1	0	1	0	0	0	1	298.0	289.0	373.0	326.0	249.0	207.0	162.0	152.0	164.0	135.0	171.0	261.0	278.0	246.0	218.0	198.0	178.0	164.0
987505	0	1	29.99689181864248	2.451041960305906	4.864623395053362	29.99689181864248	1.2993206416956524	4.047111926601679	4.093717084472604	0.18380090892098597	2.216240569692194	822.7824919815527	22.673954562903376	6.09273149807732	6	6	22	13	0	0	4	9	9	1	1	0	2	0	0	0	2	242.0	200.0	272.0	321.0	188.0	114.0	96.0	40.0	0.0	75.0	95.0	131.0	124.0	96.0	84.0	70.0	36.0	10.0
CHEMBL30008	0	2	29.99689181864248	2.451041960305906	4.864623395053362	29.99689181864248	1.2993206416956524	4.047111926601679	4.093717084472604	0.18380090892098597	2.216240569692194	822.7824919815527	22.673954562903376	6.09273149807732	18	18	56	30	0	0	4	26	26	2	0	0	2	0	0	0	2	392.0	372.0	487.0	482.0	412.0	422.0	466.0	420.0	358.0	180.0	230.0	362.0	422.0	424.0	425.0	422.0	400.0	309.0
CHEMBL179767	0	1	29.99689181864248	2.451041960305906	4.864623395053362	29.99689181864248	1.2993206416956524	4.047111926601679	4.093717084472604	0.18380090892098597	2.216240569692194	822.7824919815527	22.673954562903376	6.09273149807732	9	10	40	21	0	2	4	19	17	3	0	1	0	0	0	0	0	224.44444444444449	240.0	318.66666666666663	262.6666666666667	197.66666666666669	193.3333333333333	207.3333333333333	193.0	157.0	135.0	179.0	298.0	329.0	277.0	217.0	196.0	205.0	194.0
51000410	0	1	29.99689181864248	2.451041960305906	4.864623395053362	29.99689181864248	1.2993206416956524	4.047111926601679	4.093717084472604	0.18380090892098597	2.216240569692194	822.7824919815527	22.673954562903376	6.09273149807732	9	10	40	21	0	2	4	19	17	3	0	1	0	0	0	0	0	224.44444444444449	240.0	318.66666666666663	262.6666666666667	197.66666666666669	193.3333333333333	207.3333333333333	193.0	157.0	135.0	179.0	298.0	329.0	277.0	217.0	196.0	205.0	194.0
CHEMBL1909072	0	1	29.99689181864248	2.451041960305906	4.864623395053362	29.99689181864248	1.2993206416956524	4.047111926601679	4.093717084472604	0.18380090892098597	2.216240569692194	822.7824919815527	22.673954562903376	6.09273149807732	12	12	51	27	0	0	6	24	21	3	1	1	0	1	0	0	1	292.0493827160494	304.44444444444446	404.0	386.7777777777778	334.0	308.5185185185185	260.33333333333337	236.5555555555556	208.88888888888889	168.0	217.0	351.0	414.0	392.0	361.0	331.0	298.0	273.0
51274094	0	0	29.99689181864248	2.451041960305906	4.864623395053362	29.99689181864248	1.2993206416956524	4.047111926601679	4.093717084472604	0.18380090892098597	2.216240569692194	822.7824919815527	22.673954562903376	6.09273149807732	12	12	34	19	0	0	4	15	15	1	2	1	0	0	0	0	0	232.44444444444449	195.3333333333333	252.0	258.0	319.0	316.0	276.0	168.0	63.0	107.0	133.0	205.0	229.0	231.0	212.0	196.0	142.0	78.0
50365661	0	1	29.99689181864248	2.451041960305906	4.864623395053362	29.99689181864248	1.2993206416956524	4.047111926601679	4.093717084472604	0.18380090892098597	2.216240569692194	822.7824919815527	22.673954562903376	6.09273149807732	6	6	32	18	0	0	6	14	12	2	2	0	0	2	0	0	2	219.20987654320987	204.22222222222223	268.8888888888889	309.71604938271605	296.7777777777778	227.3333333333333	150.22222222222223	77.88888888888889	11.666666666666666	104.0	132.0	204.0	246.0	230.0	193.0	154.0	101.0	35.0
CHEMBL484747	0	1	29.99689181864248	2.451041960305906	4.864623395053362	29.99689181864248	1.2993206416956524	4.047111926601679	4.093717084472604	0.18380090892098597	2.216240569692194	822.7824919815527	22.673954562903376	6.09273149807732	15	16	61	32	0	0	7	29	25	3	2	0	1	1	0	0	2	412.44444444444446	415.0	573.0	561.0	504.0	473.0	383.0	377.0	408.0	199.0	260.0	418.0	482.0	478.0	475.0	459.0	431.0	416.0
50862178	0	1	29.99689181864248	2.451041960305906	4.864623395053362	29.99689181864248	1.2993206416956524	4.047111926601679	4.093717084472604	0.18380090892098597	2.216240569692194	822.7824919815527	22.673954562903376	6.09273149807732	6	6	38	18	0	0	3	20	15	2	1	0	0	0	0	0	0	196.0	206.0	283.0	297.0	266.0	224.0	125.0	57.0	12.0	118.0	161.0	252.0	287.0	269.0	252.0	218.0	165.0	99.0
CHEMBL256447	0	1	29.99689181864248	2.451041960305906	4.864623395053362	29.99689181864248	1.2993206416956524	4.047111926601679	4.093717084472604	0.18380090892098597	2.216240569692194	822.7824919815527	22.673954562903376	6.09273149807732	6	6	38	18	0	0	3	20	15	2	1	0	0	0	0	0	0	196.0	206.0	283.0	297.0	266.0	224.0	125.0	57.0	12.0	118.0	161.0	252.0	287.0	269.0	252.0	218.0	165.0	99.0
50630136	0	1	29.99689181864248	2.451041960305906	4.864623395053362	29.99689181864248	1.2993206416956524	4.047111926601679	4.093717084472604	0.18380090892098597	2.216240569692194	822.7824919815527	22.673954562903376	6.09273149807732	12	12	35	21	0	0	5	14	16	2	1	0	1	1	0	0	2	295.60493827160496	277.1111111111111	370.44444444444446	399.8888888888889	374.77777777777777	341.44444444444446	270.55555555555554	249.22222222222223	177.0	116.0	144.0	212.0	238.0	219.0	216.0	214.0	187.0	126.0
CHEMBL1762479	2	1	29.99689181864248	2.451041960305906	4.864623395053362	29.99689181864248	1.2993206416956524	4.047111926601679	4.093717084472604	0.18380090892098597	2.216240569692194	822.7824919815527	22.673954562903376	6.09273149807732	12	12	43	27	0	0	9	16	18	2	5	0	1	1	0	0	2	449.60493827160496	381.1111111111111	518.4444444444445	520.8888888888889	374.7777777777778	341.44444444444446	270.55555555555554	249.22222222222223	177.0	140.0	167.0	232.0	250.0	223.0	217.0	214.0	187.0	126.0
50630131	0	1	29.99689181864248	2.451041960305906	4.864623395053362	29.99689181864248	1.2993206416956524	4.047111926601679	4.093717084472604	0.18380090892098597	2.216240569692194	822.7824919815527	22.673954562903376	6.09273149807732	12	12	35	20	0	0	4	15	16	2	1	0	0	1	0	0	1	239.6049382716049	242.1111111111111	313.66666666666663	337.44444444444446	307.77777777777777	261.44444444444446	243.5555555555556	199.22222222222223	112.0	111.0	138.0	205.0	232.0	216.0	213.0	208.0	179.0	117.0
CHEMBL1762473	2	1	29.99689181864248	2.451041960305906	4.864623395053362	29.99689181864248	1.2993206416956524	4.047111926601679	4.093717084472604	0.18380090892098597	2.216240569692194	822.7824919815527	22.673954562903376	6.09273149807732	12	12	43	26	0	0	8	17	18	2	5	0	0	1	0	0	1	393.60493827160496	346.1111111111111	461.6666666666667	458.44444444444446	307.7777777777778	261.44444444444446	243.5555555555556	199.22222222222223	112.0	135.0	161.0	225.0	244.0	220.0	214.0	208.0	179.0	117.0
50630132	0	1	29.99689181864248	2.451041960305906	4.864623395053362	29.99689181864248	1.2993206416956524	4.047111926601679	4.093717084472604	0.18380090892098597	2.216240569692194	822.7824919815527	22.673954562903376	6.09273149807732	12	12	35	20	0	0	4	15	16	2	0	1	0	1	0	0	1	204.04938271604937	204.77777777777777	244.3333333333333	236.11111111111111	212.96296296296296	245.44444444444449	243.5555555555556	199.22222222222223	112.0	111.0	138.0	205.0	232.0	216.0	213.0	208.0	179.0	117.0
CHEMBL1762474	2	1	29.99689181864248	2.451041960305906	4.864623395053362	29.99689181864248	1.2993206416956524	4.047111926601679	4.093717084472604	0.18380090892098597	2.216240569692194	822.7824919815527	22.673954562903376	6.09273149807732	12	12	47	28	0	0	8	19	20	2	4	1	0	1	0	0	1	376.0493827160494	325.7777777777778	394.33333333333337	318.11111111111114	300.96296296296293	366.44444444444446	243.5555555555556	199.22222222222223	112.0	145.0	172.0	243.0	266.0	238.0	225.0	212.0	180.0	117.0
50630138	0	1	29.99689181864248	2.451041960305906	4.864623395053362	29.99689181864248	1.2993206416956524	4.047111926601679	4.093717084472604	0.18380090892098597	2.216240569692194	822.7824919815527	22.673954562903376	6.09273149807732	11	11	33	22	0	0	9	11	13	4	2	0	3	0	0	0	3	452.0	385.0	630.0	548.0	534.0	534.0	483.0	484.0	363.0	121.0	147.0	206.0	221.0	215.0	211.0	202.0	175.0	119.0
CHEMBL1762481	2	1	29.99689181864248	2.451041960305906	4.864623395053362	29.99689181864248	1.2993206416956524	4.047111926601679	4.093717084472604	0.18380090892098597	2.216240569692194	822.7824919815527	22.673954562903376	6.09273149807732	11	11	41	28	0	0	13	13	15	4	6	0	3	0	0	0	3	606.0	489.0	778.0	669.0	534.0	534.0	483.0	484.0	363.0	145.0	170.0	226.0	233.0	219.0	212.0	202.0	175.0	119.0
CHEMBL3126962	0	1	29.99689181864248	2.451041960305906	4.864623395053362	29.99689181864248	1.2993206416956524	4.047111926601679	4.093717084472604	0.18380090892098597	2.216240569692194	822.7824919815527	22.673954562903376	6.09273149807732	12	12	50	29	0	0	8	21	21	1	1	0	6	0	0	0	6	552.0	429.0	811.0	606.0	652.0	658.0	908.0	309.0	410.0	177.0	222.0	344.0	397.0	403.0	353.0	322.0	285.0	300.0
CHEMBL3126960	0	1	29.99689181864248	2.451041960305906	4.864623395053362	29.99689181864248	1.2993206416956524	4.047111926601679	4.093717084472604	0.18380090892098597	2.216240569692194	822.7824919815527	22.673954562903376	6.09273149807732	12	12	50	29	0	0	8	21	21	1	1	0	6	0	0	0	6	552.0	429.0	811.0	606.0	652.0	658.0	908.0	309.0	410.0	177.0	222.0	344.0	397.0	403.0	353.0	322.0	285.0	300.0
CHEMBL3126961	0	1	29.99689181864248	2.451041960305906	4.864623395053362	29.99689181864248	1.2993206416956524	4.047111926601679	4.093717084472604	0.18380090892098597	2.216240569692194	822.7824919815527	22.673954562903376	6.09273149807732	12	12	50	29	0	0	8	21	21	1	1	0	6	0	0	0	6	552.0	429.0	811.0	606.0	652.0	658.0	908.0	309.0	410.0	177.0	222.0	344.0	397.0	403.0	353.0	322.0	285.0	300.0
CHEMBL3126963	0	1	29.99689181864248	2.451041960305906	4.864623395053362	29.99689181864248	1.2993206416956524	4.047111926601679	4.093717084472604	0.18380090892098597	2.216240569692194	822.7824919815527	22.673954562903376	6.09273149807732	12	12	50	29	0	0	8	21	21	1	1	0	6	0	0	0	6	552.0	429.0	811.0	606.0	652.0	658.0	908.0	309.0	410.0	177.0	222.0	344.0	397.0	403.0	353.0	322.0	285.0	300.0
CHEMBL153479	0	1	29.99689181864248	2.451041960305906	4.864623395053362	29.99689181864248	1.2993206416956524	4.047111926601679	4.093717084472604	0.18380090892098597	2.216240569692194	822.7824919815527	22.673954562903376	6.09273149807732	6	6	36	18	0	0	5	18	13	2	1	0	0	0	2	0	2	170.1344307270233	169.07407407407408	212.3703703703704	185.92592592592592	136.9190672153635	117.85185185185183	104.55555555555554	99.07407407407408	82.07407407407408	108.0	137.0	217.0	244.0	208.0	177.0	154.0	146.0	124.0
CHEMBL3128194	0	1	29.99689181864248	2.451041960305906	4.864623395053362	29.99689181864248	1.2993206416956524	4.047111926601679	4.093717084472604	0.18380090892098597	2.216240569692194	822.7824919815527	22.673954562903376	6.09273149807732	17	17	60	32	0	0	7	28	25	4	2	1	0	0	0	0	0	376.44444444444446	387.3333333333333	533.3333333333334	518.3333333333334	495.6666666666667	420.6666666666667	374.6666666666667	327.0	305.0	202.0	263.0	426.0	467.0	436.0	398.0	383.0	353.0	305.0
51380937	0	1	29.99689181864248	2.451041960305906	4.864623395053362	29.99689181864248	1.2993206416956524	4.047111926601679	4.093717084472604	0.18380090892098597	2.216240569692194	822.7824919815527	22.673954562903376	6.09273149807732	6	6	48	25	0	0	8	23	17	2	3	0	1	2	0	0	3	336.04938271604937	291.1111111111111	403.44444444444446	431.1111111111111	347.1111111111111	352.33333333333337	361.0	364.6666666666666	250.77777777777777	145.0	188.0	295.0	347.0	326.0	299.0	301.0	274.0	220.0
51380936	0	1	29.99689181864248	2.451041960305906	4.864623395053362	29.99689181864248	1.2993206416956524	4.047111926601679	4.093717084472604	0.18380090892098597	2.216240569692194	822.7824919815527	22.673954562903376	6.09273149807732	6	6	49	26	0	0	9	23	17	2	4	0	1	2	0	0	3	372.04938271604937	311.1111111111111	427.44444444444446	493.1111111111111	395.1111111111111	380.33333333333337	377.0	390.6666666666666	316.77777777777777	149.0	192.0	299.0	355.0	340.0	311.0	307.0	280.0	230.0
CHEMBL2112595	0	0	29.99689181864248	2.451041960305906	4.864623395053362	29.99689181864248	1.2993206416956524	4.047111926601679	4.093717084472604	0.18380090892098597	2.216240569692194	822.7824919815527	22.673954562903376	6.09273149807732	18	18	58	33	0	0	7	25	26	2	2	0	2	0	1	0	3	465.0672153635117	414.03703703703707	523.5555555555555	513.5555555555557	451.03703703703707	459.5185185185185	507.5185185185185	433.03703703703707	392.5925925925926	185.0	229.0	338.0	377.0	354.0	349.0	341.0	319.0	269.0
CHEMBL2112594	0	1	29.99689181864248	2.451041960305906	4.864623395053362	29.99689181864248	1.2993206416956524	4.047111926601679	4.093717084472604	0.18380090892098597	2.216240569692194	822.7824919815527	22.673954562903376	6.09273149807732	18	18	60	32	0	0	6	28	26	2	2	0	2	0	0	0	2	448.0	394.0	502.0	492.0	430.0	442.0	482.0	390.0	354.0	182.0	228.0	342.0	386.0	366.0	360.0	352.0	335.0	291.0
51397710	0	2	29.99689181864248	2.451041960305906	4.864623395053362	29.99689181864248	1.2993206416956524	4.047111926601679	4.093717084472604	0.18380090892098597	2.216240569692194	822.7824919815527	22.673954562903376	6.09273149807732	15	16	70	37	0	0	9	33	28	5	2	0	1	1	0	0	2	485.60493827160496	470.1111111111111	631.6666666666666	603.6666666666667	512.1111111111111	475.1111111111111	393.55555555555554	382.1111111111111	432.1111111111111	229.0	295.0	475.0	543.0	516.0	476.0	445.0	442.0	421.0
51397714	0	2	29.99689181864248	2.451041960305906	4.864623395053362	29.99689181864248	1.2993206416956524	4.047111926601679	4.093717084472604	0.18380090892098597	2.216240569692194	822.7824919815527	22.673954562903376	6.09273149807732	15	16	70	37	0	0	9	33	28	5	2	0	2	0	0	0	2	534.0	495.0	669.0	641.0	537.0	500.0	462.0	407.0	457.0	229.0	295.0	475.0	543.0	516.0	476.0	445.0	442.0	421.0
51397717	0	2	29.99689181864248	2.451041960305906	4.864623395053362	29.99689181864248	1.2993206416956524	4.047111926601679	4.093717084472604	0.18380090892098597	2.216240569692194	822.7824919815527	22.673954562903376	6.09273149807732	15	16	70	37	0	0	9	33	28	5	2	0	1	0	1	0	2	485.0672153635117	468.03703703703707	629.5555555555555	603.8148148148148	517.8148148148148	467.8518518518519	386.03703703703707	381.03703703703707	427.2962962962963	229.0	295.0	476.0	544.0	518.0	476.0	449.0	441.0	416.0
51397715	0	2	29.99689181864248	2.451041960305906	4.864623395053362	29.99689181864248	1.2993206416956524	4.047111926601679	4.093717084472604	0.18380090892098597	2.216240569692194	822.7824919815527	22.673954562903376	6.09273149807732	15	16	70	37	0	0	9	33	28	5	2	0	1	1	0	0	2	485.60493827160496	470.1111111111111	632.6666666666667	607.4444444444445	521.4444444444445	473.55555555555554	388.1111111111111	383.1111111111111	429.8888888888889	229.0	295.0	476.0	544.0	518.0	476.0	449.0	441.0	416.0
51397709	0	2	29.99689181864248	2.451041960305906	4.864623395053362	29.99689181864248	1.2993206416956524	4.047111926601679	4.093717084472604	0.18380090892098597	2.216240569692194	822.7824919815527	22.673954562903376	6.09273149807732	15	16	70	36	0	0	8	34	28	5	2	0	1	0	0	0	1	478.0	461.0	621.0	595.0	505.0	461.0	381.0	375.0	424.0	224.0	290.0	469.0	538.0	513.0	472.0	441.0	434.0	414.0
50277210	0	1	29.99689181864248	2.451041960305906	4.864623395053362	29.99689181864248	1.2993206416956524	4.047111926601679	4.093717084472604	0.18380090892098597	2.216240569692194	822.7824919815527	22.673954562903376	6.09273149807732	6	6	30	19	0	0	8	11	11	2	1	0	2	3	0	0	5	295.6543209876543	249.2222222222222	362.8888888888889	402.7160493827161	343.3333333333333	320.55555555555554	202.0	104.88888888888889	15.555555555555555	105.0	128.0	193.0	225.0	192.0	148.0	118.0	70.0	23.0
50277213	0	1	29.99689181864248	2.451041960305906	4.864623395053362	29.99689181864248	1.2993206416956524	4.047111926601679	4.093717084472604	0.18380090892098597	2.216240569692194	822.7824919815527	22.673954562903376	6.09273149807732	6	6	34	19	1	0	6	15	13	2	1	0	0	3	0	0	3	205.6543209876544	213.22222222222223	273.8888888888889	312.71604938271605	243.3333333333333	200.5555555555556	132.0	57.11111111111112	7.777777777777778	115.0	148.0	226.0	263.0	246.0	198.0	160.0	108.0	45.0
50277212	0	1	29.99689181864248	2.451041960305906	4.864623395053362	29.99689181864248	1.2993206416956524	4.047111926601679	4.093717084472604	0.18380090892098597	2.216240569692194	822.7824919815527	22.673954562903376	6.09273149807732	6	6	30	17	0	0	6	13	11	2	1	0	0	3	0	0	3	185.6543209876544	185.22222222222223	239.8888888888889	256.71604938271605	179.33333333333334	138.55555555555554	94.44444444444444	36.44444444444445	4.666666666666667	93.0	116.0	175.0	207.0	178.0	134.0	108.0	68.0	23.0
CHEMBL2441437	2	1	29.99689181864248	2.451041960305906	4.864623395053362	29.99689181864248	1.2993206416956524	4.047111926601679	4.093717084472604	0.18380090892098597	2.216240569692194	822.7824919815527	22.673954562903376	6.09273149807732	17	17	56	32	0	0	9	24	23	6	3	0	0	0	0	0	0	474.0	478.0	646.0	540.0	484.0	413.0	346.0	361.0	399.0	196.0	250.0	396.0	426.0	402.0	371.0	334.0	322.0	320.0
51380945	0	1	29.99689181864248	2.451041960305906	4.864623395053362	29.99689181864248	1.2993206416956524	4.047111926601679	4.093717084472604	0.18380090892098597	2.216240569692194	822.7824919815527	22.673954562903376	6.09273149807732	12	12	47	26	0	0	7	21	19	2	2	0	1	2	0	0	3	340.04938271604937	311.1111111111111	425.44444444444446	451.1111111111111	378.1111111111111	385.33333333333337	377.0	365.6666666666666	280.77777777777777	147.0	187.0	285.0	342.0	330.0	299.0	298.0	267.0	216.0
CHEMBL621	0	1	29.99689181864248	2.451041960305906	4.864623395053362	29.99689181864248	1.2993206416956524	4.047111926601679	4.093717084472604	0.18380090892098597	2.216240569692194	822.7824919815527	22.673954562903376	6.09273149807732	15	16	48	26	0	0	7	22	19	5	1	0	0	1	0	0	1	325.60493827160496	348.1111111111111	480.6666666666667	422.44444444444446	297.22222222222223	236.1111111111111	235.11111111111111	215.88888888888889	212.5555555555556	160.0	206.0	327.0	358.0	331.0	296.0	273.0	233.0	219.0
CHEMBL219916	0	1	29.99689181864248	2.451041960305906	4.864623395053362	29.99689181864248	1.2993206416956524	4.047111926601679	4.093717084472604	0.18380090892098597	2.216240569692194	822.7824919815527	22.673954562903376	6.09273149807732	18	20	54	30	0	0	8	24	22	5	2	0	0	1	0	0	1	391.60493827160496	418.1111111111111	613.6666666666666	543.4444444444445	441.22222222222223	365.0	319.0	260.1111111111111	241.11111111111111	190.0	249.0	407.0	451.0	438.0	386.0	340.0	308.0	285.0
50503344	0	1	29.99689181864248	2.451041960305906	4.864623395053362	29.99689181864248	1.2993206416956524	4.047111926601679	4.093717084472604	0.18380090892098597	2.216240569692194	822.7824919815527	22.673954562903376	6.09273149807732	12	12	43	24	0	0	7	19	17	2	2	0	1	2	0	0	3	324.04938271604937	295.1111111111111	406.44444444444446	427.1111111111111	353.1111111111111	396.33333333333337	403.0	336.66666666666663	199.5555555555556	137.0	175.0	271.0	327.0	323.0	299.0	298.0	248.0	165.0
50503347	2	1	29.99689181864248	2.451041960305906	4.864623395053362	29.99689181864248	1.2993206416956524	4.047111926601679	4.093717084472604	0.18380090892098597	2.216240569692194	822.7824919815527	22.673954562903376	6.09273149807732	17	17	48	29	0	0	11	19	18	6	2	0	1	2	0	0	3	438.0493827160494	424.1111111111111	589.4444444444445	591.1111111111111	572.1111111111111	598.3333333333333	514.0	477.6666666666666	422.55555555555554	167.0	213.0	329.0	385.0	392.0	372.0	369.0	331.0	264.0
50503341	0	1	29.99689181864248	2.451041960305906	4.864623395053362	29.99689181864248	1.2993206416956524	4.047111926601679	4.093717084472604	0.18380090892098597	2.216240569692194	822.7824919815527	22.673954562903376	6.09273149807732	6	6	44	23	0	0	7	21	16	2	2	0	1	2	0	0	3	300.04938271604937	267.1111111111111	366.44444444444446	372.1111111111111	318.1111111111111	363.33333333333337	350.0	267.66666666666663	144.55555555555554	135.0	175.0	280.0	331.0	320.0	301.0	303.0	251.0	166.0
50503342	0	1	29.99689181864248	2.451041960305906	4.864623395053362	29.99689181864248	1.2993206416956524	4.047111926601679	4.093717084472604	0.18380090892098597	2.216240569692194	822.7824919815527	22.673954562903376	6.09273149807732	6	6	47	24	0	0	7	23	17	2	2	0	1	2	0	0	3	304.04938271604937	271.1111111111111	370.44444444444446	394.1111111111111	334.1111111111111	369.33333333333337	360.0	295.66666666666663	164.55555555555554	141.0	183.0	293.0	359.0	350.0	321.0	325.0	283.0	204.0
50503343	0	1	29.99689181864248	2.451041960305906	4.864623395053362	29.99689181864248	1.2993206416956524	4.047111926601679	4.093717084472604	0.18380090892098597	2.216240569692194	822.7824919815527	22.673954562903376	6.09273149807732	6	6	46	24	0	0	8	22	16	3	2	0	1	2	0	0	3	316.04938271604937	283.1111111111111	396.44444444444446	402.1111111111111	340.1111111111111	379.33333333333337	388.0	315.66666666666663	178.55555555555554	140.0	181.0	287.0	351.0	344.0	314.0	319.0	273.0	195.0
50503345	0	1	29.99689181864248	2.451041960305906	4.864623395053362	29.99689181864248	1.2993206416956524	4.047111926601679	4.093717084472604	0.18380090892098597	2.216240569692194	822.7824919815527	22.673954562903376	6.09273149807732	12	12	42	24	0	0	8	18	16	3	2	0	1	2	0	0	3	340.04938271604937	311.1111111111111	424.44444444444446	451.1111111111111	363.1111111111111	424.33333333333337	423.0	350.66666666666663	221.5555555555556	136.0	173.0	266.0	319.0	314.0	292.0	288.0	239.0	154.0
50281402	0	2	29.99689181864248	2.451041960305906	4.864623395053362	29.99689181864248	1.2993206416956524	4.047111926601679	4.093717084472604	0.18380090892098597	2.216240569692194	822.7824919815527	22.673954562903376	6.09273149807732	16	17	58	32	0	0	7	26	25	3	3	0	0	0	0	1	1	417.02419753086417	438.6222222222222	649.0888888888888	639.2444444444444	597.2444444444444	537.6222222222223	476.6222222222222	401.77777777777777	306.4666666666667	208.0	275.0	457.0	539.0	539.0	524.0	477.0	413.0	342.0
50503351	0	1	29.99689181864248	2.451041960305906	4.864623395053362	29.99689181864248	1.2993206416956524	4.047111926601679	4.093717084472604	0.18380090892098597	2.216240569692194	822.7824919815527	22.673954562903376	6.09273149807732	17	17	49	30	0	0	11	19	19	4	4	0	1	2	0	0	3	476.0493827160494	447.1111111111111	637.4444444444445	614.1111111111111	546.1111111111111	612.3333333333334	590.0	483.6666666666666	352.55555555555554	173.0	219.0	337.0	390.0	390.0	374.0	359.0	307.0	250.0
50503348	0	1	29.99689181864248	2.451041960305906	4.864623395053362	29.99689181864248	1.2993206416956524	4.047111926601679	4.093717084472604	0.18380090892098597	2.216240569692194	822.7824919815527	22.673954562903376	6.09273149807732	17	17	49	30	0	0	11	19	19	4	4	0	1	2	0	0	3	476.04938271604937	448.1111111111111	648.4444444444445	645.1111111111111	596.1111111111111	640.3333333333333	598.0	507.6666666666666	440.55555555555554	173.0	220.0	339.0	394.0	400.0	384.0	381.0	342.0	276.0
51274068	0	0	29.99689181864248	2.451041960305906	4.864623395053362	29.99689181864248	1.2993206416956524	4.047111926601679	4.093717084472604	0.18380090892098597	2.216240569692194	822.7824919815527	22.673954562903376	6.09273149807732	17	17	36	22	0	0	5	14	17	1	1	2	0	1	0	0	1	251.35802469135805	214.44444444444449	284.0	289.3703703703704	295.8888888888889	371.55555555555554	300.5432098765432	221.66666666666669	141.44444444444446	126.0	158.0	240.0	257.0	260.0	250.0	244.0	208.0	146.0
51274127	0	0	29.99689181864248	2.451041960305906	4.864623395053362	29.99689181864248	1.2993206416956524	4.047111926601679	4.093717084472604	0.18380090892098597	2.216240569692194	822.7824919815527	22.673954562903376	6.09273149807732	17	17	36	22	0	0	5	14	17	1	1	2	1	0	0	0	1	299.7530864197531	239.3333333333333	321.3333333333333	326.7037037037037	320.77777777777777	390.22222222222223	328.8888888888889	315.0	203.66666666666669	126.0	158.0	240.0	257.0	260.0	250.0	244.0	208.0	146.0
51274042	0	0	29.99689181864248	2.451041960305906	4.864623395053362	29.99689181864248	1.2993206416956524	4.047111926601679	4.093717084472604	0.18380090892098597	2.216240569692194	822.7824919815527	22.673954562903376	6.09273149807732	17	17	36	23	0	0	6	13	17	1	1	2	0	2	0	0	2	258.962962962963	223.5555555555556	294.66666666666663	298.03703703703707	301.99999999999994	378.44444444444446	319.08641975308643	243.3333333333333	156.88888888888889	131.0	163.0	246.0	262.0	263.0	257.0	251.0	219.0	155.0
50784522	0	0	29.99689181864248	2.451041960305906	4.864623395053362	29.99689181864248	1.2993206416956524	4.047111926601679	4.093717084472604	0.18380090892098597	2.216240569692194	822.7824919815527	22.673954562903376	6.09273149807732	17	17	37	23	0	0	5	14	18	0	1	2	2	0	0	0	2	339.7530864197531	261.3333333333333	360.0	368.7037037037037	350.66666666666663	395.7777777777777	359.77777777777777	406.0	257.3333333333333	132.0	165.0	250.0	269.0	265.0	262.0	255.0	226.0	163.0
51274041	0	0	29.99689181864248	2.451041960305906	4.864623395053362	29.99689181864248	1.2993206416956524	4.047111926601679	4.093717084472604	0.18380090892098597	2.216240569692194	822.7824919815527	22.673954562903376	6.09273149807732	17	17	43	24	0	0	4	19	20	1	1	2	0	0	0	0	0	267.7530864197531	243.3333333333333	317.66666666666663	320.11111111111114	365.2592592592592	375.6666666666667	339.55555555555554	276.0	181.0	147.0	191.0	288.0	305.0	309.0	292.0	289.0	259.0	217.0
50784452	0	0	29.99689181864248	2.451041960305906	4.864623395053362	29.99689181864248	1.2993206416956524	4.047111926601679	4.093717084472604	0.18380090892098597	2.216240569692194	822.7824919815527	22.673954562903376	6.09273149807732	17	17	38	25	0	0	8	13	17	2	2	1	3	0	0	0	3	465.3086419753087	372.6666666666666	627.6666666666666	536.7777777777777	581.6666666666667	477.55555555555554	429.6666666666667	542.0	399.0	143.0	177.0	258.0	275.0	277.0	264.0	264.0	230.0	183.0
CHEMBL1159866	2	1	29.99689181864248	2.451041960305906	4.864623395053362	29.99689181864248	1.2993206416956524	4.047111926601679	4.093717084472604	0.18380090892098597	2.216240569692194	822.7824919815527	22.673954562903376	6.09273149807732	9	10	50	26	0	0	7	24	19	2	5	0	0	0	0	0	0	362.0	324.0	421.0	308.0	266.0	271.0	125.0	124.0	104.0	148.0	183.0	281.0	303.0	263.0	217.0	180.0	165.0	139.0
51031450	1	0	29.99689181864248	2.451041960305906	4.864623395053362	29.99689181864248	1.2993206416956524	4.047111926601679	4.093717084472604	0.18380090892098597	2.216240569692194	822.7824919815527	22.673954562903376	6.09273149807732	11	11	74	37	0	6	7	37	30	3	4	0	0	0	0	0	0	458.0	478.0	712.0	719.0	683.0	652.0	665.0	727.0	649.0	255.0	343.0	602.0	711.0	650.0	557.0	535.0	578.0	609.0
50419351	0	2	29.99689181864248	2.451041960305906	4.864623395053362	29.99689181864248	1.2993206416956524	4.047111926601679	4.093717084472604	0.18380090892098597	2.216240569692194	822.7824919815527	22.673954562903376	6.09273149807732	6	6	49	22	0	0	4	27	18	2	1	0	0	1	0	0	1	199.6049382716049	205.11111111111111	267.6666666666667	285.44444444444446	276.6666666666667	280.66666666666663	238.88888888888889	156.22222222222223	74.66666666666667	141.0	186.0	314.0	383.0	383.0	382.0	367.0	336.0	244.0
CHEMBL461706	0	2	29.99689181864248	2.451041960305906	4.864623395053362	29.99689181864248	1.2993206416956524	4.047111926601679	4.093717084472604	0.18380090892098597	2.216240569692194	822.7824919815527	22.673954562903376	6.09273149807732	6	6	53	24	0	0	6	29	18	2	1	0	0	3	0	0	3	200.49382716049385	205.11111111111111	267.6666666666667	285.44444444444446	276.6666666666667	280.6666666666667	238.88888888888889	156.22222222222223	74.66666666666667	143.0	186.0	314.0	383.0	383.0	382.0	367.0	336.0	244.0
50419354	0	2	29.99689181864248	2.451041960305906	4.864623395053362	29.99689181864248	1.2993206416956524	4.047111926601679	4.093717084472604	0.18380090892098597	2.216240569692194	822.7824919815527	22.673954562903376	6.09273149807732	6	6	49	22	0	0	4	27	18	2	1	0	0	1	0	0	1	199.6049382716049	205.11111111111111	266.66666666666663	282.6666666666667	272.1111111111111	270.3333333333333	238.66666666666663	162.88888888888889	78.22222222222223	141.0	186.0	313.0	382.0	378.0	379.0	364.0	335.0	250.0
CHEMBL459644	0	2	29.99689181864248	2.451041960305906	4.864623395053362	29.99689181864248	1.2993206416956524	4.047111926601679	4.093717084472604	0.18380090892098597	2.216240569692194	822.7824919815527	22.673954562903376	6.09273149807732	6	6	53	24	0	0	6	29	18	2	1	0	0	3	0	0	3	200.49382716049385	205.11111111111111	266.66666666666663	282.6666666666667	272.1111111111111	270.3333333333333	238.66666666666669	162.88888888888889	78.22222222222223	143.0	186.0	313.0	382.0	378.0	379.0	364.0	335.0	250.0
CHEMBL54	0	1	29.99689181864248	2.451041960305906	4.864623395053362	29.99689181864248	1.2993206416956524	4.047111926601679	4.093717084472604	0.18380090892098597	2.216240569692194	822.7824919815527	22.673954562903376	6.09273149807732	12	12	49	26	0	0	5	23	21	1	2	0	1	1	0	0	2	331.60493827160496	309.1111111111111	400.6666666666666	382.6666666666667	310.1111111111111	277.1111111111111	253.0	197.11111111111111	193.88888888888889	157.0	199.0	313.0	363.0	330.0	300.0	273.0	234.0	198.0
CHEMBL726	0	2	29.99689181864248	2.451041960305906	4.864623395053362	29.99689181864248	1.2993206416956524	4.047111926601679	4.093717084472604	0.18380090892098597	2.216240569692194	822.7824919815527	22.673954562903376	6.09273149807732	12	12	56	30	0	0	8	26	22	3	1	1	3	0	0	0	3	442.44444444444446	385.33333333333337	629.3333333333333	534.3333333333333	496.0	504.0	440.33333333333337	453.3333333333333	404.6666666666666	186.0	239.0	378.0	448.0	443.0	425.0	390.0	361.0	331.0
51196864	0	1	29.99689181864248	2.451041960305906	4.864623395053362	29.99689181864248	1.2993206416956524	4.047111926601679	4.093717084472604	0.18380090892098597	2.216240569692194	822.7824919815527	22.673954562903376	6.09273149807732	6	6	36	18	0	0	5	18	13	1	1	0	0	3	0	0	3	155.65432098765433	152.22222222222223	190.8888888888889	189.71604938271605	164.77777777777777	157.2222222222222	118.88888888888889	54.11111111111112	22.222222222222225	102.0	132.0	209.0	247.0	230.0	204.0	165.0	108.0	47.0
50365662	0	1	29.99689181864248	2.451041960305906	4.864623395053362	29.99689181864248	1.2993206416956524	4.047111926601679	4.093717084472604	0.18380090892098597	2.216240569692194	822.7824919815527	22.673954562903376	6.09273149807732	6	6	32	17	0	0	5	15	12	1	2	0	0	2	0	0	2	187.20987654320987	172.22222222222223	228.88888888888889	261.71604938271605	220.77777777777777	173.33333333333331	112.66666666666669	57.22222222222222	8.555555555555555	99.0	128.0	198.0	239.0	225.0	181.0	151.0	94.0	31.0
50365664	0	1	29.99689181864248	2.451041960305906	4.864623395053362	29.99689181864248	1.2993206416956524	4.047111926601679	4.093717084472604	0.18380090892098597	2.216240569692194	822.7824919815527	22.673954562903376	6.09273149807732	6	6	32	17	0	0	5	15	12	1	2	0	0	2	0	0	2	187.20987654320987	172.22222222222223	228.88888888888889	261.71604938271605	220.77777777777777	173.33333333333331	112.66666666666669	57.22222222222222	8.555555555555555	99.0	128.0	198.0	239.0	225.0	181.0	151.0	94.0	31.0
50365667	0	1	29.99689181864248	2.451041960305906	4.864623395053362	29.99689181864248	1.2993206416956524	4.047111926601679	4.093717084472604	0.18380090892098597	2.216240569692194	822.7824919815527	22.673954562903376	6.09273149807732	6	6	32	17	0	0	5	15	12	1	2	0	0	2	0	0	2	189.20987654320987	181.22222222222223	243.88888888888889	291.71604938271605	204.5555555555556	179.88888888888889	92.7777777777778	35.66666666666667	4.666666666666667	101.0	130.0	202.0	249.0	229.0	192.0	143.0	78.0	24.0
50365665	0	1	29.99689181864248	2.451041960305906	4.864623395053362	29.99689181864248	1.2993206416956524	4.047111926601679	4.093717084472604	0.18380090892098597	2.216240569692194	822.7824919815527	22.673954562903376	6.09273149807732	6	6	32	17	0	0	5	15	12	1	2	0	0	2	0	0	2	187.20987654320987	172.22222222222223	228.88888888888889	261.71604938271605	220.77777777777777	173.33333333333331	112.66666666666669	57.22222222222222	8.555555555555555	99.0	128.0	198.0	239.0	225.0	181.0	151.0	94.0	31.0
50365663	0	1	29.99689181864248	2.451041960305906	4.864623395053362	29.99689181864248	1.2993206416956524	4.047111926601679	4.093717084472604	0.18380090892098597	2.216240569692194	822.7824919815527	22.673954562903376	6.09273149807732	6	6	32	17	0	0	5	15	12	1	2	0	0	2	0	0	2	187.20987654320987	172.22222222222223	228.88888888888889	261.71604938271605	220.77777777777777	173.33333333333331	112.66666666666669	57.22222222222222	8.555555555555555	99.0	128.0	198.0	239.0	225.0	181.0	151.0	94.0	31.0
50365669	0	1	29.99689181864248	2.451041960305906	4.864623395053362	29.99689181864248	1.2993206416956524	4.047111926601679	4.093717084472604	0.18380090892098597	2.216240569692194	822.7824919815527	22.673954562903376	6.09273149807732	6	6	34	17	0	0	4	17	13	1	1	0	0	2	0	0	2	157.20987654320987	157.22222222222223	203.88888888888889	223.71604938271605	176.55555555555557	160.77777777777777	89.66666666666667	35.66666666666667	4.666666666666667	103.0	134.0	215.0	271.0	259.0	214.0	153.0	80.0	24.0
50943331	0	1	29.99689181864248	2.451041960305906	4.864623395053362	29.99689181864248	1.2993206416956524	4.047111926601679	4.093717084472604	0.18380090892098597	2.216240569692194	822.7824919815527	22.673954562903376	6.09273149807732	12	12	51	26	0	0	5	25	21	1	2	0	0	2	0	0	2	265.2098765432099	266.22222222222223	333.8888888888889	317.71604938271605	288.7777777777778	259.77777777777777	225.0	196.44444444444449	189.0	159.0	202.0	324.0	371.0	353.0	327.0	296.0	268.0	231.0
50943330	0	1	29.99689181864248	2.451041960305906	4.864623395053362	29.99689181864248	1.2993206416956524	4.047111926601679	4.093717084472604	0.18380090892098597	2.216240569692194	822.7824919815527	22.673954562903376	6.09273149807732	12	12	48	25	0	0	4	23	21	1	1	0	0	2	0	0	2	245.20987654320987	252.22222222222223	312.8888888888889	285.71604938271605	241.7777777777778	228.77777777777777	212.0	187.44444444444449	151.0	149.0	189.0	295.0	332.0	310.0	290.0	263.0	240.0	209.0
50943343	0	1	29.99689181864248	2.451041960305906	4.864623395053362	29.99689181864248	1.2993206416956524	4.047111926601679	4.093717084472604	0.18380090892098597	2.216240569692194	822.7824919815527	22.673954562903376	6.09273149807732	15	16	51	26	0	0	3	25	23	1	1	1	0	0	0	0	0	262.44444444444446	269.33333333333337	347.66666666666663	303.66666666666663	277.33333333333337	243.3333333333333	246.66666666666663	196.3333333333333	177.66666666666666	161.0	207.0	330.0	362.0	342.0	314.0	285.0	268.0	240.0
50943334	0	1	29.99689181864248	2.451041960305906	4.864623395053362	29.99689181864248	1.2993206416956524	4.047111926601679	4.093717084472604	0.18380090892098597	2.216240569692194	822.7824919815527	22.673954562903376	6.09273149807732	15	16	51	26	0	0	3	25	23	1	1	1	0	0	0	0	0	262.44444444444446	272.6666666666667	357.3333333333333	326.0	278.6666666666667	250.3333333333333	237.3333333333333	205.66666666666663	174.33333333333334	161.0	208.0	333.0	369.0	351.0	323.0	289.0	271.0	243.0
50807191	0	2	29.99689181864248	2.451041960305906	4.864623395053362	29.99689181864248	1.2993206416956524	4.047111926601679	4.093717084472604	0.18380090892098597	2.216240569692194	822.7824919815527	22.673954562903376	6.09273149807732	12	12	39	23	0	0	5	16	18	2	3	0	0	0	0	0	0	338.0	368.0	605.0	582.0	523.0	437.0	381.0	269.0	154.0	152.0	203.0	335.0	375.0	369.0	331.0	289.0	225.0	141.0
CHEMBL544370	0	2	29.99689181864248	2.451041960305906	4.864623395053362	29.99689181864248	1.2993206416956524	4.047111926601679	4.093717084472604	0.18380090892098597	2.216240569692194	822.7824919815527	22.673954562903376	6.09273149807732	12	12	41	24	0	0	6	17	18	2	3	0	0	1	0	0	1	338.44444444444446	368.0	605.0	582.0	523.0	437.0	381.0	269.0	154.0	153.0	203.0	335.0	375.0	369.0	331.0	289.0	225.0	141.0
CHEMBL496	0	0	29.99689181864248	2.451041960305906	4.864623395053362	29.99689181864248	1.2993206416956524	4.047111926601679	4.093717084472604	0.18380090892098597	2.216240569692194	822.7824919815527	22.673954562903376	6.09273149807732	12	12	27	21	0	0	8	6	13	0	2	0	0	6	0	0	6	235.6296296296296	250.66666666666663	338.2222222222222	321.8765432098766	260.0987654320988	265.87654320987656	262.71604938271605	125.53086419753087	20.753086419753085	116.0	142.0	204.0	216.0	186.0	164.0	136.0	92.0	41.0
CHEMBL182288	0	2	29.99689181864248	2.451041960305906	4.864623395053362	29.99689181864248	1.2993206416956524	4.047111926601679	4.093717084472604	0.18380090892098597	2.216240569692194	822.7824919815527	22.673954562903376	6.09273149807732	16	17	58	32	0	0	7	26	25	3	3	0	0	0	0	1	1	415.02419753086417	442.6222222222222	657.0888888888888	642.2444444444444	600.2444444444444	538.6222222222223	466.6222222222222	393.77777777777777	306.4666666666667	208.0	274.0	454.0	535.0	536.0	523.0	479.0	417.0	346.0
50743236	0	1	29.99689181864248	2.451041960305906	4.864623395053362	29.99689181864248	1.2993206416956524	4.047111926601679	4.093717084472604	0.18380090892098597	2.216240569692194	822.7824919815527	22.673954562903376	6.09273149807732	9	10	38	18	0	0	3	20	15	2	1	0	0	0	0	0	0	190.0	203.0	271.0	226.0	178.0	150.0	125.0	124.0	104.0	114.0	149.0	243.0	269.0	241.0	205.0	176.0	164.0	139.0
CHEMBL81	0	1	29.99689181864248	2.451041960305906	4.864623395053362	29.99689181864248	1.2993206416956524	4.047111926601679	4.093717084472604	0.18380090892098597	2.216240569692194	822.7824919815527	22.673954562903376	6.09273149807732	21	22	61	34	0	0	6	27	28	1	4	1	0	0	0	0	0	434.44444444444446	440.33333333333326	605.0	637.3333333333333	598.0	626.6666666666667	621.3333333333333	576.6666666666667	478.0	209.0	267.0	421.0	476.0	456.0	433.0	426.0	401.0	368.0
CHEMBL1381098	0	0	29.99689181864248	2.451041960305906	4.864623395053362	29.99689181864248	1.2993206416956524	4.047111926601679	4.093717084472604	0.18380090892098597	2.216240569692194	822.7824919815527	22.673954562903376	6.09273149807732	10	11	20	13	0	0	2	7	11	1	0	1	0	0	0	0	0	152.44444444444446	167.66666666666669	214.3333333333333	209.66666666666663	146.66666666666666	75.66666666666666	18.0	2.0	0.0	71.0	88.0	129.0	139.0	108.0	70.0	33.0	9.0	1.0
CHEMBL201556	0	1	29.99689181864248	2.451041960305906	4.864623395053362	29.99689181864248	1.2993206416956524	4.047111926601679	4.093717084472604	0.18380090892098597	2.216240569692194	822.7824919815527	22.673954562903376	6.09273149807732	6	6	41	24	0	0	3	23	15	1	2	0	0	0	0	0	0	190.0	186.0	254.0	272.0	252.0	200.0	113.0	70.0	16.0	115.0	146.0	252.0	298.0	305.0	272.0	232.0	162.0	92.0
CHEMBL379021	0	1	29.99689181864248	2.451041960305906	4.864623395053362	29.99689181864248	1.2993206416956524	4.047111926601679	4.093717084472604	0.18380090892098597	2.216240569692194	822.7824919815527	22.673954562903376	6.09273149807732	6	6	44	28	0	0	3	25	16	1	2	0	0	0	0	0	0	202.0	196.0	264.0	285.0	266.0	217.0	129.0	83.0	25.0	121.0	153.0	265.0	314.0	324.0	300.0	263.0	194.0	126.0
CHEMBL438627	0	1	29.99689181864248	2.451041960305906	4.864623395053362	29.99689181864248	1.2993206416956524	4.047111926601679	4.093717084472604	0.18380090892098597	2.216240569692194	822.7824919815527	22.673954562903376	6.09273149807732	6	6	44	25	0	0	3	25	16	1	2	0	0	0	0	0	0	202.0	196.0	264.0	285.0	266.0	217.0	129.0	83.0	25.0	121.0	153.0	265.0	314.0	324.0	300.0	263.0	194.0	126.0
51380938	0	1	29.99689181864248	2.451041960305906	4.864623395053362	29.99689181864248	1.2993206416956524	4.047111926601679	4.093717084472604	0.18380090892098597	2.216240569692194	822.7824919815527	22.673954562903376	6.09273149807732	6	6	44	26	0	0	8	21	15	2	3	0	1	2	0	0	3	320.0493827160494	261.1111111111111	347.44444444444446	397.1111111111111	310.1111111111111	335.33333333333337	328.0	311.66666666666663	181.77777777777777	127.0	159.0	248.0	292.0	298.0	270.0	257.0	220.0	144.0
CHEMBL201531	0	1	29.99689181864248	2.451041960305906	4.864623395053362	29.99689181864248	1.2993206416956524	4.047111926601679	4.093717084472604	0.18380090892098597	2.216240569692194	822.7824919815527	22.673954562903376	6.09273149807732	6	6	44	22	0	0	3	25	16	1	2	0	0	0	0	0	0	202.0	196.0	264.0	285.0	266.0	217.0	129.0	83.0	25.0	121.0	153.0	265.0	314.0	324.0	300.0	263.0	194.0	126.0
50743255	0	1	29.99689181864248	2.451041960305906	4.864623395053362	29.99689181864248	1.2993206416956524	4.047111926601679	4.093717084472604	0.18380090892098597	2.216240569692194	822.7824919815527	22.673954562903376	6.09273149807732	9	10	34	17	0	0	3	17	14	2	0	0	0	0	1	0	1	161.06721536351165	180.03703703703704	240.5555555555556	195.8148148148148	150.07407407407408	117.33333333333334	109.77777777777776	85.03703703703704	41.03703703703704	107.0	140.0	228.0	250.0	225.0	186.0	159.0	134.0	87.0
51145532	0	1	29.99689181864248	2.451041960305906	4.864623395053362	29.99689181864248	1.2993206416956524	4.047111926601679	4.093717084472604	0.18380090892098597	2.216240569692194	822.7824919815527	22.673954562903376	6.09273149807732	16	17	55	28	0	0	4	27	24	2	1	0	0	0	1	0	1	297.06721536351165	317.03703703703707	400.55555555555554	369.55555555555554	273.03703703703707	240.2962962962963	199.03703703703704	179.03703703703704	178.2962962962963	171.0	219.0	345.0	395.0	356.0	328.0	294.0	258.0	234.0
50481679	0	2	29.99689181864248	2.451041960305906	4.864623395053362	29.99689181864248	1.2993206416956524	4.047111926601679	4.093717084472604	0.18380090892098597	2.216240569692194	822.7824919815527	22.673954562903376	6.09273149807732	12	12	63	29	0	0	4	34	25	3	0	0	0	0	1	0	1	261.06721536351165	277.03703703703707	333.55555555555554	297.55555555555554	236.03703703703704	232.2962962962963	217.03703703703704	191.03703703703704	158.2962962962963	182.0	237.0	389.0	458.0	438.0	410.0	381.0	336.0	291.0
51145509	0	1	29.99689181864248	2.451041960305906	4.864623395053362	29.99689181864248	1.2993206416956524	4.047111926601679	4.093717084472604	0.18380090892098597	2.216240569692194	822.7824919815527	22.673954562903376	6.09273149807732	16	17	52	27	0	0	4	25	23	2	1	0	0	0	1	0	1	293.06721536351165	313.03703703703707	396.55555555555554	365.55555555555554	281.03703703703707	238.2962962962963	205.03703703703704	190.03703703703704	182.2962962962963	165.0	211.0	332.0	379.0	340.0	311.0	279.0	241.0	218.0
50481665	0	2	29.99689181864248	2.451041960305906	4.864623395053362	29.99689181864248	1.2993206416956524	4.047111926601679	4.093717084472604	0.18380090892098597	2.216240569692194	822.7824919815527	22.673954562903376	6.09273149807732	12	12	60	28	0	0	4	32	24	3	0	0	0	0	1	0	1	257.06721536351165	273.03703703703707	329.55555555555554	302.55555555555554	235.03703703703704	232.2962962962963	217.03703703703704	185.03703703703704	166.2962962962963	176.0	229.0	376.0	443.0	421.0	402.0	363.0	328.0	286.0
50838529	2	1	29.99689181864248	2.451041960305906	4.864623395053362	29.99689181864248	1.2993206416956524	4.047111926601679	4.093717084472604	0.18380090892098597	2.216240569692194	822.7824919815527	22.673954562903376	6.09273149807732	17	17	54	28	0	0	6	26	22	5	0	0	0	0	1	0	1	311.06721536351165	341.03703703703707	432.8148148148148	358.5925925925926	326.3703703703704	307.11111111111114	272.51851851851853	226.51851851851853	205.2962962962963	170.0	219.0	348.0	391.0	381.0	349.0	319.0	293.0	260.0
50840057	0	2	29.99689181864248	2.451041960305906	4.864623395053362	29.99689181864248	1.2993206416956524	4.047111926601679	4.093717084472604	0.18380090892098597	2.216240569692194	822.7824919815527	22.673954562903376	6.09273149807732	12	12	42	21	0	0	3	21	18	2	0	0	0	0	1	0	1	199.06721536351165	213.03703703703704	265.8148148148148	258.0740740740741	239.5555555555556	268.33333333333337	247.5925925925926	177.5925925925926	85.81481481481481	127.0	165.0	262.0	312.0	305.0	308.0	301.0	259.0	172.0
50616010	0	1	29.99689181864248	2.451041960305906	4.864623395053362	29.99689181864248	1.2993206416956524	4.047111926601679	4.093717084472604	0.18380090892098597	2.216240569692194	822.7824919815527	22.673954562903376	6.09273149807732	12	12	42	22	0	2	3	20	19	1	1	0	0	0	1	0	1	231.06721536351165	255.03703703703707	339.55555555555554	322.0740740740741	273.3703703703703	243.3333333333333	222.5925925925926	177.33333333333331	127.07407407407408	140.0	183.0	299.0	337.0	288.0	244.0	242.0	221.0	189.0
50616001	0	1	29.99689181864248	2.451041960305906	4.864623395053362	29.99689181864248	1.2993206416956524	4.047111926601679	4.093717084472604	0.18380090892098597	2.216240569692194	822.7824919815527	22.673954562903376	6.09273149807732	6	6	32	16	0	2	3	16	13	1	1	0	0	0	1	0	1	163.06721536351165	173.03703703703704	223.5555555555556	190.8148148148148	137.33333333333334	105.77777777777776	103.03703703703704	75.55555555555556	26.07407407407408	102.0	134.0	221.0	242.0	191.0	142.0	140.0	121.0	77.0
51051217	0	1	29.99689181864248	2.451041960305906	4.864623395053362	29.99689181864248	1.2993206416956524	4.047111926601679	4.093717084472604	0.18380090892098597	2.216240569692194	822.7824919815527	22.673954562903376	6.09273149807732	12	12	43	22	0	0	4	21	18	2	1	0	0	0	1	0	1	237.06721536351165	235.03703703703707	304.55555555555554	297.33333333333337	261.2962962962963	239.5555555555556	204.51851851851853	203.03703703703704	188.07407407407408	133.0	171.0	275.0	315.0	308.0	275.0	262.0	229.0	196.0
50859147	0	1	29.99689181864248	2.451041960305906	4.864623395053362	29.99689181864248	1.2993206416956524	4.047111926601679	4.093717084472604	0.18380090892098597	2.216240569692194	822.7824919815527	22.673954562903376	6.09273149807732	6	6	46	24	0	0	5	22	19	2	3	0	0	0	0	0	0	320.0	324.0	444.0	511.0	457.0	432.0	372.0	306.0	200.0	156.0	211.0	320.0	366.0	376.0	377.0	342.0	297.0	227.0
50859214	0	1	29.99689181864248	2.451041960305906	4.864623395053362	29.99689181864248	1.2993206416956524	4.047111926601679	4.093717084472604	0.18380090892098597	2.216240569692194	822.7824919815527	22.673954562903376	6.09273149807732	6	6	43	23	0	0	4	20	19	2	2	0	0	0	0	0	0	296.0	295.0	404.0	432.0	423.0	416.0	338.0	274.0	164.0	142.0	188.0	293.0	329.0	340.0	328.0	298.0	250.0	175.0
50859141	0	1	29.99689181864248	2.451041960305906	4.864623395053362	29.99689181864248	1.2993206416956524	4.047111926601679	4.093717084472604	0.18380090892098597	2.216240569692194	822.7824919815527	22.673954562903376	6.09273149807732	6	6	44	24	0	0	5	20	19	2	3	0	0	0	0	0	0	332.0	323.0	444.0	512.0	463.0	466.0	398.0	320.0	222.0	146.0	192.0	295.0	339.0	348.0	336.0	304.0	258.0	195.0
50859156	0	1	29.99689181864248	2.451041960305906	4.864623395053362	29.99689181864248	1.2993206416956524	4.047111926601679	4.093717084472604	0.18380090892098597	2.216240569692194	822.7824919815527	22.673954562903376	6.09273149807732	6	6	41	23	0	0	5	18	18	2	3	0	0	0	0	0	0	328.0	319.0	456.0	460.0	451.0	452.0	390.0	302.0	196.0	140.0	184.0	282.0	311.0	328.0	314.0	280.0	232.0	161.0
50879210	0	1	29.99689181864248	2.451041960305906	4.864623395053362	29.99689181864248	1.2993206416956524	4.047111926601679	4.093717084472604	0.18380090892098597	2.216240569692194	822.7824919815527	22.673954562903376	6.09273149807732	5	5	35	19	0	0	4	16	15	2	1	1	0	0	0	0	0	220.44444444444449	208.66666666666669	274.6666666666667	308.0	315.66666666666663	300.6666666666667	162.33333333333334	106.0	54.0	112.0	147.0	221.0	241.0	251.0	229.0	188.0	132.0	71.0
50859500	0	1	29.99689181864248	2.451041960305906	4.864623395053362	29.99689181864248	1.2993206416956524	4.047111926601679	4.093717084472604	0.18380090892098597	2.216240569692194	822.7824919815527	22.673954562903376	6.09273149807732	5	5	35	19	0	0	4	16	15	2	1	1	0	0	0	0	0	220.44444444444449	211.0	281.66666666666663	319.66666666666663	325.0	286.66666666666663	164.66666666666666	101.33333333333331	40.0	112.0	147.0	222.0	243.0	256.0	230.0	186.0	135.0	63.0
50859146	0	1	29.99689181864248	2.451041960305906	4.864623395053362	29.99689181864248	1.2993206416956524	4.047111926601679	4.093717084472604	0.18380090892098597	2.216240569692194	822.7824919815527	22.673954562903376	6.09273149807732	6	6	49	25	0	0	5	24	20	2	3	0	0	0	0	0	0	324.0	325.0	441.0	511.0	455.0	468.0	402.0	318.0	222.0	162.0	218.0	332.0	378.0	392.0	396.0	377.0	335.0	273.0
880365	0	1	29.99689181864248	2.451041960305906	4.864623395053362	29.99689181864248	1.2993206416956524	4.047111926601679	4.093717084472604	0.18380090892098597	2.216240569692194	822.7824919815527	22.673954562903376	6.09273149807732	10	11	46	21	0	0	1	25	20	1	0	0	0	0	0	0	0	184.0	218.0	309.0	305.0	267.0	228.0	174.0	123.0	66.0	141.0	192.0	327.0	405.0	391.0	378.0	339.0	256.0	168.0
264355	0	1	29.99689181864248	2.451041960305906	4.864623395053362	29.99689181864248	1.2993206416956524	4.047111926601679	4.093717084472604	0.18380090892098597	2.216240569692194	822.7824919815527	22.673954562903376	6.09273149807732	10	11	31	16	0	0	3	15	13	3	0	0	0	0	0	0	0	184.0	203.0	277.0	279.0	200.0	145.0	96.0	48.0	12.0	99.0	129.0	205.0	235.0	206.0	179.0	144.0	96.0	45.0
50615996	0	1	29.99689181864248	2.451041960305906	4.864623395053362	29.99689181864248	1.2993206416956524	4.047111926601679	4.093717084472604	0.18380090892098597	2.216240569692194	822.7824919815527	22.673954562903376	6.09273149807732	6	6	32	15	0	2	2	17	13	1	1	0	0	0	0	0	0	156.0	166.0	215.0	180.0	132.0	101.0	96.0	66.0	24.0	97.0	129.0	214.0	237.0	187.0	137.0	130.0	113.0	72.0
50615995	0	1	29.99689181864248	2.451041960305906	4.864623395053362	29.99689181864248	1.2993206416956524	4.047111926601679	4.093717084472604	0.18380090892098597	2.216240569692194	822.7824919815527	22.673954562903376	6.09273149807732	12	12	41	21	0	2	3	20	18	2	1	0	0	0	0	0	0	240.0	264.0	362.0	331.0	281.0	249.0	227.0	167.0	125.0	134.0	176.0	285.0	321.0	269.0	221.0	214.0	203.0	179.0
50452980	0	1	29.99689181864248	2.451041960305906	4.864623395053362	29.99689181864248	1.2993206416956524	4.047111926601679	4.093717084472604	0.18380090892098597	2.216240569692194	822.7824919815527	22.673954562903376	6.09273149807732	10	11	37	18	0	0	2	19	16	1	1	0	0	0	0	0	0	192.0	202.0	263.0	245.0	182.0	156.0	119.0	104.0	89.0	111.0	144.0	228.0	256.0	215.0	175.0	148.0	149.0	141.0
50743276	0	1	29.99689181864248	2.451041960305906	4.864623395053362	29.99689181864248	1.2993206416956524	4.047111926601679	4.093717084472604	0.18380090892098597	2.216240569692194	822.7824919815527	22.673954562903376	6.09273149807732	9	10	34	16	0	0	2	18	14	2	0	0	0	0	0	0	0	154.0	173.0	232.0	186.0	139.0	112.0	105.0	80.0	36.0	102.0	135.0	221.0	243.0	219.0	179.0	154.0	126.0	81.0
50236515	0	1	29.99689181864248	2.451041960305906	4.864623395053362	29.99689181864248	1.2993206416956524	4.047111926601679	4.093717084472604	0.18380090892098597	2.216240569692194	822.7824919815527	22.673954562903376	6.09273149807732	16	17	45	23	0	0	2	22	21	2	0	0	0	0	0	0	0	238.0	266.0	338.0	325.0	282.0	282.0	286.0	262.0	203.0	144.0	187.0	291.0	325.0	318.0	311.0	314.0	294.0	249.0
51121849	0	1	29.99689181864248	2.451041960305906	4.864623395053362	29.99689181864248	1.2993206416956524	4.047111926601679	4.093717084472604	0.18380090892098597	2.216240569692194	822.7824919815527	22.673954562903376	6.09273149807732	10	11	31	16	0	0	1	15	15	1	0	0	0	0	0	0	0	164.0	196.0	263.0	229.0	173.0	136.0	96.0	57.0	18.0	111.0	152.0	239.0	253.0	212.0	178.0	137.0	96.0	58.0
50743249	0	1	29.99689181864248	2.451041960305906	4.864623395053362	29.99689181864248	1.2993206416956524	4.047111926601679	4.093717084472604	0.18380090892098597	2.216240569692194	822.7824919815527	22.673954562903376	6.09273149807732	9	10	40	18	0	0	2	22	16	2	0	0	0	0	0	0	0	162.0	181.0	238.0	185.0	126.0	93.0	103.0	112.0	105.0	114.0	151.0	246.0	273.0	243.0	201.0	178.0	164.0	153.0
50726241	2	1	29.99689181864248	2.451041960305906	4.864623395053362	29.99689181864248	1.2993206416956524	4.047111926601679	4.093717084472604	0.18380090892098597	2.216240569692194	822.7824919815527	22.673954562903376	6.09273149807732	23	23	70	35	0	0	5	35	30	5	0	0	0	0	0	0	0	378.0	417.0	535.0	493.0	526.0	572.0	499.0	365.0	263.0	215.0	280.0	451.0	527.0	544.0	534.0	510.0	464.0	386.0
50726176	2	2	29.99689181864248	2.451041960305906	4.864623395053362	29.99689181864248	1.2993206416956524	4.047111926601679	4.093717084472604	0.18380090892098597	2.216240569692194	822.7824919815527	22.673954562903376	6.09273149807732	23	23	73	37	0	0	6	36	31	6	0	0	0	0	0	0	0	412.0	448.0	570.0	528.0	549.0	593.0	526.0	402.0	312.0	224.0	289.0	459.0	529.0	541.0	533.0	517.0	482.0	431.0
50726190	2	2	29.99689181864248	2.451041960305906	4.864623395053362	29.99689181864248	1.2993206416956524	4.047111926601679	4.093717084472604	0.18380090892098597	2.216240569692194	822.7824919815527	22.673954562903376	6.09273149807732	23	23	75	37	0	0	6	38	31	6	0	0	0	0	0	0	0	402.0	437.0	553.0	507.0	532.0	581.0	519.0	398.0	308.0	226.0	293.0	470.0	546.0	560.0	555.0	537.0	492.0	437.0
50726198	2	2	29.99689181864248	2.451041960305906	4.864623395053362	29.99689181864248	1.2993206416956524	4.047111926601679	4.093717084472604	0.18380090892098597	2.216240569692194	822.7824919815527	22.673954562903376	6.09273149807732	23	23	72	36	0	0	6	36	30	6	0	0	0	0	0	0	0	398.0	433.0	549.0	509.0	538.0	585.0	516.0	385.0	292.0	220.0	285.0	457.0	531.0	543.0	545.0	518.0	476.0	420.0
50726238	2	2	29.99689181864248	2.451041960305906	4.864623395053362	29.99689181864248	1.2993206416956524	4.047111926601679	4.093717084472604	0.18380090892098597	2.216240569692194	822.7824919815527	22.673954562903376	6.09273149807732	23	23	69	35	0	0	6	34	29	6	0	0	0	0	0	0	0	394.0	429.0	551.0	515.0	542.0	582.0	503.0	369.0	273.0	214.0	277.0	445.0	514.0	533.0	526.0	502.0	459.0	382.0
50275474	0	1	29.99689181864248	2.451041960305906	4.864623395053362	29.99689181864248	1.2993206416956524	4.047111926601679	4.093717084472604	0.18380090892098597	2.216240569692194	822.7824919815527	22.673954562903376	6.09273149807732	18	20	51	26	0	0	4	25	22	3	1	0	0	0	0	0	0	294.0	322.0	435.0	372.0	275.0	166.0	174.0	178.0	152.0	159.0	206.0	322.0	342.0	307.0	271.0	245.0	227.0	208.0
303758	0	1	29.99689181864248	2.451041960305906	4.864623395053362	29.99689181864248	1.2993206416956524	4.047111926601679	4.093717084472604	0.18380090892098597	2.216240569692194	822.7824919815527	22.673954562903376	6.09273149807732	12	12	64	31	0	2	5	33	26	3	2	0	0	0	0	0	0	358.0	377.0	521.0	585.0	485.0	480.0	416.0	353.0	337.0	209.0	281.0	482.0	618.0	599.0	561.0	506.0	433.0	417.0
51188454	0	1	29.99689181864248	2.451041960305906	4.864623395053362	29.99689181864248	1.2993206416956524	4.047111926601679	4.093717084472604	0.18380090892098597	2.216240569692194	822.7824919815527	22.673954562903376	6.09273149807732	19	21	51	27	0	0	4	24	23	4	0	0	0	0	0	0	0	310.0	351.0	477.0	432.0	338.0	269.0	251.0	236.0	204.0	172.0	224.0	362.0	410.0	385.0	364.0	324.0	289.0	251.0
750088	0	1	29.99689181864248	2.451041960305906	4.864623395053362	29.99689181864248	1.2993206416956524	4.047111926601679	4.093717084472604	0.18380090892098597	2.216240569692194	822.7824919815527	22.673954562903376	6.09273149807732	12	12	48	24	1	0	4	24	20	2	2	0	0	0	0	0	0	286.0	303.0	407.0	411.0	325.0	306.0	295.0	273.0	211.0	152.0	198.0	321.0	379.0	353.0	334.0	311.0	272.0	235.0
750099	0	1	29.99689181864248	2.451041960305906	4.864623395053362	29.99689181864248	1.2993206416956524	4.047111926601679	4.093717084472604	0.18380090892098597	2.216240569692194	822.7824919815527	22.673954562903376	6.09273149807732	12	12	48	24	1	0	4	24	20	2	2	0	0	0	0	0	0	286.0	302.0	397.0	384.0	309.0	280.0	270.0	245.0	214.0	152.0	197.0	319.0	373.0	340.0	314.0	285.0	241.0	213.0
50366945	0	2	29.99689181864248	2.451041960305906	4.864623395053362	29.99689181864248	1.2993206416956524	4.047111926601679	4.093717084472604	0.18380090892098597	2.216240569692194	822.7824919815527	22.673954562903376	6.09273149807732	15	16	62	30	0	0	3	32	27	2	0	1	0	0	0	0	0	278.44444444444446	304.66666666666663	401.3333333333333	362.0	338.6666666666667	337.0	328.0	277.6666666666667	222.3333333333333	192.0	253.0	418.0	477.0	476.0	476.0	480.0	445.0	400.0
50366946	0	2	29.99689181864248	2.451041960305906	4.864623395053362	29.99689181864248	1.2993206416956524	4.047111926601679	4.093717084472604	0.18380090892098597	2.216240569692194	822.7824919815527	22.673954562903376	6.09273149807732	15	16	65	31	0	0	3	34	28	2	0	1	0	0	0	0	0	282.44444444444446	308.66666666666663	405.33333333333337	380.0	344.6666666666667	349.0	346.0	303.0	242.3333333333333	198.0	261.0	431.0	503.0	508.0	502.0	510.0	489.0	444.0
50481669	0	2	29.99689181864248	2.451041960305906	4.864623395053362	29.99689181864248	1.2993206416956524	4.047111926601679	4.093717084472604	0.18380090892098597	2.216240569692194	822.7824919815527	22.673954562903376	6.09273149807732	12	12	63	28	0	0	3	35	25	3	0	0	0	0	0	0	0	254.0	270.0	326.0	292.0	230.0	227.0	212.0	185.0	155.0	177.0	232.0	383.0	453.0	435.0	406.0	373.0	329.0	289.0
51145513	0	1	29.99689181864248	2.451041960305906	4.864623395053362	29.99689181864248	1.2993206416956524	4.047111926601679	4.093717084472604	0.18380090892098597	2.216240569692194	822.7824919815527	22.673954562903376	6.09273149807732	16	17	56	27	0	0	2	29	25	1	1	0	0	0	0	0	0	274.0	292.0	367.0	334.0	262.0	236.0	212.0	191.0	176.0	167.0	216.0	346.0	397.0	367.0	331.0	296.0	277.0	245.0
50726400	2	1	29.99689181864248	2.451041960305906	4.864623395053362	29.99689181864248	1.2993206416956524	4.047111926601679	4.093717084472604	0.18380090892098597	2.216240569692194	822.7824919815527	22.673954562903376	6.09273149807732	23	23	64	33	0	0	5	31	28	5	0	0	0	0	0	0	0	370.0	409.0	527.0	494.0	545.0	608.0	521.0	375.0	277.0	203.0	264.0	425.0	496.0	513.0	508.0	487.0	443.0	373.0
50726237	2	2	29.99689181864248	2.451041960305906	4.864623395053362	29.99689181864248	1.2993206416956524	4.047111926601679	4.093717084472604	0.18380090892098597	2.216240569692194	822.7824919815527	22.673954562903376	6.09273149807732	23	23	66	34	0	0	6	32	28	6	0	0	0	0	0	0	0	390.0	425.0	541.0	510.0	557.0	621.0	544.0	409.0	316.0	208.0	269.0	431.0	500.0	512.0	519.0	495.0	454.0	405.0
50452993	0	2	29.99689181864248	2.451041960305906	4.864623395053362	29.99689181864248	1.2993206416956524	4.047111926601679	4.093717084472604	0.18380090892098597	2.216240569692194	822.7824919815527	22.673954562903376	6.09273149807732	10	11	38	18	0	0	2	20	16	2	0	0	0	0	0	0	0	176.0	190.0	239.0	217.0	150.0	130.0	121.0	116.0	95.0	112.0	145.0	233.0	262.0	228.0	198.0	163.0	153.0	138.0
50508761	0	1	29.99689181864248	2.451041960305906	4.864623395053362	29.99689181864248	1.2993206416956524	4.047111926601679	4.093717084472604	0.18380090892098597	2.216240569692194	822.7824919815527	22.673954562903376	6.09273149807732	16	17	47	24	0	0	2	23	22	1	1	0	0	0	0	0	0	258.0	284.0	394.0	412.0	369.0	358.0	330.0	296.0	202.0	149.0	196.0	312.0	372.0	359.0	352.0	362.0	357.0	292.0
50508798	0	1	29.99689181864248	2.451041960305906	4.864623395053362	29.99689181864248	1.2993206416956524	4.047111926601679	4.093717084472604	0.18380090892098597	2.216240569692194	822.7824919815527	22.673954562903376	6.09273149807732	18	18	50	26	0	0	3	24	23	2	1	0	0	0	0	0	0	292.0	314.0	426.0	448.0	432.0	449.0	415.0	363.0	271.0	158.0	206.0	324.0	387.0	383.0	388.0	406.0	394.0	328.0
50508799	0	1	29.99689181864248	2.451041960305906	4.864623395053362	29.99689181864248	1.2993206416956524	4.047111926601679	4.093717084472604	0.18380090892098597	2.216240569692194	822.7824919815527	22.673954562903376	6.09273149807732	18	18	51	27	0	0	4	24	23	2	2	0	0	0	0	0	0	328.0	346.0	468.0	494.0	450.0	484.0	478.0	421.0	300.0	162.0	209.0	324.0	381.0	373.0	380.0	407.0	395.0	331.0
50796871	0	2	29.99689181864248	2.451041960305906	4.864623395053362	29.99689181864248	1.2993206416956524	4.047111926601679	4.093717084472604	0.18380090892098597	2.216240569692194	822.7824919815527	22.673954562903376	6.09273149807732	18	18	62	30	0	0	3	32	27	2	1	0	0	0	0	0	0	306.0	316.0	408.0	411.0	362.0	346.0	300.0	272.0	229.0	182.0	236.0	374.0	434.0	426.0	404.0	397.0	372.0	327.0
51145548	0	1	29.99689181864248	2.451041960305906	4.864623395053362	29.99689181864248	1.2993206416956524	4.047111926601679	4.093717084472604	0.18380090892098597	2.216240569692194	822.7824919815527	22.673954562903376	6.09273149807732	16	17	48	25	0	0	4	23	21	3	1	0	0	0	0	0	0	298.0	316.0	407.0	382.0	281.0	249.0	215.0	192.0	204.0	153.0	196.0	308.0	350.0	312.0	283.0	247.0	216.0	211.0
50743245	0	1	29.99689181864248	2.451041960305906	4.864623395053362	29.99689181864248	1.2993206416956524	4.047111926601679	4.093717084472604	0.18380090892098597	2.216240569692194	822.7824919815527	22.673954562903376	6.09273149807732	9	10	37	17	0	0	2	20	15	2	0	0	0	0	0	0	0	158.0	177.0	234.0	183.0	129.0	103.0	112.0	105.0	80.0	108.0	143.0	233.0	258.0	228.0	192.0	165.0	153.0	126.0
50275505	0	1	29.99689181864248	2.451041960305906	4.864623395053362	29.99689181864248	1.2993206416956524	4.047111926601679	4.093717084472604	0.18380090892098597	2.216240569692194	822.7824919815527	22.673954562903376	6.09273149807732	18	20	48	25	0	0	4	23	21	3	1	0	0	0	0	0	0	290.0	318.0	431.0	368.0	275.0	168.0	178.0	172.0	158.0	153.0	198.0	309.0	326.0	291.0	254.0	229.0	208.0	193.0
50275486	0	1	29.99689181864248	2.451041960305906	4.864623395053362	29.99689181864248	1.2993206416956524	4.047111926601679	4.093717084472604	0.18380090892098597	2.216240569692194	822.7824919815527	22.673954562903376	6.09273149807732	19	21	50	26	0	0	3	24	23	2	1	0	0	0	0	0	0	292.0	320.0	430.0	394.0	287.0	202.0	182.0	174.0	168.0	158.0	204.0	317.0	347.0	312.0	274.0	244.0	220.0	205.0
50726192	2	2	29.99689181864248	2.451041960305906	4.864623395053362	29.99689181864248	1.2993206416956524	4.047111926601679	4.093717084472604	0.18380090892098597	2.216240569692194	822.7824919815527	22.673954562903376	6.09273149807732	23	23	72	36	0	0	6	36	30	6	0	0	0	0	0	0	0	398.0	433.0	549.0	503.0	537.0	595.0	541.0	404.0	326.0	220.0	285.0	457.0	530.0	545.0	539.0	527.0	479.0	428.0
50726197	2	2	29.99689181864248	2.451041960305906	4.864623395053362	29.99689181864248	1.2993206416956524	4.047111926601679	4.093717084472604	0.18380090892098597	2.216240569692194	822.7824919815527	22.673954562903376	6.09273149807732	23	23	69	35	0	0	6	34	29	6	0	0	0	0	0	0	0	394.0	429.0	545.0	508.0	551.0	617.0	547.0	422.0	332.0	214.0	277.0	444.0	515.0	529.0	529.0	514.0	470.0	422.0
50796907	0	2	29.99689181864248	2.451041960305906	4.864623395053362	29.99689181864248	1.2993206416956524	4.047111926601679	4.093717084472604	0.18380090892098597	2.216240569692194	822.7824919815527	22.673954562903376	6.09273149807732	18	18	71	33	0	0	3	38	30	2	1	0	0	0	0	0	0	318.0	326.0	415.0	412.0	360.0	356.0	323.0	303.0	260.0	200.0	260.0	414.0	482.0	479.0	452.0	457.0	435.0	399.0
50796853	0	2	29.99689181864248	2.451041960305906	4.864623395053362	29.99689181864248	1.2993206416956524	4.047111926601679	4.093717084472604	0.18380090892098597	2.216240569692194	822.7824919815527	22.673954562903376	6.09273149807732	18	18	68	32	0	0	3	36	29	2	1	0	0	0	0	0	0	314.0	324.0	410.0	407.0	355.0	350.0	324.0	309.0	268.0	194.0	252.0	399.0	466.0	451.0	436.0	427.0	425.0	399.0
50796861	0	2	29.99689181864248	2.451041960305906	4.864623395053362	29.99689181864248	1.2993206416956524	4.047111926601679	4.093717084472604	0.18380090892098597	2.216240569692194	822.7824919815527	22.673954562903376	6.09273149807732	18	18	71	33	0	0	3	38	30	2	1	0	0	0	0	0	0	318.0	326.0	415.0	416.0	367.0	364.0	331.0	316.0	291.0	200.0	260.0	414.0	482.0	477.0	453.0	454.0	453.0	434.0
50839635	0	2	29.99689181864248	2.451041960305906	4.864623395053362	29.99689181864248	1.2993206416956524	4.047111926601679	4.093717084472604	0.18380090892098597	2.216240569692194	822.7824919815527	22.673954562903376	6.09273149807732	12	12	48	22	0	0	2	26	20	2	0	0	0	0	0	0	0	200.0	211.0	250.0	224.0	190.0	225.0	244.0	235.0	192.0	134.0	174.0	279.0	329.0	319.0	324.0	324.0	310.0	267.0
50839644	0	2	29.99689181864248	2.451041960305906	4.864623395053362	29.99689181864248	1.2993206416956524	4.047111926601679	4.093717084472604	0.18380090892098597	2.216240569692194	822.7824919815527	22.673954562903376	6.09273149807732	12	12	45	21	0	0	2	24	19	2	0	0	0	0	0	0	0	196.0	209.0	258.0	238.0	203.0	231.0	237.0	211.0	144.0	128.0	167.0	267.0	317.0	310.0	306.0	308.0	271.0	211.0
50838527	2	1	29.99689181864248	2.451041960305906	4.864623395053362	29.99689181864248	1.2993206416956524	4.047111926601679	4.093717084472604	0.18380090892098597	2.216240569692194	822.7824919815527	22.673954562903376	6.09273149807732	21	22	60	31	0	0	5	29	26	5	0	0	0	0	0	0	0	354.0	398.0	525.0	468.0	444.0	442.0	382.0	282.0	242.0	193.0	251.0	404.0	463.0	458.0	427.0	387.0	348.0	308.0
50838489	2	1	29.99689181864248	2.451041960305906	4.864623395053362	29.99689181864248	1.2993206416956524	4.047111926601679	4.093717084472604	0.18380090892098597	2.216240569692194	822.7824919815527	22.673954562903376	6.09273149807732	17	17	54	27	0	0	5	27	22	5	0	0	0	0	0	0	0	304.0	333.0	421.0	343.0	311.0	302.0	270.0	221.0	200.0	165.0	213.0	340.0	382.0	374.0	345.0	315.0	288.0	256.0
50726182	2	2	29.99689181864248	2.451041960305906	4.864623395053362	29.99689181864248	1.2993206416956524	4.047111926601679	4.093717084472604	0.18380090892098597	2.216240569692194	822.7824919815527	22.673954562903376	6.09273149807732	23	23	70	36	0	0	6	34	30	6	0	0	0	0	0	0	0	408.0	444.0	566.0	524.0	554.0	607.0	548.0	408.0	330.0	218.0	281.0	446.0	513.0	526.0	517.0	507.0	469.0	422.0
50726201	2	2	29.99689181864248	2.451041960305906	4.864623395053362	29.99689181864248	1.2993206416956524	4.047111926601679	4.093717084472604	0.18380090892098597	2.216240569692194	822.7824919815527	22.673954562903376	6.09273149807732	23	23	69	35	0	0	6	34	29	6	0	0	0	0	0	0	0	394.0	429.0	545.0	505.0	543.0	599.0	538.0	391.0	310.0	214.0	277.0	444.0	515.0	528.0	529.0	508.0	463.0	411.0
50726239	2	2	29.99689181864248	2.451041960305906	4.864623395053362	29.99689181864248	1.2993206416956524	4.047111926601679	4.093717084472604	0.18380090892098597	2.216240569692194	822.7824919815527	22.673954562903376	6.09273149807732	23	23	66	34	0	0	6	32	28	6	0	0	0	0	0	0	0	390.0	425.0	547.0	511.0	547.0	596.0	525.0	375.0	291.0	208.0	269.0	432.0	498.0	518.0	510.0	492.0	446.0	373.0
50839676	0	2	29.99689181864248	2.451041960305906	4.864623395053362	29.99689181864248	1.2993206416956524	4.047111926601679	4.093717084472604	0.18380090892098597	2.216240569692194	822.7824919815527	22.673954562903376	6.09273149807732	16	17	48	24	0	0	2	24	22	2	0	0	0	0	0	0	0	242.0	269.0	353.0	349.0	300.0	310.0	305.0	281.0	218.0	150.0	196.0	316.0	374.0	364.0	362.0	348.0	330.0	273.0
50839617	0	2	29.99689181864248	2.451041960305906	4.864623395053362	29.99689181864248	1.2993206416956524	4.047111926601679	4.093717084472604	0.18380090892098597	2.216240569692194	822.7824919815527	22.673954562903376	6.09273149807732	16	17	48	24	0	0	2	24	22	2	0	0	0	0	0	0	0	242.0	270.0	358.0	360.0	319.0	344.0	348.0	302.0	202.0	150.0	197.0	318.0	382.0	378.0	384.0	380.0	354.0	287.0
50840068	0	2	29.99689181864248	2.451041960305906	4.864623395053362	29.99689181864248	1.2993206416956524	4.047111926601679	4.093717084472604	0.18380090892098597	2.216240569692194	822.7824919815527	22.673954562903376	6.09273149807732	12	12	42	20	0	0	2	22	18	2	0	0	0	0	0	0	0	192.0	205.0	256.0	250.0	229.0	256.0	235.0	168.0	84.0	122.0	159.0	255.0	303.0	297.0	300.0	287.0	249.0	170.0
50839637	0	2	29.99689181864248	2.451041960305906	4.864623395053362	29.99689181864248	1.2993206416956524	4.047111926601679	4.093717084472604	0.18380090892098597	2.216240569692194	822.7824919815527	22.673954562903376	6.09273149807732	12	12	41	20	0	0	3	21	17	3	0	0	0	0	0	0	0	208.0	217.0	268.0	258.0	233.0	262.0	253.0	188.0	104.0	121.0	157.0	251.0	297.0	292.0	298.0	282.0	242.0	162.0
50839604	0	2	29.99689181864248	2.451041960305906	4.864623395053362	29.99689181864248	1.2993206416956524	4.047111926601679	4.093717084472604	0.18380090892098597	2.216240569692194	822.7824919815527	22.673954562903376	6.09273149807732	12	12	41	20	0	0	3	21	17	3	0	0	0	0	0	0	0	208.0	219.0	272.0	262.0	247.0	276.0	255.0	182.0	84.0	121.0	157.0	250.0	296.0	288.0	292.0	279.0	235.0	160.0
50452972	0	1	29.99689181864248	2.451041960305906	4.864623395053362	29.99689181864248	1.2993206416956524	4.047111926601679	4.093717084472604	0.18380090892098597	2.216240569692194	822.7824919815527	22.673954562903376	6.09273149807732	10	11	34	17	0	0	2	17	15	1	1	0	0	0	0	0	0	188.0	198.0	261.0	229.0	186.0	140.0	115.0	94.0	75.0	105.0	136.0	215.0	229.0	185.0	152.0	135.0	134.0	116.0
50423097	0	2	29.99689181864248	2.451041960305906	4.864623395053362	29.99689181864248	1.2993206416956524	4.047111926601679	4.093717084472604	0.18380090892098597	2.216240569692194	822.7824919815527	22.673954562903376	6.09273149807732	12	12	53	25	0	0	3	28	22	2	1	0	0	0	0	0	0	256.0	267.0	351.0	348.0	340.0	358.0	348.0	310.0	216.0	158.0	210.0	345.0	414.0	412.0	440.0	458.0	416.0	325.0
50452969	0	2	29.99689181864248	2.451041960305906	4.864623395053362	29.99689181864248	1.2993206416956524	4.047111926601679	4.093717084472604	0.18380090892098597	2.216240569692194	822.7824919815527	22.673954562903376	6.09273149807732	10	11	48	22	0	0	2	26	20	2	0	0	0	0	0	0	0	202.0	228.0	296.0	285.0	243.0	226.0	210.0	181.0	136.0	144.0	193.0	313.0	367.0	356.0	353.0	339.0	305.0	241.0
50539378	0	1	29.99689181864248	2.451041960305906	4.864623395053362	29.99689181864248	1.2993206416956524	4.047111926601679	4.093717084472604	0.18380090892098597	2.216240569692194	822.7824919815527	22.673954562903376	6.09273149807732	16	17	46	24	0	0	4	22	20	4	0	0	0	0	0	0	0	274.0	301.0	409.0	385.0	336.0	344.0	347.0	303.0	236.0	148.0	192.0	305.0	358.0	344.0	334.0	327.0	306.0	260.0
50539387	0	1	29.99689181864248	2.451041960305906	4.864623395053362	29.99689181864248	1.2993206416956524	4.047111926601679	4.093717084472604	0.18380090892098597	2.216240569692194	822.7824919815527	22.673954562903376	6.09273149807732	10	11	37	18	0	0	2	19	16	1	1	0	0	0	0	0	0	192.0	198.0	259.0	241.0	182.0	144.0	131.0	116.0	89.0	111.0	144.0	228.0	254.0	215.0	177.0	156.0	149.0	135.0
50452923	0	1	29.99689181864248	2.451041960305906	4.864623395053362	29.99689181864248	1.2993206416956524	4.047111926601679	4.093717084472604	0.18380090892098597	2.216240569692194	822.7824919815527	22.673954562903376	6.09273149807732	10	11	34	17	0	0	2	17	15	1	1	0	0	0	0	0	0	188.0	194.0	257.0	233.0	162.0	144.0	127.0	106.0	75.0	105.0	136.0	215.0	227.0	185.0	160.0	139.0	132.0	110.0
50452927	0	1	29.99689181864248	2.451041960305906	4.864623395053362	29.99689181864248	1.2993206416956524	4.047111926601679	4.093717084472604	0.18380090892098597	2.216240569692194	822.7824919815527	22.673954562903376	6.09273149807732	10	11	34	17	0	0	2	17	15	1	1	0	0	0	0	0	0	188.0	194.0	257.0	233.0	162.0	144.0	127.0	106.0	75.0	105.0	136.0	215.0	227.0	185.0	160.0	139.0	132.0	110.0
323458	0	1	29.99689181864248	2.451041960305906	4.864623395053362	29.99689181864248	1.2993206416956524	4.047111926601679	4.093717084472604	0.18380090892098597	2.216240569692194	822.7824919815527	22.673954562903376	6.09273149807732	12	12	38	19	0	0	2	19	17	1	1	0	0	0	0	0	0	204.0	207.0	262.0	258.0	235.0	213.0	193.0	165.0	108.0	115.0	150.0	227.0	248.0	239.0	224.0	230.0	195.0	150.0
750159	0	1	29.99689181864248	2.451041960305906	4.864623395053362	29.99689181864248	1.2993206416956524	4.047111926601679	4.093717084472604	0.18380090892098597	2.216240569692194	822.7824919815527	22.673954562903376	6.09273149807732	12	12	50	24	1	0	3	26	21	2	1	0	0	0	0	0	0	254.0	270.0	349.0	332.0	265.0	264.0	254.0	229.0	182.0	154.0	201.0	332.0	389.0	366.0	334.0	297.0	257.0	229.0
51051300	0	1	29.99689181864248	2.451041960305906	4.864623395053362	29.99689181864248	1.2993206416956524	4.047111926601679	4.093717084472604	0.18380090892098597	2.216240569692194	822.7824919815527	22.673954562903376	6.09273149807732	12	12	56	30	0	0	7	26	23	2	1	0	4	0	0	0	4	492.0	411.0	661.0	574.0	555.0	583.0	518.0	409.0	419.0	182.0	226.0	360.0	418.0	430.0	402.0	380.0	353.0	330.0
50225816	0	1	29.99689181864248	2.451041960305906	4.864623395053362	29.99689181864248	1.2993206416956524	4.047111926601679	4.093717084472604	0.18380090892098597	2.216240569692194	822.7824919815527	22.673954562903376	6.09273149807732	6	6	47	22	0	2	3	25	19	1	2	0	0	0	0	0	0	250.0	249.0	343.0	340.0	363.0	322.0	212.0	144.0	106.0	141.0	185.0	320.0	387.0	376.0	337.0	281.0	219.0	165.0
50225815	0	1	29.99689181864248	2.451041960305906	4.864623395053362	29.99689181864248	1.2993206416956524	4.047111926601679	4.093717084472604	0.18380090892098597	2.216240569692194	822.7824919815527	22.673954562903376	6.09273149807732	6	6	47	22	0	2	3	25	19	1	2	0	0	0	0	0	0	250.0	249.0	343.0	340.0	363.0	322.0	212.0	144.0	106.0	141.0	185.0	320.0	387.0	376.0	337.0	281.0	219.0	165.0
50859143	0	1	29.99689181864248	2.451041960305906	4.864623395053362	29.99689181864248	1.2993206416956524	4.047111926601679	4.093717084472604	0.18380090892098597	2.216240569692194	822.7824919815527	22.673954562903376	6.09273149807732	6	6	46	25	0	0	6	21	19	2	3	0	1	0	0	0	1	376.0	347.0	470.0	542.0	499.0	550.0	470.0	368.0	282.0	153.0	199.0	308.0	353.0	367.0	359.0	332.0	287.0	223.0
50879215	0	1	29.99689181864248	2.451041960305906	4.864623395053362	29.99689181864248	1.2993206416956524	4.047111926601679	4.093717084472604	0.18380090892098597	2.216240569692194	822.7824919815527	22.673954562903376	6.09273149807732	5	5	39	19	0	0	4	20	15	2	1	1	0	0	0	0	0	196.44444444444449	201.66666666666669	267.6666666666667	295.0	288.66666666666663	241.3333333333333	120.66666666666669	74.33333333333334	18.0	124.0	169.0	252.0	277.0	290.0	286.0	246.0	186.0	106.0
50859501	0	1	29.99689181864248	2.451041960305906	4.864623395053362	29.99689181864248	1.2993206416956524	4.047111926601679	4.093717084472604	0.18380090892098597	2.216240569692194	822.7824919815527	22.673954562903376	6.09273149807732	5	5	39	19	0	0	4	20	15	2	1	1	0	0	0	0	0	196.44444444444449	204.0	274.66666666666663	306.66666666666663	298.0	229.66666666666663	118.33333333333331	62.66666666666666	13.333333333333332	124.0	169.0	253.0	279.0	295.0	287.0	245.0	189.0	101.0
50859162	0	1	29.99689181864248	2.451041960305906	4.864623395053362	29.99689181864248	1.2993206416956524	4.047111926601679	4.093717084472604	0.18380090892098597	2.216240569692194	822.7824919815527	22.673954562903376	6.09273149807732	6	6	45	23	0	0	4	22	19	2	2	0	0	0	0	0	0	284.0	287.0	397.0	421.0	403.0	390.0	318.0	256.0	148.0	144.0	191.0	299.0	338.0	350.0	342.0	316.0	269.0	195.0
50859491	0	1	29.99689181864248	2.451041960305906	4.864623395053362	29.99689181864248	1.2993206416956524	4.047111926601679	4.093717084472604	0.18380090892098597	2.216240569692194	822.7824919815527	22.673954562903376	6.09273149807732	5	5	37	19	0	0	4	18	15	2	1	1	0	0	0	0	0	208.44444444444449	203.0	274.66666666666663	308.66666666666663	305.0	260.66666666666663	144.66666666666666	86.66666666666666	33.33333333333333	114.0	150.0	228.0	252.0	266.0	244.0	204.0	154.0	82.0
50859144	0	1	29.99689181864248	2.451041960305906	4.864623395053362	29.99689181864248	1.2993206416956524	4.047111926601679	4.093717084472604	0.18380090892098597	2.216240569692194	822.7824919815527	22.673954562903376	6.09273149807732	6	6	48	25	0	0	6	23	19	2	3	0	1	0	0	0	1	364.0	339.0	463.0	531.0	479.0	518.0	444.0	350.0	262.0	155.0	202.0	314.0	362.0	377.0	374.0	352.0	308.0	244.0
50859163	0	1	29.99689181864248	2.451041960305906	4.864623395053362	29.99689181864248	1.2993206416956524	4.047111926601679	4.093717084472604	0.18380090892098597	2.216240569692194	822.7824919815527	22.673954562903376	6.09273149807732	6	6	47	23	0	0	4	24	19	2	2	0	0	0	0	0	0	272.0	279.0	390.0	410.0	384.0	366.0	299.0	238.0	132.0	146.0	194.0	305.0	347.0	360.0	356.0	335.0	290.0	216.0
50859142	0	1	29.99689181864248	2.451041960305906	4.864623395053362	29.99689181864248	1.2993206416956524	4.047111926601679	4.093717084472604	0.18380090892098597	2.216240569692194	822.7824919815527	22.673954562903376	6.09273149807732	6	6	48	24	0	0	5	24	19	2	3	0	0	0	0	0	0	308.0	307.0	430.0	490.0	424.0	416.0	359.0	284.0	182.0	150.0	198.0	307.0	357.0	368.0	364.0	341.0	298.0	236.0
50859157	0	1	29.99689181864248	2.451041960305906	4.864623395053362	29.99689181864248	1.2993206416956524	4.047111926601679	4.093717084472604	0.18380090892098597	2.216240569692194	822.7824919815527	22.673954562903376	6.09273149807732	6	6	45	23	0	0	5	22	18	2	3	0	0	0	0	0	0	304.0	303.0	442.0	438.0	412.0	402.0	351.0	266.0	156.0	144.0	190.0	294.0	329.0	348.0	342.0	317.0	272.0	202.0
50879213	0	1	29.99689181864248	2.451041960305906	4.864623395053362	29.99689181864248	1.2993206416956524	4.047111926601679	4.093717084472604	0.18380090892098597	2.216240569692194	822.7824919815527	22.673954562903376	6.09273149807732	5	5	39	19	0	0	4	20	15	2	1	1	0	0	0	0	0	196.44444444444449	192.66666666666669	260.6666666666667	286.0	276.66666666666663	250.66666666666669	128.0	76.66666666666667	36.0	116.0	153.0	233.0	259.0	271.0	257.0	225.0	172.0	108.0
50859502	0	1	29.99689181864248	2.451041960305906	4.864623395053362	29.99689181864248	1.2993206416956524	4.047111926601679	4.093717084472604	0.18380090892098597	2.216240569692194	822.7824919815527	22.673954562903376	6.09273149807732	5	5	39	19	0	0	4	20	15	2	1	1	0	0	0	0	0	196.44444444444449	195.0	267.66666666666663	297.66666666666663	286.0	236.66666666666663	125.66666666666666	72.0	26.666666666666664	116.0	153.0	234.0	261.0	276.0	258.0	223.0	175.0	102.0
50879203	0	1	29.99689181864248	2.451041960305906	4.864623395053362	29.99689181864248	1.2993206416956524	4.047111926601679	4.093717084472604	0.18380090892098597	2.216240569692194	822.7824919815527	22.673954562903376	6.09273149807732	10	10	41	22	0	0	6	19	16	3	1	2	0	0	0	0	0	242.8888888888889	237.3333333333333	317.33333333333337	322.33333333333337	341.6666666666667	345.3333333333333	252.00000000000003	172.44444444444446	103.0	135.0	177.0	268.0	287.0	304.0	305.0	284.0	240.0	170.0
50836696	0	1	29.99689181864248	2.451041960305906	4.864623395053362	29.99689181864248	1.2993206416956524	4.047111926601679	4.093717084472604	0.18380090892098597	2.216240569692194	822.7824919815527	22.673954562903376	6.09273149807732	6	6	36	19	0	0	4	17	15	1	1	0	0	2	0	0	2	195.20987654320987	196.22222222222223	256.8888888888889	268.71604938271605	253.5555555555556	217.11111111111111	133.44444444444446	80.88888888888889	34.11111111111111	111.0	142.0	222.0	249.0	227.0	217.0	194.0	164.0	108.0
50859161	0	1	29.99689181864248	2.451041960305906	4.864623395053362	29.99689181864248	1.2993206416956524	4.047111926601679	4.093717084472604	0.18380090892098597	2.216240569692194	822.7824919815527	22.673954562903376	6.09273149807732	6	6	48	24	0	0	4	24	20	2	2	0	0	0	0	0	0	292.0	295.0	403.0	428.0	414.0	409.0	342.0	275.0	166.0	150.0	197.0	310.0	349.0	361.0	366.0	341.0	307.0	235.0
50859100	0	1	29.99689181864248	2.451041960305906	4.864623395053362	29.99689181864248	1.2993206416956524	4.047111926601679	4.093717084472604	0.18380090892098597	2.216240569692194	822.7824919815527	22.673954562903376	6.09273149807732	6	6	46	24	0	0	5	22	19	2	3	0	0	0	0	0	0	324.0	319.0	455.0	456.0	442.0	445.0	394.0	303.0	194.0	148.0	193.0	299.0	331.0	349.0	352.0	323.0	289.0	221.0
50890494	0	1	29.99689181864248	2.451041960305906	4.864623395053362	29.99689181864248	1.2993206416956524	4.047111926601679	4.093717084472604	0.18380090892098597	2.216240569692194	822.7824919815527	22.673954562903376	6.09273149807732	6	6	36	15	0	0	2	21	13	1	1	0	0	0	0	0	0	140.0	139.0	171.0	166.0	135.0	105.0	57.0	30.0	9.0	93.0	109.0	189.0	196.0	214.0	164.0	160.0	100.0	74.0
50423405	0	1	29.99689181864248	2.451041960305906	4.864623395053362	29.99689181864248	1.2993206416956524	4.047111926601679	4.093717084472604	0.18380090892098597	2.216240569692194	822.7824919815527	22.673954562903376	6.09273149807732	6	6	43	21	0	0	5	22	16	2	1	0	0	2	0	0	2	213.20987654320987	216.22222222222223	286.1111111111111	261.44444444444446	243.93827160493828	275.0	207.77777777777777	122.44444444444444	46.88888888888889	130.0	160.0	269.0	294.0	301.0	285.0	294.0	263.0	164.0
50423398	0	1	29.99689181864248	2.451041960305906	4.864623395053362	29.99689181864248	1.2993206416956524	4.047111926601679	4.093717084472604	0.18380090892098597	2.216240569692194	822.7824919815527	22.673954562903376	6.09273149807732	6	6	43	21	0	0	5	22	16	2	1	0	0	2	0	0	2	213.20987654320987	217.22222222222223	287.6666666666667	262.2716049382716	247.11111111111111	279.3333333333333	216.3333333333333	122.88888888888889	34.0	130.0	161.0	269.0	294.0	305.0	286.0	298.0	264.0	165.0
50841974	0	1	29.99689181864248	2.451041960305906	4.864623395053362	29.99689181864248	1.2993206416956524	4.047111926601679	4.093717084472604	0.18380090892098597	2.216240569692194	822.7824919815527	22.673954562903376	6.09273149807732	6	6	45	19	0	0	2	26	17	1	0	0	0	1	0	0	1	141.60493827160494	154.11111111111111	189.66666666666669	189.66666666666669	180.11111111111111	170.33333333333331	117.88888888888889	53.777777777777786	13.444444444444445	122.0	152.0	268.0	306.0	331.0	311.0	295.0	252.0	157.0
50423404	0	1	29.99689181864248	2.451041960305906	4.864623395053362	29.99689181864248	1.2993206416956524	4.047111926601679	4.093717084472604	0.18380090892098597	2.216240569692194	822.7824919815527	22.673954562903376	6.09273149807732	6	6	46	22	0	0	5	24	17	2	1	0	0	2	0	0	2	217.20987654320987	216.22222222222223	274.1111111111111	274.44444444444446	265.9382716049383	272.0	231.22222222222223	160.22222222222223	69.66666666666667	136.0	166.0	285.0	302.0	317.0	295.0	300.0	292.0	240.0
50539440	0	1	29.99689181864248	2.451041960305906	4.864623395053362	29.99689181864248	1.2993206416956524	4.047111926601679	4.093717084472604	0.18380090892098597	2.216240569692194	822.7824919815527	22.673954562903376	6.09273149807732	6	6	46	22	0	0	5	24	17	2	1	0	0	2	0	0	2	221.20987654320987	228.22222222222223	310.66666666666663	315.2716049382716	304.33333333333337	277.6666666666667	177.44444444444446	114.1111111111111	49.22222222222223	138.0	169.0	291.0	314.0	338.0	315.0	314.0	311.0	210.0
753466	0	1	29.99689181864248	2.451041960305906	4.864623395053362	29.99689181864248	1.2993206416956524	4.047111926601679	4.093717084472604	0.18380090892098597	2.216240569692194	822.7824919815527	22.673954562903376	6.09273149807732	12	12	57	31	0	0	10	26	21	4	2	0	4	0	0	0	4	544.0	474.0	762.0	690.0	683.0	751.0	606.0	607.0	614.0	192.0	230.0	370.0	412.0	416.0	401.0	387.0	398.0	326.0
50916134	1	0	29.99689181864248	2.451041960305906	4.864623395053362	29.99689181864248	1.2993206416956524	4.047111926601679	4.093717084472604	0.18380090892098597	2.216240569692194	822.7824919815527	22.673954562903376	6.09273149807732	15	16	77	40	0	0	10	37	30	3	5	2	0	0	0	0	0	502.8888888888889	440.6666666666666	717.6666666666667	717.3333333333333	770.3333333333334	748.6666666666667	726.7777777777778	695.0	677.6666666666667	257.0	327.0	536.0	604.0	641.0	605.0	607.0	629.0	628.0
50589944	0	1	29.99689181864248	2.451041960305906	4.864623395053362	29.99689181864248	1.2993206416956524	4.047111926601679	4.093717084472604	0.18380090892098597	2.216240569692194	822.7824919815527	22.673954562903376	6.09273149807732	11	11	71	31	0	0	5	40	26	4	1	0	0	0	0	0	0	326.0	349.0	460.0	414.0	345.0	264.0	244.0	205.0	208.0	202.0	249.0	435.0	490.0	514.0	486.0	411.0	364.0	305.0
50589953	0	1	29.99689181864248	2.451041960305906	4.864623395053362	29.99689181864248	1.2993206416956524	4.047111926601679	4.093717084472604	0.18380090892098597	2.216240569692194	822.7824919815527	22.673954562903376	6.09273149807732	11	11	65	31	0	0	7	34	24	4	1	0	0	2	0	0	2	325.2098765432099	347.22222222222223	456.6666666666666	409.60493827160496	341.6666666666667	262.22222222222223	242.0	203.44444444444449	207.11111111111111	196.0	243.0	411.0	457.0	469.0	435.0	369.0	319.0	278.0
50589941	0	1	29.99689181864248	2.451041960305906	4.864623395053362	29.99689181864248	1.2993206416956524	4.047111926601679	4.093717084472604	0.18380090892098597	2.216240569692194	822.7824919815527	22.673954562903376	6.09273149807732	11	11	68	30	0	0	5	38	25	4	1	0	0	0	0	0	0	322.0	345.0	456.0	416.0	345.0	282.0	249.0	220.0	217.0	196.0	241.0	422.0	474.0	498.0	470.0	396.0	351.0	293.0
50589792	0	1	29.99689181864248	2.451041960305906	4.864623395053362	29.99689181864248	1.2993206416956524	4.047111926601679	4.093717084472604	0.18380090892098597	2.216240569692194	822.7824919815527	22.673954562903376	6.09273149807732	11	11	65	30	0	0	6	35	24	4	1	0	0	1	0	0	1	321.60493827160496	344.1111111111111	454.44444444444446	414.22222222222223	343.22222222222223	281.1111111111111	248.11111111111111	218.88888888888889	216.5555555555556	193.0	238.0	410.0	459.0	477.0	443.0	381.0	327.0	272.0
50879481	0	1	29.99689181864248	2.451041960305906	4.864623395053362	29.99689181864248	1.2993206416956524	4.047111926601679	4.093717084472604	0.18380090892098597	2.216240569692194	822.7824919815527	22.673954562903376	6.09273149807732	6	6	40	17	0	0	2	23	15	1	1	0	0	0	0	0	0	162.0	170.0	225.0	196.0	147.0	110.0	91.0	70.0	35.0	111.0	138.0	238.0	256.0	241.0	202.0	163.0	121.0	113.0
51051294	0	1	29.99689181864248	2.451041960305906	4.864623395053362	29.99689181864248	1.2993206416956524	4.047111926601679	4.093717084472604	0.18380090892098597	2.216240569692194	822.7824919815527	22.673954562903376	6.09273149807732	12	12	62	32	0	0	7	30	25	2	1	0	4	0	0	0	4	504.0	433.0	681.0	602.0	587.0	618.0	608.0	442.0	433.0	208.0	263.0	422.0	480.0	507.0	468.0	451.0	407.0	389.0
50461549	0	1	29.99689181864248	2.451041960305906	4.864623395053362	29.99689181864248	1.2993206416956524	4.047111926601679	4.093717084472604	0.18380090892098597	2.216240569692194	822.7824919815527	22.673954562903376	6.09273149807732	12	12	52	26	0	0	5	26	21	2	3	0	0	0	0	0	0	330.0	310.0	381.0	404.0	329.0	270.0	270.0	272.0	224.0	152.0	183.0	293.0	317.0	322.0	304.0	283.0	263.0	226.0
50461551	0	1	29.99689181864248	2.451041960305906	4.864623395053362	29.99689181864248	1.2993206416956524	4.047111926601679	4.093717084472604	0.18380090892098597	2.216240569692194	822.7824919815527	22.673954562903376	6.09273149807732	12	12	52	27	0	0	6	25	21	2	3	0	0	1	0	0	1	337.60493827160496	320.1111111111111	397.44444444444446	426.55555555555554	341.8888888888889	274.55555555555554	279.33333333333337	281.44444444444446	231.11111111111111	157.0	189.0	301.0	323.0	325.0	309.0	287.0	268.0	231.0
50903323	0	1	29.99689181864248	2.451041960305906	4.864623395053362	29.99689181864248	1.2993206416956524	4.047111926601679	4.093717084472604	0.18380090892098597	2.216240569692194	822.7824919815527	22.673954562903376	6.09273149807732	15	16	55	28	0	0	7	27	21	3	4	0	0	0	0	0	0	380.0	369.0	496.0	482.0	397.0	336.0	298.0	315.0	282.0	171.0	209.0	341.0	359.0	362.0	336.0	314.0	294.0	259.0
50903317	1	1	29.99689181864248	2.451041960305906	4.864623395053362	29.99689181864248	1.2993206416956524	4.047111926601679	4.093717084472604	0.18380090892098597	2.216240569692194	822.7824919815527	22.673954562903376	6.09273149807732	16	17	63	33	0	0	6	30	27	2	4	0	0	0	0	0	0	428.0	408.0	519.0	529.0	478.0	439.0	432.0	438.0	405.0	196.0	240.0	385.0	429.0	436.0	411.0	383.0	355.0	313.0
50903312	0	1	29.99689181864248	2.451041960305906	4.864623395053362	29.99689181864248	1.2993206416956524	4.047111926601679	4.093717084472604	0.18380090892098597	2.216240569692194	822.7824919815527	22.673954562903376	6.09273149807732	16	17	54	28	0	0	4	26	24	2	2	0	0	0	0	0	0	336.0	338.0	432.0	457.0	369.0	305.0	294.0	289.0	252.0	168.0	207.0	332.0	364.0	365.0	334.0	316.0	304.0	262.0
50903324	1	1	29.99689181864248	2.451041960305906	4.864623395053362	29.99689181864248	1.2993206416956524	4.047111926601679	4.093717084472604	0.18380090892098597	2.216240569692194	822.7824919815527	22.673954562903376	6.09273149807732	16	17	62	31	0	0	5	31	26	1	4	0	0	0	0	0	0	380.0	365.0	458.0	435.0	380.0	373.0	348.0	319.0	310.0	187.0	229.0	369.0	409.0	411.0	385.0	357.0	333.0	296.0
50903308	0	1	29.99689181864248	2.451041960305906	4.864623395053362	29.99689181864248	1.2993206416956524	4.047111926601679	4.093717084472604	0.18380090892098597	2.216240569692194	822.7824919815527	22.673954562903376	6.09273149807732	16	17	54	29	0	0	5	25	24	2	2	0	0	1	0	0	1	343.60493827160496	348.1111111111111	448.44444444444446	479.55555555555554	381.8888888888889	309.55555555555554	303.33333333333337	298.44444444444446	259.1111111111111	173.0	213.0	340.0	370.0	368.0	339.0	320.0	309.0	267.0
51451191	0	0	29.99689181864248	2.451041960305906	4.864623395053362	29.99689181864248	1.2993206416956524	4.047111926601679	4.093717084472604	0.18380090892098597	2.216240569692194	822.7824919815527	22.673954562903376	6.09273149807732	18	18	53	33	0	0	9	20	24	2	3	0	4	0	0	0	4	610.0	541.0	858.0	830.0	791.0	785.0	867.0	930.0	669.0	202.0	248.0	390.0	433.0	434.0	436.0	415.0	363.0	322.0
50875249	0	1	29.99689181864248	2.451041960305906	4.864623395053362	29.99689181864248	1.2993206416956524	4.047111926601679	4.093717084472604	0.18380090892098597	2.216240569692194	822.7824919815527	22.673954562903376	6.09273149807732	12	12	47	23	0	0	3	24	20	2	1	0	0	0	0	0	0	258.0	280.0	408.0	416.0	391.0	381.0	320.0	190.0	65.0	146.0	188.0	318.0	365.0	393.0	368.0	358.0	290.0	220.0
50875248	0	1	29.99689181864248	2.451041960305906	4.864623395053362	29.99689181864248	1.2993206416956524	4.047111926601679	4.093717084472604	0.18380090892098597	2.216240569692194	822.7824919815527	22.673954562903376	6.09273149807732	12	12	47	23	0	0	3	24	20	2	1	0	0	0	0	0	0	258.0	280.0	408.0	416.0	391.0	381.0	320.0	190.0	65.0	146.0	188.0	318.0	365.0	393.0	368.0	358.0	290.0	220.0
50875247	0	1	29.99689181864248	2.451041960305906	4.864623395053362	29.99689181864248	1.2993206416956524	4.047111926601679	4.093717084472604	0.18380090892098597	2.216240569692194	822.7824919815527	22.673954562903376	6.09273149807732	12	12	47	26	0	0	6	21	20	2	1	0	3	0	0	0	3	426.0	383.0	568.0	638.0	650.0	605.0	570.0	604.0	323.0	161.0	204.0	342.0	390.0	417.0	402.0	398.0	314.0	250.0
50875244	0	1	29.99689181864248	2.451041960305906	4.864623395053362	29.99689181864248	1.2993206416956524	4.047111926601679	4.093717084472604	0.18380090892098597	2.216240569692194	822.7824919815527	22.673954562903376	6.09273149807732	12	12	47	25	0	0	5	22	20	2	1	0	2	0	0	0	2	370.0	349.0	518.0	569.0	552.0	546.0	478.0	434.0	208.0	156.0	199.0	334.0	384.0	410.0	392.0	383.0	305.0	237.0
50875246	0	1	29.99689181864248	2.451041960305906	4.864623395053362	29.99689181864248	1.2993206416956524	4.047111926601679	4.093717084472604	0.18380090892098597	2.216240569692194	822.7824919815527	22.673954562903376	6.09273149807732	12	12	47	25	0	0	5	22	20	2	1	0	1	1	0	0	2	321.60493827160496	324.1111111111111	480.6666666666667	525.4444444444445	514.6666666666667	502.44444444444446	415.7777777777778	297.1111111111111	108.44444444444446	156.0	199.0	334.0	384.0	410.0	392.0	383.0	305.0	237.0
51051299	0	1	29.99689181864248	2.451041960305906	4.864623395053362	29.99689181864248	1.2993206416956524	4.047111926601679	4.093717084472604	0.18380090892098597	2.216240569692194	822.7824919815527	22.673954562903376	6.09273149807732	12	12	59	31	0	0	7	28	24	2	1	0	4	0	0	0	4	500.0	419.0	669.0	586.0	571.0	600.0	554.0	438.0	425.0	190.0	233.0	379.0	431.0	458.0	422.0	409.0	379.0	360.0
50841995	0	1	29.99689181864248	2.451041960305906	4.864623395053362	29.99689181864248	1.2993206416956524	4.047111926601679	4.093717084472604	0.18380090892098597	2.216240569692194	822.7824919815527	22.673954562903376	6.09273149807732	6	6	39	17	0	0	2	22	15	1	0	0	0	1	0	0	1	129.60493827160494	143.11111111111111	182.66666666666663	178.66666666666669	145.11111111111111	120.33333333333331	76.66666666666666	34.22222222222222	11.11111111111111	106.0	137.0	230.0	273.0	275.0	247.0	223.0	159.0	67.0
50423394	0	1	29.99689181864248	2.451041960305906	4.864623395053362	29.99689181864248	1.2993206416956524	4.047111926601679	4.093717084472604	0.18380090892098597	2.216240569692194	822.7824919815527	22.673954562903376	6.09273149807732	6	6	40	21	0	0	6	19	15	2	1	0	0	3	0	0	3	212.8148148148148	217.3333333333333	283.8888888888889	257.0987654320988	239.8271604938272	264.8888888888889	206.44444444444443	129.77777777777777	48.33333333333333	125.0	158.0	251.0	279.0	267.0	263.0	264.0	230.0	145.0
50423392	0	1	29.99689181864248	2.451041960305906	4.864623395053362	29.99689181864248	1.2993206416956524	4.047111926601679	4.093717084472604	0.18380090892098597	2.216240569692194	822.7824919815527	22.673954562903376	6.09273149807732	6	6	43	23	0	0	7	20	16	2	1	0	4	0	0	0	4	416.0	328.0	563.0	450.0	468.0	535.0	327.0	289.0	231.0	138.0	172.0	268.0	307.0	297.0	278.0	276.0	252.0	181.0
50423407	0	1	29.99689181864248	2.451041960305906	4.864623395053362	29.99689181864248	1.2993206416956524	4.047111926601679	4.093717084472604	0.18380090892098597	2.216240569692194	822.7824919815527	22.673954562903376	6.09273149807732	6	6	40	20	0	0	5	20	15	2	1	0	0	2	0	0	2	205.20987654320987	206.22222222222223	269.1111111111111	245.44444444444443	230.93827160493828	254.0	188.0	111.66666666666666	42.11111111111112	120.0	151.0	244.0	274.0	261.0	257.0	255.0	219.0	136.0
50423391	0	1	29.99689181864248	2.451041960305906	4.864623395053362	29.99689181864248	1.2993206416956524	4.047111926601679	4.093717084472604	0.18380090892098597	2.216240569692194	822.7824919815527	22.673954562903376	6.09273149807732	6	6	40	20	0	0	5	20	15	2	1	0	1	1	0	0	2	253.6049382716049	231.1111111111111	306.44444444444446	289.0	260.66666666666663	266.44444444444446	219.11111111111111	155.22222222222223	123.0	120.0	151.0	244.0	274.0	261.0	257.0	255.0	219.0	136.0
50423395	0	1	29.99689181864248	2.451041960305906	4.864623395053362	29.99689181864248	1.2993206416956524	4.047111926601679	4.093717084472604	0.18380090892098597	2.216240569692194	822.7824919815527	22.673954562903376	6.09273149807732	6	6	40	19	0	0	4	21	15	2	1	0	0	1	0	0	1	197.6049382716049	197.11111111111111	257.44444444444446	235.22222222222223	225.22222222222223	247.44444444444443	177.11111111111111	93.22222222222224	24.0	115.0	146.0	237.0	269.0	259.0	252.0	249.0	210.0	125.0
50423393	0	1	29.99689181864248	2.451041960305906	4.864623395053362	29.99689181864248	1.2993206416956524	4.047111926601679	4.093717084472604	0.18380090892098597	2.216240569692194	822.7824919815527	22.673954562903376	6.09273149807732	6	6	40	21	0	0	6	19	15	2	1	0	0	3	0	0	3	212.8148148148148	216.3333333333333	283.33333333333337	259.2716049382716	245.1604938271605	269.82716049382714	214.0	129.44444444444446	36.44444444444444	125.0	157.0	252.0	280.0	271.0	264.0	267.0	232.0	143.0
50423096	0	1	29.99689181864248	2.451041960305906	4.864623395053362	29.99689181864248	1.2993206416956524	4.047111926601679	4.093717084472604	0.18380090892098597	2.216240569692194	822.7824919815527	22.673954562903376	6.09273149807732	6	6	40	20	0	0	5	20	15	2	1	0	0	2	0	0	2	205.20987654320987	207.22222222222223	270.6666666666667	246.2716049382716	234.11111111111111	258.3333333333333	195.5555555555556	111.33333333333334	30.22222222222222	120.0	152.0	244.0	274.0	265.0	258.0	258.0	221.0	134.0
50423389	0	1	29.99689181864248	2.451041960305906	4.864623395053362	29.99689181864248	1.2993206416956524	4.047111926601679	4.093717084472604	0.18380090892098597	2.216240569692194	822.7824919815527	22.673954562903376	6.09273149807732	6	6	40	20	0	0	5	20	15	2	1	0	0	2	0	0	2	205.20987654320987	207.22222222222223	270.6666666666667	246.2716049382716	234.11111111111111	258.3333333333333	195.5555555555556	111.33333333333334	30.22222222222222	120.0	152.0	244.0	274.0	265.0	258.0	258.0	221.0	134.0
50520196	0	0	29.99689181864248	2.451041960305906	4.864623395053362	29.99689181864248	1.2993206416956524	4.047111926601679	4.093717084472604	0.18380090892098597	2.216240569692194	822.7824919815527	22.673954562903376	6.09273149807732	0	0	91	39	0	2	4	52	35	0	4	0	0	0	0	0	0	414.0	406.0	601.0	868.0	1026.0	870.0	829.0	688.0	417.0	254.0	319.0	595.0	743.0	896.0	974.0	992.0	988.0	926.0
50842087	0	1	29.99689181864248	2.451041960305906	4.864623395053362	29.99689181864248	1.2993206416956524	4.047111926601679	4.093717084472604	0.18380090892098597	2.216240569692194	822.7824919815527	22.673954562903376	6.09273149807732	6	6	42	18	0	0	2	24	16	1	0	0	0	1	0	0	1	133.60493827160494	146.11111111111111	182.66666666666663	179.66666666666669	161.11111111111111	148.33333333333331	101.88888888888889	47.0	12.666666666666668	112.0	144.0	242.0	287.0	289.0	277.0	257.0	210.0	124.0
50841979	0	1	29.99689181864248	2.451041960305906	4.864623395053362	29.99689181864248	1.2993206416956524	4.047111926601679	4.093717084472604	0.18380090892098597	2.216240569692194	822.7824919815527	22.673954562903376	6.09273149807732	6	6	46	19	0	0	2	27	17	1	1	0	0	0	0	0	0	170.0	173.0	219.0	225.0	203.0	186.0	154.0	81.0	24.0	119.0	152.0	259.0	308.0	318.0	315.0	292.0	253.0	166.0
50423406	0	1	29.99689181864248	2.451041960305906	4.864623395053362	29.99689181864248	1.2993206416956524	4.047111926601679	4.093717084472604	0.18380090892098597	2.216240569692194	822.7824919815527	22.673954562903376	6.09273149807732	6	6	43	21	0	0	5	22	16	2	1	0	0	2	0	0	2	209.20987654320987	208.22222222222223	266.1111111111111	259.44444444444446	249.93827160493828	259.0	210.22222222222223	140.44444444444446	58.8888888888889	126.0	158.0	259.0	286.0	279.0	273.0	272.0	253.0	196.0
50423399	0	1	29.99689181864248	2.451041960305906	4.864623395053362	29.99689181864248	1.2993206416956524	4.047111926601679	4.093717084472604	0.18380090892098597	2.216240569692194	822.7824919815527	22.673954562903376	6.09273149807732	6	6	43	21	0	0	5	22	16	2	1	0	0	2	0	0	2	209.20987654320987	209.22222222222223	267.6666666666667	260.2716049382716	253.11111111111111	263.33333333333337	216.77777777777777	141.33333333333334	49.55555555555556	126.0	159.0	259.0	286.0	283.0	274.0	274.0	258.0	189.0
50842255	0	1	29.99689181864248	2.451041960305906	4.864623395053362	29.99689181864248	1.2993206416956524	4.047111926601679	4.093717084472604	0.18380090892098597	2.216240569692194	822.7824919815527	22.673954562903376	6.09273149807732	6	6	45	19	0	0	2	26	17	1	0	0	0	1	0	0	1	137.60493827160494	150.11111111111111	185.66666666666663	179.66666666666669	162.11111111111111	164.33333333333331	129.88888888888889	72.22222222222223	25.444444444444443	118.0	152.0	254.0	302.0	303.0	291.0	287.0	244.0	175.0
51286842	0	1	29.99689181864248	2.451041960305906	4.864623395053362	29.99689181864248	1.2993206416956524	4.047111926601679	4.093717084472604	0.18380090892098597	2.216240569692194	822.7824919815527	22.673954562903376	6.09273149807732	15	16	100	46	0	4	9	54	37	4	5	0	0	0	0	0	0	546.0	551.0	753.0	771.0	811.0	766.0	809.0	873.0	831.0	298.0	385.0	653.0	753.0	827.0	860.0	932.0	1003.0	1054.0
51051313	0	1	29.99689181864248	2.451041960305906	4.864623395053362	29.99689181864248	1.2993206416956524	4.047111926601679	4.093717084472604	0.18380090892098597	2.216240569692194	822.7824919815527	22.673954562903376	6.09273149807732	12	12	75	36	0	0	8	39	28	3	1	0	4	0	0	0	4	528.0	451.0	722.0	650.0	654.0	730.0	630.0	590.0	557.0	225.0	278.0	465.0	540.0	598.0	576.0	592.0	569.0	515.0
50452959	0	2	29.99689181864248	2.451041960305906	4.864623395053362	29.99689181864248	1.2993206416956524	4.047111926601679	4.093717084472604	0.18380090892098597	2.216240569692194	822.7824919815527	22.673954562903376	6.09273149807732	10	11	47	21	0	0	2	26	19	2	0	0	0	0	0	0	0	192.0	211.0	279.0	262.0	213.0	203.0	180.0	150.0	113.0	134.0	172.0	290.0	323.0	323.0	306.0	302.0	278.0	222.0
50539435	0	1	29.99689181864248	2.451041960305906	4.864623395053362	29.99689181864248	1.2993206416956524	4.047111926601679	4.093717084472604	0.18380090892098597	2.216240569692194	822.7824919815527	22.673954562903376	6.09273149807732	10	11	46	22	0	0	3	24	19	2	1	0	0	0	0	0	0	240.0	253.0	355.0	356.0	327.0	305.0	222.0	168.0	113.0	138.0	177.0	292.0	331.0	323.0	303.0	292.0	275.0	221.0
50539434	0	1	29.99689181864248	2.451041960305906	4.864623395053362	29.99689181864248	1.2993206416956524	4.047111926601679	4.093717084472604	0.18380090892098597	2.216240569692194	822.7824919815527	22.673954562903376	6.09273149807732	10	11	46	22	0	0	3	24	19	2	1	0	0	0	0	0	0	240.0	253.0	355.0	356.0	327.0	305.0	222.0	168.0	113.0	138.0	177.0	292.0	331.0	323.0	303.0	292.0	275.0	221.0
50836736	0	1	29.99689181864248	2.451041960305906	4.864623395053362	29.99689181864248	1.2993206416956524	4.047111926601679	4.093717084472604	0.18380090892098597	2.216240569692194	822.7824919815527	22.673954562903376	6.09273149807732	6	6	44	19	0	0	2	25	17	1	1	0	0	0	0	0	0	186.0	187.0	246.0	257.0	240.0	204.0	123.0	71.0	31.0	119.0	150.0	255.0	285.0	284.0	274.0	249.0	229.0	166.0
50625765	0	1	29.99689181864248	2.451041960305906	4.864623395053362	29.99689181864248	1.2993206416956524	4.047111926601679	4.093717084472604	0.18380090892098597	2.216240569692194	822.7824919815527	22.673954562903376	6.09273149807732	6	6	45	20	0	0	3	25	17	1	0	0	0	2	0	0	2	145.20987654320987	166.22222222222223	219.8888888888889	228.71604938271605	199.5555555555556	167.55555555555554	109.44444444444444	48.888888888888886	13.444444444444445	127.0	164.0	280.0	343.0	357.0	340.0	306.0	216.0	122.0
50625767	0	1	29.99689181864248	2.451041960305906	4.864623395053362	29.99689181864248	1.2993206416956524	4.047111926601679	4.093717084472604	0.18380090892098597	2.216240569692194	822.7824919815527	22.673954562903376	6.09273149807732	6	6	48	21	0	0	3	27	18	1	0	0	0	2	0	0	2	153.20987654320987	173.22222222222223	228.8888888888889	245.71604938271605	222.5555555555556	188.5555555555556	123.22222222222224	54.44444444444444	14.222222222222223	133.0	172.0	296.0	367.0	393.0	395.0	358.0	274.0	143.0
51051301	0	1	29.99689181864248	2.451041960305906	4.864623395053362	29.99689181864248	1.2993206416956524	4.047111926601679	4.093717084472604	0.18380090892098597	2.216240569692194	822.7824919815527	22.673954562903376	6.09273149807732	12	12	61	31	0	0	7	30	24	2	1	0	4	0	0	0	4	488.0	407.0	655.0	570.0	554.0	564.0	525.0	432.0	413.0	192.0	238.0	390.0	448.0	475.0	437.0	425.0	389.0	368.0
50564875	0	1	29.99689181864248	2.451041960305906	4.864623395053362	29.99689181864248	1.2993206416956524	4.047111926601679	4.093717084472604	0.18380090892098597	2.216240569692194	822.7824919815527	22.673954562903376	6.09273149807732	17	17	78	36	0	0	5	42	31	4	1	0	0	0	0	0	0	382.0	414.0	557.0	538.0	494.0	427.0	404.0	335.0	274.0	228.0	288.0	484.0	560.0	586.0	582.0	542.0	493.0	416.0
50564848	0	1	29.99689181864248	2.451041960305906	4.864623395053362	29.99689181864248	1.2993206416956524	4.047111926601679	4.093717084472604	0.18380090892098597	2.216240569692194	822.7824919815527	22.673954562903376	6.09273149807732	17	17	72	35	0	0	6	37	29	4	1	0	0	1	0	0	1	373.60493827160496	401.1111111111111	535.6666666666667	517.4444444444445	481.22222222222223	417.1111111111111	396.1111111111111	329.8888888888889	269.55555555555554	217.0	275.0	452.0	519.0	532.0	524.0	498.0	444.0	385.0
50564902	0	1	29.99689181864248	2.451041960305906	4.864623395053362	29.99689181864248	1.2993206416956524	4.047111926601679	4.093717084472604	0.18380090892098597	2.216240569692194	822.7824919815527	22.673954562903376	6.09273149807732	17	17	72	36	0	0	7	36	29	4	1	0	0	2	0	0	2	381.2098765432099	412.22222222222223	553.6666666666666	533.6049382716049	490.6666666666667	425.2222222222222	402.0	333.44444444444446	273.1111111111111	222.0	282.0	460.0	527.0	541.0	531.0	500.0	448.0	389.0
264362	0	1	29.99689181864248	2.451041960305906	4.864623395053362	29.99689181864248	1.2993206416956524	4.047111926601679	4.093717084472604	0.18380090892098597	2.216240569692194	822.7824919815527	22.673954562903376	6.09273149807732	11	11	70	31	0	0	6	39	25	5	1	0	0	0	0	0	0	338.0	358.0	477.0	432.0	360.0	267.0	252.0	231.0	216.0	197.0	245.0	418.0	469.0	493.0	465.0	413.0	367.0	300.0
264363	0	1	29.99689181864248	2.451041960305906	4.864623395053362	29.99689181864248	1.2993206416956524	4.047111926601679	4.093717084472604	0.18380090892098597	2.216240569692194	822.7824919815527	22.673954562903376	6.09273149807732	11	11	67	31	0	0	7	36	24	5	1	0	0	1	0	0	1	337.60493827160496	357.1111111111111	475.44444444444446	430.22222222222223	358.22222222222223	266.1111111111111	251.11111111111111	229.88888888888889	215.5555555555556	194.0	242.0	406.0	454.0	472.0	438.0	398.0	343.0	279.0
50659744	0	1	29.99689181864248	2.451041960305906	4.864623395053362	29.99689181864248	1.2993206416956524	4.047111926601679	4.093717084472604	0.18380090892098597	2.216240569692194	822.7824919815527	22.673954562903376	6.09273149807732	11	11	71	32	0	0	7	39	25	5	2	0	0	0	0	0	0	368.0	377.0	506.0	485.0	414.0	351.0	336.0	311.0	277.0	203.0	252.0	430.0	482.0	514.0	485.0	435.0	390.0	325.0
50236521	0	2	29.99689181864248	2.451041960305906	4.864623395053362	29.99689181864248	1.2993206416956524	4.047111926601679	4.093717084472604	0.18380090892098597	2.216240569692194	822.7824919815527	22.673954562903376	6.09273149807732	6	6	40	19	0	0	5	21	14	2	0	0	0	3	0	0	3	153.65432098765433	162.22222222222223	181.8888888888889	162.71604938271605	146.0	134.44444444444446	110.77777777777776	79.77777777777777	51.0	111.0	138.0	217.0	232.0	231.0	231.0	213.0	190.0	115.0
50539439	0	1	29.99689181864248	2.451041960305906	4.864623395053362	29.99689181864248	1.2993206416956524	4.047111926601679	4.093717084472604	0.18380090892098597	2.216240569692194	822.7824919815527	22.673954562903376	6.09273149807732	6	6	40	20	0	0	5	20	15	2	1	0	0	2	0	0	2	209.20987654320987	219.22222222222223	299.6666666666667	300.2716049382716	268.33333333333337	217.66666666666669	127.22222222222224	81.33333333333334	33.333333333333336	122.0	154.0	252.0	284.0	279.0	259.0	250.0	201.0	141.0
50539385	0	1	29.99689181864248	2.451041960305906	4.864623395053362	29.99689181864248	1.2993206416956524	4.047111926601679	4.093717084472604	0.18380090892098597	2.216240569692194	822.7824919815527	22.673954562903376	6.09273149807732	10	11	43	21	0	0	3	22	18	2	1	0	0	0	0	0	0	236.0	252.0	353.0	353.0	311.0	272.0	198.0	153.0	96.0	132.0	170.0	279.0	319.0	305.0	280.0	260.0	226.0	173.0
50876086	0	1	29.99689181864248	2.451041960305906	4.864623395053362	29.99689181864248	1.2993206416956524	4.047111926601679	4.093717084472604	0.18380090892098597	2.216240569692194	822.7824919815527	22.673954562903376	6.09273149807732	15	16	49	25	0	0	5	24	20	3	1	0	1	0	0	0	1	332.0	336.0	505.0	558.0	565.0	531.0	436.0	294.0	117.0	154.0	198.0	329.0	384.0	411.0	410.0	391.0	333.0	250.0
50876078	0	1	29.99689181864248	2.451041960305906	4.864623395053362	29.99689181864248	1.2993206416956524	4.047111926601679	4.093717084472604	0.18380090892098597	2.216240569692194	822.7824919815527	22.673954562903376	6.09273149807732	15	16	49	25	0	0	5	24	20	3	1	0	1	0	0	0	1	332.0	336.0	505.0	558.0	565.0	531.0	436.0	294.0	117.0	154.0	198.0	329.0	384.0	411.0	410.0	391.0	333.0	250.0
50875673	0	1	29.99689181864248	2.451041960305906	4.864623395053362	29.99689181864248	1.2993206416956524	4.047111926601679	4.093717084472604	0.18380090892098597	2.216240569692194	822.7824919815527	22.673954562903376	6.09273149807732	15	16	68	35	0	0	7	33	28	3	2	0	2	0	0	0	2	486.0	472.0	666.0	705.0	617.0	590.0	557.0	491.0	503.0	223.0	290.0	471.0	539.0	551.0	547.0	549.0	542.0	536.0
50923119	0	1	29.99689181864248	2.451041960305906	4.864623395053362	29.99689181864248	1.2993206416956524	4.047111926601679	4.093717084472604	0.18380090892098597	2.216240569692194	822.7824919815527	22.673954562903376	6.09273149807732	6	6	49	22	0	2	3	27	19	1	2	0	0	0	0	0	0	242.0	247.0	337.0	332.0	361.0	336.0	239.0	142.0	49.0	145.0	188.0	333.0	396.0	392.0	358.0	317.0	282.0	226.0
879708	0	1	29.99689181864248	2.451041960305906	4.864623395053362	29.99689181864248	1.2993206416956524	4.047111926601679	4.093717084472604	0.18380090892098597	2.216240569692194	822.7824919815527	22.673954562903376	6.09273149807732	6	6	42	18	0	0	2	24	16	1	0	0	0	1	0	0	1	133.60493827160494	153.11111111111111	206.66666666666663	210.66666666666669	175.11111111111111	135.11111111111111	73.44444444444444	23.77777777777778	3.111111111111111	116.0	151.0	260.0	324.0	331.0	307.0	258.0	162.0	63.0
879813	0	1	29.99689181864248	2.451041960305906	4.864623395053362	29.99689181864248	1.2993206416956524	4.047111926601679	4.093717084472604	0.18380090892098597	2.216240569692194	822.7824919815527	22.673954562903376	6.09273149807732	6	6	45	19	0	0	2	26	17	1	0	0	0	1	0	0	1	141.60493827160494	160.11111111111111	216.66666666666669	227.66666666666669	195.11111111111111	153.11111111111111	85.44444444444444	28.55555555555556	3.888888888888889	122.0	159.0	277.0	346.0	373.0	349.0	319.0	199.0	84.0
50472080	0	0	29.99689181864248	2.451041960305906	4.864623395053362	29.99689181864248	1.2993206416956524	4.047111926601679	4.093717084472604	0.18380090892098597	2.216240569692194	822.7824919815527	22.673954562903376	6.09273149807732	10	11	53	23	0	0	1	30	22	0	1	0	0	0	0	0	0	206.0	234.0	316.0	315.0	269.0	252.0	220.0	165.0	102.0	156.0	200.0	355.0	436.0	457.0	448.0	400.0	334.0	241.0
51502242	0	1	29.99689181864248	2.451041960305906	4.864623395053362	29.99689181864248	1.2993206416956524	4.047111926601679	4.093717084472604	0.18380090892098597	2.216240569692194	822.7824919815527	22.673954562903376	6.09273149807732	26	27	80	43	0	0	7	37	36	4	1	1	0	1	0	0	1	480.0493827160494	525.4444444444445	699.6666666666667	662.3333333333333	578.7777777777778	521.0	497.1111111111112	448.0	431.6666666666667	267.0	341.0	547.0	618.0	608.0	590.0	563.0	561.0	543.0
51051302	0	1	29.99689181864248	2.451041960305906	4.864623395053362	29.99689181864248	1.2993206416956524	4.047111926601679	4.093717084472604	0.18380090892098597	2.216240569692194	822.7824919815527	22.673954562903376	6.09273149807732	12	12	58	30	0	0	7	28	23	2	1	0	4	0	0	0	4	484.0	405.0	655.0	562.0	539.0	566.0	482.0	380.0	413.0	186.0	231.0	375.0	438.0	451.0	426.0	393.0	367.0	321.0
264371	0	1	29.99689181864248	2.451041960305906	4.864623395053362	29.99689181864248	1.2993206416956524	4.047111926601679	4.093717084472604	0.18380090892098597	2.216240569692194	822.7824919815527	22.673954562903376	6.09273149807732	17	17	74	35	0	0	6	39	29	5	1	0	0	0	0	0	0	394.0	430.0	592.0	572.0	494.0	421.0	377.0	307.0	272.0	221.0	279.0	465.0	537.0	556.0	551.0	494.0	448.0	362.0
264377	0	1	29.99689181864248	2.451041960305906	4.864623395053362	29.99689181864248	1.2993206416956524	4.047111926601679	4.093717084472604	0.18380090892098597	2.216240569692194	822.7824919815527	22.673954562903376	6.09273149807732	17	17	71	34	0	0	6	37	28	5	1	0	0	0	0	0	0	390.0	426.0	588.0	574.0	494.0	439.0	388.0	320.0	287.0	215.0	271.0	452.0	521.0	540.0	535.0	479.0	434.0	352.0
264373	0	1	29.99689181864248	2.451041960305906	4.864623395053362	29.99689181864248	1.2993206416956524	4.047111926601679	4.093717084472604	0.18380090892098597	2.216240569692194	822.7824919815527	22.673954562903376	6.09273149807732	17	17	75	36	0	0	7	39	29	5	2	0	0	0	0	0	0	424.0	449.0	621.0	625.0	548.0	505.0	461.0	391.0	358.0	227.0	286.0	477.0	550.0	577.0	571.0	516.0	474.0	386.0
51502257	0	1	29.99689181864248	2.451041960305906	4.864623395053362	29.99689181864248	1.2993206416956524	4.047111926601679	4.093717084472604	0.18380090892098597	2.216240569692194	822.7824919815527	22.673954562903376	6.09273149807732	26	27	81	43	0	0	7	38	36	5	1	0	0	1	0	0	1	497.60493827160496	555.1111111111111	750.6666666666666	690.6666666666666	606.1111111111111	560.6666666666666	516.1111111111111	478.6666666666666	449.6666666666666	268.0	343.0	553.0	629.0	620.0	607.0	581.0	565.0	550.0
51051295	0	1	29.99689181864248	2.451041960305906	4.864623395053362	29.99689181864248	1.2993206416956524	4.047111926601679	4.093717084472604	0.18380090892098597	2.216240569692194	822.7824919815527	22.673954562903376	6.09273149807732	12	12	59	31	0	0	7	28	24	2	1	0	4	0	0	0	4	496.0	423.0	671.0	590.0	571.0	601.0	572.0	413.0	427.0	198.0	253.0	398.0	458.0	473.0	448.0	422.0	381.0	359.0
880293	0	1	29.99689181864248	2.451041960305906	4.864623395053362	29.99689181864248	1.2993206416956524	4.047111926601679	4.093717084472604	0.18380090892098597	2.216240569692194	822.7824919815527	22.673954562903376	6.09273149807732	6	6	47	23	0	0	6	24	17	1	2	0	3	0	0	0	3	372.0	306.0	541.0	358.0	364.0	344.0	282.0	234.0	222.0	146.0	176.0	299.0	345.0	378.0	344.0	294.0	248.0	174.0
879957	0	1	29.99689181864248	2.451041960305906	4.864623395053362	29.99689181864248	1.2993206416956524	4.047111926601679	4.093717084472604	0.18380090892098597	2.216240569692194	822.7824919815527	22.673954562903376	6.09273149807732	10	11	49	22	0	0	2	27	20	1	1	0	0	0	0	0	0	216.0	232.0	307.0	311.0	268.0	250.0	227.0	168.0	105.0	147.0	185.0	329.0	382.0	405.0	374.0	331.0	298.0	204.0
879897	0	1	29.99689181864248	2.451041960305906	4.864623395053362	29.99689181864248	1.2993206416956524	4.047111926601679	4.093717084472604	0.18380090892098597	2.216240569692194	822.7824919815527	22.673954562903376	6.09273149807732	6	6	37	18	0	0	4	19	14	1	1	0	0	2	0	0	2	163.20987654320987	173.22222222222223	220.8888888888889	207.71604938271605	168.55555555555557	152.77777777777777	120.11111111111111	66.55555555555556	31.77777777777778	115.0	145.0	245.0	289.0	275.0	243.0	181.0	107.0	56.0
[truncated: 2,042 more rows]
[truncated: 1,226 more columns]
