# Supplementary material for: Machine Learning Tool for New Selective Serotonin and Serotonin–Norepinephrine Reuptake Inhibitors
Source: Molecules. 2025 Jan 31;30(3):637. doi: 10.3390/molecules30030637 (PMC11819831; doi:10.3390/molecules30030637)
Supplement: Supplementary file 1 [file molecules-30-00637-s001.zip › NET_pIC50_mordred.csv]

id	nAcid	nBase	nAromAtom	nAromBond	nAtom	nHeavyAtom	nSpiro	nBridgehead	nHetero	nH	nC	nN	nO	nS	nP	nF	nCl	nBr	nI	nX	ATS0dv	ATS1dv	ATS2dv	ATS3dv	ATS4dv	ATS5dv	ATS6dv	ATS7dv	ATS8dv	ATS0d	ATS1d	ATS2d	ATS3d	ATS4d	ATS5d	ATS6d	ATS7d	ATS8d	ATS0Z	ATS1Z	ATS2Z	ATS3Z	ATS4Z	ATS5Z	ATS6Z	ATS7Z	ATS8Z	ATS0m	ATS1m
CHEMBL612	0	1	6	6	23	10	0	0	1	13	9	1	0	0	0	0	0	0	0	0	84.0	86.0	95.0	76.0	48.0	33.0	12.0	0.0	0.0	57.0	68.0	108.0	107.0	96.0	62.0	47.0	23.0	5.0	386.0	446.0	582.0	532.0	408.0	328.0	190.0	54.0	5.0	1507.781969999999	1628.0312460000005
CHEMBL30713	0	1	9	10	27	13	0	0	2	14	11	2	0	0	0	0	0	0	0	0	132.0	149.0	199.0	158.0	115.0	68.0	33.0	12.0	0.0	80.0	100.0	163.0	163.0	151.0	107.0	83.0	47.0	23.0	508.0	609.0	865.0	827.0	697.0	548.0	369.0	190.0	54.0	1993.522325	2267.1546979999985
CHEMBL1683905	0	1	5	5	30	13	0	0	2	17	11	1	0	1	0	0	0	0	0	0	92.44444444444444	96.66666666666666	127.66666666666666	110.0	85.66666666666666	55.33333333333333	12.0	0.0	0.0	83.0	110.0	184.0	213.0	191.0	151.0	88.0	30.0	4.0	718.0	734.0	1081.0	1146.0	1173.0	779.0	288.0	54.0	4.0	2828.218067999999	2735.133159999998
987509	0	1	6	6	22	13	0	0	4	9	9	1	1	0	0	0	2	0	0	2	145.20987654320987	149.22222222222223	171.88888888888889	147.71604938271605	95.11111111111111	71.0	49.44444444444444	22.22222222222222	3.111111111111111	75.0	94.0	130.0	122.0	92.0	81.0	74.0	42.0	11.0	1024.0	727.0	1052.0	1271.0	785.0	618.0	580.0	499.0	211.0	4273.090715000002	2837.472759999999
50874697	0	1	6	6	25	14	0	0	3	11	11	1	0	0	0	0	2	0	0	2	129.20987654320987	151.22222222222223	189.88888888888889	149.71604938271605	109.55555555555556	78.55555555555556	34.111111111111114	4.666666666666667	0.0	93.0	126.0	191.0	192.0	151.0	118.0	73.0	24.0	3.0	1034.0	787.0	1213.0	1455.0	939.0	842.0	780.0	378.0	51.0	4307.683084	3054.4154419999986
CHEMBL569699	0	1	6	6	34	15	0	0	2	19	13	1	1	0	0	0	0	0	0	0	158.0	155.0	189.0	187.0	151.0	111.0	57.0	30.0	9.0	91.0	105.0	179.0	181.0	192.0	143.0	143.0	90.0	74.0	600.0	679.0	985.0	1050.0	931.0	859.0	635.0	454.0	280.0	2346.9028390000003	2491.856235
50616048	0	1	6	6	32	15	0	2	2	17	13	1	1	0	0	0	0	0	0	0	156.0	166.0	215.0	180.0	132.0	101.0	96.0	66.0	24.0	97.0	129.0	214.0	237.0	187.0	137.0	130.0	113.0	72.0	598.0	751.0	1130.0	1062.0	762.0	615.0	616.0	495.0	254.0	2344.8707110000005	2804.070169
CHEMBL566832	0	1	6	6	37	16	0	0	2	21	14	1	1	0	0	0	0	0	0	0	166.0	165.0	202.0	201.0	167.0	125.0	66.0	37.0	12.0	99.0	113.0	198.0	199.0	218.0	165.0	166.0	105.0	107.0	638.0	727.0	1066.0	1156.0	1038.0	973.0	750.0	546.0	400.0	2493.199088	2660.3345319999994
CHEMBL576063	0	1	6	6	34	16	0	0	3	18	13	1	1	0	0	1	0	0	0	1	214.0	189.0	238.0	243.0	209.0	179.0	96.0	61.0	30.0	96.0	110.0	186.0	187.0	197.0	147.0	151.0	93.0	83.0	680.0	727.0	1081.0	1162.0	1035.0	979.0	747.0	534.0	424.0	2706.82609914977	2707.9389678351995
50615972	0	1	6	6	35	16	0	2	2	19	14	1	1	0	0	0	0	0	0	0	166.0	177.0	229.0	191.0	141.0	111.0	106.0	78.0	33.0	105.0	139.0	236.0	266.0	220.0	173.0	143.0	128.0	88.0	636.0	804.0	1214.0	1228.0	910.0	702.0	673.0	573.0	360.0	2491.16696	2994.510454
50615979	0	1	6	6	35	16	0	2	2	19	14	1	1	0	0	0	0	0	0	0	164.0	176.0	228.0	196.0	144.0	108.0	106.0	80.0	32.0	105.0	137.0	233.0	254.0	212.0	157.0	152.0	136.0	107.0	636.0	799.0	1211.0	1168.0	879.0	695.0	702.0	614.0	407.0	2491.16696	2972.548466
50615975	0	1	6	6	32	16	0	2	3	16	13	1	1	0	0	0	1	0	0	1	163.60493827160494	176.11111111111111	232.44444444444449	195.3333333333333	140.66666666666666	110.11111111111111	108.66666666666666	72.22222222222223	24.0	102.0	135.0	221.0	244.0	193.0	147.0	138.0	118.0	72.0	886.0	847.0	1322.0	1398.0	986.0	839.0	872.0	831.0	334.0	3600.557147	3217.753031
50615974	0	1	6	6	32	16	0	2	3	16	13	1	1	0	0	0	1	0	0	1	163.60493827160494	175.11111111111111	226.66666666666669	194.44444444444449	142.0	107.33333333333331	105.11111111111111	78.66666666666666	30.22222222222222	102.0	134.0	221.0	242.0	191.0	142.0	140.0	121.0	77.0	886.0	847.0	1322.0	1286.0	1002.0	727.0	824.0	751.0	590.0	3600.557147	3217.753031
50615978	0	1	6	6	32	16	0	2	3	16	13	1	1	0	0	1	0	0	0	1	212.0	200.0	264.0	238.0	198.0	126.0	130.0	116.0	80.0	102.0	134.0	221.0	242.0	191.0	142.0	140.0	121.0	77.0	678.0	799.0	1226.0	1174.0	882.0	671.0	720.0	623.0	422.0	2704.79397114977	3020.1529018351994
50615977	0	1	6	6	32	16	0	2	3	16	13	1	1	0	0	0	0	0	1	1	163.0241975308642	172.6222222222222	222.9333333333333	190.0888888888889	136.4	105.46666666666668	102.62222222222222	74.93333333333334	25.244444444444444	102.0	134.0	221.0	242.0	191.0	142.0	140.0	121.0	77.0	3406.0	1063.0	1754.0	1790.0	1542.0	979.0	1292.0	1327.0	1346.0	18448.5991529809	4316.21267017
50615976	0	1	6	6	32	16	0	2	3	16	13	1	1	0	0	0	0	1	0	1	163.06721536351165	173.03703703703704	223.5555555555556	190.8148148148148	137.33333333333334	105.77777777777776	103.03703703703704	75.55555555555556	26.07407407407408	102.0	134.0	221.0	242.0	191.0	142.0	140.0	121.0	77.0	1822.0	955.0	1538.0	1538.0	1272.0	853.0	1058.0	1039.0	968.0	8728.503863000002	3751.690025
50615973	0	1	6	6	32	16	0	2	3	16	13	1	1	0	0	0	1	0	0	1	163.60493827160494	175.11111111111111	225.66666666666663	188.66666666666663	141.11111111111111	108.66666666666669	102.33333333333331	75.11111111111111	36.66666666666667	102.0	134.0	220.0	242.0	189.0	140.0	135.0	123.0	80.0	886.0	847.0	1322.0	1286.0	890.0	743.0	712.0	703.0	510.0	3600.557147	3217.753031
50043585	0	0	15	16	27	16	0	0	3	11	13	3	0	0	0	0	0	0	0	0	204.0	231.0	305.0	259.0	198.0	163.0	143.0	104.0	48.0	95.0	120.0	182.0	185.0	159.0	132.0	113.0	88.0	52.0	626.0	758.0	1060.0	1009.0	815.0	672.0	608.0	470.0	250.0	2475.198424	2903.745821999998
CHEMBL1173600	0	1	6	6	34	16	0	0	4	18	12	2	2	0	0	0	0	0	0	0	202.0	205.0	312.0	309.0	200.0	134.0	61.0	24.0	6.0	104.0	128.0	218.0	236.0	235.0	174.0	142.0	87.0	48.0	676.0	783.0	1250.0	1462.0	1198.0	938.0	622.0	357.0	186.0	2653.786704	2916.044941
CHEMBL1698	0	1	6	6	36	17	0	0	4	19	13	1	1	0	0	0	2	0	0	2	166.04938271604937	164.11111111111111	200.66666666666669	199.44444444444449	165.44444444444446	123.0	64.88888888888889	36.11111111111112	11.333333333333334	97.0	110.0	186.0	187.0	197.0	147.0	151.0	93.0	83.0	1178.0	792.0	1177.0	1274.0	1139.0	1099.0	859.0	614.0	568.0	4860.307839000002	2941.272696999999
50277194	0	1	6	6	31	17	0	0	5	14	12	2	1	0	0	0	2	0	0	2	195.20987654320987	194.22222222222223	249.88888888888889	275.71604938271605	196.3333333333333	148.55555555555554	107.44444444444444	48.22222222222222	10.22222222222222	100.0	124.0	196.0	227.0	210.0	162.0	130.0	85.0	45.0	1186.0	912.0	1398.0	1889.0	1382.0	1106.0	1090.0	930.0	523.0	4907.159447000003	3521.048671999998
50277193	0	1	6	6	31	17	0	0	5	14	12	2	1	0	0	0	2	0	0	2	191.20987654320987	196.22222222222223	260.8888888888889	277.71604938271605	193.3333333333333	151.55555555555554	106.2222222222222	42.0	5.444444444444445	100.0	126.0	194.0	234.0	207.0	168.0	137.0	90.0	38.0	1186.0	907.0	1405.0	1925.0	1385.0	1137.0	1124.0	986.0	518.0	4907.159447000003	3499.0866839999985
CHEMBL1683886	0	1	6	6	39	17	0	0	2	22	15	1	0	0	0	0	1	0	0	1	135.60493827160494	145.11111111111111	184.66666666666669	190.44444444444449	161.44444444444446	127.66666666666666	66.0	15.11111111111111	0.0	108.0	137.0	240.0	280.0	295.0	259.0	216.0	141.0	52.0	900.0	864.0	1286.0	1462.0	1455.0	1492.0	1256.0	749.0	226.0	3639.213772	3216.5578109999983
50365688	0	1	6	6	32	17	0	0	5	15	12	1	2	0	0	0	2	0	0	2	189.20987654320987	181.22222222222223	243.88888888888889	291.71604938271605	204.5555555555556	179.88888888888889	92.7777777777778	35.66666666666667	4.666666666666667	101.0	130.0	202.0	249.0	229.0	192.0	143.0	78.0	24.0	1202.0	921.0	1427.0	1998.0	1472.0	1384.0	1251.0	885.0	378.0	4967.947463	3539.0915439999994
50365685	0	1	6	6	32	17	0	0	5	15	12	1	2	0	0	0	2	0	0	2	187.20987654320987	172.22222222222223	228.88888888888889	261.71604938271605	220.77777777777777	173.33333333333331	112.66666666666669	57.22222222222222	8.555555555555555	99.0	128.0	198.0	239.0	225.0	181.0	151.0	94.0	31.0	1202.0	921.0	1392.0	1918.0	1415.0	1277.0	1190.0	1031.0	555.0	4967.947463	3539.0915439999994
50365684	0	1	6	6	32	17	0	0	5	15	12	1	2	0	0	0	2	0	0	2	187.20987654320987	172.22222222222223	228.88888888888889	261.71604938271605	220.77777777777777	173.33333333333331	112.66666666666669	57.22222222222222	8.555555555555555	99.0	128.0	198.0	239.0	225.0	181.0	151.0	94.0	31.0	1202.0	921.0	1392.0	1918.0	1415.0	1277.0	1190.0	1031.0	555.0	4967.947463	3539.0915439999994
50365683	0	1	6	6	32	17	0	0	5	15	12	1	2	0	0	0	2	0	0	2	187.20987654320987	172.22222222222223	228.88888888888889	261.71604938271605	220.77777777777777	173.33333333333331	112.66666666666669	57.22222222222222	8.555555555555555	99.0	128.0	198.0	239.0	225.0	181.0	151.0	94.0	31.0	1202.0	921.0	1392.0	1918.0	1415.0	1277.0	1190.0	1031.0	555.0	4967.947463	3539.0915439999994
50365686	0	1	6	6	32	17	0	0	5	15	12	1	2	0	0	0	2	0	0	2	187.20987654320987	172.22222222222223	228.88888888888889	261.71604938271605	220.77777777777777	173.33333333333331	112.66666666666669	57.22222222222222	8.555555555555555	99.0	128.0	198.0	239.0	225.0	181.0	151.0	94.0	31.0	1202.0	921.0	1392.0	1918.0	1415.0	1277.0	1190.0	1031.0	555.0	4967.947463	3539.0915439999994
CHEMBL456221	0	1	6	6	35	17	0	0	4	18	13	1	2	0	0	1	0	0	0	1	240.0	209.0	273.0	252.0	214.0	232.0	186.0	102.0	61.0	102.0	129.0	207.0	224.0	204.0	185.0	167.0	123.0	87.0	744.0	830.0	1196.0	1214.0	1085.0	1024.0	932.0	708.0	467.0	2962.79410014977	3118.204825835199
CHEMBL592854	0	1	6	6	38	17	0	0	2	21	15	1	1	0	0	0	0	0	0	0	172.0	173.0	224.0	215.0	174.0	149.0	105.0	64.0	44.0	105.0	133.0	218.0	238.0	214.0	186.0	180.0	139.0	120.0	674.0	799.0	1152.0	1186.0	1039.0	1007.0	861.0	628.0	481.0	2637.463209	2948.862773999999
50365690	0	1	6	6	34	17	0	0	4	17	13	1	1	0	0	0	2	0	0	2	157.20987654320987	157.22222222222223	203.88888888888889	223.71604938271605	176.55555555555557	160.77777777777777	89.66666666666667	35.66666666666667	4.666666666666667	103.0	134.0	215.0	271.0	259.0	214.0	153.0	80.0	24.0	1176.0	909.0	1400.0	1972.0	1514.0	1372.0	1265.0	919.0	378.0	4858.275711000001	3467.505983999999
50968338	0	1	6	6	34	17	0	0	4	17	13	1	1	0	0	0	2	0	0	2	163.20987654320987	164.22222222222223	203.8888888888889	200.71604938271605	183.77777777777777	146.33333333333331	95.66666666666669	44.333333333333336	9.444444444444445	101.0	130.0	196.0	212.0	204.0	192.0	189.0	134.0	72.0	1176.0	919.0	1313.0	1676.0	1292.0	1281.0	1322.0	1076.0	622.0	4858.275711	3511.385947999999
50277199	0	1	6	6	30	17	0	0	6	13	11	2	1	0	0	0	3	0	0	3	185.6543209876544	185.22222222222223	239.8888888888889	256.71604938271605	179.33333333333334	138.55555555555554	94.44444444444444	36.44444444444445	4.666666666666667	93.0	116.0	175.0	207.0	178.0	134.0	108.0	68.0	23.0	1438.0	876.0	1314.0	1773.0	1219.0	997.0	1006.0	824.0	361.0	6018.5817620000025	3366.341986999998
51196831	0	1	6	6	35	17	0	0	4	18	13	1	0	0	0	0	3	0	0	3	127.65432098765432	139.22222222222223	168.8888888888889	144.71604938271605	103.77777777777776	93.44444444444446	74.22222222222223	50.22222222222222	22.222222222222225	98.0	125.0	200.0	233.0	208.0	184.0	148.0	97.0	45.0	1402.0	876.0	1313.0	1674.0	1182.0	1054.0	1007.0	825.0	550.0	5860.026274000001	3307.055690999999
CHEMBL578611	0	1	6	6	34	17	0	0	4	17	13	1	1	0	0	0	2	0	0	2	173.20987654320987	173.22222222222223	213.3333333333333	213.44444444444449	180.49382716049385	135.0	72.77777777777777	42.22222222222222	13.666666666666668	101.0	115.0	194.0	193.0	202.0	151.0	159.0	96.0	92.0	1176.0	871.0	1369.0	1498.0	1603.0	1339.0	1083.0	774.0	856.0	4858.275711000001	3319.2219589999995
CHEMBL578610	0	1	6	6	34	17	0	0	4	17	13	1	1	0	0	2	0	0	0	2	270.0	224.0	300.0	338.0	241.0	216.0	164.0	100.0	61.0	101.0	116.0	192.0	192.0	200.0	151.0	155.0	101.0	86.0	760.0	775.0	1177.0	1338.0	1099.0	1027.0	859.0	646.0	504.0	3066.7493592995406	2924.0217006704
CHEMBL3331484	0	2	6	6	33	17	0	0	4	16	13	2	0	0	0	0	2	0	0	2	155.20987654320987	171.22222222222223	192.8888888888889	175.71604938271605	154.0	147.44444444444443	112.55555555555554	70.88888888888889	25.333333333333336	108.0	143.0	210.0	221.0	218.0	216.0	179.0	134.0	67.0	1160.0	943.0	1309.0	1634.0	1257.0	1143.0	1050.0	1054.0	816.0	4797.487695000001	3619.665113
50615983	0	1	6	6	33	17	0	2	3	16	14	2	1	0	0	0	0	0	0	0	204.0	208.0	266.0	247.0	206.0	162.0	133.0	118.0	86.0	106.0	139.0	228.0	253.0	203.0	151.0	149.0	136.0	95.0	682.0	823.0	1232.0	1216.0	935.0	755.0	730.0	666.0	471.0	2684.314817	3104.465279
CHEMBL249951	0	1	10	11	36	17	0	0	1	19	16	1	0	0	0	0	0	0	0	0	164.0	183.0	225.0	217.0	158.0	126.0	100.0	76.0	50.0	111.0	143.0	227.0	238.0	234.0	193.0	162.0	121.0	105.0	644.0	816.0	1090.0	1146.0	991.0	806.0	680.0	585.0	442.0	2523.727201	3042.974838999999
CHEMBL399147	0	1	10	11	36	17	0	0	1	19	16	1	0	0	0	0	0	0	0	0	164.0	184.0	231.0	233.0	178.0	135.0	97.0	71.0	33.0	111.0	144.0	230.0	248.0	249.0	212.0	172.0	119.0	94.0	644.0	816.0	1090.0	1171.0	1091.0	922.0	701.0	576.0	444.0	2523.727201	3042.974838999999
50615982	0	1	6	6	36	17	0	2	3	19	14	1	2	0	0	0	0	0	0	0	200.0	202.0	262.0	237.0	196.0	132.0	129.0	114.0	78.0	109.0	142.0	237.0	262.0	215.0	172.0	164.0	148.0	110.0	700.0	859.0	1277.0	1250.0	987.0	796.0	794.0	706.0	536.0	2747.134961	3212.612322999999
50043532	0	0	15	16	30	17	0	0	3	13	14	3	0	0	0	0	0	0	0	0	214.0	245.0	327.0	288.0	225.0	177.0	146.0	104.0	48.0	103.0	130.0	203.0	217.0	196.0	178.0	144.0	100.0	55.0	664.0	811.0	1149.0	1168.0	1052.0	886.0	717.0	499.0	253.0	2621.4946729999992	3094.186106999998
50043509	0	0	15	16	30	17	0	0	3	13	14	3	0	0	0	0	0	0	0	0	212.0	243.0	325.0	281.0	220.0	181.0	154.0	109.0	48.0	103.0	129.0	203.0	208.0	196.0	164.0	147.0	112.0	64.0	664.0	806.0	1146.0	1148.0	970.0	859.0	766.0	563.0	277.0	2621.4946729999992	3072.2241189999986
CHEMBL273575	0	1	12	12	36	18	0	0	2	18	16	2	0	0	0	0	0	0	0	0	188.0	209.0	284.0	295.0	257.0	210.0	135.0	66.0	18.0	114.0	146.0	245.0	284.0	281.0	252.0	190.0	137.0	66.0	692.0	854.0	1237.0	1396.0	1338.0	1234.0	954.0	565.0	222.0	2718.9071859999995	3203.129763999999
50862111	0	1	6	6	38	18	0	0	3	20	15	2	1	0	0	0	0	0	0	0	196.0	206.0	283.0	297.0	266.0	224.0	125.0	57.0	12.0	118.0	161.0	252.0	287.0	269.0	252.0	218.0	165.0	99.0	722.0	878.0	1239.0	1373.0	1385.0	1355.0	1074.0	696.0	289.0	2832.643194	3275.243807999999
CHEMBL256447	0	1	6	6	38	18	0	0	3	20	15	2	1	0	0	0	0	0	0	0	196.0	206.0	283.0	297.0	266.0	224.0	125.0	57.0	12.0	118.0	161.0	252.0	287.0	269.0	252.0	218.0	165.0	99.0	722.0	878.0	1239.0	1373.0	1385.0	1355.0	1074.0	696.0	289.0	2832.643194	3275.243807999999
50615980	0	1	6	6	34	18	0	2	5	16	13	2	3	0	0	0	0	0	0	0	264.0	240.0	340.0	295.0	262.0	234.0	157.0	150.0	134.0	112.0	146.0	236.0	264.0	215.0	160.0	158.0	151.0	113.0	774.0	899.0	1362.0	1338.0	1076.0	897.0	806.0	799.0	636.0	3051.986698	3408.397143999999
CHEMBL469811	0	1	10	11	34	18	0	0	3	16	15	1	1	0	0	1	0	0	0	1	244.0	228.0	306.0	289.0	217.0	190.0	157.0	126.0	120.0	110.0	141.0	222.0	233.0	190.0	165.0	141.0	136.0	113.0	750.0	871.0	1268.0	1233.0	966.0	845.0	752.0	656.0	570.0	2993.3222131497705	3308.6811438351992
50043512	0	0	15	16	33	18	0	0	3	15	15	3	0	0	0	0	0	0	0	0	218.0	252.0	341.0	310.0	254.0	204.0	160.0	107.0	48.0	109.0	139.0	218.0	241.0	228.0	215.0	190.0	131.0	67.0	702.0	859.0	1215.0	1260.0	1211.0	1123.0	931.0	608.0	282.0	2767.790922	3262.664403999999
50277198	0	1	6	6	33	18	0	0	6	15	12	2	1	0	0	0	3	0	0	3	191.6543209876544	192.22222222222223	252.8888888888889	275.71604938271605	201.3333333333333	157.55555555555554	106.22222222222224	42.0	5.444444444444445	101.0	125.0	196.0	231.0	212.0	168.0	134.0	90.0	38.0	1476.0	924.0	1400.0	1902.0	1368.0	1164.0	1142.0	986.0	518.0	6164.878011	3534.820284
50277195	0	1	6	6	33	18	0	0	6	15	12	2	1	0	0	0	3	0	0	3	191.6543209876544	194.22222222222223	249.88888888888889	269.71604938271605	198.3333333333333	154.55555555555554	107.44444444444446	48.22222222222221	10.22222222222222	101.0	125.0	194.0	232.0	203.0	168.0	127.0	85.0	45.0	1476.0	924.0	1405.0	1890.0	1349.0	1118.0	1108.0	930.0	523.0	6164.878011	3534.8202839999994
50277196	0	1	6	6	33	18	0	0	6	15	12	2	1	0	0	0	3	0	0	3	191.6543209876544	195.22222222222223	256.8888888888889	284.71604938271605	204.3333333333333	150.33333333333331	100.0	37.22222222222222	4.666666666666667	101.0	126.0	197.0	236.0	218.0	172.0	139.0	83.0	26.0	1476.0	924.0	1405.0	1915.0	1454.0	1187.0	1177.0	981.0	412.0	6164.878011	3534.820283999999
51196848	0	1	6	6	39	18	0	0	4	21	14	1	1	0	0	0	2	0	0	2	160.04938271604937	150.11111111111111	182.66666666666663	187.66666666666669	172.11111111111111	164.33333333333331	125.88888888888889	55.777777777777786	19.88888888888889	103.0	132.0	216.0	254.0	247.0	231.0	194.0	146.0	79.0	1216.0	888.0	1240.0	1351.0	1251.0	1229.0	1139.0	899.0	539.0	5006.604088000003	3301.9149829999988
51196825	0	1	6	6	39	18	0	0	4	21	14	1	1	0	0	0	2	0	0	2	160.04938271604937	150.11111111111111	183.66666666666669	190.44444444444449	175.66666666666669	170.88888888888889	124.77777777777776	50.888888888888886	15.11111111111111	103.0	132.0	217.0	255.0	251.0	234.0	194.0	146.0	71.0	1216.0	888.0	1240.0	1351.0	1331.0	1357.0	1299.0	883.0	411.0	5006.604088000003	3301.9149829999983
51196824	0	1	6	6	36	18	0	0	5	18	13	1	1	0	0	0	3	0	0	3	155.65432098765433	152.22222222222223	190.8888888888889	189.71604938271605	164.77777777777777	157.2222222222222	118.88888888888889	54.11111111111112	22.222222222222225	102.0	132.0	209.0	247.0	230.0	204.0	165.0	108.0	47.0	1466.0	926.0	1375.0	1773.0	1370.0	1289.0	1282.0	986.0	568.0	6115.994275000001	3503.239583999999
CHEMBL2171415	0	1	6	6	36	18	0	0	5	18	13	1	1	0	0	0	3	0	0	3	163.65432098765433	164.22222222222223	203.88888888888889	200.71604938271605	183.77777777777777	146.33333333333331	95.66666666666669	44.333333333333336	9.444444444444445	102.0	130.0	196.0	212.0	204.0	192.0	189.0	134.0	72.0	1466.0	936.0	1313.0	1676.0	1292.0	1281.0	1322.0	1076.0	622.0	6115.994275000001	3547.1195479999988
CHEMBL1762478	0	1	6	6	36	18	0	0	5	18	13	2	1	0	0	0	2	0	0	2	192.04938271604937	184.11111111111111	226.66666666666663	242.44444444444449	211.77777777777777	142.44444444444446	105.0	77.33333333333334	46.11111111111112	94.0	113.0	172.0	191.0	176.0	170.0	159.0	130.0	82.0	1226.0	840.0	1138.0	1260.0	1215.0	1089.0	1146.0	884.0	566.0	5055.487824000002	3145.3035539999987
50365682	0	1	6	6	32	18	0	0	6	14	12	2	2	0	0	0	2	0	0	2	219.20987654320987	204.22222222222223	268.8888888888889	309.71604938271605	296.7777777777778	227.3333333333333	150.22222222222223	77.88888888888889	11.666666666666666	104.0	132.0	204.0	246.0	230.0	193.0	154.0	101.0	35.0	1250.0	957.0	1468.0	2003.0	1548.0	1426.0	1305.0	1169.0	664.0	5163.127448	3695.226565
50277192	0	1	6	6	34	18	0	0	5	16	13	2	1	0	0	0	2	0	0	2	195.20987654320987	201.22222222222223	271.8888888888889	298.71604938271605	214.3333333333333	165.55555555555554	119.22222222222224	53.77777777777778	11.0	106.0	135.0	209.0	256.0	234.0	197.0	171.0	119.0	60.0	1224.0	955.0	1466.0	2019.0	1537.0	1303.0	1264.0	1104.0	680.0	5053.455696000001	3667.564980999999
CHEMBL492841	0	1	12	12	37	18	0	0	2	19	16	1	0	1	0	0	0	0	0	0	162.44444444444446	172.33333333333331	214.0	201.0	165.66666666666666	159.33333333333331	129.66666666666669	88.66666666666666	46.33333333333333	105.0	129.0	203.0	223.0	214.0	202.0	174.0	145.0	107.0	900.0	931.0	1225.0	1284.0	1131.0	1038.0	940.0	799.0	687.0	3551.5708009999994	3502.6299289999984
50831967	0	1	6	6	39	18	0	0	3	21	15	1	2	0	0	0	0	0	0	0	204.0	193.0	258.0	274.0	292.0	248.0	146.0	44.0	11.0	107.0	139.0	223.0	267.0	256.0	237.0	211.0	172.0	118.0	738.0	859.0	1207.0	1309.0	1389.0	1404.0	1190.0	764.0	372.0	2893.43121	3188.926630999999
CHEMBL589250	0	1	6	6	39	18	0	0	3	21	15	1	2	0	0	0	0	0	0	0	208.0	199.0	258.0	256.0	216.0	201.0	139.0	84.0	67.0	109.0	138.0	222.0	246.0	218.0	200.0	192.0	153.0	123.0	738.0	859.0	1218.0	1268.0	1143.0	1118.0	973.0	735.0	579.0	2893.43121	3188.926630999999
CHEMBL407563	0	1	6	6	41	18	0	0	3	23	15	1	2	0	0	0	0	0	0	0	192.0	188.0	261.0	284.0	258.0	201.0	107.0	55.0	8.0	113.0	147.0	249.0	307.0	312.0	287.0	249.0	149.0	78.0	740.0	873.0	1264.0	1534.0	1604.0	1518.0	1145.0	635.0	236.0	2895.4633380000005	3217.160710999999
CHEMBL2113217	0	1	6	6	37	18	0	0	2	19	16	1	1	0	0	0	0	0	0	0	200.0	195.0	250.0	269.0	263.0	228.0	139.0	81.0	36.0	107.0	136.0	221.0	246.0	228.0	211.0	175.0	144.0	105.0	708.0	828.0	1171.0	1256.0	1240.0	1184.0	968.0	694.0	412.0	2779.6952019999994	3090.8747069999986
CHEMBL4229008	0	1	6	6	37	18	0	0	4	19	14	1	1	0	0	0	2	0	0	2	163.20987654320987	173.22222222222223	220.88888888888889	207.71604938271605	168.55555555555557	152.77777777777777	120.11111111111111	66.55555555555556	31.77777777777778	115.0	145.0	245.0	289.0	275.0	243.0	181.0	107.0	56.0	1214.0	952.0	1553.0	2060.0	1533.0	1384.0	1436.0	1021.0	604.0	5004.571960000002	3614.022292999999
50917426	2	1	11	11	31	18	0	0	7	13	11	5	0	0	0	0	2	0	0	2	219.20987654320987	233.22222222222223	290.8888888888889	226.71604938271605	247.77777777777777	256.77777777777777	194.7777777777778	81.66666666666666	14.111111111111112	101.0	125.0	188.0	199.0	198.0	190.0	163.0	105.0	58.0	1232.0	964.0	1402.0	1663.0	1371.0	1393.0	1435.0	1192.0	654.0	5094.499408000002	3739.1396329999984
50365681	0	1	6	6	35	19	0	0	6	16	13	2	2	0	0	0	2	0	0	2	227.20987654320987	212.22222222222223	281.8888888888889	323.71604938271605	315.77777777777777	251.3333333333333	167.22222222222223	89.66666666666666	17.22222222222222	110.0	140.0	217.0	264.0	252.0	220.0	195.0	133.0	69.0	1288.0	1010.0	1527.0	2094.0	1655.0	1585.0	1502.0	1334.0	838.0	5309.423697000001	3885.666849999999
50883132	0	1	12	12	39	19	0	0	3	20	16	2	1	0	0	0	0	0	0	0	204.0	208.0	274.0	302.0	272.0	261.0	207.0	120.0	45.0	112.0	142.0	224.0	265.0	270.0	266.0	241.0	180.0	103.0	758.0	880.0	1219.0	1404.0	1450.0	1502.0	1296.0	853.0	400.0	2976.9073149999995	3279.2637119999986
CHEMBL402365	0	1	6	6	43	19	0	0	3	24	16	2	1	0	0	0	0	0	0	0	198.0	204.0	270.0	302.0	261.0	231.0	136.0	54.0	11.0	120.0	158.0	248.0	291.0	297.0	293.0	259.0	199.0	142.0	762.0	907.0	1218.0	1472.0	1574.0	1540.0	1296.0	949.0	533.0	2980.971571	3345.6341479999987
CHEMBL571536	0	1	6	6	37	19	0	0	5	18	14	2	1	0	0	0	2	0	0	2	203.20987654320987	210.22222222222223	286.6666666666667	279.2716049382716	241.3333333333333	196.66666666666663	114.44444444444444	75.77777777777777	32.55555555555556	114.0	145.0	231.0	260.0	239.0	222.0	203.0	170.0	117.0	1262.0	1003.0	1543.0	2028.0	1744.0	1573.0	1338.0	1196.0	954.0	5199.751945000001	3836.043277999999
50277200	0	1	6	6	34	19	1	0	6	15	13	2	1	0	0	0	3	0	0	3	205.6543209876544	213.22222222222223	273.8888888888889	312.71604938271605	243.3333333333333	200.5555555555556	132.0	57.11111111111112	7.777777777777778	115.0	148.0	226.0	263.0	246.0	198.0	160.0	108.0	45.0	1512.0	996.0	1483.0	2005.0	1481.0	1293.0	1234.0	1120.0	627.0	6309.142132000001	3823.3485259999993
CHEMBL257083	0	1	6	6	44	19	0	0	3	25	16	1	2	0	0	0	0	0	0	0	204.0	198.0	271.0	297.0	272.0	219.0	125.0	68.0	15.0	119.0	154.0	262.0	323.0	331.0	316.0	280.0	186.0	112.0	778.0	931.0	1321.0	1612.0	1710.0	1625.0	1289.0	833.0	427.0	3041.759587	3429.518971999998
50855380	0	1	6	6	44	19	0	0	3	25	16	1	2	0	0	0	0	0	0	0	204.0	198.0	271.0	297.0	272.0	219.0	125.0	68.0	15.0	119.0	154.0	262.0	323.0	331.0	316.0	280.0	186.0	112.0	778.0	931.0	1321.0	1612.0	1710.0	1625.0	1289.0	833.0	427.0	3041.759587	3429.518971999998
CHEMBL464422	0	1	6	6	41	19	0	0	4	22	15	1	2	0	0	1	0	0	0	1	248.0	217.0	278.0	242.0	207.0	206.0	197.0	181.0	107.0	114.0	145.0	233.0	257.0	236.0	222.0	202.0	171.0	138.0	820.0	926.0	1318.0	1335.0	1228.0	1120.0	1014.0	945.0	741.0	3255.38659814977	3455.161419835199
51126744	0	1	6	6	44	19	0	0	4	25	15	1	2	0	0	0	0	0	0	0	186.19753086419752	151.33333333333334	215.44444444444449	222.8888888888889	218.5555555555556	189.77777777777777	117.66666666666669	110.44444444444444	50.0	121.0	152.0	265.0	299.0	305.0	301.0	256.0	213.0	127.0	938.0	1134.0	1588.0	1695.0	1694.0	1637.0	1346.0	898.0	573.0	3686.262691	4243.963364000003
50419334	0	1	6	6	43	19	0	0	3	24	16	1	1	0	0	0	1	0	0	1	169.60493827160494	171.11111111111111	219.66666666666663	240.66666666666669	236.11111111111111	196.3333333333333	126.66666666666669	50.88888888888889	12.666666666666668	120.0	152.0	262.0	308.0	318.0	305.0	263.0	221.0	123.0	1002.0	962.0	1454.0	1667.0	1586.0	1609.0	1493.0	1213.0	733.0	4041.478022	3581.2200009999983
50419330	0	1	6	6	43	19	0	0	3	24	16	1	1	0	0	0	1	0	0	1	169.60493827160494	171.11111111111111	220.66666666666669	243.44444444444449	240.66666666666669	206.66666666666663	124.88888888888889	40.66666666666667	7.555555555555555	120.0	152.0	263.0	309.0	323.0	308.0	264.0	222.0	113.0	1002.0	962.0	1454.0	1667.0	1666.0	1737.0	1749.0	1213.0	525.0	4041.478022	3581.2200009999983
50419332	0	1	6	6	43	19	0	0	3	24	16	1	1	0	0	0	1	0	0	1	169.60493827160494	172.11111111111111	223.44444444444449	248.0	251.0	204.88888888888889	114.66666666666669	35.55555555555556	6.0	120.0	153.0	264.0	314.0	326.0	309.0	265.0	212.0	111.0	1002.0	962.0	1454.0	1747.0	1794.0	1993.0	1749.0	1005.0	301.0	4041.478022	3581.2200009999983
50917429	2	1	11	11	34	19	0	0	7	15	12	5	0	0	0	0	2	0	0	2	227.20987654320987	247.22222222222223	310.8888888888889	239.71604938271605	256.77777777777777	270.7777777777778	213.77777777777777	98.44444444444444	20.666666666666664	109.0	133.0	205.0	214.0	219.0	207.0	192.0	136.0	95.0	1270.0	1012.0	1493.0	1775.0	1443.0	1476.0	1574.0	1367.0	878.0	5240.795657000001	3907.61793
50917423	2	1	11	11	34	19	0	0	7	15	12	5	0	0	0	0	2	0	0	2	229.20987654320987	241.22222222222223	295.8888888888889	231.71604938271605	259.7777777777778	281.7777777777778	225.77777777777777	101.44444444444446	19.666666666666668	109.0	132.0	207.0	213.0	226.0	213.0	195.0	135.0	92.0	1270.0	1017.0	1486.0	1754.0	1444.0	1487.0	1607.0	1405.0	860.0	5240.795657000001	3929.579918
50043580	0	0	15	16	35	19	0	0	4	16	15	4	0	0	0	0	0	0	0	0	238.0	272.0	369.0	332.0	284.0	239.0	196.0	135.0	72.0	114.0	144.0	224.0	242.0	231.0	221.0	206.0	173.0	110.0	752.0	914.0	1283.0	1298.0	1239.0	1190.0	1085.0	838.0	519.0	2965.003035	3470.967540999999
50043513	0	0	15	16	35	19	0	0	4	16	15	4	0	0	0	0	0	0	0	0	238.0	272.0	374.0	348.0	304.0	247.0	197.0	121.0	51.0	114.0	145.0	227.0	249.0	243.0	233.0	216.0	170.0	98.0	752.0	914.0	1283.0	1333.0	1313.0	1272.0	1156.0	810.0	391.0	2965.003035	3470.9675409999995
50043511	0	0	15	16	35	19	0	0	4	16	15	4	0	0	0	0	0	0	0	0	238.0	270.0	374.0	344.0	294.0	255.0	199.0	127.0	51.0	114.0	145.0	227.0	251.0	244.0	237.0	216.0	168.0	94.0	752.0	913.0	1285.0	1328.0	1304.0	1288.0	1158.0	813.0	384.0	2965.003035	3466.983524999999
CHEMBL401347	0	1	10	11	37	19	0	0	2	18	17	2	0	0	0	0	0	0	0	0	212.0	226.0	282.0	298.0	248.0	204.0	161.0	123.0	71.0	120.0	154.0	244.0	265.0	268.0	230.0	191.0	137.0	111.0	728.0	888.0	1192.0	1325.0	1254.0	1078.0	857.0	737.0	587.0	2863.171307	3343.3699489999985
CHEMBL249329	0	1	10	11	37	19	0	0	2	18	17	2	0	0	0	0	0	0	0	0	212.0	227.0	289.0	318.0	274.0	214.0	149.0	109.0	65.0	120.0	155.0	246.0	270.0	273.0	235.0	191.0	136.0	106.0	728.0	888.0	1192.0	1350.0	1324.0	1132.0	869.0	719.0	552.0	2863.171307	3343.3699489999985
50043577	0	0	15	16	37	19	0	0	2	18	17	2	0	0	0	0	0	0	0	0	206.0	234.0	318.0	290.0	254.0	227.0	187.0	121.0	51.0	116.0	150.0	240.0	272.0	269.0	260.0	231.0	178.0	98.0	728.0	894.0	1263.0	1320.0	1318.0	1300.0	1175.0	823.0	391.0	2863.171307	3367.343904999999
CHEMBL3331504	0	2	6	6	42	19	0	0	3	23	16	2	0	0	0	0	1	0	0	1	159.60493827160494	173.11111111111111	207.66666666666663	198.66666666666669	175.11111111111111	179.55555555555554	155.88888888888889	104.66666666666669	50.22222222222222	121.0	161.0	258.0	302.0	294.0	296.0	279.0	232.0	148.0	986.0	991.0	1408.0	1490.0	1349.0	1379.0	1368.0	1090.0	868.0	3980.690006	3711.4171419999984
CHEMBL465515	0	2	10	11	38	19	0	0	3	19	16	2	0	0	0	1	0	0	0	1	232.0	224.0	288.0	273.0	205.0	176.0	151.0	132.0	114.0	117.0	150.0	240.0	268.0	233.0	203.0	165.0	157.0	143.0	774.0	919.0	1318.0	1349.0	1088.0	925.0	811.0	756.0	674.0	3080.86257414977	3465.3886608351986
50277191	0	1	10	11	37	19	0	0	3	18	16	2	1	0	0	0	0	0	0	0	226.0	241.0	334.0	357.0	259.0	212.0	177.0	133.0	75.0	118.0	152.0	242.0	295.0	267.0	222.0	188.0	154.0	113.0	756.0	907.0	1333.0	1593.0	1363.0	1098.0	912.0	760.0	552.0	2974.875187	3417.2557409999986
CHEMBL469810	0	1	10	11	35	19	0	0	3	16	16	2	1	0	0	0	0	0	0	0	236.0	236.0	308.0	298.0	231.0	207.0	175.0	140.0	112.0	114.0	146.0	229.0	244.0	203.0	176.0	151.0	143.0	119.0	754.0	895.0	1274.0	1275.0	1025.0	897.0	819.0	694.0	582.0	2972.843059	3392.993520999999
50617894	0	1	12	12	34	19	0	0	3	15	16	1	0	0	0	0	2	0	0	2	179.20987654320987	205.22222222222223	271.8888888888889	269.71604938271605	231.77777777777777	212.0	156.44444444444446	81.33333333333333	22.88888888888889	117.0	151.0	243.0	282.0	266.0	237.0	188.0	127.0	58.0	1218.0	986.0	1540.0	1965.0	1501.0	1399.0	1350.0	1194.0	763.0	5033.067945000001	3802.2024109999993
50617892	0	1	12	12	34	19	0	0	3	15	16	1	0	0	0	0	2	0	0	2	179.20987654320987	205.22222222222223	271.8888888888889	269.71604938271605	231.77777777777777	212.0	156.44444444444446	81.33333333333333	22.88888888888889	117.0	151.0	243.0	282.0	266.0	237.0	188.0	127.0	58.0	1218.0	986.0	1540.0	1965.0	1501.0	1399.0	1350.0	1194.0	763.0	5033.067945000001	3802.2024109999993
50617891	0	1	12	12	34	19	0	0	3	15	16	1	0	0	0	0	2	0	0	2	179.20987654320987	205.22222222222223	271.8888888888889	269.71604938271605	231.77777777777777	212.0	156.44444444444446	81.33333333333333	22.88888888888889	117.0	151.0	243.0	282.0	266.0	237.0	188.0	127.0	58.0	1218.0	986.0	1540.0	1965.0	1501.0	1399.0	1350.0	1194.0	763.0	5033.067945000001	3802.2024109999993
50617893	0	1	12	12	34	19	0	0	3	15	16	1	0	0	0	0	2	0	0	2	179.20987654320987	205.22222222222223	271.8888888888889	269.71604938271605	231.77777777777777	212.0	156.44444444444446	81.33333333333333	22.88888888888889	117.0	151.0	243.0	282.0	266.0	237.0	188.0	127.0	58.0	1218.0	986.0	1540.0	1965.0	1501.0	1399.0	1350.0	1194.0	763.0	5033.067945000001	3802.2024109999993
50968337	0	1	10	11	40	19	0	0	2	21	17	1	1	0	0	0	0	0	0	0	198.0	209.0	277.0	280.0	245.0	203.0	165.0	116.0	61.0	119.0	156.0	244.0	273.0	264.0	247.0	243.0	200.0	150.0	746.0	919.0	1241.0	1344.0	1281.0	1213.0	1123.0	918.0	614.0	2925.9914510000003	3429.5550049999983
50615981	0	1	6	6	35	19	0	2	5	16	14	1	1	0	0	3	0	0	0	3	326.0	272.0	477.0	343.0	318.0	306.0	181.0	182.0	182.0	120.0	155.0	245.0	275.0	227.0	169.0	167.0	166.0	131.0	876.0	943.0	1595.0	1456.0	1215.0	1055.0	870.0	926.0	791.0	3570.9367404493105	3620.796664505599
50043520	0	0	15	16	36	19	0	0	3	17	16	3	0	0	0	0	0	0	0	0	222.0	256.0	348.0	324.0	276.0	233.0	187.0	121.0	51.0	115.0	147.0	232.0	259.0	252.0	247.0	227.0	177.0	98.0	740.0	907.0	1276.0	1329.0	1303.0	1282.0	1168.0	822.0	391.0	2914.087171	3431.142701
50043581	0	0	15	16	32	19	0	0	3	13	16	3	0	0	0	0	0	0	0	0	242.0	270.0	362.0	352.0	320.0	291.0	241.0	149.0	57.0	111.0	141.0	218.0	239.0	230.0	217.0	181.0	129.0	70.0	736.0	883.0	1236.0	1293.0	1259.0	1208.0	1054.0	710.0	329.0	2910.022915	3382.7143489999994
50043561	0	0	15	16	36	19	0	0	3	17	16	3	0	0	0	0	0	0	0	0	224.0	261.0	356.0	332.0	283.0	231.0	174.0	110.0	48.0	117.0	148.0	239.0	265.0	269.0	252.0	236.0	162.0	79.0	740.0	907.0	1306.0	1382.0	1379.0	1360.0	1145.0	717.0	311.0	2914.087171	3431.142701
CHEMBL1275709	0	1	9	10	38	19	0	0	3	19	16	3	0	0	0	0	0	0	0	0	214.0	230.0	306.0	279.0	246.0	215.0	182.0	112.0	74.0	121.0	156.0	265.0	292.0	274.0	251.0	197.0	145.0	110.0	742.0	907.0	1337.0	1405.0	1311.0	1108.0	943.0	778.0	546.0	2916.1192989999995	3405.436916999998
CHEMBL3331503	0	2	6	6	40	19	0	0	5	21	14	2	0	0	0	0	3	0	0	3	153.65432098765433	162.22222222222223	181.88888888888889	162.71604938271605	146.0	134.44444444444443	110.77777777777776	79.77777777777777	51.0	111.0	138.0	217.0	232.0	231.0	231.0	213.0	190.0	115.0	1490.0	984.0	1393.0	1728.0	1307.0	1266.0	1284.0	1193.0	985.0	6203.534636	3703.827064999999
CHEMBL1237129	0	1	6	6	42	19	0	0	4	23	15	2	1	0	0	0	1	0	0	1	190.44444444444449	198.0	265.0	293.0	247.0	206.0	109.0	39.0	6.0	115.0	151.0	234.0	275.0	274.0	264.0	225.0	165.0	105.0	1014.0	871.0	1159.0	1411.0	1485.0	1431.0	1119.0	738.0	335.0	4092.393886	3190.927462999998
50277197	0	1	6	6	30	19	0	0	8	11	11	2	1	0	0	2	3	0	0	5	295.6543209876543	249.2222222222222	362.8888888888889	402.7160493827161	343.3333333333333	320.55555555555554	202.0	104.88888888888889	15.555555555555555	105.0	128.0	193.0	225.0	192.0	148.0	118.0	70.0	23.0	1598.0	972.0	1586.0	2061.0	1523.0	1349.0	1230.0	1208.0	633.0	6738.428282299543	3798.507452670398
51196860	0	1	6	6	39	19	0	0	5	20	14	1	0	1	0	0	3	0	0	3	132.09876543209876	144.22222222222223	179.88888888888889	162.38271604938274	128.44444444444446	119.55555555555554	91.85185185185183	59.51851851851852	23.0	108.0	138.0	223.0	260.0	254.0	240.0	203.0	155.0	80.0	1696.0	1080.0	1520.0	1935.0	1659.0	1693.0	1787.0	1395.0	763.0	7034.166123000003	4101.415186999999
CHEMBL534479	0	1	6	6	41	19	0	0	4	22	15	1	2	0	0	0	1	0	0	1	204.44444444444449	193.0	258.0	274.0	292.0	248.0	146.0	44.0	11.0	108.0	139.0	223.0	267.0	256.0	237.0	211.0	172.0	118.0	1028.0	876.0	1207.0	1309.0	1389.0	1404.0	1190.0	764.0	372.0	4151.149774	3224.660230999998
51196849	0	1	6	6	39	19	0	0	5	20	14	1	1	0	0	0	3	0	0	3	167.65432098765433	160.22222222222223	195.8888888888889	199.71604938271605	181.77777777777777	178.22222222222223	138.66666666666666	63.66666666666667	23.0	108.0	138.0	223.0	260.0	254.0	240.0	203.0	155.0	80.0	1504.0	984.0	1432.0	1831.0	1459.0	1453.0	1507.0	1251.0	763.0	6262.290524000003	3715.5978449999984
51196858	0	1	6	6	39	19	0	0	5	20	14	1	1	0	0	1	2	0	0	3	216.04938271604937	185.11111111111111	239.44444444444449	241.88888888888889	206.66666666666669	196.88888888888889	169.77777777777777	125.88888888888889	54.11111111111112	108.0	138.0	223.0	260.0	254.0	240.0	203.0	155.0	80.0	1296.0	936.0	1336.0	1591.0	1395.0	1405.0	1403.0	1067.0	587.0	5366.527348149773	3517.9977158351985
51196866	0	1	6	6	37	19	0	0	5	18	14	1	1	0	0	0	3	0	0	3	179.65432098765433	176.22222222222223	216.8888888888889	223.71604938271605	206.7777777777778	196.77777777777777	138.0	55.66666666666667	22.222222222222225	108.0	137.0	221.0	256.0	250.0	218.0	186.0	128.0	51.0	1502.0	960.0	1445.0	1859.0	1496.0	1459.0	1482.0	1128.0	604.0	6260.258396000002	3643.483800999999
51196861	0	1	6	6	42	20	0	0	5	22	15	1	0	1	0	0	3	0	0	3	136.09876543209876	146.8888888888889	182.5555555555556	167.38271604938274	138.44444444444446	136.55555555555554	112.85185185185183	79.2962962962963	32.55555555555556	114.0	146.0	234.0	277.0	267.0	264.0	239.0	193.0	127.0	1734.0	1128.0	1631.0	2019.0	1717.0	1782.0	1951.0	1620.0	1028.0	7180.462372	4269.893484000002
51196834	0	1	6	6	38	20	0	0	6	18	14	1	2	0	0	0	3	0	0	3	215.6543209876544	202.22222222222223	265.8888888888889	267.71604938271605	263.77777777777777	261.77777777777777	192.8888888888889	68.33333333333333	23.0	112.0	142.0	225.0	264.0	257.0	236.0	194.0	153.0	80.0	1566.0	1020.0	1515.0	1945.0	1627.0	1633.0	1717.0	1359.0	763.0	6516.226397000002	3883.547657999999
CHEMBL1702	0	1	12	12	42	20	0	0	3	22	17	1	1	0	0	0	1	0	0	1	200.44444444444449	207.0	265.0	256.0	228.0	217.0	196.0	140.0	61.0	112.0	138.0	215.0	243.0	236.0	235.0	235.0	208.0	164.0	1036.0	900.0	1191.0	1280.0	1194.0	1207.0	1232.0	1088.0	713.0	4183.710015000001	3321.024483999998
51196846	0	1	6	6	40	20	0	0	5	20	15	1	1	0	0	0	3	0	0	3	183.6543209876544	182.22222222222223	229.88888888888889	239.71604938271605	223.77777777777777	217.77777777777777	157.77777777777777	65.22222222222223	23.0	114.0	146.0	234.0	278.0	271.0	254.0	224.0	175.0	84.0	1540.0	1008.0	1506.0	1953.0	1603.0	1623.0	1707.0	1393.0	799.0	6406.554644999999	3811.962097999999
51196830	0	1	6	6	42	20	0	0	5	22	15	1	1	0	0	0	3	0	0	3	171.65432098765433	168.22222222222223	203.8888888888889	204.71604938271605	191.77777777777777	195.22222222222223	159.66666666666666	83.44444444444444	32.55555555555556	114.0	146.0	234.0	277.0	267.0	264.0	239.0	193.0	127.0	1542.0	1032.0	1503.0	1891.0	1517.0	1542.0	1671.0	1476.0	1028.0	6408.586773000001	3884.076141999999
50043576	0	0	15	16	35	20	0	0	5	15	15	4	0	0	0	0	1	0	0	1	245.6049382716049	281.1111111111111	387.22222222222223	359.44444444444446	308.77777777777777	269.44444444444446	217.0	141.55555555555554	58.66666666666666	119.0	150.0	233.0	257.0	249.0	246.0	227.0	177.0	98.0	1040.0	1009.0	1493.0	1536.0	1544.0	1496.0	1478.0	1245.0	656.0	4220.689471000001	3880.666386999999
50535531	0	1	15	16	40	20	0	0	2	20	18	2	0	0	0	0	0	0	0	0	206.0	232.0	314.0	293.0	278.0	261.0	230.0	142.0	57.0	122.0	158.0	253.0	288.0	288.0	280.0	263.0	210.0	146.0	766.0	943.0	1320.0	1387.0	1390.0	1396.0	1340.0	1042.0	597.0	3009.467556	3537.8341699999983
CHEMBL3331506	0	1	12	12	36	20	0	0	4	16	16	2	0	0	0	1	1	0	0	2	247.6049382716049	245.11111111111111	314.66666666666663	327.6666666666667	280.1111111111111	292.55555555555554	275.8888888888889	181.44444444444449	94.55555555555556	120.0	154.0	232.0	258.0	250.0	255.0	234.0	188.0	114.0	1060.0	1003.0	1420.0	1536.0	1398.0	1451.0	1437.0	1105.0	846.0	4334.516882149772	3854.857346835199
CHEMBL3331498	0	2	6	6	42	20	0	0	4	22	16	2	0	0	0	0	2	0	0	2	167.20987654320987	180.22222222222223	214.8888888888889	190.71604938271605	176.0	182.44444444444449	172.77777777777777	133.33333333333331	71.66666666666666	126.0	166.0	264.0	290.0	278.0	285.0	297.0	264.0	181.0	1274.0	1087.0	1595.0	1880.0	1462.0	1474.0	1598.0	1543.0	1335.0	5236.376442000001	4125.100004
CHEMBL3331486	0	1	12	12	39	20	0	0	3	19	17	2	0	0	0	0	1	0	0	1	195.6049382716049	211.11111111111111	251.66666666666669	234.66666666666669	214.11111111111111	229.5555555555556	226.88888888888889	178.66666666666666	101.0	121.0	155.0	236.0	259.0	253.0	256.0	261.0	231.0	167.0	1018.0	1003.0	1380.0	1422.0	1260.0	1314.0	1407.0	1264.0	961.0	4120.889871000002	3807.252910999999
CHEMBL443090	0	2	10	11	41	20	0	0	3	21	17	2	0	0	0	1	0	0	0	1	240.0	236.0	308.0	296.0	225.0	196.0	166.0	140.0	118.0	125.0	160.0	261.0	298.0	271.0	244.0	206.0	178.0	168.0	812.0	967.0	1399.0	1505.0	1300.0	1099.0	970.0	899.0	777.0	3227.1588231497703	3633.8669578351983
50277190	0	1	10	11	40	20	0	0	3	20	17	2	1	0	0	0	0	0	0	0	230.0	246.0	345.0	378.0	280.0	226.0	190.0	147.0	88.0	124.0	161.0	257.0	317.0	294.0	251.0	222.0	184.0	139.0	794.0	955.0	1394.0	1687.0	1515.0	1264.0	1052.0	878.0	659.0	3121.1714360000005	3585.7340379999987
CHEMBL1683903	0	1	12	12	43	20	0	0	1	23	19	1	0	0	0	0	0	0	0	0	178.0	204.0	274.0	272.0	218.0	178.0	130.0	108.0	98.0	127.0	167.0	273.0	332.0	308.0	271.0	221.0	163.0	135.0	756.0	938.0	1359.0	1556.0	1468.0	1226.0	846.0	656.0	696.0	2960.58382	3480.271577999998
50617896	0	1	12	12	37	20	0	0	3	17	17	1	0	0	0	0	2	0	0	2	187.20987654320987	212.22222222222223	278.8888888888889	280.71604938271605	249.7777777777778	235.0	178.44444444444446	96.11111111111111	28.444444444444446	123.0	159.0	257.0	304.0	290.0	276.0	226.0	160.0	92.0	1256.0	1039.0	1599.0	2051.0	1620.0	1542.0	1532.0	1379.0	954.0	5179.364194000002	3992.642695999999
50617895	0	1	12	12	37	20	0	0	3	17	17	1	0	0	0	0	2	0	0	2	187.20987654320987	212.22222222222223	278.8888888888889	280.71604938271605	249.7777777777778	235.0	178.44444444444446	96.11111111111111	28.444444444444446	123.0	159.0	257.0	304.0	290.0	276.0	226.0	160.0	92.0	1256.0	1039.0	1599.0	2051.0	1620.0	1542.0	1532.0	1379.0	954.0	5179.364194000002	3992.642695999999
50617897	0	1	12	12	37	20	0	0	3	17	17	1	0	0	0	0	2	0	0	2	187.20987654320987	212.22222222222223	278.8888888888889	280.71604938271605	249.7777777777778	235.0	178.44444444444446	96.11111111111111	28.444444444444446	123.0	159.0	257.0	304.0	290.0	276.0	226.0	160.0	92.0	1256.0	1039.0	1599.0	2051.0	1620.0	1542.0	1532.0	1379.0	954.0	5179.364194000002	3992.642695999999
50617916	0	1	12	12	37	20	0	0	3	17	17	1	0	0	0	0	2	0	0	2	187.20987654320987	213.22222222222223	285.8888888888889	295.71604938271605	261.77777777777777	238.77777777777777	166.55555555555554	77.11111111111111	21.33333333333333	123.0	160.0	259.0	309.0	300.0	284.0	232.0	160.0	77.0	1256.0	1039.0	1599.0	2081.0	1697.0	1618.0	1627.0	1413.0	833.0	5179.3641940000025	3992.642695999999
50617915	0	1	12	12	37	20	0	0	3	17	17	1	0	0	0	0	2	0	0	2	187.20987654320987	213.22222222222223	285.8888888888889	295.71604938271605	261.77777777777777	238.77777777777777	166.55555555555554	77.11111111111111	21.33333333333333	123.0	160.0	259.0	309.0	300.0	284.0	232.0	160.0	77.0	1256.0	1039.0	1599.0	2081.0	1697.0	1618.0	1627.0	1413.0	833.0	5179.3641940000025	3992.642695999999
50617914	0	1	12	12	37	20	0	0	3	17	17	1	0	0	0	0	2	0	0	2	187.20987654320987	213.22222222222223	285.8888888888889	295.71604938271605	261.77777777777777	238.77777777777777	166.55555555555554	77.11111111111111	21.33333333333333	123.0	160.0	259.0	309.0	300.0	284.0	232.0	160.0	77.0	1256.0	1039.0	1599.0	2081.0	1697.0	1618.0	1627.0	1413.0	833.0	5179.3641940000025	3992.642695999999
50617904	0	1	12	12	37	20	0	0	3	17	17	1	0	0	0	0	2	0	0	2	183.20987654320987	208.22222222222223	276.8888888888889	274.71604938271605	241.77777777777777	233.0	182.44444444444449	106.55555555555554	36.44444444444444	123.0	160.0	258.0	307.0	295.0	275.0	226.0	162.0	87.0	1256.0	1034.0	1596.0	2056.0	1620.0	1539.0	1541.0	1373.0	965.0	5179.364194000002	3970.680708
50617906	0	1	12	12	37	20	0	0	3	17	17	1	0	0	0	0	2	0	0	2	183.20987654320987	208.22222222222223	276.8888888888889	274.71604938271605	241.77777777777777	233.0	182.44444444444449	106.55555555555554	36.44444444444444	123.0	160.0	258.0	307.0	295.0	275.0	226.0	162.0	87.0	1256.0	1034.0	1596.0	2056.0	1620.0	1539.0	1541.0	1373.0	965.0	5179.364194000002	3970.680708
50617905	0	1	12	12	37	20	0	0	3	17	17	1	0	0	0	0	2	0	0	2	183.20987654320987	208.22222222222223	276.8888888888889	274.71604938271605	241.77777777777777	233.0	182.44444444444449	106.55555555555554	36.44444444444444	123.0	160.0	258.0	307.0	295.0	275.0	226.0	162.0	87.0	1256.0	1034.0	1596.0	2056.0	1620.0	1539.0	1541.0	1373.0	965.0	5179.364194000002	3970.680708
50617903	0	1	12	12	37	20	0	0	3	17	17	1	0	0	0	0	2	0	0	2	183.20987654320987	208.22222222222223	276.8888888888889	274.71604938271605	241.77777777777777	233.0	182.44444444444449	106.55555555555554	36.44444444444444	123.0	160.0	258.0	307.0	295.0	275.0	226.0	162.0	87.0	1256.0	1034.0	1596.0	2056.0	1620.0	1539.0	1541.0	1373.0	965.0	5179.364194000002	3970.680708
CHEMBL2096861	0	1	6	6	43	20	0	2	3	23	17	1	2	0	0	0	0	0	0	0	232.0	229.0	316.0	306.0	331.0	298.0	189.0	106.0	29.0	131.0	172.0	303.0	364.0	351.0	310.0	247.0	186.0	132.0	812.0	984.0	1497.0	1725.0	1694.0	1611.0	1304.0	859.0	515.0	3183.9915800000003	3667.895157999998
CHEMBL2096858	0	1	6	6	40	20	0	2	4	20	16	1	2	0	0	0	1	0	0	1	231.6049382716049	228.1111111111111	314.66666666666663	304.6666666666667	330.1111111111111	297.33333333333337	187.8888888888889	103.7777777777778	24.33333333333333	128.0	169.0	291.0	352.0	333.0	295.0	238.0	168.0	96.0	1062.0	1032.0	1608.0	1843.0	1740.0	1653.0	1429.0	1051.0	859.0	4293.381767000001	3913.0997229999984
CHEMBL610897	0	1	6	6	40	20	0	2	4	20	16	1	2	0	0	0	1	0	0	1	231.6049382716049	228.1111111111111	314.66666666666663	304.6666666666667	330.1111111111111	297.33333333333337	187.8888888888889	103.7777777777778	24.33333333333333	128.0	169.0	291.0	352.0	333.0	295.0	238.0	168.0	96.0	1062.0	1032.0	1608.0	1843.0	1740.0	1653.0	1429.0	1051.0	859.0	4293.381767000001	3913.0997229999984
CHEMBL2096857	0	1	6	6	40	20	0	2	4	20	16	1	2	0	0	1	0	0	0	1	280.0	253.0	352.0	342.0	355.0	316.0	219.0	166.0	155.0	128.0	169.0	291.0	352.0	333.0	295.0	238.0	168.0	96.0	854.0	984.0	1512.0	1731.0	1676.0	1605.0	1325.0	883.0	563.0	3397.6185911497705	3715.499593835199
CHEMBL2096860	0	1	6	6	40	20	0	2	4	20	16	1	2	0	0	0	0	0	1	1	231.0241975308642	225.6222222222222	310.93333333333334	300.93333333333334	327.6222222222222	295.4666666666667	184.77777777777777	97.55555555555556	11.266666666666666	128.0	169.0	291.0	352.0	333.0	295.0	238.0	168.0	96.0	3582.0	1248.0	2040.0	2347.0	2028.0	1869.0	1897.0	1807.0	2191.0	19141.423772980903	5011.559362170003
CHEMBL2096859	0	1	6	6	40	20	0	2	4	20	16	1	2	0	0	0	0	1	0	1	231.06721536351165	226.03703703703707	311.55555555555554	301.55555555555554	328.03703703703707	295.77777777777777	185.2962962962963	98.59259259259258	13.444444444444445	128.0	169.0	291.0	352.0	333.0	295.0	238.0	168.0	96.0	1998.0	1140.0	1824.0	2095.0	1884.0	1761.0	1663.0	1429.0	1525.0	9421.328483	4447.036717000002
50968334	0	1	12	12	35	20	0	0	4	15	16	1	1	0	0	1	1	0	0	2	263.60493827160496	255.1111111111111	335.44444444444446	335.1111111111111	302.1111111111111	308.33333333333337	270.0	212.22222222222223	106.7777777777778	119.0	153.0	226.0	247.0	233.0	233.0	232.0	190.0	112.0	1074.0	1003.0	1430.0	1640.0	1344.0	1371.0	1491.0	1280.0	870.0	4393.272770149771	3866.628126835199
51199547	0	0	12	12	33	20	0	0	4	13	16	1	1	0	0	0	2	0	0	2	227.20987654320987	237.22222222222223	318.33333333333337	314.1111111111111	297.77777777777777	301.22222222222223	234.77777777777777	123.77777777777776	55.333333333333336	119.0	153.0	241.0	269.0	244.0	236.0	186.0	121.0	72.0	1280.0	1027.0	1595.0	1715.0	1564.0	1532.0	1490.0	1318.0	724.0	5287.003818	3992.114212
51199579	0	0	12	12	33	20	0	0	4	13	16	1	1	0	0	0	2	0	0	2	227.20987654320987	238.22222222222223	319.8888888888889	314.71604938271605	297.77777777777777	299.2222222222222	229.22222222222223	126.66666666666666	59.0	119.0	154.0	241.0	269.0	244.0	235.0	188.0	120.0	71.0	1280.0	1027.0	1595.0	1971.0	1564.0	1532.0	1490.0	1222.0	820.0	5287.003818	3992.114211999999
51199560	0	0	12	12	33	20	0	0	4	13	16	1	1	0	0	0	2	0	0	2	227.20987654320987	237.22222222222223	318.33333333333337	314.1111111111111	299.77777777777777	304.77777777777777	226.3333333333333	122.0	60.0	119.0	153.0	241.0	269.0	245.0	233.0	189.0	120.0	72.0	1280.0	1027.0	1595.0	1715.0	1564.0	1532.0	1586.0	1126.0	820.0	5287.003818	3992.114211999999
51199546	0	0	12	12	33	20	0	0	4	13	16	1	1	0	0	0	2	0	0	2	227.20987654320987	237.22222222222223	317.3333333333333	311.33333333333337	294.22222222222223	292.66666666666663	229.3333333333333	129.7777777777778	62.00000000000001	119.0	153.0	240.0	268.0	240.0	231.0	191.0	121.0	73.0	1280.0	1027.0	1595.0	1715.0	1484.0	1404.0	1346.0	1334.0	836.0	5287.003818	3992.114211999999
51199583	0	0	12	12	33	20	0	0	4	13	16	1	1	0	0	0	2	0	0	2	227.20987654320987	238.22222222222223	321.1111111111111	319.6666666666667	311.8888888888889	301.77777777777777	218.5555555555556	120.0	55.22222222222223	119.0	154.0	242.0	274.0	247.0	231.0	188.0	119.0	68.0	1280.0	1027.0	1595.0	1795.0	1692.0	1772.0	1378.0	1110.0	724.0	5287.003818	3992.114211999999
50917435	2	1	15	16	37	20	0	0	5	17	15	5	0	0	0	0	0	0	0	0	254.0	278.0	364.0	306.0	309.0	309.0	267.0	192.0	115.0	119.0	151.0	236.0	260.0	258.0	245.0	218.0	173.0	131.0	802.0	964.0	1330.0	1331.0	1360.0	1336.0	1207.0	981.0	668.0	3162.215148	3657.30869
50043517	0	0	15	16	39	20	0	0	3	19	17	3	0	0	0	0	0	0	0	0	230.0	267.0	367.0	347.0	296.0	250.0	202.0	133.0	56.0	123.0	156.0	253.0	282.0	288.0	280.0	263.0	211.0	125.0	778.0	955.0	1357.0	1465.0	1463.0	1442.0	1333.0	995.0	517.0	3060.383419999999	3599.620997999999
50043579	0	0	15	16	39	20	0	0	3	19	17	3	0	0	0	0	0	0	0	0	226.0	260.0	352.0	331.0	290.0	255.0	216.0	148.0	65.0	121.0	155.0	245.0	276.0	270.0	271.0	259.0	214.0	144.0	778.0	955.0	1337.0	1393.0	1372.0	1374.0	1327.0	1059.0	605.0	3060.383419999999	3599.6209979999985
50043586	0	0	15	16	39	20	0	0	3	19	17	3	0	0	0	0	0	0	0	0	230.0	268.0	369.0	349.0	302.0	254.0	199.0	126.0	51.0	123.0	156.0	254.0	283.0	296.0	285.0	276.0	210.0	119.0	778.0	955.0	1362.0	1468.0	1483.0	1524.0	1390.0	954.0	427.0	3060.383419999999	3599.6209979999985
CHEMBL2380980	0	1	9	10	41	20	0	0	3	21	17	3	0	0	0	0	0	0	0	0	218.0	232.0	313.0	300.0	277.0	208.0	180.0	145.0	101.0	127.0	164.0	281.0	305.0	304.0	266.0	253.0	198.0	137.0	780.0	955.0	1393.0	1471.0	1424.0	1274.0	1130.0	956.0	676.0	3062.415548	3573.9152139999987
50043564	0	0	15	16	36	20	0	0	4	16	16	3	0	0	0	0	1	0	0	1	229.6049382716049	265.1111111111111	359.6666666666667	336.44444444444446	289.44444444444446	244.22222222222223	196.88888888888889	133.66666666666666	64.22222222222223	120.0	152.0	239.0	265.0	258.0	251.0	232.0	185.0	107.0	1028.0	1003.0	1468.0	1553.0	1511.0	1506.0	1296.0	1014.0	711.0	4169.773607000001	3844.825563
50043569	0	0	15	16	36	20	0	0	4	16	16	3	0	0	0	0	0	1	0	1	229.06721536351165	263.03703703703707	356.55555555555554	332.81481481481484	285.81481481481484	240.07407407407408	194.2962962962963	130.55555555555554	60.07407407407408	120.0	152.0	239.0	265.0	258.0	251.0	232.0	185.0	107.0	1964.0	1111.0	1684.0	1805.0	1745.0	1758.0	1440.0	1230.0	1071.0	9297.720322999998	4378.762557000001
CHEMBL2386162	0	1	6	6	46	20	0	0	4	26	16	2	2	0	0	0	0	0	0	0	226.0	224.0	298.0	278.0	232.0	205.0	175.0	133.0	79.0	124.0	154.0	259.0	286.0	287.0	289.0	282.0	268.0	184.0	828.0	985.0	1404.0	1471.0	1436.0	1424.0	1443.0	1232.0	762.0	3238.9717	3633.838092999998
50365680	0	1	6	6	38	20	0	0	6	18	14	2	2	0	0	0	2	0	0	2	237.20987654320987	222.22222222222223	295.8888888888889	337.71604938271605	334.77777777777777	275.3333333333333	184.22222222222223	101.44444444444444	22.77777777777778	118.0	148.0	236.0	282.0	283.0	247.0	236.0	165.0	103.0	1326.0	1063.0	1611.0	2215.0	1771.0	1744.0	1699.0	1499.0	1012.0	5455.719946000003	4076.1071349999984
50365679	0	1	6	6	38	20	0	0	6	18	14	2	2	0	0	0	2	0	0	2	231.20987654320987	214.22222222222223	267.8888888888889	282.71604938271605	247.77777777777777	254.3333333333333	243.66666666666669	150.44444444444446	75.8888888888889	116.0	146.0	229.0	275.0	272.0	247.0	227.0	180.0	96.0	1326.0	1058.0	1593.0	2096.0	1602.0	1602.0	1697.0	1537.0	1009.0	5455.719946000003	4054.145146999999
50365672	0	1	6	6	38	20	0	0	6	18	14	2	2	0	0	1	1	0	0	2	279.60493827160496	239.1111111111111	311.44444444444446	324.8888888888889	272.66666666666663	273.0	299.6666666666667	187.77777777777777	138.11111111111111	116.0	146.0	229.0	275.0	272.0	247.0	227.0	180.0	96.0	1118.0	1010.0	1497.0	1856.0	1538.0	1554.0	1577.0	1385.0	801.0	4559.956770149773	3856.545017835199
50365671	0	1	6	6	41	20	0	0	5	21	15	2	2	0	0	0	1	0	0	1	231.6049382716049	215.1111111111111	269.44444444444446	284.44444444444446	249.11111111111111	256.3333333333333	245.0	152.66666666666666	76.77777777777779	119.0	149.0	241.0	290.0	293.0	265.0	248.0	201.0	132.0	1076.0	1010.0	1482.0	1802.0	1549.0	1465.0	1536.0	1308.0	977.0	4346.329759000001	3808.9405819999984
50365670	0	1	6	6	41	20	0	0	5	21	15	2	2	0	0	0	1	0	0	1	231.6049382716049	215.1111111111111	269.44444444444446	284.22222222222223	248.66666666666663	255.0	245.66666666666663	151.77777777777777	78.11111111111111	119.0	149.0	241.0	290.0	290.0	262.0	236.0	198.0	117.0	1076.0	1010.0	1482.0	1802.0	1604.0	1560.0	1550.0	1373.0	780.0	4346.329759	3808.9405819999984
50883135	0	1	12	12	42	20	0	0	3	22	17	2	1	0	0	0	0	0	0	0	212.0	214.0	279.0	313.0	289.0	281.0	230.0	141.0	57.0	118.0	149.0	238.0	279.0	293.0	289.0	278.0	214.0	147.0	796.0	933.0	1278.0	1465.0	1549.0	1622.0	1461.0	1070.0	597.0	3123.203564	3469.7039969999983
50883116	0	1	12	12	42	20	0	0	3	22	17	2	1	0	0	0	0	0	0	0	212.0	214.0	279.0	313.0	289.0	281.0	230.0	141.0	57.0	118.0	149.0	238.0	279.0	293.0	289.0	278.0	214.0	147.0	796.0	933.0	1278.0	1465.0	1549.0	1622.0	1461.0	1070.0	597.0	3123.203564	3469.7039969999983
50862112	0	1	6	6	46	20	0	0	3	26	17	2	1	0	0	0	0	0	0	0	202.0	216.0	290.0	329.0	288.0	240.0	143.0	63.0	12.0	130.0	169.0	275.0	321.0	350.0	330.0	318.0	231.0	161.0	800.0	950.0	1341.0	1645.0	1820.0	1803.0	1464.0	1094.0	573.0	3127.26782	3492.150456999997
CHEMBL256397	0	1	6	6	46	20	0	0	3	26	17	2	1	0	0	0	0	0	0	0	202.0	216.0	290.0	329.0	288.0	240.0	143.0	63.0	12.0	130.0	169.0	275.0	321.0	350.0	330.0	318.0	231.0	161.0	800.0	950.0	1341.0	1645.0	1820.0	1803.0	1464.0	1094.0	573.0	3127.26782	3492.1504569999984
CHEMBL272530	0	1	6	6	46	20	0	0	3	26	17	2	1	0	0	0	0	0	0	0	204.0	218.0	290.0	327.0	287.0	240.0	143.0	63.0	12.0	132.0	169.0	280.0	321.0	353.0	330.0	309.0	231.0	161.0	800.0	950.0	1366.0	1675.0	1804.0	1773.0	1455.0	1094.0	573.0	3127.26782	3492.150456999997
CHEMBL2391541	0	1	9	10	42	20	0	0	3	22	17	2	1	0	0	0	0	0	0	0	220.0	225.0	291.0	263.0	228.0	209.0	168.0	169.0	127.0	118.0	147.0	236.0	255.0	258.0	240.0	217.0	193.0	160.0	796.0	943.0	1276.0	1349.0	1294.0	1185.0	1079.0	976.0	829.0	3123.2035640000004	3513.5839609999985
50883133	0	1	12	12	39	20	0	0	4	19	16	2	1	0	0	1	0	0	0	1	260.0	242.0	323.0	357.0	322.0	329.0	300.0	189.0	90.0	117.0	147.0	231.0	271.0	278.0	274.0	252.0	188.0	107.0	838.0	928.0	1315.0	1516.0	1554.0	1622.0	1512.0	1053.0	528.0	3336.8305751497696	3495.3464448351983
50277215	0	1	10	11	39	20	0	0	4	19	16	2	1	0	0	0	1	0	0	1	226.44444444444449	241.0	334.0	357.0	259.0	212.0	177.0	133.0	75.0	119.0	152.0	242.0	295.0	267.0	222.0	188.0	154.0	113.0	1046.0	924.0	1333.0	1593.0	1363.0	1098.0	912.0	760.0	552.0	4232.593751000003	3452.9893409999986
50277214	0	1	10	11	39	20	0	0	4	19	16	2	1	0	0	0	1	0	0	1	226.44444444444449	241.0	334.0	357.0	259.0	212.0	177.0	133.0	75.0	119.0	152.0	242.0	295.0	267.0	222.0	188.0	154.0	113.0	1046.0	924.0	1333.0	1593.0	1363.0	1098.0	912.0	760.0	552.0	4232.593751000003	3452.9893409999986
CHEMBL218193	0	1	6	6	51	20	0	0	1	31	19	1	0	0	0	0	0	0	0	0	144.0	161.0	205.0	205.0	182.0	163.0	119.0	77.0	44.0	129.0	165.0	286.0	341.0	350.0	334.0	308.0	266.0	210.0	764.0	955.0	1370.0	1529.0	1502.0	1504.0	1349.0	1045.0	774.0	2968.712332	3454.8261489999986
50419335	0	1	6	6	47	20	0	0	3	27	17	1	2	0	0	0	0	0	0	0	206.0	198.0	256.0	286.0	279.0	244.0	204.0	86.0	24.0	127.0	160.0	279.0	329.0	348.0	343.0	300.0	267.0	166.0	816.0	974.0	1409.0	1631.0	1669.0	1731.0	1611.0	1168.0	642.0	3188.0558359999995	3576.079292999997
CHEMBL473966	0	1	6	6	44	20	0	0	4	24	16	1	2	0	0	1	0	0	0	1	256.0	223.0	282.0	247.0	218.0	219.0	204.0	185.0	113.0	120.0	152.0	246.0	271.0	253.0	244.0	222.0	196.0	158.0	858.0	979.0	1377.0	1396.0	1292.0	1219.0	1129.0	1032.0	808.0	3401.68284714977	3645.601704835198
CHEMBL1790051	0	1	6	6	42	20	0	2	4	22	16	1	2	0	0	0	1	0	0	1	224.44444444444449	219.0	304.0	296.0	324.0	290.0	174.0	75.0	6.0	124.0	164.0	285.0	347.0	330.0	289.0	226.0	156.0	90.0	1064.0	953.0	1416.0	1619.0	1612.0	1557.0	1221.0	715.0	267.0	4295.4138950000015	3535.150460999998
CHEMBL455221	0	1	6	6	44	20	0	0	4	24	16	1	2	0	0	1	0	0	0	1	252.0	221.0	283.0	247.0	179.0	156.0	128.0	147.0	186.0	120.0	153.0	245.0	270.0	244.0	225.0	204.0	179.0	161.0	858.0	974.0	1379.0	1406.0	1249.0	1101.0	944.0	855.0	851.0	3401.68284714977	3623.6397168351978
CHEMBL453493	0	1	12	12	35	20	0	0	4	15	16	1	1	0	0	0	2	0	0	2	227.20987654320987	230.22222222222223	304.8888888888889	325.71604938271605	298.55555555555554	262.8888888888889	171.22222222222223	111.66666666666666	58.44444444444444	115.0	139.0	216.0	228.0	228.0	196.0	187.0	165.0	103.0	1282.0	1008.0	1497.0	1923.0	1518.0	1475.0	1397.0	1198.0	991.0	5289.035946000001	3894.0262549999993
CHEMBL451120	0	1	12	12	38	20	0	0	4	18	16	1	1	1	0	0	0	1	0	1	211.5116598079561	219.3703703703704	281.55555555555554	275.8148148148148	241.22222222222223	193.85185185185185	154.22222222222223	108.22222222222224	61.888888888888886	116.0	137.0	217.0	225.0	226.0	203.0	200.0	170.0	126.0	2188.0	1200.0	1740.0	1869.0	1650.0	1755.0	1655.0	1506.0	1266.0	10191.171953999998	4712.275630000002
CHEMBL2171416	0	1	10	11	42	20	0	0	3	22	17	1	1	0	0	0	1	0	0	1	198.44444444444449	209.0	277.0	280.0	245.0	203.0	165.0	116.0	61.0	120.0	156.0	244.0	273.0	264.0	247.0	243.0	200.0	150.0	1036.0	936.0	1241.0	1344.0	1281.0	1213.0	1123.0	918.0	614.0	4183.710015000001	3465.288604999998
50043530	0	0	19	21	33	20	0	0	3	13	17	3	0	0	0	0	0	0	0	0	254.0	298.0	422.0	411.0	349.0	292.0	247.0	178.0	96.0	123.0	159.0	250.0	272.0	258.0	225.0	205.0	159.0	99.0	772.0	950.0	1377.0	1448.0	1315.0	1189.0	1079.0	829.0	485.0	3054.287036	3649.2806029999992
50615969	0	1	12	12	41	21	0	2	3	20	18	2	1	0	0	0	0	0	0	0	240.0	264.0	362.0	331.0	281.0	249.0	227.0	167.0	125.0	134.0	176.0	285.0	321.0	269.0	221.0	214.0	203.0	179.0	830.0	1033.0	1552.0	1532.0	1257.0	1126.0	1097.0	946.0	799.0	3265.435557	3898.188191999998
CHEMBL2096874	0	1	12	12	44	21	0	2	1	23	20	1	0	0	0	0	0	0	0	0	196.0	225.0	306.0	299.0	285.0	301.0	237.0	123.0	39.0	139.0	188.0	324.0	399.0	392.0	375.0	327.0	246.0	137.0	792.0	1020.0	1541.0	1721.0	1648.0	1710.0	1561.0	1040.0	461.0	3104.8479409999995	3812.7237959999984
CHEMBL197913	0	1	12	12	42	21	0	2	1	21	20	1	0	0	0	0	0	0	0	0	210.0	244.0	331.0	303.0	241.0	237.0	204.0	157.0	112.0	137.0	180.0	299.0	344.0	302.0	271.0	238.0	207.0	176.0	790.0	1008.0	1505.0	1590.0	1304.0	1195.0	1101.0	944.0	772.0	3102.815813	3788.509619999998
CHEMBL381046	0	1	12	12	42	21	0	2	1	21	20	1	0	0	0	0	0	0	0	0	210.0	245.0	338.0	322.0	270.0	271.0	229.0	151.0	81.0	137.0	181.0	302.0	352.0	321.0	299.0	271.0	236.0	175.0	790.0	1008.0	1505.0	1615.0	1399.0	1364.0	1305.0	1064.0	720.0	3102.815813	3788.509619999998
CHEMBL1696	0	1	12	12	44	21	0	0	3	23	18	2	0	0	0	0	1	0	0	1	198.44444444444449	224.0	302.0	334.0	269.0	238.0	171.0	117.0	40.0	125.0	161.0	262.0	332.0	326.0	314.0	266.0	199.0	133.0	1058.0	972.0	1341.0	1601.0	1557.0	1475.0	1200.0	923.0	577.0	4269.218248000001	3597.781945999998
50883134	0	1	12	12	43	21	0	0	4	22	17	2	2	0	0	0	0	0	0	0	248.0	244.0	320.0	348.0	305.0	291.0	270.0	209.0	117.0	124.0	155.0	246.0	289.0	296.0	299.0	274.0	215.0	151.0	860.0	988.0	1366.0	1592.0	1626.0	1634.0	1454.0	1144.0	779.0	3379.171565	3687.805865999999
50365678	0	1	6	6	41	21	0	0	6	20	15	2	2	0	0	0	2	0	0	2	235.20987654320987	218.22222222222223	269.8888888888889	280.71604938271605	224.77777777777777	240.3333333333333	222.66666666666663	208.88888888888889	123.33333333333334	122.0	154.0	242.0	291.0	290.0	266.0	256.0	206.0	139.0	1364.0	1106.0	1654.0	2155.0	1660.0	1646.0	1728.0	1677.0	1261.0	5602.016195	4222.623444000003
50883118	0	1	12	12	45	21	0	0	3	24	18	2	1	0	0	0	0	0	0	0	220.0	224.0	292.0	328.0	301.0	292.0	250.0	164.0	71.0	126.0	157.0	257.0	297.0	319.0	317.0	301.0	255.0	177.0	834.0	981.0	1359.0	1571.0	1661.0	1729.0	1580.0	1253.0	798.0	3269.499813	3638.182293999998
50883119	0	1	12	12	45	21	0	0	3	24	18	2	1	0	0	0	0	0	0	0	220.0	224.0	291.0	323.0	298.0	290.0	241.0	161.0	80.0	126.0	157.0	256.0	296.0	314.0	308.0	297.0	234.0	188.0	834.0	981.0	1359.0	1571.0	1631.0	1681.0	1542.0	1186.0	780.0	3269.499813	3638.182293999998
CHEMBL260335	0	1	6	6	47	21	0	0	3	26	18	2	1	0	0	0	0	0	0	0	216.0	230.0	314.0	375.0	341.0	280.0	161.0	77.0	30.0	136.0	180.0	288.0	351.0	374.0	365.0	323.0	257.0	156.0	836.0	986.0	1396.0	1759.0	2034.0	2039.0	1655.0	1118.0	555.0	3271.531941	3636.414577999998
50883129	0	1	12	12	42	21	0	0	4	21	17	2	1	0	0	0	1	0	0	1	219.6049382716049	223.1111111111111	290.6666666666667	324.44444444444446	301.6666666666667	299.22222222222223	249.3333333333333	155.77777777777777	65.44444444444444	123.0	154.0	245.0	285.0	301.0	297.0	290.0	222.0	154.0	1084.0	1029.0	1470.0	1689.0	1757.0	1862.0	1893.0	1470.0	933.0	4378.89	3883.3868589999984
50883130	0	1	12	12	42	21	0	0	4	21	17	2	1	0	0	0	1	0	0	1	219.6049382716049	223.11111111111111	289.6666666666667	321.6666666666667	295.1111111111111	291.33333333333337	248.22222222222223	160.33333333333331	71.77777777777779	123.0	154.0	244.0	284.0	296.0	296.0	286.0	226.0	155.0	1084.0	1029.0	1470.0	1689.0	1677.0	1718.0	1685.0	1502.0	997.0	4378.89	3883.3868589999984
50883121	0	1	12	12	42	21	0	0	4	21	17	2	1	0	0	0	1	0	0	1	219.6049382716049	224.11111111111111	295.44444444444446	328.55555555555554	301.44444444444446	299.44444444444446	250.11111111111111	152.77777777777777	60.11111111111112	123.0	155.0	246.0	287.0	304.0	297.0	289.0	220.0	151.0	1084.0	1029.0	1470.0	1785.0	1869.0	1894.0	1893.0	1454.0	837.0	4378.890000000001	3883.3868589999984
50630120	0	1	12	12	38	21	0	0	4	17	17	2	1	0	0	0	1	0	0	1	247.6049382716049	248.1111111111111	317.66666666666663	342.44444444444446	320.77777777777777	281.44444444444446	266.55555555555554	226.22222222222223	134.77777777777777	117.0	145.0	218.0	246.0	234.0	235.0	237.0	212.0	156.0	1080.0	1003.0	1404.0	1552.0	1518.0	1455.0	1608.0	1488.0	1173.0	4374.825744000002	3830.890558999999
50883122	0	1	12	12	42	21	0	0	4	21	17	2	1	0	0	0	1	0	0	1	219.6049382716049	223.11111111111111	290.6666666666667	326.44444444444446	299.22222222222223	291.1111111111111	248.44444444444449	161.11111111111111	68.77777777777777	123.0	154.0	245.0	285.0	298.0	299.0	286.0	225.0	153.0	1084.0	1029.0	1470.0	1689.0	1773.0	1830.0	1717.0	1502.0	981.0	4378.890000000001	3883.3868589999984
50883123	0	1	12	12	42	21	0	0	4	21	17	2	1	0	0	0	1	0	0	1	219.6049382716049	223.11111111111111	289.66666666666663	321.66666666666663	297.1111111111111	288.8888888888889	240.11111111111111	159.44444444444446	77.11111111111111	123.0	154.0	244.0	284.0	296.0	293.0	288.0	222.0	158.0	1084.0	1029.0	1470.0	1689.0	1677.0	1734.0	1653.0	1326.0	1029.0	4378.890000000001	3883.3868589999984
50883120	0	1	12	12	42	21	0	0	4	21	17	2	1	0	0	1	0	0	0	1	268.0	248.0	327.0	359.0	322.0	320.0	265.0	203.0	158.0	123.0	154.0	244.0	284.0	296.0	293.0	288.0	222.0	158.0	876.0	981.0	1374.0	1577.0	1613.0	1678.0	1557.0	1198.0	813.0	3483.12682414977	3685.7867298352
CHEMBL493027	0	1	12	12	37	21	0	0	5	16	16	1	0	1	0	3	0	0	0	3	330.44444444444446	266.3333333333333	450.6666666666667	333.33333333333337	298.0	253.0	168.0	204.0	223.0	122.0	145.0	218.0	230.0	229.0	194.0	185.0	174.0	136.0	1140.0	1080.0	1722.0	1751.0	1586.0	1375.0	1391.0	876.0	834.0	4631.340581449312	4172.840115505601
CHEMBL1201156	0	1	12	12	43	21	0	0	2	22	19	1	0	0	0	0	1	0	0	1	194.44444444444449	220.0	296.0	334.0	276.0	243.0	171.0	117.0	40.0	124.0	159.0	256.0	322.0	312.0	298.0	251.0	197.0	133.0	1044.0	948.0	1296.0	1535.0	1495.0	1421.0	1174.0	921.0	577.0	4216.270256000001	3513.752989999998
CHEMBL270786	0	1	6	6	50	21	0	0	3	29	18	1	2	0	0	0	0	0	0	0	210.0	208.0	285.0	316.0	312.0	271.0	173.0	104.0	26.0	133.0	170.0	295.0	359.0	392.0	386.0	383.0	295.0	202.0	854.0	1022.0	1480.0	1759.0	1870.0	2024.0	1852.0	1322.0	739.0	3334.3520850000004	3744.557589999999
CHEMBL460204	0	1	6	6	47	21	0	0	4	26	17	1	2	0	0	1	0	0	0	1	256.0	225.0	286.0	248.0	198.0	169.0	132.0	151.0	190.0	126.0	161.0	259.0	288.0	266.0	247.0	227.0	197.0	177.0	896.0	1022.0	1440.0	1463.0	1356.0	1220.0	1027.0	921.0	915.0	3547.9790961497697	3792.118013835197
51196828	0	1	10	11	45	21	0	0	3	24	18	1	1	0	0	0	1	0	0	1	202.44444444444449	205.0	269.0	279.0	243.0	226.0	196.0	142.0	88.0	126.0	164.0	271.0	321.0	314.0	295.0	259.0	228.0	167.0	1074.0	984.0	1360.0	1499.0	1448.0	1407.0	1272.0	1028.0	718.0	4330.006264000002	3633.766901999998
CHEMBL2171419	0	1	12	12	37	21	0	0	5	16	16	1	1	0	0	1	2	0	0	3	264.0493827160494	255.1111111111111	335.44444444444446	335.1111111111111	302.1111111111111	308.3333333333333	270.0	212.22222222222223	106.7777777777778	120.0	153.0	226.0	247.0	233.0	233.0	232.0	190.0	112.0	1364.0	1020.0	1430.0	1640.0	1344.0	1371.0	1491.0	1280.0	870.0	5650.991334149772	3902.361726835199
51380963	0	1	6	6	40	21	0	0	7	19	14	2	2	0	0	0	3	0	0	3	231.6543209876544	214.22222222222223	267.8888888888889	282.71604938271605	247.77777777777777	254.3333333333333	243.66666666666669	150.44444444444446	75.8888888888889	117.0	146.0	229.0	275.0	272.0	247.0	227.0	180.0	96.0	1616.0	1075.0	1593.0	2096.0	1602.0	1602.0	1697.0	1537.0	1009.0	6713.43851	4089.878746999999
51196818	0	1	6	6	41	21	0	0	7	20	14	1	2	1	0	0	3	0	0	3	204.0987654320988	152.22222222222223	251.88888888888889	198.3827160493828	212.44444444444449	239.5555555555556	223.85185185185185	164.85185185185185	32.333333333333336	122.0	152.0	246.0	290.0	286.0	288.0	255.0	181.0	84.0	1824.0	1336.0	1776.0	2111.0	1867.0	2093.0	2267.0	1955.0	1051.0	7546.102125	5127.2710670000015
CHEMBL1256695	0	1	12	12	43	21	0	0	4	22	17	1	2	0	0	0	1	0	0	1	236.44444444444449	233.0	304.0	323.0	270.0	253.0	242.0	198.0	91.0	116.0	143.0	220.0	249.0	244.0	249.0	250.0	223.0	174.0	1100.0	960.0	1257.0	1376.0	1321.0	1340.0	1356.0	1236.0	872.0	4439.678016000001	3561.088340999998
51196850	0	1	6	6	41	21	0	0	6	20	15	1	2	0	0	0	3	0	0	3	219.6543209876544	210.22222222222223	275.8888888888889	280.71604938271605	279.77777777777777	278.77777777777777	213.8888888888889	88.11111111111111	32.55555555555556	118.0	150.0	237.0	280.0	273.0	257.0	230.0	191.0	127.0	1604.0	1068.0	1586.0	2005.0	1715.0	1740.0	1881.0	1584.0	1028.0	6662.522646	4052.025954999999
51196832	0	1	6	6	43	21	0	0	5	22	16	1	1	0	0	0	3	0	0	3	187.6543209876544	186.22222222222223	235.88888888888889	252.71604938271605	239.77777777777777	234.77777777777777	178.77777777777777	85.0	32.55555555555556	120.0	154.0	248.0	294.0	293.0	275.0	260.0	213.0	131.0	1578.0	1056.0	1567.0	2017.0	1697.0	1730.0	1871.0	1618.0	1064.0	6552.850894000001	3980.4403949999983
CHEMBL4067474	0	0	17	17	37	21	0	0	3	16	18	0	1	2	0	0	0	0	0	0	227.75308641975312	195.66666666666669	266.3333333333333	273.33333333333337	310.7037037037037	340.0	275.3333333333333	176.0	89.0	122.0	155.0	239.0	259.0	263.0	247.0	244.0	205.0	150.0	1240.0	1256.0	1653.0	1765.0	2000.0	1814.0	1496.0	1329.0	996.0	4924.666403000002	4843.686166
50043574	0	0	15	16	37	21	0	0	4	16	17	4	0	0	0	0	0	0	0	0	270.0	299.0	408.0	418.0	389.0	332.0	271.0	194.0	106.0	124.0	158.0	249.0	281.0	278.0	273.0	254.0	202.0	114.0	824.0	979.0	1378.0	1513.0	1543.0	1522.0	1413.0	1079.0	605.0	3253.531276999999	3731.537810999999
CHEMBL1643510	0	1	12	12	39	21	0	0	4	18	17	2	0	0	0	0	2	0	0	2	213.20987654320987	243.22222222222223	328.8888888888889	335.71604938271605	282.33333333333337	230.5555555555556	172.66666666666669	118.0	59.22222222222222	130.0	165.0	270.0	314.0	311.0	290.0	253.0	175.0	101.0	1306.0	1104.0	1697.0	2194.0	1813.0	1663.0	1528.0	1324.0	1001.0	5376.576307000002	4242.897761000002
50535530	0	1	15	16	40	21	0	0	3	19	18	2	0	0	0	1	0	0	0	1	262.0	266.0	363.0	348.0	327.0	319.0	307.0	247.0	109.0	127.0	163.0	260.0	294.0	295.0	289.0	275.0	218.0	153.0	846.0	991.0	1416.0	1499.0	1494.0	1516.0	1500.0	1266.0	765.0	3369.39081614977	3753.9169028352
62383	0	1	15	16	37	21	0	0	5	16	16	2	2	1	0	0	0	0	0	0	266.44444444444446	221.3333333333333	417.6666666666666	407.0	442.3333333333333	346.3333333333333	253.0	162.0	72.0	128.0	165.0	256.0	291.0	278.0	247.0	217.0	166.0	117.0	1074.0	1249.0	1714.0	1954.0	1973.0	1694.0	1383.0	949.0	566.0	4256.654660000002	4808.690679000001
CHEMBL566576	0	1	10	11	41	21	0	0	5	20	16	2	2	1	0	0	0	0	0	0	250.44444444444449	201.0	365.3333333333333	291.3333333333333	267.0	297.66666666666663	216.66666666666663	198.0	155.0	132.0	168.0	272.0	309.0	288.0	272.0	234.0	204.0	160.0	1078.0	1293.0	1708.0	1761.0	1807.0	1701.0	1344.0	1145.0	942.0	4260.718916000001	4941.060811000001
50536650	0	1	15	16	41	21	0	0	3	20	18	2	1	0	0	0	0	0	0	0	236.0	252.0	352.0	372.0	364.0	350.0	278.0	157.0	57.0	128.0	166.0	267.0	305.0	316.0	301.0	285.0	221.0	151.0	830.0	993.0	1417.0	1561.0	1630.0	1679.0	1530.0	1127.0	613.0	3265.435557	3734.018062999998
50536651	0	1	15	16	41	21	0	0	3	20	18	2	1	0	0	0	0	0	0	0	236.0	252.0	352.0	372.0	364.0	350.0	278.0	157.0	57.0	128.0	166.0	267.0	305.0	316.0	301.0	285.0	221.0	151.0	830.0	993.0	1417.0	1561.0	1630.0	1679.0	1530.0	1127.0	613.0	3265.435557	3734.018062999998
50551541	0	1	12	12	43	21	0	0	3	22	18	2	1	0	0	0	0	0	0	0	226.0	238.0	329.0	350.0	335.0	327.0	264.0	153.0	57.0	130.0	170.0	279.0	325.0	335.0	326.0	307.0	238.0	161.0	832.0	1005.0	1444.0	1601.0	1674.0	1741.0	1584.0	1166.0	632.0	3267.467685	3758.2322389999977
50536647	0	1	15	16	41	21	0	0	3	20	18	2	1	0	0	0	0	0	0	0	236.0	257.0	366.0	382.0	366.0	351.0	271.0	144.0	48.0	130.0	168.0	274.0	314.0	331.0	310.0	290.0	217.0	135.0	830.0	988.0	1439.0	1636.0	1686.0	1721.0	1568.0	1094.0	526.0	3265.435557	3712.056074999998
CHEMBL565639	0	1	10	11	43	21	0	0	3	22	18	2	1	0	0	0	0	0	0	0	236.0	252.0	353.0	353.0	311.0	272.0	198.0	153.0	96.0	132.0	170.0	279.0	319.0	305.0	280.0	260.0	226.0	173.0	832.0	1003.0	1481.0	1602.0	1613.0	1549.0	1244.0	997.0	790.0	3267.467685	3754.2123349999983
CHEMBL567944	0	1	10	11	43	21	0	0	3	22	18	2	1	0	0	0	0	0	0	0	234.0	241.0	312.0	298.0	267.0	251.0	230.0	186.0	143.0	130.0	167.0	272.0	318.0	299.0	277.0	244.0	221.0	179.0	832.0	1003.0	1451.0	1567.0	1457.0	1389.0	1251.0	1039.0	872.0	3267.467685	3754.2123349999983
50575171	0	2	5	5	46	21	0	0	5	25	16	2	1	1	0	0	1	0	0	1	182.04938271604937	179.77777777777777	240.51851851851853	245.44444444444443	251.33333333333337	230.00000000000003	178.22222222222223	118.22222222222224	47.333333333333336	135.0	178.0	301.0	355.0	360.0	356.0	330.0	287.0	189.0	1308.0	1209.0	1970.0	1859.0	1830.0	2144.0	2294.0	1916.0	1157.0	5266.533735000002	4557.696410000004
50575170	0	2	5	5	46	21	0	0	5	25	16	2	1	1	0	0	1	0	0	1	182.04938271604937	180.77777777777777	243.2962962962963	250.0	261.6666666666667	230.22222222222223	171.55555555555554	114.66666666666666	41.77777777777778	135.0	179.0	302.0	360.0	363.0	359.0	331.0	281.0	182.0	1308.0	1209.0	1970.0	1939.0	1958.0	2400.0	2294.0	1868.0	949.0	5266.533735000003	4557.696410000003
50876071	0	1	15	16	39	21	0	0	4	18	17	2	1	1	0	0	0	0	0	0	240.44444444444449	245.3333333333333	331.0	350.0	343.0	336.33333333333337	270.6666666666667	156.66666666666669	57.0	126.0	162.0	257.0	289.0	294.0	282.0	260.0	204.0	140.0	1048.0	1099.0	1669.0	1683.0	1756.0	1823.0	1724.0	1274.0	650.0	4146.982908000003	4187.401061000002
CHEMBL1683904	0	1	12	12	46	21	0	0	1	25	20	1	0	0	0	0	0	0	0	0	186.0	210.0	280.0	284.0	236.0	196.0	142.0	116.0	108.0	133.0	174.0	288.0	348.0	338.0	304.0	264.0	202.0	160.0	794.0	991.0	1418.0	1617.0	1582.0	1420.0	1050.0	778.0	756.0	3106.880069	3670.7118629999977
CHEMBL629	0	1	12	12	44	21	0	0	1	23	20	1	0	0	0	0	0	0	0	0	204.0	228.0	301.0	339.0	283.0	255.0	193.0	147.0	62.0	131.0	166.0	275.0	335.0	337.0	316.0	273.0	229.0	175.0	792.0	984.0	1380.0	1626.0	1568.0	1480.0	1255.0	1077.0	839.0	3104.8479409999995	3668.459674999998
50617913	0	1	12	12	40	21	0	0	3	19	18	1	0	0	0	0	2	0	0	2	187.20987654320987	212.22222222222223	279.8888888888889	279.71604938271605	246.77777777777777	243.0	203.44444444444443	132.55555555555554	61.66666666666666	129.0	168.0	272.0	325.0	320.0	304.0	264.0	200.0	122.0	1294.0	1082.0	1657.0	2115.0	1711.0	1658.0	1681.0	1564.0	1144.0	5325.660443	4139.159005000002
50617912	0	1	12	12	40	21	0	0	3	19	18	1	0	0	0	0	2	0	0	2	187.20987654320987	212.22222222222223	279.8888888888889	279.71604938271605	246.77777777777777	243.0	203.44444444444443	132.55555555555554	61.66666666666666	129.0	168.0	272.0	325.0	320.0	304.0	264.0	200.0	122.0	1294.0	1082.0	1657.0	2115.0	1711.0	1658.0	1681.0	1564.0	1144.0	5325.660443	4139.159005000002
50617902	0	1	12	12	40	21	0	0	3	19	18	1	0	0	0	0	2	0	0	2	197.20987654320987	221.22222222222223	286.8888888888889	291.71604938271605	267.77777777777777	258.0	200.44444444444449	110.88888888888889	34.0	131.0	167.0	277.0	326.0	323.0	315.0	264.0	193.0	126.0	1294.0	1092.0	1683.0	2167.0	1748.0	1685.0	1714.0	1564.0	1145.0	5325.660443	4183.082981000001
50617900	0	1	12	12	40	21	0	0	3	19	18	1	0	0	0	0	2	0	0	2	197.20987654320987	221.22222222222223	286.8888888888889	291.71604938271605	267.77777777777777	258.0	200.44444444444449	110.88888888888889	34.0	131.0	167.0	277.0	326.0	323.0	315.0	264.0	193.0	126.0	1294.0	1092.0	1683.0	2167.0	1748.0	1685.0	1714.0	1564.0	1145.0	5325.660443	4183.082981000001
50617899	0	1	12	12	40	21	0	0	3	19	18	1	0	0	0	0	2	0	0	2	197.20987654320987	221.22222222222223	286.8888888888889	291.71604938271605	267.77777777777777	258.0	200.44444444444449	110.88888888888889	34.0	131.0	167.0	277.0	326.0	323.0	315.0	264.0	193.0	126.0	1294.0	1092.0	1683.0	2167.0	1748.0	1685.0	1714.0	1564.0	1145.0	5325.660443	4183.082981000001
50617901	0	1	12	12	40	21	0	0	3	19	18	1	0	0	0	0	2	0	0	2	197.20987654320987	221.22222222222223	286.8888888888889	291.71604938271605	267.77777777777777	258.0	200.44444444444449	110.88888888888889	34.0	131.0	167.0	277.0	326.0	323.0	315.0	264.0	193.0	126.0	1294.0	1092.0	1683.0	2167.0	1748.0	1685.0	1714.0	1564.0	1145.0	5325.660443	4183.082981000001
CHEMBL4475690	0	0	17	17	38	21	0	0	3	17	18	1	0	2	0	0	0	0	0	0	202.88888888888889	216.0	256.6666666666667	201.66666666666663	195.11111111111111	250.66666666666663	268.33333333333337	220.0	125.0	123.0	153.0	234.0	243.0	247.0	229.0	245.0	212.0	171.0	1226.0	1182.0	1710.0	1716.0	1770.0	1516.0	1455.0	1400.0	1143.0	4865.910515000002	4535.077347000002
50617909	0	1	12	12	40	21	0	0	3	19	18	1	0	0	0	0	2	0	0	2	191.20987654320987	214.22222222222223	281.8888888888889	281.71604938271605	252.77777777777777	251.0	205.44444444444449	128.55555555555554	51.22222222222222	129.0	167.0	272.0	321.0	320.0	299.0	265.0	200.0	120.0	1294.0	1087.0	1655.0	2117.0	1709.0	1658.0	1684.0	1555.0	1150.0	5325.660443	4161.120993000002
50617907	0	1	12	12	40	21	0	0	3	19	18	1	0	0	0	0	2	0	0	2	191.20987654320987	214.22222222222223	281.8888888888889	281.71604938271605	252.77777777777777	251.0	205.44444444444449	128.55555555555554	51.22222222222222	129.0	167.0	272.0	321.0	320.0	299.0	265.0	200.0	120.0	1294.0	1087.0	1655.0	2117.0	1709.0	1658.0	1684.0	1555.0	1150.0	5325.660443	4161.120993000002
50618011	0	1	12	12	40	21	0	0	3	19	18	1	0	0	0	0	2	0	0	2	191.20987654320987	214.22222222222223	281.8888888888889	281.71604938271605	252.77777777777777	251.0	205.44444444444449	128.55555555555554	51.22222222222222	129.0	167.0	272.0	321.0	320.0	299.0	265.0	200.0	120.0	1294.0	1087.0	1655.0	2117.0	1709.0	1658.0	1684.0	1555.0	1150.0	5325.660443	4161.120993000002
50617908	0	1	12	12	40	21	0	0	3	19	18	1	0	0	0	0	2	0	0	2	191.20987654320987	214.22222222222223	281.8888888888889	281.71604938271605	252.77777777777777	251.0	205.44444444444449	128.55555555555554	51.22222222222222	129.0	167.0	272.0	321.0	320.0	299.0	265.0	200.0	120.0	1294.0	1087.0	1655.0	2117.0	1709.0	1658.0	1684.0	1555.0	1150.0	5325.660443	4161.120993000002
CHEMBL4453674	0	0	17	17	36	21	0	0	4	15	17	1	1	2	0	0	0	0	0	0	243.75308641975312	207.3333333333333	275.33333333333337	277.8148148148148	308.6666666666667	360.6666666666666	290.0	200.0	115.0	121.0	153.0	233.0	252.0	253.0	244.0	234.0	196.0	134.0	1252.0	1262.0	1720.0	1880.0	1942.0	1807.0	1618.0	1362.0	860.0	4975.582267000002	4879.52699
51199582	0	0	12	12	33	21	0	0	5	12	16	1	1	0	0	0	3	0	0	3	234.8148148148148	247.3333333333333	330.55555555555554	323.38271604938274	305.8888888888889	314.1111111111111	247.77777777777777	140.44444444444446	70.66666666666667	124.0	159.0	247.0	274.0	248.0	240.0	198.0	127.0	78.0	1568.0	1123.0	1787.0	2195.0	1692.0	1628.0	1794.0	1574.0	1060.0	6542.690254	4405.797074
51199577	0	0	12	12	33	21	0	0	5	12	16	1	1	0	0	0	3	0	0	3	234.8148148148148	248.33333333333337	334.33333333333337	329.71604938271605	318.0	328.1111111111111	248.2222222222222	129.33333333333334	58.827160493827165	124.0	160.0	249.0	279.0	257.0	240.0	194.0	126.0	72.0	1568.0	1123.0	1787.0	2275.0	1900.0	1900.0	1922.0	1446.0	1108.0	6542.690254	4405.797074
51199568	0	0	12	12	33	21	0	0	5	12	16	1	1	0	0	0	3	0	0	3	234.8148148148148	247.3333333333333	331.55555555555554	326.1604938271605	309.44444444444446	322.66666666666663	253.2222222222222	135.44444444444446	64.55555555555556	124.0	159.0	248.0	275.0	252.0	245.0	193.0	128.0	76.0	1568.0	1123.0	1787.0	2195.0	1772.0	1756.0	1938.0	1558.0	948.0	6542.690254	4405.797074
51199576	0	0	12	12	33	21	0	0	5	12	16	1	1	0	0	0	3	0	0	3	234.8148148148148	247.3333333333333	330.55555555555554	323.38271604938274	303.8888888888889	308.55555555555554	250.66666666666663	145.1111111111111	70.66666666666666	124.0	159.0	247.0	274.0	247.0	242.0	197.0	127.0	78.0	1568.0	1123.0	1787.0	2195.0	1692.0	1628.0	1698.0	1670.0	1060.0	6542.690254000001	4405.797074
51199548	0	0	12	12	33	21	0	0	5	12	16	1	1	0	0	0	3	0	0	3	234.8148148148148	248.3333333333333	334.33333333333337	331.71604938271605	321.55555555555554	317.66666666666663	240.88888888888889	136.88888888888889	63.49382716049384	124.0	160.0	249.0	280.0	254.0	242.0	195.0	125.0	72.0	1568.0	1123.0	1787.0	2275.0	1900.0	1996.0	1730.0	1446.0	1204.0	6542.690254	4405.797074
51199567	0	0	12	12	33	21	0	0	5	12	16	1	1	0	0	0	3	0	0	3	234.8148148148148	247.3333333333333	331.55555555555554	326.1604938271605	309.44444444444446	320.6666666666667	247.66666666666669	138.33333333333334	69.22222222222223	124.0	159.0	248.0	275.0	252.0	244.0	195.0	127.0	76.0	1568.0	1123.0	1787.0	2195.0	1772.0	1756.0	1938.0	1462.0	1044.0	6542.690254000001	4405.797074
50917408	2	1	15	16	40	21	0	0	5	19	16	5	0	0	0	0	0	0	0	0	264.0	286.0	369.0	311.0	321.0	334.0	298.0	214.0	128.0	127.0	158.0	255.0	274.0	286.0	268.0	250.0	204.0	169.0	840.0	1017.0	1414.0	1422.0	1433.0	1430.0	1379.0	1194.0	819.0	3308.511397	3847.748974999999
50043543	0	0	15	16	42	21	0	0	3	21	18	3	0	0	0	0	0	0	0	0	234.0	273.0	378.0	366.0	319.0	270.0	219.0	148.0	68.0	129.0	165.0	267.0	306.0	311.0	316.0	296.0	247.0	159.0	816.0	1003.0	1418.0	1549.0	1599.0	1602.0	1493.0	1160.0	690.0	3206.679669	3768.099294999998
50043514	0	0	15	16	40	21	0	0	4	19	17	3	1	0	0	0	0	0	0	0	266.0	292.0	395.0	379.0	333.0	293.0	231.0	170.0	112.0	127.0	160.0	255.0	285.0	283.0	284.0	260.0	212.0	132.0	842.0	1015.0	1423.0	1517.0	1514.0	1500.0	1347.0	996.0	627.0	3316.351421	3839.684854999999
50043515	0	0	15	16	38	21	0	0	4	17	17	3	1	0	0	0	0	0	0	0	274.0	293.0	405.0	413.0	390.0	334.0	272.0	195.0	108.0	125.0	160.0	253.0	286.0	287.0	281.0	263.0	211.0	123.0	840.0	991.0	1398.0	1537.0	1583.0	1562.0	1453.0	1121.0	649.0	3314.319292999999	3767.570810999999
CHEMBL4064788	0	0	17	17	40	22	0	0	3	18	19	0	1	2	0	0	0	0	0	0	235.75308641975312	203.3333333333333	276.0	286.7037037037037	295.66666666666663	352.2222222222222	285.55555555555554	201.0	119.66666666666666	130.0	163.0	256.0	276.0	280.0	270.0	257.0	236.0	175.0	1278.0	1304.0	1784.0	1996.0	2029.0	1862.0	1740.0	1557.0	1060.0	5070.962651999999	5012.164463000002
CHEMBL4078378	0	0	17	17	37	22	0	0	4	15	18	0	1	2	0	0	1	0	0	1	235.35802469135805	203.44444444444449	275.1111111111111	281.66666666666663	299.0987654320988	360.44444444444446	284.22222222222223	197.3333333333333	118.33333333333331	127.0	161.0	245.0	265.0	263.0	255.0	249.0	216.0	154.0	1528.0	1352.0	1895.0	2354.0	2251.0	2032.0	1815.0	1742.0	1320.0	6180.352839000002	5257.369028000001
CHEMBL4104150	0	0	17	17	37	22	0	0	4	15	18	0	1	2	0	0	1	0	0	1	235.35802469135805	200.11111111111111	273.85185185185185	284.1481481481481	290.77777777777777	355.0987654320988	281.77777777777777	194.22222222222223	124.33333333333331	127.0	160.0	244.0	262.0	264.0	252.0	248.0	212.0	158.0	1528.0	1352.0	2055.0	2098.0	2059.0	2096.0	1831.0	1566.0	1256.0	6180.352839000002	5257.369028000001
CHEMBL4076722	0	0	17	17	37	22	0	0	4	15	18	0	1	2	0	0	0	1	0	1	234.8203017832648	200.3703703703704	274.28395061728395	277.1481481481481	311.77777777777777	350.1440329218107	285.9259259259259	190.07407407407408	104.11111111111111	127.0	160.0	245.0	262.0	268.0	251.0	251.0	213.0	162.0	2464.0	1460.0	2401.0	2207.0	2238.0	2426.0	1972.0	1771.0	1812.0	11308.299554999998	5791.306022000001
CHEMBL4088715	0	0	17	17	37	22	0	0	4	15	18	0	1	2	0	0	0	1	0	1	234.8203017832648	201.3703703703704	275.5432098765432	275.96296296296293	320.8477366255144	350.5925925925926	289.4074074074074	191.1111111111111	98.11111111111111	127.0	161.0	245.0	266.0	267.0	254.0	252.0	217.0	158.0	2464.0	1460.0	2401.0	2377.0	2680.0	2290.0	1938.0	2145.0	1948.0	11308.299554999998	5791.306022000001
51199566	0	1	12	12	45	22	0	0	3	23	19	2	0	0	0	0	1	0	0	1	215.6049382716049	241.11111111111111	318.6666666666667	352.44444444444446	291.0	268.22222222222223	209.5555555555556	161.22222222222223	70.22222222222223	137.0	173.0	288.0	352.0	359.0	345.0	302.0	240.0	178.0	1094.0	1104.0	1617.0	1916.0	1854.0	1832.0	1735.0	1447.0	1111.0	4413.482369000001	4166.171493000003
CHEMBL4067086	0	0	17	17	36	22	0	0	6	14	16	2	2	2	0	0	0	0	0	0	293.7530864197531	244.0	317.0	335.8148148148148	321.7777777777778	384.0	366.0	272.0	211.0	126.0	158.0	239.0	254.0	258.0	248.0	241.0	204.0	146.0	1328.0	1318.0	1904.0	1984.0	2002.0	1947.0	1729.0	1477.0	1056.0	5282.466132000001	5113.527787000001
62384	0	1	15	16	40	22	0	0	5	18	17	2	2	1	0	0	0	0	0	0	274.44444444444446	227.3333333333333	421.6666666666666	413.0	453.3333333333333	364.3333333333333	274.66666666666663	188.66666666666669	94.0	134.0	172.0	269.0	305.0	295.0	271.0	243.0	201.0	154.0	1112.0	1302.0	1773.0	2015.0	2037.0	1778.0	1514.0	1186.0	799.0	4402.950908999999	4999.130964000002
50536646	0	1	15	16	44	22	0	0	3	22	19	2	1	0	0	0	0	0	0	0	244.0	263.0	371.0	393.0	383.0	373.0	301.0	171.0	61.0	136.0	175.0	288.0	328.0	354.0	334.0	329.0	254.0	188.0	868.0	1041.0	1498.0	1697.0	1785.0	1841.0	1733.0	1331.0	760.0	3411.731806	3902.496359999998
50535553	0	1	15	16	44	22	0	0	3	22	19	2	1	0	0	0	0	0	0	0	244.0	262.0	365.0	385.0	378.0	372.0	306.0	178.0	67.0	136.0	174.0	286.0	323.0	345.0	328.0	322.0	256.0	197.0	868.0	1041.0	1498.0	1667.0	1737.0	1793.0	1710.0	1353.0	805.0	3411.731806	3902.496359999998
50535552	0	1	15	16	44	22	0	0	3	22	19	2	1	0	0	0	0	0	0	0	244.0	262.0	364.0	382.0	371.0	361.0	300.0	185.0	78.0	136.0	174.0	285.0	322.0	337.0	323.0	303.0	255.0	186.0	868.0	1041.0	1498.0	1667.0	1712.0	1733.0	1618.0	1304.0	839.0	3411.731806	3902.4963599999983
50536644	0	1	15	16	44	22	0	0	3	22	19	2	1	0	0	0	0	0	0	0	240.0	258.0	358.0	377.0	375.0	367.0	300.0	186.0	82.0	134.0	174.0	279.0	322.0	330.0	324.0	309.0	259.0	188.0	868.0	1041.0	1483.0	1623.0	1691.0	1778.0	1650.0	1292.0	850.0	3411.731806	3902.4963599999983
50535554	0	1	15	16	44	22	0	0	3	22	19	2	1	0	0	0	0	0	0	0	244.0	263.0	368.0	392.0	389.0	378.0	299.0	167.0	60.0	136.0	175.0	287.0	331.0	350.0	347.0	323.0	267.0	176.0	868.0	1041.0	1498.0	1692.0	1797.0	1885.0	1759.0	1319.0	731.0	3411.731806	3902.4963599999983
50535558	0	1	15	16	41	22	0	0	4	19	18	2	1	0	0	0	1	0	0	1	243.6049382716049	261.1111111111111	362.6666666666666	380.6666666666667	370.1111111111111	360.33333333333337	298.2222222222222	181.88888888888889	74.8888888888889	133.0	171.0	273.0	310.0	319.0	308.0	294.0	234.0	159.0	1118.0	1089.0	1609.0	1785.0	1758.0	1775.0	1754.0	1559.0	1077.0	4521.121993	4147.700925000003
50535559	0	1	15	16	41	22	0	0	4	19	18	2	1	0	0	0	1	0	0	1	243.6049382716049	261.1111111111111	363.6666666666667	383.44444444444446	376.6666666666667	370.22222222222223	302.8888888888889	174.88888888888889	65.44444444444444	133.0	171.0	274.0	311.0	324.0	310.0	298.0	229.0	158.0	1118.0	1089.0	1609.0	1785.0	1838.0	1919.0	1962.0	1591.0	949.0	4521.121993	4147.700925000002
50535560	0	1	15	16	41	22	0	0	4	19	18	2	1	0	0	0	1	0	0	1	243.6049382716049	262.1111111111111	366.44444444444446	390.0	386.55555555555554	374.8888888888889	295.8888888888889	165.44444444444446	59.333333333333336	133.0	172.0	275.0	316.0	326.0	314.0	293.0	228.0	152.0	1118.0	1089.0	1609.0	1865.0	1982.0	2127.0	1994.0	1463.0	789.0	4521.121993	4147.700925000003
50535555	0	1	15	16	41	22	0	0	4	19	18	2	1	0	0	1	0	0	0	1	292.0	286.0	400.0	418.0	395.0	379.0	348.0	269.0	162.0	133.0	171.0	273.0	310.0	319.0	308.0	294.0	234.0	159.0	910.0	1041.0	1513.0	1673.0	1694.0	1727.0	1642.0	1343.0	845.0	3625.35881714977	3950.100795835198
50535556	0	1	15	16	41	22	0	0	4	19	18	2	1	0	0	1	0	0	0	1	292.0	286.0	401.0	427.0	414.0	420.0	390.0	262.0	109.0	133.0	171.0	274.0	311.0	324.0	310.0	298.0	229.0	158.0	910.0	1041.0	1513.0	1673.0	1734.0	1799.0	1746.0	1359.0	781.0	3625.35881714977	3950.1007958351984
50551542	0	1	12	12	43	22	0	0	4	21	18	2	1	0	0	1	0	0	0	1	282.0	272.0	378.0	405.0	385.0	396.0	368.0	251.0	109.0	135.0	175.0	286.0	331.0	343.0	335.0	321.0	247.0	168.0	912.0	1053.0	1540.0	1713.0	1778.0	1861.0	1800.0	1406.0	808.0	3627.39094514977	3974.3149718351983
50535557	0	1	15	16	41	22	0	0	4	19	18	2	1	0	0	1	0	0	0	1	292.0	287.0	410.0	446.0	455.0	462.0	383.0	209.0	78.0	133.0	172.0	275.0	316.0	326.0	314.0	293.0	228.0	152.0	910.0	1041.0	1513.0	1713.0	1806.0	1903.0	1762.0	1295.0	701.0	3625.35881714977	3950.100795835198
50535550	0	1	15	16	41	22	0	0	4	19	18	2	1	0	0	0	0	1	0	1	243.06721536351165	259.03703703703707	360.55555555555554	379.8148148148148	373.55555555555554	366.0740740740741	295.6296296296296	167.62962962962962	61.81481481481481	133.0	171.0	274.0	311.0	324.0	310.0	298.0	229.0	158.0	2054.0	1197.0	1825.0	2037.0	2072.0	2189.0	2448.0	2113.0	1327.0	9649.068709	4681.6379190000025
50536656	0	1	15	16	41	22	0	0	4	19	18	2	1	0	0	0	1	0	0	1	243.6049382716049	261.1111111111111	363.6666666666667	384.44444444444446	377.44444444444446	359.22222222222223	287.3333333333333	175.44444444444446	77.1111111111111	133.0	171.0	274.0	311.0	322.0	305.0	292.0	229.0	162.0	1118.0	1089.0	1609.0	1785.0	1838.0	1903.0	1642.0	1335.0	1045.0	4521.121993	4147.700925000002
50536648	0	1	15	16	41	22	0	0	4	19	18	2	1	0	0	1	0	0	0	1	292.0	286.0	401.0	428.0	421.0	409.0	306.0	219.0	158.0	133.0	171.0	274.0	311.0	322.0	305.0	292.0	229.0	162.0	910.0	1041.0	1513.0	1673.0	1734.0	1791.0	1586.0	1231.0	829.0	3625.35881714977	3950.1007958351984
50419318	0	2	6	6	49	22	0	0	4	27	18	2	1	0	0	0	1	0	0	1	199.6049382716049	205.11111111111111	267.6666666666667	285.44444444444446	276.6666666666667	280.66666666666663	238.88888888888889	156.22222222222223	74.66666666666667	141.0	186.0	314.0	383.0	383.0	382.0	367.0	336.0	244.0	1126.0	1137.0	1730.0	1940.0	1870.0	1969.0	2220.0	1888.0	1238.0	4529.250505000001	4244.557628999999
50419325	0	2	6	6	49	22	0	0	4	27	18	2	1	0	0	1	0	0	0	1	248.0	230.0	304.0	320.0	297.0	289.0	276.0	250.0	128.0	141.0	186.0	313.0	382.0	378.0	379.0	364.0	335.0	250.0	918.0	1089.0	1634.0	1828.0	1726.0	1793.0	1860.0	1656.0	1054.0	3633.48732914977	4046.957499835199
50419323	0	2	6	6	49	22	0	0	4	27	18	2	1	0	0	1	0	0	0	1	248.0	230.0	305.0	329.0	314.0	318.0	326.0	206.0	112.0	141.0	186.0	314.0	383.0	383.0	382.0	367.0	336.0	244.0	918.0	1089.0	1634.0	1828.0	1766.0	1857.0	1988.0	1656.0	1030.0	3633.48732914977	4046.957499835199
50575169	0	2	5	5	46	22	0	0	6	24	16	2	1	1	0	0	2	0	0	2	189.6543209876544	187.5555555555556	254.14814814814807	260.0	270.60493827160496	248.88888888888889	190.44444444444449	126.8888888888889	50.44444444444444	140.0	184.0	309.0	364.0	370.0	369.0	344.0	295.0	190.0	1596.0	1305.0	2322.0	2147.0	2326.0	2608.0	2758.0	2332.0	1365.0	6522.220171000003	4971.379272000004
50617911	0	1	12	12	43	22	0	0	3	21	19	1	0	0	0	0	2	0	0	2	201.20987654320987	222.22222222222223	287.8888888888889	288.71604938271605	263.7777777777778	269.0	228.44444444444443	150.55555555555554	66.0	137.0	174.0	292.0	335.0	354.0	323.0	304.0	238.0	153.0	1332.0	1140.0	1739.0	2208.0	1807.0	1777.0	1827.0	1737.0	1335.0	5471.956692000001	4351.561278000003
50617910	0	1	12	12	43	22	0	0	3	21	19	1	0	0	0	0	2	0	0	2	201.20987654320987	222.22222222222223	287.8888888888889	288.71604938271605	263.7777777777778	269.0	228.44444444444443	150.55555555555554	66.0	137.0	174.0	292.0	335.0	354.0	323.0	304.0	238.0	153.0	1332.0	1140.0	1739.0	2208.0	1807.0	1777.0	1827.0	1737.0	1335.0	5471.956692000001	4351.561278000003
CHEMBL1237135	0	1	12	12	46	22	0	2	2	24	20	1	0	0	0	0	1	0	0	1	198.44444444444449	236.0	350.0	368.0	304.0	244.0	170.0	106.0	39.0	142.0	192.0	335.0	415.0	406.0	366.0	294.0	202.0	130.0	1082.0	1032.0	1543.0	1827.0	1826.0	1642.0	1262.0	894.0	533.0	4362.5665050000025	3826.4954079999975
CHEMBL1173701	0	1	12	12	45	22	0	0	3	23	19	1	2	0	0	0	0	0	0	0	254.0	273.0	406.0	393.0	290.0	234.0	186.0	176.0	162.0	143.0	179.0	299.0	336.0	334.0	273.0	245.0	187.0	161.0	884.0	1053.0	1651.0	1921.0	1664.0	1374.0	1040.0	894.0	868.0	3472.519822	3938.481315999998
51199588	0	0	12	12	33	22	0	0	6	11	16	1	1	0	0	0	4	0	0	4	242.4197530864197	257.44444444444446	343.77777777777777	335.4320987654321	315.55555555555554	330.0	269.1111111111111	156.77777777777777	80.88888888888889	129.0	165.0	254.0	280.0	255.0	251.0	204.0	134.0	83.0	1856.0	1219.0	1979.0	2675.0	1900.0	1852.0	2146.0	1910.0	1284.0	7798.37669	4819.479936
CHEMBL4552525	0	0	17	17	39	22	0	0	4	17	18	1	1	2	0	0	0	0	0	0	251.75308641975312	215.3333333333333	285.33333333333337	290.7037037037037	296.7777777777777	372.2222222222222	301.55555555555554	225.0	143.66666666666666	129.0	161.0	252.0	269.0	278.0	265.0	253.0	229.0	167.0	1290.0	1310.0	1796.0	1978.0	2041.0	1858.0	1739.0	1568.0	1064.0	5121.8785160000025	5048.005287000002
CHEMBL4456526	0	0	17	17	39	22	0	0	4	17	18	1	1	2	0	0	0	0	0	0	251.75308641975312	215.3333333333333	285.33333333333337	290.7037037037037	296.7777777777777	372.2222222222222	301.55555555555554	225.0	143.66666666666666	129.0	161.0	252.0	269.0	278.0	265.0	253.0	229.0	167.0	1290.0	1310.0	1796.0	1978.0	2041.0	1858.0	1739.0	1568.0	1064.0	5121.8785160000025	5048.005287000002
CHEMBL4459152	0	0	17	17	39	22	0	0	4	17	18	1	1	2	0	0	0	0	0	0	251.7530864197531	219.3333333333333	290.33333333333337	283.44444444444446	333.25925925925924	366.55555555555554	317.33333333333337	220.0	125.0	129.0	161.0	251.0	267.0	277.0	256.0	259.0	217.0	171.0	1290.0	1310.0	1806.0	1884.0	2066.0	1924.0	1631.0	1440.0	1143.0	5121.8785160000025	5048.005287000002
CHEMBL4522454	0	0	17	17	36	22	0	0	5	14	17	1	1	2	0	1	0	0	0	1	299.7530864197531	239.3333333333333	321.3333333333333	326.7037037037037	320.77777777777777	390.22222222222223	328.8888888888889	315.0	203.66666666666669	126.0	158.0	240.0	257.0	260.0	250.0	244.0	208.0	146.0	1332.0	1310.0	1811.0	1984.0	2023.0	1852.0	1790.0	1577.0	1052.0	5335.505527149771	5095.609722835201
CHEMBL4593487	0	0	17	17	36	22	0	0	5	14	17	1	1	2	0	0	0	1	0	1	250.8203017832648	216.7037037037037	285.22222222222223	280.0	334.7407407407408	361.33333333333337	315.5144032921811	213.8888888888889	114.5925925925926	126.0	158.0	240.0	257.0	260.0	250.0	244.0	208.0	146.0	2476.0	1466.0	2078.0	2231.0	2267.0	2017.0	2289.0	2217.0	1732.0	11359.215418999998	5827.1468460000015
CHEMBL4473574	0	0	17	17	36	22	0	0	5	14	17	1	1	2	0	0	0	1	0	1	250.8203017832648	216.7037037037037	285.22222222222223	280.0	334.7407407407408	361.33333333333337	315.5144032921811	213.8888888888889	114.5925925925926	126.0	158.0	240.0	257.0	260.0	250.0	244.0	208.0	146.0	2476.0	1466.0	2078.0	2231.0	2267.0	2017.0	2289.0	2217.0	1732.0	11359.215418999998	5827.1468460000015
CHEMBL4465494	0	0	17	17	36	22	0	0	5	14	17	1	1	2	0	0	0	1	0	1	250.8203017832648	216.7037037037037	285.22222222222223	280.0	334.7407407407408	361.33333333333337	315.5144032921811	213.8888888888889	114.5925925925926	126.0	158.0	240.0	257.0	260.0	250.0	244.0	208.0	146.0	2476.0	1466.0	2078.0	2231.0	2267.0	2017.0	2289.0	2217.0	1732.0	11359.215418999998	5827.1468460000015
CHEMBL4469951	0	0	17	17	36	22	0	0	5	14	17	1	1	2	0	0	1	0	0	1	251.35802469135805	214.44444444444449	284.0	289.3703703703704	295.8888888888889	371.55555555555554	300.5432098765432	221.66666666666669	141.44444444444446	126.0	158.0	240.0	257.0	260.0	250.0	244.0	208.0	146.0	1540.0	1358.0	1907.0	2096.0	2087.0	1900.0	1974.0	1785.0	1228.0	6231.268703000002	5293.209852000001
CHEMBL4517473	0	0	17	17	36	22	0	0	5	14	17	1	1	2	0	0	1	0	0	1	251.35802469135805	214.11111111111111	284.7407407407407	288.1481481481481	291.8888888888889	375.09876543209873	297.77777777777777	218.22222222222223	148.33333333333331	126.0	158.0	239.0	255.0	262.0	247.0	244.0	205.0	150.0	1540.0	1358.0	2083.0	2064.0	2071.0	2092.0	1830.0	1577.0	1260.0	6231.268703000002	5293.209852
50043578	0	0	15	16	41	22	0	0	4	19	18	3	1	0	0	0	0	0	0	0	282.0	307.0	422.0	432.0	413.0	354.0	289.0	210.0	120.0	133.0	168.0	270.0	307.0	310.0	317.0	296.0	247.0	157.0	878.0	1039.0	1489.0	1639.0	1719.0	1722.0	1613.0	1286.0	822.0	3460.615542	3936.049107999999
50876060	0	1	15	16	43	22	0	0	4	21	18	3	1	0	0	0	0	0	0	0	266.0	285.0	417.0	407.0	391.0	380.0	322.0	184.0	61.0	135.0	174.0	284.0	324.0	339.0	325.0	309.0	247.0	180.0	880.0	1051.0	1522.0	1710.0	1762.0	1817.0	1706.0	1340.0	773.0	3462.64767	3958.291235999998
CHEMBL201223	0	1	12	12	43	22	0	2	1	21	21	1	0	0	0	0	0	0	0	0	226.0	272.0	405.0	391.0	332.0	306.0	263.0	158.0	66.0	151.0	205.0	356.0	410.0	394.0	354.0	309.0	260.0	173.0	826.0	1080.0	1691.0	1854.0	1660.0	1528.0	1445.0	1132.0	701.0	3247.079934	4077.037861999998
51380962	0	1	6	6	43	22	0	0	7	21	15	2	2	0	0	0	3	0	0	3	235.6543209876544	220.22222222222223	281.8888888888889	294.71604938271605	252.7777777777778	262.3333333333333	262.6666666666667	174.44444444444446	92.88888888888889	123.0	155.0	241.0	293.0	286.0	262.0	252.0	207.0	137.0	1654.0	1123.0	1654.0	2195.0	1682.0	1663.0	1786.0	1696.0	1206.0	6859.734759000001	4258.357044000002
51196856	0	1	6	6	43	22	0	0	7	21	15	2	2	0	0	0	3	0	0	3	241.6543209876544	236.22222222222223	294.8888888888889	311.71604938271605	309.7777777777778	315.7777777777778	256.8888888888889	125.44444444444446	43.66666666666667	125.0	155.0	251.0	287.0	294.0	271.0	257.0	214.0	163.0	1654.0	1130.0	1674.0	2097.0	1811.0	1859.0	2050.0	1814.0	1276.0	6859.734759000001	4288.279080000002
CHEMBL1762472	0	1	12	12	40	22	0	0	5	18	17	2	1	0	0	0	2	0	0	2	248.0493827160494	248.1111111111111	317.66666666666663	342.44444444444446	320.77777777777777	281.44444444444446	266.55555555555554	226.22222222222223	134.77777777777777	118.0	145.0	218.0	246.0	234.0	235.0	237.0	212.0	156.0	1370.0	1020.0	1404.0	1552.0	1518.0	1455.0	1608.0	1488.0	1173.0	5632.544308	3866.624158999999
CHEMBL3331468	0	2	10	11	48	22	0	0	2	26	20	2	0	0	0	0	0	0	0	0	202.0	228.0	294.0	289.0	243.0	232.0	214.0	183.0	136.0	144.0	193.0	313.0	368.0	359.0	352.0	334.0	303.0	238.0	844.0	1087.0	1528.0	1638.0	1546.0	1537.0	1462.0	1251.0	1004.0	3304.0921820000003	4043.269060999999
CHEMBL2096876	0	1	12	12	47	22	0	2	1	25	21	1	0	0	0	0	0	0	0	0	204.0	235.0	318.0	309.0	292.0	310.0	256.0	148.0	57.0	147.0	196.0	342.0	416.0	413.0	397.0	348.0	281.0	185.0	830.0	1068.0	1622.0	1827.0	1730.0	1764.0	1644.0	1214.0	712.0	3251.1441899999995	3981.2020929999976
CHEMBL2096875	0	1	12	12	47	22	0	2	1	25	21	1	0	0	0	0	0	0	0	0	204.0	235.0	318.0	309.0	292.0	309.0	252.0	148.0	61.0	147.0	196.0	342.0	416.0	413.0	396.0	348.0	277.0	184.0	830.0	1068.0	1622.0	1827.0	1730.0	1764.0	1644.0	1184.0	689.0	3251.1441899999995	3981.2020929999976
50968336	0	1	16	17	41	22	0	0	2	19	20	1	1	0	0	0	0	0	0	0	250.0	275.0	365.0	366.0	326.0	309.0	294.0	241.0	159.0	137.0	179.0	274.0	308.0	293.0	288.0	287.0	260.0	197.0	852.0	1051.0	1454.0	1548.0	1437.0	1431.0	1444.0	1262.0	900.0	3356.751686	3982.397312999998
CHEMBL200473	0	1	12	12	45	22	0	2	2	23	20	1	1	0	0	0	0	0	0	0	230.0	258.0	365.0	374.0	355.0	312.0	253.0	163.0	81.0	147.0	195.0	335.0	402.0	381.0	353.0	306.0	258.0	184.0	856.0	1070.0	1668.0	1883.0	1781.0	1669.0	1499.0	1161.0	744.0	3360.815942	4008.907688999998
CHEMBL426659	0	1	12	12	45	22	0	2	2	23	20	1	1	0	0	0	0	0	0	0	230.0	257.0	358.0	351.0	314.0	270.0	228.0	181.0	124.0	147.0	194.0	331.0	392.0	357.0	319.0	269.0	230.0	193.0	856.0	1070.0	1668.0	1858.0	1646.0	1434.0	1265.0	1085.0	864.0	3360.815942	4008.907688999998
50615986	0	1	12	12	42	22	0	2	3	20	19	1	1	0	0	0	1	0	0	1	231.6049382716049	257.1111111111111	342.6666666666667	326.22222222222223	280.11111111111114	248.0	227.77777777777777	182.0	131.22222222222223	140.0	183.0	299.0	337.0	288.0	244.0	242.0	221.0	189.0	1106.0	1123.0	1730.0	1756.0	1575.0	1434.0	1531.0	1347.0	1156.0	4470.206129	4276.030230000002
50615987	0	1	12	12	42	22	0	2	3	20	19	1	1	0	0	1	0	0	0	1	280.0	282.0	380.0	376.0	361.0	304.0	290.0	238.0	181.0	140.0	183.0	299.0	337.0	288.0	244.0	242.0	221.0	189.0	898.0	1075.0	1634.0	1644.0	1415.0	1282.0	1315.0	1155.0	980.0	3574.44295314977	4078.430100835198
50615985	0	1	12	12	42	22	0	2	3	20	19	1	1	0	0	0	0	1	0	1	231.06721536351165	255.03703703703707	339.55555555555554	322.0740740740741	273.3703703703703	243.3333333333333	222.5925925925926	177.33333333333331	127.07407407407408	140.0	183.0	299.0	337.0	288.0	244.0	242.0	221.0	189.0	2042.0	1231.0	1946.0	2008.0	1935.0	1776.0	2017.0	1779.0	1552.0	9598.152845	4809.967224000002
50883126	0	1	12	12	46	22	0	0	4	24	18	2	2	0	0	0	0	0	0	0	256.0	250.0	325.0	359.0	324.0	319.0	266.0	200.0	152.0	130.0	162.0	260.0	303.0	319.0	319.0	310.0	245.0	188.0	898.0	1041.0	1425.0	1653.0	1725.0	1761.0	1611.0	1275.0	918.0	3525.467814	3878.2461509999976
50883131	0	1	12	12	46	22	0	0	4	24	18	2	2	0	0	0	0	0	0	0	256.0	250.0	325.0	359.0	322.0	311.0	293.0	231.0	136.0	130.0	162.0	260.0	303.0	319.0	322.0	311.0	250.0	196.0	898.0	1041.0	1425.0	1653.0	1725.0	1754.0	1619.0	1361.0	976.0	3525.467814	3878.246150999998
50883124	0	1	12	12	46	22	0	0	4	24	18	2	2	0	0	0	0	0	0	0	256.0	251.0	336.0	393.0	349.0	343.0	325.0	218.0	91.0	130.0	163.0	263.0	309.0	335.0	340.0	332.0	272.0	192.0	898.0	1041.0	1425.0	1695.0	1845.0	1921.0	1812.0	1451.0	927.0	3525.467814	3878.2461509999976
50883125	0	1	12	12	46	22	0	0	4	24	18	2	2	0	0	0	0	0	0	0	256.0	250.0	326.0	369.0	348.0	320.0	289.0	236.0	134.0	130.0	162.0	261.0	305.0	323.0	331.0	319.0	258.0	202.0	898.0	1041.0	1425.0	1653.0	1767.0	1839.0	1693.0	1394.0	975.0	3525.467814	3878.2461509999976
CHEMBL1200964	0	1	12	12	46	22	0	0	2	24	20	1	0	0	0	0	1	0	0	1	204.44444444444449	228.0	301.0	339.0	283.0	255.0	193.0	147.0	62.0	132.0	166.0	275.0	335.0	337.0	316.0	273.0	229.0	175.0	1082.0	1001.0	1380.0	1626.0	1568.0	1480.0	1255.0	1077.0	839.0	4362.5665050000025	3704.193274999997
CHEMBL201531	0	1	6	6	44	22	0	0	3	25	16	1	2	0	0	0	0	0	0	0	202.0	196.0	264.0	285.0	266.0	217.0	129.0	83.0	25.0	121.0	153.0	265.0	314.0	324.0	300.0	263.0	194.0	126.0	778.0	926.0	1348.0	1595.0	1589.0	1540.0	1269.0	860.0	505.0	3041.759587	3407.6009959999983
CHEMBL481353	0	1	12	12	38	22	0	0	6	16	16	1	2	0	0	3	0	0	0	3	402.0	341.0	590.0	402.0	394.0	355.0	270.0	276.0	204.0	126.0	147.0	219.0	231.0	237.0	213.0	196.0	173.0	136.0	1012.0	1044.0	1644.0	1425.0	1432.0	1449.0	1187.0	990.0	782.0	4115.432983449313	4027.086630505599
50419331	0	1	6	6	46	22	0	0	5	24	17	1	1	0	0	3	0	0	0	3	332.0	268.0	471.0	392.0	407.0	352.0	296.0	354.0	140.0	138.0	173.0	287.0	342.0	362.0	350.0	318.0	285.0	182.0	992.0	1058.0	1727.0	1837.0	1901.0	1934.0	1808.0	1677.0	1132.0	4011.8576154493103	3984.2636345056
50503327	0	1	6	6	44	23	0	0	7	21	16	2	2	0	0	1	2	0	0	3	300.04938271604937	267.1111111111111	366.44444444444446	372.1111111111111	318.1111111111111	363.33333333333337	350.0	267.66666666666663	144.55555555555554	135.0	175.0	280.0	331.0	320.0	301.0	303.0	251.0	166.0	1482.0	1152.0	1727.0	2081.0	1666.0	1706.0	1875.0	1643.0	1178.0	6108.235704149773	4371.247144835203
CHEMBL529437	0	1	6	6	45	23	0	2	6	22	17	1	4	0	0	0	1	0	0	1	312.44444444444446	289.0	416.0	414.0	459.0	361.0	323.0	221.0	168.0	138.0	179.0	299.0	353.0	324.0	277.0	235.0	225.0	192.0	1228.0	1097.0	1638.0	1859.0	1856.0	1631.0	1454.0	1210.0	993.0	4951.614018000003	4111.642427999998
CHEMBL258140	0	1	6	6	56	23	0	0	3	33	20	1	2	0	0	0	0	0	0	0	226.0	222.0	299.0	337.0	336.0	302.0	213.0	147.0	63.0	145.0	185.0	321.0	391.0	427.0	435.0	440.0	376.0	290.0	930.0	1128.0	1598.0	1901.0	2050.0	2191.0	2104.0	1739.0	1219.0	3626.944583	4125.394148
CHEMBL3940791	1	1	6	6	51	23	0	0	4	28	19	1	2	0	0	0	1	0	0	1	227.6049382716049	227.11111111111111	299.66666666666663	306.6666666666667	277.1111111111111	287.1111111111111	281.44444444444446	198.22222222222223	108.66666666666669	144.0	185.0	304.0	365.0	401.0	422.0	411.0	347.0	226.0	1178.0	1137.0	1670.0	1962.0	2004.0	2109.0	2336.0	2114.0	1261.0	4734.3026420000015	4232.642717
379176	1	1	6	6	50	23	0	0	4	27	19	1	2	0	0	0	1	0	0	1	251.6049382716049	235.1111111111111	317.66666666666663	318.6666666666667	285.1111111111111	299.1111111111111	303.44444444444446	218.22222222222223	120.66666666666669	143.0	184.0	301.0	361.0	396.0	415.0	401.0	335.0	213.0	1177.0	1129.0	1664.0	1948.0	1990.0	2094.0	2320.0	2088.0	1226.0	4733.286578000001	4216.515725
CHEMBL3331505	0	2	16	17	45	23	0	0	2	22	21	2	0	0	0	0	0	0	0	0	238.0	263.0	333.0	319.0	269.0	276.0	274.0	255.0	205.0	144.0	187.0	292.0	324.0	320.0	312.0	303.0	291.0	240.0	876.0	1099.0	1501.0	1570.0	1445.0	1442.0	1460.0	1356.0	1106.0	3444.2920469999995	4139.10483
CHEMBL3331485	0	1	16	17	45	23	0	0	2	22	21	2	0	0	0	0	0	0	0	0	238.0	266.0	338.0	325.0	282.0	282.0	286.0	262.0	203.0	144.0	187.0	291.0	325.0	318.0	311.0	314.0	294.0	249.0	876.0	1099.0	1500.0	1570.0	1457.0	1472.0	1501.0	1395.0	1121.0	3444.2920469999995	4139.10483
CHEMBL3331479	0	1	16	17	45	23	0	0	2	22	21	2	0	0	0	0	0	0	0	0	242.0	275.0	353.0	343.0	293.0	290.0	276.0	245.0	189.0	146.0	188.0	297.0	332.0	325.0	321.0	300.0	276.0	233.0	876.0	1099.0	1525.0	1630.0	1517.0	1492.0	1428.0	1282.0	1090.0	3444.2920469999995	4139.10483
CHEMBL3331507	0	1	16	17	42	23	0	0	3	19	20	2	0	0	0	0	1	0	0	1	241.6049382716049	274.1111111111111	352.6666666666667	346.44444444444446	295.22222222222223	291.8888888888889	279.22222222222223	241.7777777777778	184.44444444444449	143.0	185.0	286.0	321.0	310.0	311.0	291.0	259.0	201.0	1126.0	1147.0	1636.0	1748.0	1659.0	1641.0	1683.0	1509.0	1152.0	4553.682234	4384.309395000002
50615988	0	1	12	12	43	23	0	2	3	20	20	2	1	0	0	0	0	0	0	0	272.0	290.0	382.0	382.0	362.0	342.0	305.0	261.0	202.0	144.0	188.0	306.0	349.0	303.0	259.0	261.0	246.0	212.0	902.0	1099.0	1640.0	1686.0	1453.0	1365.0	1367.0	1272.0	1082.0	3553.963799	4162.742478000002
50615991	0	1	12	12	43	23	0	2	3	20	20	2	1	0	0	0	0	0	0	0	272.0	290.0	381.0	372.0	330.0	297.0	278.0	241.0	186.0	144.0	188.0	305.0	347.0	298.0	251.0	245.0	228.0	198.0	902.0	1099.0	1640.0	1686.0	1418.0	1286.0	1260.0	1136.0	944.0	3553.963799	4162.742478000002
50615990	0	1	12	12	43	23	0	2	3	20	20	2	1	0	0	0	0	0	0	0	272.0	290.0	380.0	365.0	311.0	273.0	262.0	234.0	199.0	144.0	188.0	304.0	345.0	294.0	245.0	242.0	228.0	200.0	902.0	1099.0	1640.0	1686.0	1393.0	1216.0	1201.0	1117.0	977.0	3553.963799	4162.742478000003
50615992	0	1	12	12	43	23	0	2	3	20	20	2	1	0	0	0	0	0	0	0	272.0	291.0	388.0	391.0	354.0	313.0	285.0	228.0	162.0	144.0	189.0	307.0	351.0	304.0	254.0	245.0	226.0	203.0	902.0	1099.0	1640.0	1711.0	1488.0	1345.0	1279.0	1103.0	918.0	3553.963799	4162.742478000003
CHEMBL426178	0	1	12	12	50	23	0	2	1	27	22	1	0	0	0	0	0	0	0	0	212.0	245.0	330.0	319.0	299.0	318.0	271.0	173.0	79.0	155.0	204.0	360.0	433.0	434.0	418.0	369.0	312.0	232.0	868.0	1116.0	1703.0	1933.0	1812.0	1818.0	1727.0	1358.0	940.0	3397.440439	4149.68039
CHEMBL2096877	0	1	12	12	50	23	0	2	1	27	22	1	0	0	0	0	0	0	0	0	212.0	245.0	330.0	319.0	299.0	318.0	271.0	173.0	79.0	155.0	204.0	360.0	433.0	434.0	418.0	369.0	312.0	232.0	868.0	1116.0	1703.0	1933.0	1812.0	1818.0	1727.0	1358.0	940.0	3397.440439	4149.68039
51199562	0	0	16	17	39	23	0	0	3	16	20	1	1	0	0	0	1	0	0	1	269.60493827160496	292.1111111111111	403.6666666666666	402.6666666666666	367.1111111111111	366.3333333333333	328.8888888888889	258.33333333333337	163.33333333333334	142.0	185.0	295.0	335.0	308.0	296.0	258.0	202.0	155.0	1138.0	1123.0	1715.0	1863.0	1681.0	1582.0	1504.0	1408.0	1083.0	4610.4059940000025	4323.966131000001
51199545	0	0	16	17	39	23	0	0	3	16	20	1	1	0	0	0	1	0	0	1	269.60493827160496	293.1111111111111	407.44444444444446	409.0	379.22222222222223	380.33333333333337	329.33333333333337	249.44444444444449	158.44444444444446	142.0	186.0	297.0	340.0	317.0	296.0	254.0	202.0	153.0	1138.0	1123.0	1715.0	1943.0	1889.0	1854.0	1632.0	1280.0	955.0	4610.4059940000025	4323.966131000001
50043552	0	0	19	21	42	23	0	0	3	19	20	3	0	0	0	0	0	0	0	0	272.0	323.0	466.0	482.0	443.0	386.0	313.0	207.0	102.0	143.0	186.0	301.0	349.0	361.0	359.0	349.0	283.0	173.0	886.0	1099.0	1593.0	1768.0	1828.0	1899.0	1815.0	1361.0	734.0	3493.175783	4176.677482000003
50615989	0	1	12	12	42	23	0	2	4	19	19	3	1	0	0	0	0	0	0	0	288.0	306.0	414.0	408.0	390.0	370.0	321.0	261.0	202.0	143.0	186.0	300.0	340.0	291.0	246.0	246.0	237.0	207.0	914.0	1105.0	1654.0	1686.0	1460.0	1363.0	1358.0	1255.0	1077.0	3604.879663	4198.583302000002
50615993	0	1	12	12	42	23	0	2	4	19	19	3	1	0	0	0	0	0	0	0	288.0	307.0	420.0	417.0	382.0	341.0	301.0	228.0	162.0	143.0	187.0	301.0	342.0	292.0	241.0	230.0	217.0	198.0	914.0	1105.0	1654.0	1711.0	1495.0	1343.0	1270.0	1086.0	913.0	3604.879663	4198.583302000003
CHEMBL4068156	0	0	17	17	37	23	0	0	5	14	18	0	1	2	0	2	0	0	0	2	339.7530864197531	261.3333333333333	360.0	368.7037037037037	350.66666666666663	395.7777777777777	359.77777777777777	406.0	257.3333333333333	132.0	165.0	250.0	269.0	265.0	262.0	255.0	226.0	163.0	1400.0	1352.0	1895.0	2114.0	2075.0	1904.0	1975.0	1774.0	1224.0	5644.512923299541	5275.851631670402
50917432	2	1	16	16	37	23	0	0	10	14	13	8	0	0	0	0	2	0	0	2	319.2098765432099	352.22222222222223	475.8888888888889	403.7160493827161	428.77777777777777	384.77777777777777	323.77777777777777	258.44444444444446	201.77777777777777	132.0	164.0	245.0	251.0	252.0	250.0	236.0	196.0	164.0	1452.0	1230.0	1813.0	2044.0	1783.0	1751.0	1837.0	1778.0	1428.0	5972.631861000002	4792.617171000002
CHEMBL3331469	0	1	16	17	44	23	0	0	3	21	20	2	0	0	0	0	1	0	0	1	234.44444444444449	265.0	341.0	333.0	284.0	280.0	263.0	227.0	172.0	139.0	180.0	279.0	315.0	304.0	301.0	281.0	251.0	195.0	1128.0	1068.0	1444.0	1524.0	1435.0	1433.0	1347.0	1141.0	912.0	4555.7143620000015	4006.3601329999983
50419327	0	2	6	6	53	23	0	0	4	30	19	2	2	0	0	0	0	0	0	0	236.0	232.0	303.0	328.0	315.0	318.0	318.0	212.0	114.0	148.0	194.0	330.0	403.0	408.0	417.0	403.0	383.0	301.0	940.0	1149.0	1685.0	1904.0	1873.0	1963.0	2082.0	1843.0	1265.0	3675.828319	4239.416921000001
50536655	0	1	15	16	45	23	0	0	4	22	19	2	2	0	0	0	0	0	0	0	280.0	288.0	399.0	427.0	421.0	408.0	311.0	215.0	152.0	140.0	179.0	290.0	331.0	347.0	338.0	320.0	258.0	189.0	932.0	1101.0	1564.0	1749.0	1841.0	1897.0	1702.0	1302.0	901.0	3667.699807	4142.560217000001
50535551	0	1	15	16	45	23	0	0	4	22	19	2	2	0	0	0	0	0	0	0	280.0	288.0	399.0	426.0	415.0	418.0	384.0	262.0	116.0	140.0	179.0	290.0	331.0	349.0	345.0	333.0	275.0	206.0	932.0	1101.0	1564.0	1749.0	1841.0	1904.0	1848.0	1537.0	1015.0	3667.699807	4142.560217000001
CHEMBL4085703	0	0	12	12	41	23	0	0	6	18	17	2	2	2	0	0	0	0	0	0	287.7530864197531	239.3333333333333	311.0	338.48148148148147	330.2222222222223	376.0	358.55555555555554	270.0	207.0	134.0	169.0	261.0	280.0	283.0	278.0	260.0	237.0	181.0	1368.0	1390.0	1998.0	2160.0	2164.0	2043.0	1869.0	1628.0	1200.0	5430.794509	5354.120128000002
62385	0	1	15	16	43	23	0	0	5	20	18	2	2	1	0	0	0	0	0	0	278.44444444444446	233.3333333333333	427.6666666666666	417.0	459.3333333333333	375.3333333333333	292.66666666666663	210.3333333333333	120.66666666666666	140.0	180.0	281.0	321.0	309.0	288.0	267.0	227.0	189.0	1150.0	1350.0	1839.0	2077.0	2098.0	1842.0	1598.0	1317.0	1036.0	4549.247158000001	5167.609261000003
62375	0	1	15	16	43	23	0	0	5	20	18	2	2	1	0	0	0	0	0	0	284.44444444444446	235.3333333333333	426.6666666666666	419.0	464.3333333333333	382.33333333333337	296.3333333333333	215.3333333333333	116.0	142.0	179.0	288.0	319.0	321.0	295.0	269.0	236.0	191.0	1150.0	1355.0	1857.0	2106.0	2110.0	1862.0	1645.0	1423.0	1032.0	4549.247158000001	5189.571249000002
50551557	0	1	12	12	49	23	0	0	3	26	20	2	1	0	0	0	0	0	0	0	240.0	258.0	366.0	392.0	373.0	373.0	310.0	181.0	65.0	148.0	190.0	329.0	377.0	426.0	392.0	395.0	304.0	235.0	908.0	1101.0	1641.0	1919.0	1999.0	2065.0	1990.0	1574.0	926.0	3560.060183	4095.188832999999
50536645	0	1	15	16	47	23	0	0	3	24	20	2	1	0	0	0	0	0	0	0	248.0	269.0	377.0	398.0	394.0	390.0	323.0	201.0	88.0	142.0	183.0	300.0	345.0	368.0	357.0	353.0	293.0	225.0	906.0	1089.0	1564.0	1759.0	1846.0	1940.0	1853.0	1496.0	997.0	3558.028055	4070.974656999998
50875230	0	1	12	12	47	23	0	0	3	24	20	2	1	0	0	0	0	0	0	0	258.0	280.0	408.0	416.0	391.0	381.0	320.0	190.0	65.0	146.0	188.0	318.0	365.0	393.0	368.0	358.0	290.0	220.0	906.0	1087.0	1621.0	1925.0	1945.0	1979.0	1872.0	1526.0	928.0	3558.028055	4066.9547529999977
50535538	0	1	15	16	41	23	0	0	5	18	18	2	1	0	0	2	0	0	0	2	348.0	320.0	450.0	483.0	471.0	479.0	418.0	324.0	211.0	138.0	176.0	281.0	317.0	330.0	314.0	305.0	237.0	170.0	990.0	1089.0	1609.0	1785.0	1838.0	1911.0	1802.0	1463.0	997.0	3985.28207729954	4166.183528670403
50535537	0	1	15	16	41	23	0	0	5	18	18	2	1	0	0	2	0	0	0	2	348.0	320.0	450.0	485.0	486.0	490.0	452.0	364.0	197.0	138.0	176.0	281.0	318.0	331.0	319.0	306.0	241.0	164.0	990.0	1089.0	1609.0	1785.0	1846.0	1943.0	1866.0	1575.0	973.0	3985.28207729954	4166.183528670403
50535545	0	1	15	16	41	23	0	0	5	18	18	2	1	0	0	1	1	0	0	2	299.60493827160496	295.1111111111111	412.6666666666667	439.44444444444446	427.44444444444446	429.22222222222223	399.3333333333333	280.44444444444446	130.11111111111111	138.0	176.0	281.0	317.0	330.0	314.0	305.0	237.0	170.0	1198.0	1137.0	1705.0	1897.0	1942.0	2023.0	1858.0	1567.0	1213.0	4881.045253149771	4363.783657835203
50551550	0	1	12	12	43	23	0	0	5	20	18	2	1	0	0	1	1	0	0	2	289.60493827160496	281.1111111111111	389.6666666666666	416.44444444444446	396.6666666666666	404.44444444444446	377.33333333333337	269.44444444444446	130.1111111111111	140.0	180.0	293.0	337.0	350.0	340.0	328.0	255.0	180.0	1200.0	1149.0	1732.0	1937.0	1986.0	2101.0	1928.0	1614.0	1240.0	4883.07738114977	4387.997833835203
50535534	0	1	15	16	41	23	0	0	5	18	18	2	1	0	0	1	0	1	0	2	299.06721536351165	293.03703703703707	409.55555555555554	435.8148148148149	423.8148148148149	425.0740740740741	397.77777777777777	276.81481481481484	123.37037037037037	138.0	176.0	281.0	317.0	330.0	314.0	305.0	237.0	170.0	2134.0	1245.0	1921.0	2149.0	2176.0	2275.0	1984.0	1801.0	1699.0	10008.99196914977	4897.720651835203
50535543	0	1	15	16	41	23	0	0	5	18	18	2	1	0	0	1	1	0	0	2	299.60493827160496	296.1111111111111	418.44444444444446	448.3333333333333	430.33333333333337	438.44444444444446	411.1111111111111	281.55555555555554	117.55555555555554	138.0	177.0	283.0	321.0	334.0	318.0	310.0	235.0	162.0	1198.0	1137.0	1705.0	1993.0	2134.0	2055.0	2178.0	1743.0	1149.0	4881.04525314977	4363.783657835203
50535536	0	1	15	16	41	23	0	0	5	18	18	2	1	0	0	2	0	0	0	2	348.0	321.0	462.0	523.0	505.0	482.0	492.0	350.0	186.0	138.0	177.0	283.0	321.0	334.0	318.0	310.0	235.0	162.0	990.0	1089.0	1609.0	1833.0	1934.0	1927.0	1962.0	1551.0	965.0	3985.282077299541	4166.183528670403
50535532	0	1	15	16	41	23	0	0	5	18	18	2	1	0	0	1	0	1	0	2	299.06721536351165	294.03703703703707	414.8148148148149	442.1111111111111	424.1111111111111	434.8148148148149	404.3703703703704	275.85185185185185	111.85185185185186	138.0	177.0	283.0	321.0	334.0	318.0	310.0	235.0	162.0	2134.0	1245.0	1921.0	2353.0	2584.0	2343.0	2664.0	2175.0	1563.0	10008.99196914977	4897.720651835202
50535544	0	1	15	16	41	23	0	0	5	18	18	2	1	0	0	1	1	0	0	2	299.60493827160496	295.1111111111111	412.6666666666667	441.44444444444446	430.0	434.0	408.44444444444446	283.1111111111111	128.55555555555554	138.0	176.0	281.0	318.0	331.0	319.0	306.0	241.0	164.0	1198.0	1137.0	1705.0	1897.0	1958.0	2087.0	1986.0	1791.0	1165.0	4881.04525314977	4363.783657835203
50535533	0	1	15	16	41	23	0	0	5	18	18	2	1	0	0	1	0	1	0	2	299.06721536351165	293.03703703703707	409.55555555555554	437.8148148148148	425.3333333333333	429.3333333333333	404.8148148148148	276.3703703703704	122.85185185185183	138.0	176.0	281.0	318.0	331.0	319.0	306.0	241.0	164.0	2134.0	1245.0	1921.0	2149.0	2210.0	2411.0	2256.0	2277.0	1597.0	10008.99196914977	4897.720651835202
50535546	0	1	15	16	41	23	0	0	5	18	18	2	1	0	0	1	1	0	0	2	299.60493827160496	296.1111111111111	416.44444444444446	445.7777777777778	425.55555555555554	429.33333333333337	408.44444444444446	283.1111111111111	128.55555555555554	138.0	177.0	282.0	320.0	329.0	317.0	306.0	241.0	164.0	1198.0	1137.0	1705.0	1977.0	2070.0	1927.0	1954.0	1791.0	1165.0	4881.045253149771	4363.783657835203
50535539	0	1	15	16	41	23	0	0	5	18	18	2	1	0	0	2	0	0	0	2	348.0	321.0	460.0	508.0	494.0	448.0	452.0	364.0	197.0	138.0	177.0	282.0	320.0	329.0	317.0	306.0	241.0	164.0	990.0	1089.0	1609.0	1825.0	1902.0	1863.0	1850.0	1575.0	973.0	3985.28207729954	4166.183528670403
50535535	0	1	15	16	41	23	0	0	5	18	18	2	1	0	0	1	0	1	0	2	299.06721536351165	294.03703703703707	412.8148148148148	440.5925925925926	419.8518518518519	427.77777777777777	404.8148148148148	276.3703703703703	122.85185185185183	138.0	177.0	282.0	320.0	329.0	317.0	306.0	241.0	164.0	2134.0	1245.0	1921.0	2319.0	2448.0	2071.0	2188.0	2277.0	1597.0	10008.99196914977	4897.720651835202
50551543	0	1	12	12	46	23	0	0	4	23	19	2	1	0	0	1	0	0	0	1	288.0	282.0	396.0	429.0	417.0	426.0	390.0	262.0	109.0	143.0	185.0	309.0	360.0	390.0	382.0	369.0	293.0	186.0	950.0	1101.0	1631.0	1855.0	1963.0	2141.0	2053.0	1599.0	897.0	3773.6871941497698	4142.793268835201
50535548	0	1	15	16	44	23	0	0	4	21	19	2	1	0	0	1	0	0	0	1	300.0	297.0	420.0	448.0	433.0	443.0	414.0	284.0	120.0	141.0	180.0	295.0	334.0	362.0	343.0	343.0	262.0	198.0	948.0	1089.0	1594.0	1809.0	1889.0	1961.0	1949.0	1563.0	968.0	3771.6550661497695	4118.5790928352
50551544	0	1	12	12	46	23	0	0	4	23	19	2	1	0	0	1	0	0	0	1	288.0	281.0	396.0	426.0	404.0	419.0	392.0	273.0	120.0	143.0	185.0	308.0	357.0	384.0	368.0	366.0	280.0	208.0	950.0	1101.0	1626.0	1857.0	1936.0	2023.0	2003.0	1610.0	995.0	3773.6871941497698	4142.793268835201
50551545	0	1	12	12	46	23	0	0	4	23	19	2	1	0	0	1	0	0	0	1	288.0	281.0	396.0	426.0	404.0	419.0	392.0	273.0	120.0	143.0	185.0	308.0	357.0	384.0	368.0	366.0	280.0	208.0	950.0	1101.0	1626.0	1857.0	1936.0	2023.0	2003.0	1610.0	995.0	3773.6871941497698	4142.793268835201
50551546	0	1	12	12	46	23	0	0	4	23	19	2	1	0	0	1	0	0	0	1	288.0	281.0	396.0	426.0	404.0	419.0	392.0	273.0	120.0	143.0	185.0	308.0	357.0	384.0	368.0	366.0	280.0	208.0	950.0	1101.0	1626.0	1857.0	1936.0	2023.0	2003.0	1610.0	995.0	3773.6871941497698	4142.793268835201
50535541	0	1	15	16	44	23	0	0	4	21	19	2	1	0	0	1	0	0	0	1	300.0	296.0	414.0	441.0	429.0	431.0	400.0	282.0	133.0	141.0	179.0	293.0	329.0	351.0	332.0	323.0	249.0	191.0	948.0	1089.0	1594.0	1779.0	1841.0	1908.0	1823.0	1445.0	955.0	3771.6550661497695	4118.5790928352
50551549	0	1	12	12	46	23	0	0	4	23	19	2	1	0	0	1	0	0	0	1	290.0	282.0	391.0	418.0	398.0	406.0	378.0	271.0	133.0	143.0	183.0	305.0	349.0	371.0	358.0	349.0	270.0	201.0	950.0	1101.0	1621.0	1819.0	1885.0	1975.0	1885.0	1495.0	982.0	3773.6871941497698	4142.793268835201
50535542	0	1	15	16	44	23	0	0	4	21	19	2	1	0	0	1	0	0	0	1	300.0	297.0	418.0	448.0	428.0	430.0	410.0	286.0	131.0	141.0	180.0	294.0	335.0	353.0	344.0	321.0	262.0	188.0	948.0	1089.0	1594.0	1804.0	1896.0	1902.0	1835.0	1533.0	982.0	3771.6550661497695	4118.5790928352
50535540	0	1	15	16	44	23	0	0	4	21	19	2	1	0	0	1	0	0	0	1	300.0	297.0	420.0	451.0	433.0	440.0	414.0	284.0	120.0	141.0	180.0	295.0	336.0	361.0	348.0	340.0	259.0	198.0	948.0	1089.0	1594.0	1809.0	1919.0	1954.0	1929.0	1560.0	968.0	3771.6550661497695	4118.5790928352
50551552	0	1	12	12	46	23	0	0	4	23	19	2	1	0	0	1	0	0	0	1	290.0	283.0	397.0	427.0	402.0	416.0	392.0	273.0	120.0	143.0	184.0	307.0	356.0	382.0	373.0	369.0	277.0	208.0	950.0	1101.0	1621.0	1849.0	1963.0	2026.0	1989.0	1607.0	995.0	3773.6871941497698	4142.793268835201
50419321	0	2	6	6	52	23	0	0	4	29	19	2	1	0	0	0	1	0	0	1	209.6049382716049	214.11111111111111	275.6666666666667	294.44444444444446	283.6666666666667	285.66666666666663	249.8888888888889	179.22222222222223	100.66666666666669	149.0	194.0	334.0	402.0	409.0	408.0	381.0	360.0	284.0	1164.0	1190.0	1814.0	2056.0	1973.0	2032.0	2278.0	1977.0	1437.0	4675.546754000001	4434.9979140000005
50419326	0	2	6	6	52	23	0	0	4	29	19	2	1	0	0	1	0	0	0	1	258.0	239.0	312.0	329.0	304.0	294.0	287.0	273.0	153.0	149.0	194.0	333.0	401.0	404.0	405.0	378.0	359.0	289.0	956.0	1142.0	1718.0	1944.0	1829.0	1856.0	1918.0	1745.0	1253.0	3779.78357814977	4237.397784835201
50419324	0	2	6	6	52	23	0	0	4	29	19	2	1	0	0	1	0	0	0	1	258.0	239.0	313.0	338.0	321.0	323.0	337.0	229.0	138.0	149.0	194.0	334.0	402.0	409.0	408.0	381.0	360.0	284.0	956.0	1142.0	1718.0	1944.0	1869.0	1920.0	2046.0	1745.0	1229.0	3779.78357814977	4237.397784835201
CHEMBL4445285	0	0	17	17	40	23	0	0	5	17	18	1	2	2	0	0	0	0	0	0	287.7530864197531	241.3333333333333	319.33333333333337	326.7037037037037	322.77777777777777	391.22222222222223	327.3333333333333	304.55555555555554	208.66666666666669	133.0	166.0	256.0	276.0	283.0	276.0	269.0	231.0	185.0	1354.0	1370.0	1862.0	2060.0	2135.0	1936.0	1827.0	1707.0	1255.0	5377.846517	5288.069144000002
CHEMBL4461596	0	0	17	17	40	23	0	0	5	17	18	1	2	2	0	0	0	0	0	0	287.7530864197531	241.3333333333333	319.33333333333337	326.7037037037037	322.77777777777777	391.22222222222223	327.3333333333333	304.55555555555554	208.66666666666669	133.0	166.0	256.0	276.0	283.0	276.0	269.0	231.0	185.0	1354.0	1370.0	1862.0	2060.0	2135.0	1936.0	1827.0	1707.0	1255.0	5377.846517	5288.069144000002
CHEMBL4560378	0	0	17	17	40	23	0	0	5	17	18	1	2	2	0	0	0	0	0	0	287.7530864197531	241.0	318.33333333333337	330.3703703703704	309.33333333333337	380.0	350.55555555555554	270.0	219.0	133.0	166.0	255.0	273.0	282.0	270.0	262.0	231.0	177.0	1354.0	1370.0	1939.0	2112.0	2149.0	2008.0	1833.0	1598.0	1164.0	5377.846517	5288.069144000003
CHEMBL202910	1	1	12	12	40	23	0	0	5	17	18	1	2	0	0	0	2	0	0	2	271.2098765432099	280.22222222222223	393.8888888888889	389.7160493827161	352.7777777777778	334.0	314.66666666666663	273.7777777777777	155.33333333333331	139.0	178.0	282.0	339.0	332.0	318.0	280.0	211.0	131.0	1420.0	1173.0	1825.0	2351.0	1961.0	1825.0	1871.0	1802.0	1423.0	5835.564316999999	4525.254699000002
CHEMBL4583781	0	0	17	17	36	23	0	0	6	13	17	1	1	2	0	0	2	0	0	2	258.962962962963	227.88888888888889	299.0	291.77777777777777	342.92592592592587	369.77777777777777	336.41975308641975	243.3333333333333	139.55555555555554	131.0	163.0	246.0	262.0	263.0	257.0	251.0	219.0	155.0	1828.0	1454.0	2054.0	2203.0	2251.0	2005.0	2243.0	2165.0	1688.0	7486.9551390000015	5706.892714000001
CHEMBL4541596	0	0	17	17	42	23	0	0	4	19	19	1	1	2	0	0	0	0	0	0	259.7530864197531	228.0	302.66666666666663	296.48148148148147	313.77777777777777	381.7777777777777	326.0	240.0	163.0	137.0	170.0	269.0	286.0	299.0	273.0	278.0	236.0	200.0	1328.0	1358.0	1937.0	2195.0	2143.0	2032.0	1866.0	1576.0	1178.0	5268.174765	5216.483584000002
CHEMBL4444833	0	0	17	17	42	23	0	0	4	19	19	1	1	2	0	0	0	0	0	0	259.7530864197531	225.3333333333333	297.33333333333337	300.7037037037037	303.77777777777777	379.7777777777778	321.1111111111111	250.0	161.33333333333334	137.0	169.0	270.0	286.0	299.0	287.0	269.0	261.0	197.0	1328.0	1358.0	1877.0	2084.0	2123.0	1912.0	1872.0	1767.0	1252.0	5268.174765	5216.483584000003
CHEMBL2171417	0	1	16	17	43	23	0	0	3	20	20	1	1	0	0	0	1	0	0	1	250.44444444444449	275.0	365.0	366.0	326.0	309.0	294.0	241.0	159.0	138.0	179.0	274.0	308.0	293.0	288.0	287.0	260.0	197.0	1142.0	1068.0	1454.0	1548.0	1437.0	1431.0	1444.0	1262.0	900.0	4614.470250000001	4018.130912999998
CHEMBL505439	0	1	12	12	44	23	0	0	5	21	18	1	3	1	0	0	0	0	0	0	288.44444444444446	237.0	420.6666666666666	440.3333333333333	409.6666666666666	417.33333333333337	285.6666666666667	237.66666666666669	147.0	143.0	183.0	298.0	350.0	348.0	323.0	314.0	271.0	210.0	1166.0	1367.0	1869.0	2191.0	2194.0	1994.0	1814.0	1700.0	1206.0	4610.035174000001	5225.556205000004
50575178	0	3	6	6	53	23	0	0	4	30	19	3	0	0	0	0	1	0	0	1	193.6049382716049	206.11111111111111	261.6666666666667	274.44444444444446	257.6666666666667	263.66666666666663	234.3333333333333	169.22222222222223	98.66666666666669	150.0	195.0	339.0	409.0	423.0	423.0	394.0	372.0	292.0	1150.0	1190.0	1803.0	2045.0	1971.0	2035.0	2266.0	2005.0	1443.0	4616.790866000002	4423.183122
CHEMBL1829335	0	1	12	12	46	23	0	0	5	23	18	3	2	0	0	0	0	0	0	0	290.0	291.0	374.0	327.0	252.0	238.0	244.0	206.0	166.0	139.0	176.0	276.0	301.0	261.0	239.0	212.0	183.0	161.0	946.0	1118.0	1593.0	1591.0	1311.0	1161.0	1082.0	944.0	898.0	3720.647799	4202.579329000004
50884914	0	1	15	16	44	23	0	0	5	21	18	3	2	0	0	0	0	0	0	0	296.0	305.0	455.0	487.0	490.0	510.0	375.0	199.0	61.0	141.0	182.0	298.0	342.0	368.0	347.0	335.0	258.0	188.0	944.0	1101.0	1619.0	1884.0	2002.0	2156.0	1939.0	1451.0	792.0	3718.615671	4154.475129000002
50910310	0	1	12	12	41	23	0	0	7	18	16	3	2	1	0	1	0	0	0	1	336.44444444444446	260.66666666666663	514.0	534.6666666666666	515.3333333333333	617.6666666666667	356.0	164.0	92.0	140.0	180.0	286.0	341.0	340.0	317.0	269.0	217.0	143.0	1206.0	1399.0	1948.0	2318.0	2506.0	2427.0	1824.0	1173.0	698.0	4815.822161149771	5401.240248835202
50910300	0	1	12	12	44	23	0	0	6	21	17	3	2	1	0	0	0	0	0	0	284.44444444444446	229.66666666666669	458.0	448.0	449.33333333333337	410.6666666666666	324.66666666666663	155.0	92.0	141.0	182.0	291.0	346.0	347.0	327.0	288.0	236.0	181.0	1164.0	1399.0	1913.0	2221.0	2318.0	2212.0	1783.0	1230.0	811.0	4602.195150000001	5353.635813000004
50876061	0	1	15	16	46	23	0	0	4	23	19	3	1	0	0	0	0	0	0	0	270.0	292.0	430.0	433.0	418.0	398.0	339.0	202.0	75.0	141.0	183.0	299.0	348.0	365.0	362.0	342.0	287.0	213.0	918.0	1099.0	1588.0	1797.0	1933.0	1993.0	1868.0	1508.0	951.0	3608.943919	4126.769533000001
50807187	0	2	12	12	39	23	0	0	5	16	18	2	3	0	0	0	0	0	0	0	338.0	368.0	605.0	582.0	523.0	437.0	381.0	269.0	154.0	152.0	203.0	335.0	375.0	369.0	331.0	289.0	225.0	141.0	954.0	1160.0	1847.0	2025.0	2002.0	1781.0	1554.0	1141.0	730.0	3773.307302999999	4452.233699000001
CHEMBL382955	0	1	12	12	46	23	0	2	2	23	21	1	1	0	0	0	0	0	0	0	246.0	285.0	428.0	447.0	433.0	359.0	287.0	158.0	66.0	161.0	219.0	391.0	464.0	462.0	415.0	347.0	281.0	177.0	892.0	1142.0	1854.0	2130.0	2084.0	1891.0	1659.0	1183.0	705.0	3505.0800629999994	4297.435931000004
51380961	0	1	6	6	46	23	0	0	7	23	16	2	2	0	0	0	3	0	0	3	239.6543209876544	224.22222222222223	287.8888888888889	308.71604938271605	264.77777777777777	267.3333333333333	270.6666666666667	193.44444444444449	116.88888888888889	129.0	163.0	255.0	308.0	304.0	276.0	267.0	232.0	164.0	1692.0	1171.0	1715.0	2259.0	1781.0	1743.0	1847.0	1785.0	1365.0	7006.031008000002	4426.835341000004
51380959	0	1	6	6	44	23	0	0	8	21	15	2	3	0	0	0	3	0	0	3	271.6543209876544	236.22222222222223	303.8888888888889	348.71604938271605	272.77777777777777	279.33333333333337	290.6666666666667	249.44444444444449	156.8888888888889	127.0	159.0	248.0	292.0	298.0	270.0	257.0	220.0	144.0	1718.0	1183.0	1712.0	2267.0	1765.0	1745.0	1857.0	1807.0	1367.0	7115.702760000001	4498.420901000003
51380958	0	1	6	6	44	23	0	0	8	21	15	2	3	0	0	1	2	0	0	3	320.04938271604937	261.1111111111111	347.44444444444446	397.1111111111111	310.1111111111111	335.33333333333337	328.0	311.66666666666663	181.77777777777777	127.0	159.0	248.0	292.0	298.0	270.0	257.0	220.0	144.0	1510.0	1135.0	1616.0	2027.0	1661.0	1617.0	1705.0	1599.0	1287.0	6219.939584149772	4300.820771835202
CHEMBL1201082	0	1	12	12	42	23	0	0	6	19	17	1	1	0	0	3	1	0	0	4	362.44444444444446	302.0	507.0	392.0	364.0	314.0	322.0	221.0	225.0	127.0	155.0	226.0	256.0	243.0	230.0	225.0	213.0	182.0	1276.0	1044.0	1575.0	1533.0	1479.0	1351.0	1336.0	1140.0	1020.0	5263.479795449312	3969.2726825055984
51380954	0	1	6	6	47	24	0	0	8	23	16	2	3	0	0	1	2	0	0	3	324.04938271604937	269.1111111111111	355.44444444444446	403.1111111111111	324.1111111111111	347.33333333333337	333.0	319.66666666666663	200.77777777777777	133.0	167.0	259.0	309.0	307.0	288.0	271.0	235.0	169.0	1548.0	1183.0	1687.0	2087.0	1719.0	1716.0	1785.0	1660.0	1376.0	6366.235833149773	4469.299068835204
51380956	0	1	6	6	47	24	0	0	8	23	16	2	3	0	0	1	2	0	0	3	326.0493827160494	274.1111111111111	368.44444444444446	410.1111111111111	315.1111111111111	343.33333333333337	347.0	335.66666666666663	198.77777777777777	135.0	169.0	264.0	316.0	315.0	294.0	282.0	247.0	185.0	1548.0	1183.0	1712.0	2177.0	1774.0	1687.0	1794.0	1758.0	1484.0	6366.235833149773	4469.299068835204
51380957	0	1	6	6	47	24	0	0	8	23	16	2	3	0	0	1	2	0	0	3	324.04938271604937	265.1111111111111	343.44444444444446	379.1111111111111	356.1111111111111	343.33333333333337	325.0	283.66666666666663	216.77777777777777	133.0	167.0	261.0	311.0	309.0	288.0	275.0	237.0	177.0	1548.0	1183.0	1677.0	2077.0	1755.0	1698.0	1777.0	1648.0	1396.0	6366.235833149773	4469.299068835203
CHEMBL199598	0	1	12	12	46	24	0	2	3	22	21	1	1	0	0	0	0	1	0	1	253.06721536351165	292.03703703703707	436.55555555555554	455.8148148148148	446.8148148148148	377.1111111111112	302.8888888888889	170.1111111111111	69.33333333333333	166.0	224.0	398.0	471.0	473.0	424.0	364.0	292.0	182.0	2116.0	1346.0	2262.0	2606.0	2526.0	2537.0	2747.0	2237.0	1487.0	9888.713214999998	5245.055787000003
50419328	0	2	6	6	56	24	0	0	4	32	20	2	2	0	0	0	0	0	0	0	246.0	241.0	311.0	337.0	322.0	323.0	329.0	235.0	140.0	156.0	202.0	350.0	422.0	434.0	443.0	417.0	407.0	341.0	978.0	1202.0	1769.0	2020.0	1976.0	2026.0	2140.0	1932.0	1464.0	3822.1245680000006	4429.857206000002
62386	0	1	15	16	46	24	0	0	5	22	19	2	2	1	0	0	0	0	0	0	282.44444444444446	237.3333333333333	433.6666666666667	423.0	463.3333333333333	381.3333333333333	303.66666666666663	228.3333333333333	142.33333333333331	146.0	188.0	294.0	336.0	325.0	302.0	284.0	251.0	215.0	1188.0	1398.0	1900.0	2146.0	2160.0	1903.0	1662.0	1401.0	1167.0	4695.543407000002	5336.087558000004
62387	0	1	15	16	46	24	0	0	5	22	19	2	2	1	0	0	0	0	0	0	284.44444444444446	241.3333333333333	434.6666666666667	421.0	465.3333333333333	386.3333333333333	310.66666666666663	232.0	147.33333333333334	148.0	188.0	299.0	337.0	332.0	305.0	291.0	253.0	224.0	1188.0	1398.0	1930.0	2169.0	2168.0	1906.0	1682.0	1448.0	1273.0	4695.543407000002	5336.087558000004
62376	0	1	15	16	46	24	0	0	5	22	19	2	2	1	0	0	0	0	0	0	288.44444444444446	242.3333333333333	434.6666666666667	424.0	470.3333333333333	393.33333333333337	314.3333333333333	237.0	142.66666666666666	148.0	188.0	300.0	341.0	335.0	321.0	293.0	262.0	226.0	1188.0	1403.0	1923.0	2193.0	2201.0	1935.0	1729.0	1554.0	1269.0	4695.543407000002	5358.049546000004
CHEMBL512665	0	1	10	11	50	24	0	0	5	26	19	2	2	1	0	0	0	0	0	0	262.44444444444446	209.0	406.33333333333337	383.6666666666666	360.6666666666666	341.33333333333337	317.0	207.0	132.0	150.0	196.0	314.0	382.0	375.0	356.0	336.0	311.0	267.0	1192.0	1437.0	1981.0	2296.0	2347.0	2287.0	2013.0	1545.0	1162.0	4699.607663000001	5446.495702
50419822	0	1	12	12	42	24	0	0	7	18	17	2	2	1	0	0	2	0	0	2	275.6543209876543	232.8888888888889	431.8888888888889	390.38271604938274	357.44444444444446	327.0	305.3333333333333	221.0	146.88888888888889	148.0	188.0	297.0	356.0	349.0	337.0	299.0	230.0	154.0	1690.0	1511.0	2126.0	2605.0	2201.0	2135.0	2230.0	2021.0	1537.0	6916.355909	5868.7666800000015
50883127	0	1	16	17	48	24	0	0	3	24	21	2	1	0	0	0	0	0	0	0	262.0	279.0	384.0	436.0	399.0	379.0	346.0	284.0	172.0	146.0	187.0	302.0	359.0	379.0	379.0	377.0	320.0	249.0	942.0	1125.0	1590.0	1867.0	1981.0	2043.0	1920.0	1656.0	1192.0	3702.292176	4215.238777999999
CHEMBL404475	0	1	6	6	56	24	0	0	3	32	21	2	1	0	0	0	0	0	0	0	226.0	238.0	316.0	335.0	300.0	277.0	213.0	171.0	146.0	156.0	210.0	337.0	394.0	385.0	380.0	370.0	341.0	304.0	950.0	1171.0	1633.0	1844.0	1889.0	1857.0	1691.0	1506.0	1290.0	3710.420688	4308.075578000002
CHEMBL4085551	0	0	17	17	44	24	0	0	5	20	19	2	1	2	0	0	0	0	0	0	277.7530864197531	243.66666666666663	331.0	326.25925925925924	317.8888888888889	423.77777777777777	354.0	288.0	217.0	142.0	178.0	282.0	309.0	325.0	304.0	297.0	263.0	228.0	1378.0	1423.0	1937.0	2259.0	2524.0	2278.0	1960.0	1753.0	1410.0	5465.386878000001	5464.804525000003
50535547	0	1	15	16	47	24	0	0	4	23	20	2	1	0	0	1	0	0	0	1	304.0	303.0	431.0	467.0	454.0	462.0	437.0	308.0	142.0	147.0	189.0	309.0	358.0	385.0	381.0	376.0	307.0	231.0	986.0	1137.0	1655.0	1893.0	2025.0	2116.0	2111.0	1766.0	1172.0	3917.951315149769	4287.057389835203
50551547	0	1	12	12	49	24	0	0	4	25	20	2	1	0	0	1	0	0	0	1	292.0	286.0	405.0	444.0	425.0	438.0	415.0	297.0	142.0	149.0	194.0	323.0	382.0	410.0	409.0	399.0	325.0	241.0	988.0	1149.0	1687.0	1946.0	2080.0	2181.0	2165.0	1813.0	1199.0	3919.98344314977	4311.2715658352
50875225	0	1	12	12	47	24	0	0	4	23	20	2	1	0	0	1	0	0	0	1	314.0	315.0	469.0	514.0	503.0	487.0	386.0	264.0	93.0	151.0	194.0	327.0	378.0	403.0	382.0	368.0	296.0	224.0	986.0	1135.0	1717.0	2085.0	2145.0	2251.0	2080.0	1710.0	1048.0	3917.951315149769	4283.037485835204
CHEMBL4105083	0	0	18	18	44	24	0	0	4	20	20	2	1	1	0	0	0	0	0	0	293.30864197530866	270.66666666666663	356.6666666666667	351.11111111111114	356.1111111111111	403.2222222222222	404.0	308.0	237.0	142.0	175.0	278.0	306.0	319.0	297.0	305.0	258.0	228.0	1158.0	1292.0	1760.0	2035.0	2117.0	2114.0	1749.0	1411.0	1214.0	4581.807399000001	4939.185627000004
CHEMBL378804	1	1	12	12	43	24	0	0	5	19	19	1	2	0	0	0	2	0	0	2	275.2098765432099	280.22222222222223	375.8888888888889	377.7160493827161	355.77777777777777	339.0	292.66666666666663	251.0	167.22222222222223	145.0	185.0	298.0	353.0	354.0	339.0	302.0	239.0	166.0	1458.0	1221.0	1886.0	2383.0	2037.0	1948.0	1906.0	1814.0	1470.0	5981.860566	4693.7329960000025
50910301	0	1	12	12	44	24	0	0	7	20	17	3	2	1	0	1	0	0	0	1	340.44444444444446	263.66666666666663	507.0	505.0	510.0	467.3333333333333	502.6666666666666	230.0	129.0	146.0	187.0	298.0	352.0	355.0	337.0	297.0	246.0	186.0	1244.0	1447.0	2009.0	2333.0	2430.0	2396.0	2063.0	1430.0	955.0	4962.118410149772	5569.718545835203
50910311	0	1	12	12	44	24	0	0	7	20	17	3	2	1	0	1	0	0	0	1	340.44444444444446	264.66666666666663	518.0	532.6666666666666	527.0	588.6666666666667	399.6666666666666	192.0	110.0	146.0	188.0	299.0	357.0	358.0	336.0	298.0	241.0	185.0	1244.0	1447.0	2009.0	2381.0	2558.0	2500.0	1983.0	1374.0	883.0	4962.118410149772	5569.718545835203
50910304	0	1	12	12	44	24	0	0	7	20	17	3	2	1	0	1	0	0	0	1	340.44444444444446	263.66666666666663	506.0	494.0	482.3333333333333	450.33333333333337	381.33333333333337	333.0	167.0	146.0	187.0	297.0	351.0	350.0	334.0	298.0	245.0	191.0	1244.0	1447.0	2009.0	2333.0	2382.0	2268.0	1959.0	1510.0	1011.0	4962.118410149772	5569.718545835203
50910307	0	1	12	12	44	24	0	0	7	20	17	3	2	1	0	0	1	0	0	1	292.0493827160494	238.77777777777777	468.6666666666667	456.6666666666667	457.4444444444444	419.22222222222223	352.2962962962963	183.66666666666663	104.77777777777776	146.0	187.0	297.0	351.0	350.0	334.0	298.0	245.0	191.0	1452.0	1495.0	2105.0	2445.0	2446.0	2324.0	2135.0	1790.0	1211.0	5857.881586000001	5767.318675000004
50910302	0	1	12	12	47	24	0	0	6	23	18	3	2	1	0	0	0	0	0	0	292.44444444444446	239.66666666666663	471.0	463.0	462.0	439.33333333333337	358.66666666666663	170.0	99.0	149.0	190.0	310.0	364.0	376.0	355.0	321.0	276.0	213.0	1202.0	1447.0	1994.0	2327.0	2430.0	2369.0	2027.0	1460.0	976.0	4748.491399000003	5522.114110000004
50910305	0	1	12	12	47	24	0	0	6	23	18	3	2	1	0	0	0	0	0	0	292.44444444444446	239.66666666666663	470.0	458.0	458.3333333333333	420.33333333333337	353.3333333333333	189.0	107.0	149.0	190.0	309.0	363.0	368.0	349.0	307.0	266.0	221.0	1202.0	1447.0	1994.0	2327.0	2400.0	2271.0	1914.0	1471.0	1041.0	4748.491399000003	5522.114110000004
50910333	0	1	12	12	41	24	0	0	8	17	16	3	2	1	0	2	0	0	0	2	392.44444444444446	294.6666666666667	563.0	589.6666666666666	567.3333333333333	694.3333333333335	423.6666666666666	328.0	215.0	145.0	185.0	293.0	347.0	348.0	326.0	280.0	227.0	149.0	1286.0	1447.0	2044.0	2430.0	2610.0	2555.0	2048.0	1461.0	946.0	5175.745421299541	5617.322981670402
50876088	0	1	15	16	49	24	0	0	4	25	20	3	1	0	0	0	0	0	0	0	274.0	296.0	437.0	446.0	444.0	425.0	357.0	219.0	93.0	147.0	191.0	313.0	366.0	389.0	388.0	379.0	320.0	253.0	956.0	1147.0	1649.0	1866.0	2020.0	2164.0	2044.0	1670.0	1119.0	3755.240168	4295.24783
50876064	0	1	15	16	49	24	0	0	4	25	20	3	1	0	0	0	0	0	0	0	274.0	296.0	437.0	446.0	444.0	425.0	357.0	219.0	93.0	147.0	191.0	313.0	366.0	389.0	388.0	379.0	320.0	253.0	956.0	1147.0	1649.0	1866.0	2020.0	2164.0	2044.0	1670.0	1119.0	3755.240168	4295.24783
50876065	0	1	15	16	49	24	0	0	4	25	20	3	1	0	0	0	0	0	0	0	276.0	301.0	444.0	459.0	445.0	416.0	356.0	220.0	89.0	149.0	192.0	320.0	372.0	400.0	399.0	375.0	327.0	246.0	956.0	1147.0	1679.0	1914.0	2113.0	2169.0	2030.0	1676.0	1129.0	3755.240168	4295.24783
50503330	0	1	12	12	43	24	0	0	7	19	17	2	2	0	0	1	2	0	0	3	324.04938271604937	295.1111111111111	406.44444444444446	427.1111111111111	353.1111111111111	396.33333333333337	403.0	336.66666666666663	199.5555555555556	137.0	175.0	271.0	327.0	323.0	299.0	298.0	248.0	165.0	1516.0	1176.0	1735.0	2150.0	1737.0	1740.0	1911.0	1727.0	1284.0	6250.467697149771	4491.297089835203
50503328	0	1	6	6	47	24	0	0	7	23	17	2	2	0	0	1	2	0	0	3	304.04938271604937	271.1111111111111	370.44444444444446	394.1111111111111	334.1111111111111	369.33333333333337	360.0	295.66666666666663	164.55555555555554	141.0	183.0	293.0	359.0	350.0	321.0	325.0	283.0	204.0	1520.0	1200.0	1788.0	2223.0	1804.0	1786.0	1969.0	1813.0	1376.0	6254.531953149773	4539.725441835204
CHEMBL540107	0	2	12	12	51	24	0	0	4	27	20	2	1	0	0	0	1	0	0	1	240.44444444444449	250.0	320.0	322.0	297.0	340.0	329.0	264.0	156.0	141.0	181.0	291.0	350.0	352.0	370.0	373.0	340.0	258.0	1198.0	1128.0	1546.0	1672.0	1657.0	1822.0	1890.0	1698.0	1222.0	4817.778747000001	4174.802397
CHEMBL534723	0	2	12	12	51	24	0	0	4	27	20	2	1	0	0	0	1	0	0	1	240.44444444444449	250.0	320.0	322.0	297.0	340.0	329.0	264.0	156.0	141.0	181.0	291.0	350.0	352.0	370.0	373.0	340.0	258.0	1198.0	1128.0	1546.0	1672.0	1657.0	1822.0	1890.0	1698.0	1222.0	4817.778747000001	4174.802397
CHEMBL201556	0	1	6	6	41	24	0	0	3	23	15	1	2	0	0	0	0	0	0	0	190.0	186.0	254.0	272.0	252.0	200.0	113.0	70.0	16.0	115.0	146.0	252.0	298.0	305.0	272.0	232.0	162.0	92.0	740.0	868.0	1291.0	1517.0	1483.0	1433.0	1125.0	687.0	344.0	2895.463338	3195.242734999999
50503329	0	1	6	6	46	24	0	0	8	22	16	3	2	0	0	1	2	0	0	3	316.04938271604937	283.1111111111111	396.44444444444446	402.1111111111111	340.1111111111111	379.33333333333337	388.0	315.66666666666663	178.55555555555554	140.0	181.0	287.0	351.0	344.0	314.0	319.0	273.0	195.0	1532.0	1207.0	1798.0	2214.0	1800.0	1789.0	1980.0	1814.0	1369.0	6305.447817149773	4577.578233835203
50503331	0	1	12	12	42	24	0	0	8	18	16	3	2	0	0	1	2	0	0	3	340.04938271604937	311.1111111111111	424.44444444444446	451.1111111111111	363.1111111111111	424.33333333333337	423.0	350.66666666666663	221.5555555555556	136.0	173.0	266.0	319.0	314.0	292.0	288.0	239.0	154.0	1528.0	1183.0	1741.0	2154.0	1728.0	1750.0	1912.0	1720.0	1282.0	6301.383561149771	4531.1219298352025
CHEMBL3323187	0	1	15	16	46	24	0	0	4	22	20	2	1	1	0	0	0	0	0	0	260.44444444444446	272.66666666666663	375.6666666666666	384.0	345.6666666666667	325.0	287.0	219.0	155.0	152.0	196.0	324.0	363.0	369.0	345.0	314.0	280.0	212.0	1160.0	1269.0	1866.0	1952.0	1813.0	1719.0	1686.0	1546.0	1300.0	4583.839527000002	4816.905801000004
50575172	0	2	9	10	52	24	0	0	4	28	20	2	1	1	0	0	0	0	0	0	224.44444444444449	235.66666666666663	324.33333333333337	334.0	331.0	320.33333333333337	299.33333333333337	224.00000000000003	114.66666666666669	158.0	211.0	358.0	428.0	435.0	435.0	430.0	408.0	316.0	1166.0	1305.0	1980.0	2163.0	2151.0	2334.0	2435.0	2175.0	1379.0	4589.935911000001	4889.548329000001
50575173	0	2	9	10	52	24	0	0	4	28	20	2	1	1	0	0	0	0	0	0	224.44444444444449	232.3333333333333	314.66666666666663	315.0	289.3333333333333	307.3333333333333	300.0	254.66666666666663	140.0	158.0	210.0	355.0	418.0	418.0	410.0	409.0	400.0	329.0	1166.0	1305.0	2030.0	2213.0	2228.0	2177.0	2285.0	2047.0	1358.0	4589.935911000001	4889.548329000001
CHEMBL544370	0	2	12	12	41	24	0	0	6	17	18	2	3	0	0	0	1	0	0	1	338.44444444444446	368.0	605.0	582.0	523.0	437.0	381.0	269.0	154.0	153.0	203.0	335.0	375.0	369.0	331.0	289.0	225.0	141.0	1244.0	1177.0	1847.0	2025.0	2002.0	1781.0	1554.0	1141.0	730.0	5031.025867	4487.967299000002
50968335	0	1	16	17	41	24	0	0	4	17	20	1	1	0	0	0	2	0	0	2	265.2098765432099	294.22222222222223	388.8888888888889	389.7160493827161	345.1111111111111	326.0	318.77777777777777	275.22222222222223	193.3333333333333	147.0	190.0	287.0	318.0	299.0	298.0	303.0	282.0	217.0	1428.0	1243.0	1838.0	2252.0	1805.0	1671.0	1748.0	1870.0	1700.0	5868.124558	4809.763037000002
51199544	0	0	16	17	39	24	0	0	4	15	20	1	1	0	0	0	2	0	0	2	277.2098765432099	302.22222222222223	416.8888888888889	414.7160493827161	376.77777777777777	382.2222222222222	350.22222222222223	274.6666666666667	175.77777777777777	147.0	191.0	302.0	341.0	315.0	307.0	264.0	209.0	161.0	1426.0	1219.0	1907.0	2343.0	1889.0	1806.0	1856.0	1744.0	1307.0	5866.092430000002	4737.648993000001
CHEMBL4439598	0	0	17	17	43	24	0	0	4	19	20	1	1	2	0	0	0	0	0	0	267.7530864197531	243.3333333333333	317.66666666666663	320.1111111111111	365.2592592592592	375.6666666666667	339.55555555555554	276.0	181.0	147.0	191.0	288.0	305.0	309.0	292.0	289.0	259.0	217.0	1364.0	1430.0	1925.0	2146.0	2278.0	2042.0	1839.0	1652.0	1329.0	5412.438886000001	5505.011826000004
50875219	0	1	12	12	44	24	0	0	5	20	19	1	3	0	0	1	0	0	0	1	354.0	334.0	469.0	405.0	354.0	308.0	292.0	298.0	318.0	148.0	192.0	304.0	339.0	314.0	291.0	276.0	255.0	219.0	1026.0	1195.0	1765.0	1795.0	1613.0	1466.0	1405.0	1346.0	1259.0	4086.37895514977	4558.557814835203
50876063	0	1	15	16	47	24	0	0	4	23	20	3	1	0	0	0	0	0	0	0	282.0	311.0	453.0	475.0	481.0	434.0	374.0	236.0	109.0	153.0	204.0	325.0	374.0	397.0	397.0	379.0	325.0	248.0	954.0	1171.0	1651.0	1866.0	2080.0	2115.0	1992.0	1634.0	1087.0	3753.208039999999	4415.297775000005
50662513	0	1	12	12	43	24	0	0	7	19	17	3	3	1	0	0	0	0	0	0	328.44444444444446	273.66666666666663	525.3333333333334	525.0	480.33333333333326	556.0	398.3333333333333	240.0	140.0	151.0	199.0	320.0	364.0	360.0	335.0	299.0	253.0	192.0	1226.0	1483.0	2105.0	2325.0	2422.0	2376.0	1894.0	1375.0	927.0	4856.131023000001	5713.749615000003
50720489	0	3	11	11	51	25	0	0	5	26	20	4	0	1	0	0	0	0	0	0	252.44444444444449	280.6666666666667	381.6666666666667	344.33333333333337	326.66666666666663	280.0	268.6666666666667	235.0	184.66666666666669	160.0	208.0	342.0	390.0	371.0	362.0	330.0	290.0	251.0	1198.0	1335.0	1984.0	2026.0	1880.0	1737.0	1638.0	1533.0	1411.0	4724.327880000002	5033.624306
50937838	0	3	14	15	49	25	0	0	5	24	20	4	0	1	0	0	0	0	0	0	260.44444444444446	291.6666666666667	402.6666666666667	368.33333333333337	358.66666666666663	317.0	297.6666666666667	250.3333333333333	187.66666666666669	158.0	204.0	331.0	372.0	360.0	348.0	321.0	286.0	242.0	1196.0	1318.0	1944.0	1975.0	1863.0	1771.0	1705.0	1538.0	1370.0	4722.295752000001	4987.448141999999
50937831	0	3	14	15	49	25	0	0	5	24	20	4	0	1	0	0	0	0	0	0	260.44444444444446	291.6666666666667	401.6666666666667	361.33333333333337	342.66666666666663	298.0	282.6666666666667	261.33333333333337	191.66666666666669	158.0	204.0	330.0	370.0	354.0	337.0	310.0	274.0	238.0	1196.0	1318.0	1944.0	1975.0	1833.0	1694.0	1593.0	1497.0	1388.0	4722.295752000001	4987.448141999999
50937832	0	3	14	15	49	25	0	0	5	24	20	4	0	1	0	0	0	0	0	0	260.44444444444446	291.6666666666667	401.6666666666667	361.33333333333337	342.66666666666663	298.0	282.6666666666667	261.33333333333337	191.66666666666669	158.0	204.0	330.0	370.0	354.0	337.0	310.0	274.0	238.0	1196.0	1318.0	1944.0	1975.0	1833.0	1694.0	1593.0	1497.0	1388.0	4722.295752000001	4987.448141999999
50937828	0	3	14	15	47	25	0	0	5	22	20	4	0	1	0	0	0	0	0	0	272.44444444444446	305.6666666666667	421.6666666666667	388.33333333333337	365.6666666666666	314.0	294.6666666666667	272.33333333333337	202.3333333333333	156.0	199.0	317.0	347.0	327.0	315.0	293.0	262.0	230.0	1194.0	1306.0	1913.0	1927.0	1775.0	1643.0	1555.0	1473.0	1368.0	4720.263624000002	4963.2339660000025
50615994	0	1	12	12	43	25	0	2	5	18	20	4	1	0	0	0	0	0	0	0	336.0	349.0	472.0	494.0	492.0	470.0	421.0	362.0	264.0	152.0	197.0	316.0	361.0	315.0	268.0	265.0	253.0	227.0	998.0	1177.0	1756.0	1865.0	1698.0	1580.0	1556.0	1465.0	1240.0	3944.323769	4498.978412000002
62389	0	1	15	16	47	25	0	0	5	22	20	2	2	1	0	0	0	0	0	0	298.44444444444446	257.3333333333333	461.6666666666666	431.0	480.3333333333333	412.3333333333333	346.3333333333333	280.66666666666663	190.66666666666663	158.0	207.0	331.0	373.0	350.0	331.0	317.0	296.0	265.0	1224.0	1475.0	2069.0	2242.0	2217.0	1974.0	1797.0	1661.0	1468.0	4839.807528000002	5646.577788000004
50615984	0	1	12	12	45	25	0	2	5	20	20	1	1	0	0	3	0	0	0	3	394.0	354.0	593.0	478.0	490.0	550.0	449.0	421.0	346.0	158.0	204.0	323.0	373.0	333.0	289.0	299.0	296.0	258.0	1096.0	1219.0	2003.0	1926.0	1733.0	1765.0	1747.0	1812.0	1562.0	4440.585722449313	4679.073863505603
CHEMBL4277619	0	1	16	17	48	25	0	0	4	23	21	3	1	0	0	0	0	0	0	0	298.0	316.0	407.0	382.0	281.0	249.0	215.0	192.0	204.0	153.0	196.0	308.0	350.0	312.0	283.0	247.0	216.0	211.0	990.0	1218.0	1726.0	1801.0	1550.0	1360.0	1153.0	1050.0	1028.0	3897.472161	4605.449795999999
CHEMBL510484	0	1	12	12	47	25	0	0	8	22	17	2	4	2	0	0	0	0	0	0	349.7530864197531	239.0	467.0	432.0	403.22222222222223	328.66666666666663	380.2222222222222	244.8888888888889	214.44444444444449	148.0	176.0	275.0	300.0	306.0	281.0	281.0	260.0	227.0	1500.0	1649.0	2064.0	2204.0	1987.0	1929.0	1901.0	1784.0	1687.0	5946.794767000002	6344.147983000004
51380951	0	1	6	6	48	25	0	0	8	23	17	2	3	0	0	1	2	0	0	3	336.04938271604937	291.1111111111111	403.44444444444446	431.1111111111111	347.1111111111111	352.33333333333337	361.0	364.6666666666666	250.77777777777777	145.0	188.0	295.0	347.0	326.0	299.0	301.0	274.0	220.0	1584.0	1255.0	1863.0	2222.0	1824.0	1728.0	1841.0	1831.0	1617.0	6510.499954149771	4757.827310835199
CHEMBL438627	0	1	6	6	44	25	0	0	3	25	16	1	2	0	0	0	0	0	0	0	202.0	196.0	264.0	285.0	266.0	217.0	129.0	83.0	25.0	121.0	153.0	265.0	314.0	324.0	300.0	263.0	194.0	126.0	778.0	926.0	1348.0	1595.0	1589.0	1540.0	1269.0	860.0	505.0	3041.759587	3407.6009959999983
CHEMBL1762475	0	1	12	12	43	25	0	0	7	18	18	2	1	0	0	3	1	0	0	4	410.44444444444446	345.0	568.0	491.0	500.0	514.0	449.0	483.0	335.0	136.0	166.0	242.0	279.0	273.0	268.0	273.0	257.0	210.0	1360.0	1116.0	1677.0	1722.0	1731.0	1728.0	1712.0	1808.0	1460.0	5602.923901449311	4269.667792505603
51380953	0	1	6	6	50	25	0	0	8	25	17	2	3	0	0	1	2	0	0	3	330.04938271604937	279.1111111111111	364.44444444444446	409.1111111111111	338.1111111111111	359.33333333333337	338.0	327.66666666666663	219.77777777777777	141.0	175.0	276.0	326.0	325.0	306.0	285.0	250.0	194.0	1586.0	1231.0	1783.0	2177.0	1786.0	1815.0	1865.0	1721.0	1465.0	6512.532082149771	4637.7773658352
51380955	0	1	6	6	50	25	0	0	8	25	17	2	3	0	0	1	2	0	0	3	334.0493827160494	289.1111111111111	390.44444444444446	423.1111111111111	320.1111111111111	351.33333333333337	366.0	359.66666666666663	215.77777777777777	145.0	179.0	286.0	340.0	341.0	318.0	307.0	274.0	226.0	1586.0	1231.0	1833.0	2357.0	1896.0	1757.0	1883.0	1917.0	1681.0	6512.53208214977	4637.7773658352
CHEMBL4103476	0	0	17	17	38	25	0	0	8	13	17	2	2	1	0	3	0	0	0	3	465.3086419753087	372.6666666666666	627.6666666666666	536.7777777777778	581.6666666666667	477.55555555555554	429.6666666666667	542.0	399.0	143.0	177.0	258.0	275.0	277.0	264.0	264.0	230.0	183.0	1350.0	1366.0	2035.0	2168.0	2250.0	1951.0	1981.0	1592.0	1207.0	5480.688561449313	5354.237015505601
62395	0	1	15	16	49	25	0	0	5	24	20	2	2	1	0	0	0	0	0	0	288.44444444444446	245.3333333333333	438.6666666666666	421.0	461.3333333333333	379.3333333333333	315.3333333333333	235.66666666666663	184.0	154.0	196.0	312.0	353.0	348.0	322.0	305.0	277.0	238.0	1226.0	1446.0	1991.0	2233.0	2228.0	1967.0	1716.0	1513.0	1300.0	4841.839656	5504.565855
62394	0	1	15	16	49	25	0	0	5	24	20	2	2	1	0	0	0	0	0	0	292.44444444444446	246.3333333333333	438.6666666666666	422.0	463.33333333333337	384.3333333333333	322.3333333333333	239.3333333333333	189.0	154.0	196.0	313.0	356.0	352.0	331.0	312.0	279.0	247.0	1226.0	1451.0	1984.0	2257.0	2261.0	1976.0	1736.0	1560.0	1406.0	4841.839656	5526.527843
CHEMBL4071524	0	0	18	18	45	25	0	0	5	20	20	2	2	1	0	0	0	0	0	0	329.30864197530866	296.66666666666663	402.6666666666667	400.22222222222223	422.1111111111111	428.8888888888889	458.55555555555554	366.0	293.0	146.0	180.0	282.0	313.0	320.0	313.0	303.0	277.0	229.0	1222.0	1352.0	1828.0	2133.0	2232.0	2236.0	1909.0	1547.0	1320.0	4837.775400000001	5179.249484000004
CHEMBL491754	0	1	14	16	53	25	0	0	3	28	22	2	1	0	0	0	0	0	0	0	268.0	290.0	408.0	446.0	383.0	270.0	191.0	166.0	168.0	154.0	199.0	323.0	385.0	372.0	358.0	318.0	272.0	238.0	982.0	1188.0	1689.0	1960.0	1956.0	1740.0	1440.0	1198.0	1046.0	3850.6205529999993	4425.873335
50551560	0	1	12	12	49	25	0	0	5	24	20	2	1	0	0	2	0	0	0	2	352.0	326.0	464.0	505.0	495.0	514.0	492.0	397.0	219.0	158.0	200.0	343.0	390.0	443.0	412.0	425.0	325.0	254.0	1068.0	1197.0	1833.0	2143.0	2215.0	2329.0	2422.0	2078.0	1374.0	4279.906703299541	4527.3542986704
50551559	0	1	12	12	49	25	0	0	5	24	20	2	1	0	0	2	0	0	0	2	352.0	326.0	464.0	504.0	488.0	508.0	444.0	357.0	233.0	158.0	200.0	343.0	391.0	441.0	412.0	418.0	321.0	260.0	1068.0	1197.0	1833.0	2143.0	2207.0	2385.0	2318.0	1918.0	1398.0	4279.906703299541	4527.3542986704
50875228	0	1	12	12	47	25	0	0	5	22	20	2	1	0	0	1	1	0	0	2	321.60493827160496	324.1111111111111	480.6666666666667	525.4444444444445	514.6666666666667	502.44444444444446	415.7777777777778	297.1111111111111	108.44444444444446	156.0	199.0	334.0	384.0	410.0	392.0	383.0	305.0	237.0	1274.0	1231.0	1909.0	2309.0	2353.0	2491.0	2400.0	2270.0	1688.0	5173.637751149772	4696.720347835204
50875226	0	1	12	12	47	25	0	0	5	22	20	2	1	0	0	2	0	0	0	2	370.0	349.0	518.0	569.0	552.0	546.0	478.0	434.0	208.0	156.0	199.0	334.0	384.0	410.0	392.0	383.0	305.0	237.0	1066.0	1183.0	1813.0	2197.0	2249.0	2371.0	2240.0	1990.0	1368.0	4277.874575299543	4499.120218670405
CHEMBL205505	0	1	12	12	47	25	0	0	5	22	20	2	1	0	0	0	2	0	0	2	273.2098765432099	290.22222222222223	402.8888888888889	409.7160493827161	364.7777777777778	348.0	328.66666666666663	291.77777777777777	179.33333333333334	154.0	195.0	318.0	375.0	383.0	363.0	347.0	284.0	218.0	1482.0	1279.0	1961.0	2565.0	2172.0	2038.0	2079.0	2061.0	1822.0	6069.4009270000015	4894.320477000005
50551548	0	1	12	12	52	25	0	0	4	27	21	2	1	0	0	1	0	0	0	1	298.0	293.0	415.0	462.0	446.0	457.0	438.0	321.0	164.0	157.0	203.0	344.0	407.0	445.0	450.0	432.0	370.0	274.0	1026.0	1197.0	1773.0	2065.0	2233.0	2339.0	2327.0	2016.0	1403.0	4066.27969214977	4479.7498628352005
50419308	0	2	6	6	52	25	0	0	6	27	19	2	1	0	0	3	0	0	0	3	362.0	302.0	518.0	434.0	443.0	426.0	410.0	476.0	262.0	159.0	207.0	338.0	416.0	422.0	424.0	421.0	405.0	325.0	1116.0	1233.0	2003.0	2110.0	2105.0	2166.0	2279.0	2352.0	1735.0	4499.630098449312	4647.601262505601
50535549	0	1	15	16	44	25	0	0	6	19	19	2	1	0	0	3	0	0	0	3	406.0	358.0	614.0	532.0	543.0	522.0	516.0	514.0	382.0	151.0	192.0	298.0	344.0	363.0	352.0	349.0	295.0	221.0	1108.0	1185.0	1882.0	1955.0	2073.0	2105.0	2070.0	2001.0	1501.0	4491.5015864493125	4550.744558505603
50943322	0	1	12	12	48	25	0	0	4	23	21	1	1	0	0	0	2	0	0	2	245.20987654320987	252.22222222222223	312.8888888888889	285.71604938271605	241.7777777777778	228.77777777777777	212.0	187.44444444444449	151.0	149.0	189.0	295.0	332.0	310.0	290.0	263.0	240.0	209.0	1470.0	1274.0	1892.0	2282.0	1729.0	1653.0	1607.0	1350.0	1219.0	6018.485063	4860.487588999999
CHEMBL4470744	0	0	17	17	48	25	0	0	4	23	21	1	1	2	0	0	0	0	0	0	263.7530864197531	233.3333333333333	310.0	311.77777777777777	364.5925925925926	390.7777777777778	339.44444444444446	251.1111111111111	173.55555555555554	147.0	186.0	291.0	320.0	328.0	311.0	307.0	272.0	226.0	1404.0	1454.0	1989.0	2151.0	2398.0	2263.0	1942.0	1746.0	1485.0	5560.767263	5553.440177999999
50943342	0	1	12	12	48	25	0	0	4	23	21	1	1	0	0	0	2	0	0	2	247.20987654320987	259.22222222222223	332.8888888888889	325.71604938271605	265.77777777777777	259.55555555555554	217.88888888888889	176.77777777777777	160.0	151.0	192.0	304.0	350.0	338.0	324.0	288.0	254.0	212.0	1470.0	1274.0	1922.0	2402.0	1917.0	1840.0	1767.0	1526.0	1330.0	6018.485062999999	4860.487588999999
CHEMBL2171418	0	1	16	17	43	25	0	0	5	18	20	1	1	0	0	0	3	0	0	3	265.6543209876544	294.22222222222223	388.8888888888889	389.7160493827161	345.1111111111111	326.0	318.77777777777777	275.22222222222223	193.3333333333333	148.0	190.0	287.0	318.0	299.0	298.0	303.0	282.0	217.0	1718.0	1260.0	1838.0	2252.0	1805.0	1671.0	1748.0	1870.0	1700.0	7125.843122000001	4845.496637000002
50884912	0	1	15	16	50	25	0	0	5	25	20	3	2	0	0	0	0	0	0	0	304.0	316.0	475.0	526.0	543.0	556.0	417.0	245.0	98.0	153.0	199.0	327.0	384.0	418.0	411.0	406.0	335.0	265.0	1020.0	1197.0	1746.0	2040.0	2260.0	2503.0	2277.0	1816.0	1199.0	4011.208169	4491.431723
50910332	0	1	12	12	47	25	0	0	7	22	18	3	2	1	0	1	0	0	0	1	344.44444444444446	268.66666666666663	522.0	536.6666666666666	525.0	600.3333333333333	370.6666666666666	235.66666666666663	138.0	152.0	196.0	312.0	373.0	374.0	354.0	317.0	270.0	209.0	1282.0	1495.0	2070.0	2445.0	2621.0	2552.0	2056.0	1533.0	1084.0	5108.414659149773	5738.196842835205
50884907	0	1	15	16	47	25	0	0	6	22	19	3	2	0	0	1	0	0	0	1	356.0	346.0	517.0	571.0	592.0	628.0	517.0	330.0	149.0	152.0	196.0	320.0	373.0	403.0	395.0	379.0	316.0	227.0	1062.0	1197.0	1781.0	2083.0	2285.0	2484.0	2317.0	1934.0	1212.0	4224.835180149773	4539.036158835203
50910309	0	1	12	12	44	25	0	0	8	19	17	3	2	1	0	1	1	0	0	2	348.04938271604937	273.77777777777777	525.4444444444445	512.8888888888889	493.22222222222223	477.9629629629629	410.0	345.77777777777777	172.88888888888889	151.0	193.0	304.0	357.0	358.0	344.0	307.0	255.0	196.0	1532.0	1543.0	2201.0	2685.0	2606.0	2636.0	2519.0	1910.0	1299.0	6217.804846149771	5983.401407835203
50910308	0	1	12	12	44	25	0	0	8	19	17	3	2	1	0	2	0	0	0	2	396.44444444444446	298.66666666666663	569.0	600.0	543.0	507.00000000000006	559.3333333333334	408.0	204.0	151.0	193.0	304.0	357.0	358.0	344.0	307.0	255.0	196.0	1324.0	1495.0	2105.0	2509.0	2494.0	2452.0	2239.0	1710.0	1155.0	5322.041670299542	5785.801278670404
50910334	0	1	12	12	44	25	0	0	8	19	17	3	2	1	0	2	0	0	0	2	396.44444444444446	298.6666666666667	567.0	587.6666666666667	579.0	665.3333333333334	467.33333333333337	354.0	222.0	151.0	193.0	306.0	363.0	366.0	345.0	309.0	251.0	193.0	1324.0	1495.0	2105.0	2493.0	2662.0	2628.0	2207.0	1662.0	1123.0	5322.041670299542	5785.801278670404
CHEMBL401621	0	1	12	12	52	25	0	0	4	27	21	3	1	0	0	0	0	0	0	0	278.0	290.0	376.0	393.0	325.0	311.0	257.0	241.0	258.0	155.0	203.0	312.0	363.0	365.0	369.0	352.0	315.0	277.0	994.0	1189.0	1618.0	1869.0	1897.0	1879.0	1704.0	1506.0	1308.0	3901.536417	4439.752171
50876062	0	1	15	16	46	25	0	0	6	21	19	3	1	0	0	2	0	0	0	2	382.0	361.0	540.0	587.0	586.0	564.0	505.0	453.0	219.0	151.0	194.0	315.0	366.0	382.0	383.0	369.0	302.0	227.0	1078.0	1195.0	1780.0	2069.0	2245.0	2337.0	2252.0	2004.0	1343.0	4328.790439299542	4558.934998670404
50876090	0	1	15	16	49	25	0	0	5	24	20	3	1	0	0	1	0	0	0	1	332.0	336.0	505.0	558.0	565.0	531.0	436.0	294.0	117.0	154.0	198.0	329.0	384.0	411.0	410.0	391.0	333.0	250.0	1036.0	1195.0	1775.0	2074.0	2321.0	2393.0	2294.0	1908.0	1249.0	4115.163428149771	4511.3305628352
50876066	0	1	15	16	49	25	0	0	5	24	20	3	1	0	0	1	0	0	0	1	332.0	336.0	505.0	558.0	565.0	531.0	436.0	294.0	117.0	154.0	198.0	329.0	384.0	411.0	410.0	391.0	333.0	250.0	1036.0	1195.0	1775.0	2074.0	2321.0	2393.0	2294.0	1908.0	1249.0	4115.163428149771	4511.3305628352
50579779	0	1	12	12	48	25	0	0	7	23	18	3	3	1	0	0	0	0	0	0	318.44444444444446	260.66666666666663	500.33333333333326	499.3333333333333	459.0	451.6666666666666	384.6666666666667	261.33333333333337	188.66666666666669	153.0	198.0	316.0	359.0	363.0	345.0	303.0	267.0	218.0	1266.0	1497.0	2080.0	2334.0	2434.0	2329.0	1945.0	1479.0	1219.0	5004.4594	5718.298003
50579785	0	1	12	12	48	25	0	0	7	23	18	3	3	1	0	0	0	0	0	0	324.44444444444446	262.66666666666663	500.33333333333326	504.3333333333333	458.0	449.6666666666666	387.33333333333337	280.3333333333333	194.0	155.0	197.0	324.0	355.0	379.0	342.0	308.0	270.0	222.0	1266.0	1502.0	2098.0	2363.0	2481.0	2320.0	1927.0	1544.0	1323.0	5004.4594	5740.259990999999
50910303	0	1	12	12	48	25	0	0	7	23	18	3	3	1	0	0	0	0	0	0	328.44444444444446	265.66666666666663	505.0	504.0	509.0	470.66666666666674	483.3333333333333	244.0	134.0	153.0	195.0	314.0	372.0	380.0	372.0	333.0	289.0	235.0	1266.0	1507.0	2060.0	2409.0	2536.0	2499.0	2208.0	1684.0	1192.0	5004.4594	5762.177967
50910306	0	1	12	12	48	25	0	0	7	23	18	3	3	1	0	0	0	0	0	0	328.44444444444446	265.66666666666663	504.0	494.0	484.3333333333333	449.3333333333333	381.6666666666666	313.66666666666663	181.0	153.0	195.0	313.0	370.0	373.0	360.0	323.0	271.0	231.0	1266.0	1507.0	2060.0	2409.0	2494.0	2351.0	2003.0	1628.0	1262.0	5004.4594	5762.177967
50419311	0	2	6	6	53	26	0	0	7	27	19	2	2	0	0	3	0	0	0	3	398.0	334.0	588.0	430.0	462.0	483.0	462.0	380.0	432.0	163.0	209.0	339.0	415.0	429.0	435.0	427.0	413.0	340.0	1180.0	1293.0	2117.0	2048.0	2161.0	2299.0	2394.0	2179.0	1961.0	4755.598099449313	4887.665119505601
50551554	0	1	12	12	55	26	0	0	4	29	22	2	1	0	0	1	0	0	0	1	304.0	304.0	438.0	487.0	466.0	480.0	462.0	343.0	175.0	165.0	215.0	367.0	445.0	492.0	501.0	486.0	403.0	314.0	1064.0	1245.0	1859.0	2259.0	2476.0	2549.0	2539.0	2220.0	1590.0	4212.575941149773	4648.228159835201
50419309	0	2	6	6	55	26	0	0	6	29	20	2	1	0	0	3	0	0	0	3	372.0	311.0	526.0	443.0	450.0	431.0	421.0	499.0	288.0	167.0	215.0	358.0	435.0	448.0	450.0	435.0	429.0	365.0	1154.0	1286.0	2087.0	2226.0	2208.0	2229.0	2337.0	2441.0	1934.0	4645.926347449314	4838.041547505602
50875229	0	1	12	12	47	26	0	0	6	21	20	2	1	0	0	3	0	0	0	3	426.0	383.0	568.0	638.0	650.0	605.0	570.0	604.0	323.0	161.0	204.0	342.0	390.0	417.0	402.0	398.0	314.0	250.0	1146.0	1231.0	1909.0	2309.0	2417.0	2491.0	2400.0	2270.0	1688.0	4637.797835449313	4715.202951505604
50875227	0	1	12	12	47	26	0	0	6	21	20	2	1	0	0	2	1	0	0	3	377.60493827160496	358.1111111111111	530.6666666666667	588.2222222222222	569.1111111111111	561.4444444444445	507.7777777777777	467.1111111111111	223.44444444444443	161.0	204.0	342.0	390.0	417.0	402.0	398.0	314.0	250.0	1354.0	1279.0	2005.0	2421.0	2585.0	2611.0	2560.0	2550.0	2008.0	5533.561011299543	4912.803080670405
50943323	0	1	12	12	51	26	0	0	5	25	21	1	2	0	0	0	2	0	0	2	265.2098765432099	266.22222222222223	333.8888888888889	317.71604938271605	288.7777777777778	259.77777777777777	225.0	196.44444444444449	189.0	159.0	202.0	324.0	371.0	353.0	327.0	296.0	268.0	231.0	1536.0	1336.0	2055.0	2513.0	1959.0	1858.0	1777.0	1461.0	1362.0	6276.485192000001	5080.885658
50884910	0	1	15	16	53	26	0	0	5	27	21	3	2	0	0	0	0	0	0	0	314.0	332.0	497.0	565.0	571.0	567.0	444.0	268.0	103.0	165.0	209.0	361.0	414.0	473.0	461.0	434.0	390.0	287.0	1058.0	1245.0	1892.0	2235.0	2542.0	2684.0	2425.0	2060.0	1404.0	4157.504418000002	4659.910020000001
50884904	0	1	15	16	50	26	0	0	6	24	20	3	2	0	0	1	0	0	0	1	362.0	356.0	543.0	638.0	665.0	675.0	536.0	319.0	117.0	160.0	206.0	343.0	402.0	441.0	434.0	418.0	352.0	258.0	1100.0	1245.0	1872.0	2248.0	2561.0	2732.0	2583.0	2097.0	1320.0	4371.131429149771	4707.5144558352
50884905	0	1	15	16	50	26	0	0	6	24	20	3	2	0	0	1	0	0	0	1	360.0	350.0	524.0	584.0	618.0	655.0	537.0	361.0	179.0	158.0	204.0	334.0	391.0	427.0	421.0	418.0	349.0	274.0	1100.0	1245.0	1842.0	2152.0	2372.0	2655.0	2493.0	2096.0	1455.0	4371.131429149771	4707.5144558352
50910335	0	1	12	12	47	26	0	0	8	21	18	3	2	1	0	2	0	0	0	2	400.44444444444446	302.6666666666667	571.0	591.6666666666667	577.0	677.0	438.33333333333337	397.6666666666666	248.0	157.0	201.0	319.0	379.0	382.0	363.0	328.0	280.0	217.0	1362.0	1543.0	2166.0	2557.0	2725.0	2680.0	2280.0	1821.0	1324.0	5468.337919299543	5954.2795756704045
50579801	0	1	12	12	51	26	0	0	7	25	19	3	3	1	0	0	0	0	0	0	324.44444444444446	268.66666666666663	507.3333333333333	504.3333333333333	469.0	460.6666666666666	391.6666666666667	271.0	217.3333333333333	161.0	206.0	334.0	376.0	385.0	365.0	320.0	289.0	243.0	1304.0	1545.0	2171.0	2426.0	2504.0	2428.0	2035.0	1551.0	1356.0	5150.7556490000015	5886.7763
CHEMBL1762473	2	1	12	12	43	26	0	0	8	17	18	2	5	0	0	0	1	0	0	1	393.60493827160496	346.1111111111111	461.6666666666667	458.44444444444446	307.7777777777778	261.44444444444446	243.5555555555556	199.22222222222223	112.0	135.0	161.0	225.0	244.0	220.0	214.0	208.0	179.0	117.0	1372.0	1194.0	1677.0	1775.0	1486.0	1357.0	1473.0	1304.0	960.0	5542.961869000002	4585.624335
51380952	0	1	6	6	44	26	0	0	8	21	15	2	3	0	0	1	2	0	0	3	320.0493827160494	261.1111111111111	347.44444444444446	397.1111111111111	310.1111111111111	335.33333333333337	328.0	311.66666666666663	181.77777777777777	127.0	159.0	248.0	292.0	298.0	270.0	257.0	220.0	144.0	1510.0	1135.0	1616.0	2027.0	1661.0	1617.0	1705.0	1599.0	1287.0	6219.939584149772	4300.820771835202
CHEMBL5220410	0	1	6	6	34	26	0	0	3	18	13	1	1	0	0	0	1	0	0	1	165.60493827160494	164.11111111111111	200.66666666666669	199.44444444444449	165.44444444444446	123.0	64.88888888888889	36.11111111111112	11.333333333333334	96.0	110.0	186.0	187.0	197.0	147.0	151.0	93.0	83.0	888.0	775.0	1177.0	1274.0	1139.0	1099.0	859.0	614.0	568.0	3602.589275	2905.5390969999994
50937840	0	3	14	15	52	26	0	0	5	26	21	4	0	1	0	0	0	0	0	0	264.44444444444446	297.6666666666667	409.6666666666667	375.33333333333337	367.6666666666666	328.0	310.6666666666667	268.33333333333337	205.66666666666669	164.0	212.0	344.0	389.0	381.0	371.0	355.0	318.0	270.0	1234.0	1366.0	2010.0	2037.0	1949.0	1890.0	1828.0	1653.0	1512.0	4868.592001000001	5155.926439
50937839	0	3	14	15	52	26	0	0	5	26	21	4	0	1	0	0	0	0	0	0	264.44444444444446	297.6666666666667	409.6666666666667	375.33333333333337	367.6666666666666	328.0	310.6666666666667	268.33333333333337	205.66666666666669	164.0	212.0	344.0	389.0	381.0	371.0	355.0	318.0	270.0	1234.0	1366.0	2010.0	2037.0	1949.0	1890.0	1828.0	1653.0	1512.0	4868.592001000001	5155.926439
50937833	0	3	14	15	52	26	0	0	5	26	21	4	0	1	0	0	0	0	0	0	264.44444444444446	297.6666666666667	408.6666666666667	368.33333333333337	350.66666666666663	305.0	289.6666666666667	272.33333333333337	209.66666666666669	164.0	212.0	343.0	387.0	374.0	359.0	338.0	300.0	258.0	1234.0	1366.0	2010.0	2037.0	1919.0	1813.0	1691.0	1562.0	1469.0	4868.592001000001	5155.926439000001
50937834	0	3	14	15	52	26	0	0	5	26	21	4	0	1	0	0	0	0	0	0	264.44444444444446	297.6666666666667	408.6666666666667	368.33333333333337	350.66666666666663	305.0	289.6666666666667	272.33333333333337	209.66666666666669	164.0	212.0	343.0	387.0	374.0	359.0	338.0	300.0	258.0	1234.0	1366.0	2010.0	2037.0	1919.0	1813.0	1691.0	1562.0	1469.0	4868.592001000001	5155.926439000001
50937830	0	3	14	15	52	26	0	0	5	26	21	4	0	1	0	0	0	0	0	0	270.44444444444446	300.6666666666667	409.6666666666667	369.33333333333337	349.66666666666663	305.0	293.66666666666663	279.3333333333333	209.66666666666669	166.0	212.0	350.0	390.0	385.0	365.0	336.0	294.0	260.0	1234.0	1371.0	2028.0	2091.0	1961.0	1792.0	1658.0	1578.0	1524.0	4868.592001000001	5177.888427
50937896	0	3	14	15	52	26	0	0	5	26	21	4	0	1	0	0	0	0	0	0	270.44444444444446	300.6666666666667	409.6666666666667	369.33333333333337	349.66666666666663	305.0	293.66666666666663	279.3333333333333	209.66666666666669	166.0	212.0	350.0	390.0	385.0	365.0	336.0	294.0	260.0	1234.0	1371.0	2028.0	2091.0	1961.0	1792.0	1658.0	1578.0	1524.0	4868.592001000001	5177.888427
50937829	0	3	14	15	50	26	0	0	5	24	21	4	0	1	0	0	0	0	0	0	276.44444444444446	311.6666666666667	428.6666666666667	395.33333333333337	374.6666666666666	323.0	302.6666666666667	283.33333333333337	220.3333333333333	162.0	207.0	330.0	364.0	347.0	336.0	320.0	285.0	247.0	1232.0	1354.0	1979.0	1989.0	1861.0	1762.0	1648.0	1530.0	1446.0	4866.559873	5131.712262999999
62388	0	1	15	16	50	26	0	0	5	24	21	2	2	1	0	0	0	0	0	0	298.44444444444446	259.3333333333333	465.6666666666666	441.0	477.3333333333333	402.3333333333333	340.66666666666663	282.0	212.66666666666663	164.0	216.0	344.0	391.0	361.0	335.0	327.0	301.0	284.0	1262.0	1518.0	2132.0	2321.0	2273.0	2014.0	1794.0	1600.0	1511.0	4986.103777	5793.094096999999
62390	0	1	15	16	50	26	0	0	5	24	21	2	2	1	0	0	0	0	0	0	302.44444444444446	261.3333333333333	465.6666666666666	449.0	484.3333333333333	416.3333333333333	354.3333333333333	294.66666666666663	212.66666666666663	164.0	215.0	344.0	399.0	380.0	351.0	335.0	316.0	293.0	1262.0	1523.0	2130.0	2384.0	2319.0	2042.0	1861.0	1749.0	1606.0	4986.103777	5815.056085
50875233	0	1	12	12	54	26	1	0	3	28	23	2	1	0	0	0	0	0	0	0	276.0	304.0	455.0	500.0	497.0	471.0	390.0	260.0	129.0	168.0	226.0	384.0	469.0	494.0	478.0	462.0	404.0	326.0	1018.0	1255.0	1884.0	2253.0	2402.0	2471.0	2326.0	1984.0	1410.0	3994.884674	4692.439589000001
50551555	0	1	12	12	53	26	1	0	4	27	22	2	1	0	0	1	0	0	0	1	310.0	312.0	454.0	495.0	489.0	498.0	482.0	369.0	197.0	169.0	225.0	387.0	459.0	493.0	479.0	483.0	399.0	320.0	1062.0	1269.0	1939.0	2223.0	2364.0	2459.0	2492.0	2178.0	1534.0	4210.543813149772	4768.278104835201
CHEMBL388825	0	1	12	12	55	26	0	2	3	29	23	1	2	0	0	0	0	0	0	0	292.0	308.0	423.0	447.0	386.0	393.0	400.0	335.0	204.0	171.0	223.0	389.0	469.0	480.0	483.0	443.0	390.0	310.0	1034.0	1284.0	1916.0	2252.0	2201.0	2192.0	2143.0	1920.0	1553.0	4055.67269	4798.286401000001
CHEMBL388605	0	1	12	12	55	26	0	2	3	29	23	1	2	0	0	0	0	0	0	0	292.0	308.0	423.0	447.0	386.0	393.0	400.0	335.0	204.0	171.0	223.0	389.0	469.0	480.0	483.0	443.0	390.0	310.0	1034.0	1284.0	1916.0	2252.0	2201.0	2192.0	2143.0	1920.0	1553.0	4055.67269	4798.286401000001
50943326	0	1	15	16	51	26	0	0	3	25	23	1	1	1	0	0	0	0	0	0	262.44444444444446	272.6666666666667	357.3333333333333	326.0	278.6666666666667	250.3333333333333	237.3333333333333	205.66666666666663	174.33333333333334	161.0	208.0	333.0	369.0	351.0	323.0	289.0	271.0	243.0	1222.0	1346.0	1950.0	2025.0	1912.0	1600.0	1516.0	1365.0	1255.0	4823.484033000001	5091.795426999999
50943327	0	1	15	16	51	26	0	0	3	25	23	1	1	1	0	0	0	0	0	0	262.44444444444446	269.33333333333337	347.66666666666663	303.66666666666663	277.33333333333337	243.3333333333333	246.66666666666663	196.3333333333333	177.66666666666666	161.0	207.0	330.0	362.0	342.0	314.0	285.0	268.0	240.0	1222.0	1346.0	2000.0	2095.0	1757.0	1561.0	1578.0	1393.0	1140.0	4823.484033000002	5091.795427000001
CHEMBL4569016	0	0	22	22	43	26	0	0	5	17	21	1	1	3	0	0	0	0	0	0	294.1975308641976	266.0	359.0	349.2222222222222	398.92592592592587	417.55555555555554	361.3703703703704	284.0	250.3333333333333	153.0	194.0	296.0	312.0	315.0	302.0	297.0	266.0	224.0	1654.0	1610.0	2263.0	2457.0	2606.0	2259.0	2088.0	1954.0	1608.0	6582.514479	6250.942970000003
50876067	0	1	15	16	53	26	0	0	4	27	22	3	1	0	0	0	0	0	0	0	290.0	319.0	477.0	495.0	513.0	506.0	410.0	272.0	141.0	165.0	220.0	367.0	434.0	449.0	457.0	447.0	397.0	324.0	1030.0	1267.0	1881.0	2066.0	2268.0	2487.0	2328.0	1962.0	1423.0	4045.800538	4752.254369
50579755	0	1	12	12	49	26	0	0	7	23	19	3	3	1	0	0	0	0	0	0	330.44444444444446	278.66666666666663	514.3333333333334	508.33333333333337	475.0	474.6666666666667	395.6666666666667	281.0	226.66666666666669	165.0	218.0	337.0	374.0	380.0	363.0	322.0	289.0	247.0	1302.0	1569.0	2143.0	2378.0	2481.0	2412.0	2005.0	1533.0	1338.0	5148.723521000001	6006.826245
51380950	0	1	6	6	49	26	0	0	9	23	17	2	4	0	0	1	2	0	0	3	372.04938271604937	311.1111111111111	427.44444444444446	493.1111111111111	395.1111111111111	380.33333333333337	377.0	390.6666666666666	316.77777777777777	149.0	192.0	299.0	355.0	340.0	311.0	307.0	280.0	230.0	1648.0	1315.0	1931.0	2372.0	1918.0	1820.0	1915.0	1903.0	1733.0	6766.467955149771	4997.8911678352
CHEMBL482295	0	1	12	12	45	26	0	0	9	19	17	2	2	2	0	3	0	0	0	3	426.8888888888889	299.6666666666667	584.3333333333333	423.3333333333333	410.3333333333333	376.6666666666667	279.77777777777777	311.6666666666667	333.0	153.0	178.0	272.0	287.0	301.0	269.0	274.0	254.0	233.0	1612.0	1605.0	2277.0	2262.0	2187.0	2090.0	2252.0	1879.0	1695.0	6514.628545449313	6239.404384505602
51380960	0	1	12	12	47	26	0	0	7	21	19	2	2	0	0	1	2	0	0	3	340.04938271604937	311.1111111111111	425.44444444444446	451.1111111111111	378.1111111111111	385.33333333333337	377.0	365.6666666666666	280.77777777777777	147.0	187.0	285.0	342.0	330.0	299.0	298.0	267.0	216.0	1590.0	1255.0	1824.0	2247.0	1853.0	1772.0	1845.0	1798.0	1602.0	6541.028067149772	4782.077519835204
50503332	1	1	12	12	46	27	0	0	9	19	18	2	4	0	0	1	2	0	0	3	408.0493827160494	362.1111111111111	522.4444444444445	565.1111111111111	530.1111111111111	468.33333333333337	470.0	457.6666666666666	400.55555555555554	153.0	194.0	298.0	360.0	358.0	334.0	337.0	295.0	220.0	1680.0	1310.0	1961.0	2466.0	2166.0	2015.0	2133.0	2064.0	1806.0	6906.6678201497725	5023.909092835203
CHEMBL3331508	1	1	12	12	47	27	0	0	8	20	19	2	2	0	0	3	1	0	0	4	435.60493827160496	356.1111111111111	559.4444444444445	471.2222222222222	221.22222222222223	236.66666666666663	234.0	179.77777777777777	89.44444444444446	152.0	187.0	261.0	274.0	260.0	260.0	267.0	232.0	158.0	1462.0	1305.0	1951.0	1948.0	1431.0	1426.0	1583.0	1504.0	945.0	6005.188151449313	5036.541464505604
CHEMBL3331500	1	1	12	12	47	27	0	0	8	20	19	2	2	0	0	4	0	0	0	4	484.0	380.0	594.0	503.0	239.0	242.0	258.0	216.0	157.0	152.0	186.0	260.0	270.0	256.0	256.0	261.0	231.0	167.0	1254.0	1257.0	1855.0	1756.0	1223.0	1266.0	1335.0	1168.0	801.0	5109.424975599083	4838.941335340803
CHEMBL3331501	1	1	12	12	50	27	0	0	7	23	20	2	2	0	0	3	0	0	0	3	436.0	356.0	559.0	469.0	219.0	234.0	232.0	184.0	101.0	155.0	189.0	273.0	282.0	281.0	271.0	283.0	248.0	193.0	1212.0	1257.0	1840.0	1750.0	1266.0	1307.0	1353.0	1208.0	836.0	4895.797964449312	4791.3368995056
62391	0	1	15	16	53	27	0	0	5	26	22	2	2	1	0	0	0	0	0	0	306.44444444444446	265.3333333333333	469.6666666666666	471.0	488.3333333333333	420.33333333333337	362.3333333333333	308.66666666666663	234.66666666666663	170.0	223.0	357.0	429.0	418.0	375.0	353.0	336.0	321.0	1300.0	1571.0	2191.0	2562.0	2445.0	2114.0	1925.0	1837.0	1744.0	5132.400026000002	5983.534382000001
62393	0	1	15	16	53	27	0	0	5	26	22	2	2	1	0	0	0	0	0	0	308.44444444444446	268.3333333333333	476.6666666666666	460.0	490.3333333333333	422.3333333333333	365.3333333333333	312.66666666666663	234.3333333333333	172.0	224.0	365.0	420.0	413.0	374.0	358.0	340.0	319.0	1300.0	1571.0	2216.0	2508.0	2440.0	2134.0	1931.0	1833.0	1737.0	5132.400026000002	5983.534382000002
62392	0	1	15	16	53	27	0	0	5	26	22	2	2	1	0	0	0	0	0	0	308.44444444444446	271.3333333333333	478.6666666666666	459.0	492.3333333333333	427.33333333333337	372.3333333333333	316.3333333333333	239.3333333333333	172.0	225.0	364.0	427.0	411.0	386.0	365.0	342.0	328.0	1300.0	1571.0	2221.0	2526.0	2469.0	2146.0	1951.0	1880.0	1843.0	5132.400026000002	5983.534382000002
62396	0	1	15	16	53	27	0	0	5	26	22	2	2	1	0	0	0	0	0	0	306.44444444444446	265.3333333333333	469.6666666666667	447.0	475.3333333333333	398.33333333333337	345.33333333333337	279.3333333333333	246.66666666666663	170.0	223.0	357.0	414.0	396.0	359.0	347.0	321.0	301.0	1300.0	1571.0	2191.0	2448.0	2379.0	2083.0	1848.0	1692.0	1601.0	5132.400026000002	5983.534382000001
50551556	0	1	12	12	56	27	1	0	4	29	23	2	1	0	0	1	0	0	0	1	314.0	316.0	458.0	511.0	501.0	522.0	500.0	389.0	223.0	175.0	233.0	400.0	487.0	531.0	517.0	519.0	437.0	360.0	1100.0	1317.0	2000.0	2359.0	2500.0	2617.0	2648.0	2342.0	1744.0	4356.84006214977	4936.756401835202
50875232	0	1	12	12	54	27	1	0	4	27	23	2	1	0	0	1	0	0	0	1	332.0	338.0	504.0	555.0	546.0	530.0	481.0	418.0	213.0	173.0	231.0	391.0	475.0	501.0	488.0	476.0	415.0	341.0	1098.0	1303.0	1980.0	2365.0	2506.0	2591.0	2486.0	2264.0	1666.0	4354.807934149772	4908.522321835201
50884908	0	1	15	16	54	27	0	0	5	27	22	3	2	0	0	0	0	0	0	0	320.0	339.0	515.0	575.0	612.0	638.0	477.0	311.0	161.0	171.0	228.0	381.0	452.0	478.0	481.0	475.0	418.0	338.0	1094.0	1317.0	1978.0	2240.0	2508.0	2826.0	2561.0	2143.0	1564.0	4301.768539000002	4948.4382620000015
50876068	0	1	15	16	56	27	0	0	4	29	23	3	1	0	0	0	0	0	0	0	294.0	323.0	481.0	509.0	523.0	522.0	446.0	290.0	159.0	171.0	228.0	380.0	460.0	483.0	485.0	477.0	431.0	360.0	1068.0	1315.0	1942.0	2202.0	2380.0	2583.0	2514.0	2130.0	1587.0	4192.096787	4920.732666000002
50876089	0	1	21	22	50	27	0	0	4	23	23	3	1	0	0	0	0	0	0	0	326.0	360.0	531.0	569.0	589.0	593.0	508.0	343.0	208.0	165.0	215.0	346.0	406.0	427.0	436.0	427.0	377.0	304.0	1062.0	1279.0	1858.0	2088.0	2263.0	2471.0	2389.0	2002.0	1461.0	4186.000403000001	4848.090138
50876069	0	1	21	22	50	27	0	0	4	23	23	3	1	0	0	0	0	0	0	0	326.0	360.0	531.0	569.0	589.0	593.0	508.0	343.0	208.0	165.0	215.0	346.0	406.0	427.0	436.0	427.0	377.0	304.0	1062.0	1279.0	1858.0	2088.0	2263.0	2471.0	2389.0	2002.0	1461.0	4186.000403000001	4848.090138
50419314	0	2	6	6	56	27	0	0	7	29	20	2	2	0	0	3	0	0	0	3	408.0	343.0	596.0	439.0	469.0	488.0	473.0	403.0	458.0	171.0	217.0	359.0	434.0	455.0	461.0	441.0	437.0	380.0	1218.0	1346.0	2201.0	2164.0	2264.0	2362.0	2452.0	2268.0	2160.0	4901.894348449311	5078.105404505602
50419316	0	2	6	6	56	27	0	0	7	29	20	2	2	0	0	3	0	0	0	3	408.0	343.0	595.0	431.0	450.0	433.0	377.0	346.0	327.0	171.0	217.0	358.0	432.0	445.0	446.0	412.0	406.0	363.0	1218.0	1346.0	2201.0	2164.0	2229.0	2276.0	2157.0	1956.0	1749.0	4901.89434844931	5078.105404505603
51121882	0	1	12	12	56	27	0	0	4	29	23	1	3	0	0	0	0	0	0	0	318.0	316.0	435.0	462.0	449.0	384.0	294.0	256.0	220.0	167.0	211.0	348.0	408.0	414.0	398.0	362.0	339.0	262.0	1098.0	1286.0	1890.0	2145.0	2144.0	2163.0	1924.0	1508.0	1136.0	4311.6406910000005	4802.306305000002
50579791	0	1	12	12	54	27	0	0	7	27	20	3	3	1	0	0	0	0	0	0	332.44444444444446	278.66666666666663	515.3333333333333	509.3333333333333	479.0	469.6666666666666	398.6666666666667	280.66666666666663	246.0	171.0	214.0	358.0	393.0	416.0	385.0	337.0	311.0	268.0	1342.0	1593.0	2287.0	2548.0	2583.0	2527.0	2125.0	1623.0	1493.0	5297.051898000002	6055.254597000001
CHEMBL1762479	2	1	12	12	43	27	0	0	9	16	18	2	5	0	0	1	1	0	0	2	449.60493827160496	381.1111111111111	518.4444444444445	520.8888888888889	374.7777777777778	341.44444444444446	270.55555555555554	249.22222222222223	177.0	140.0	167.0	232.0	250.0	223.0	217.0	214.0	187.0	126.0	1452.0	1242.0	1773.0	2015.0	1590.0	1477.0	1521.0	1408.0	1120.0	5902.885129149771	4801.707067835201
CHEMBL227179	0	1	17	17	50	27	0	2	4	23	23	2	0	1	0	0	1	0	0	1	270.0493827160494	302.44444444444446	407.6666666666666	390.6666666666667	383.7777777777778	406.33333333333337	354.8888888888889	285.44444444444446	235.4074074074074	175.0	232.0	388.0	458.0	448.0	433.0	392.0	343.0	288.0	1494.0	1470.0	2338.0	2530.0	2565.0	2557.0	2255.0	1931.0	2002.0	6018.382453000001	5633.663462
CHEMBL229699	0	1	17	17	53	28	0	2	4	25	24	2	0	1	0	1	0	0	0	1	326.44444444444446	337.3333333333333	457.0	438.0	416.6666666666666	438.6666666666666	390.6666666666666	353.66666666666663	265.66666666666663	183.0	240.0	406.0	475.0	469.0	452.0	407.0	364.0	331.0	1324.0	1470.0	2323.0	2524.0	2583.0	2563.0	2306.0	1851.0	1629.0	5268.915526149772	5604.541629835201
CHEMBL229381	0	1	17	17	53	28	0	2	4	25	24	2	0	1	0	0	1	0	0	1	278.04938271604937	312.44444444444446	419.6666666666666	400.6666666666667	391.77777777777777	413.77777777777777	367.8518518518519	297.66666666666663	247.0	183.0	240.0	406.0	475.0	469.0	452.0	407.0	364.0	331.0	1532.0	1518.0	2419.0	2636.0	2647.0	2611.0	2482.0	1963.0	1677.0	6164.678702000002	5802.141759
CHEMBL436132	0	1	17	17	53	28	0	2	4	25	24	2	0	1	0	0	0	1	0	1	277.5116598079561	310.3703703703704	417.55555555555554	400.8148148148148	390.14814814814815	416.9506172839506	361.33333333333337	294.44444444444446	253.22222222222223	183.0	240.0	407.0	476.0	471.0	454.0	404.0	368.0	336.0	2468.0	1626.0	2635.0	2888.0	2961.0	3297.0	2606.0	1943.0	2023.0	11292.625417999998	6336.078753000001
CHEMBL375685	0	1	17	17	53	28	0	2	4	25	24	2	0	1	0	0	0	1	0	1	277.5116598079561	310.3703703703704	416.55555555555554	397.55555555555554	389.7037037037037	411.7037037037037	365.9506172839506	293.0	245.44444444444449	183.0	240.0	406.0	475.0	469.0	452.0	407.0	364.0	331.0	2468.0	1626.0	2635.0	2888.0	2791.0	2719.0	2878.0	2215.0	1785.0	11292.625417999998	6336.078753
CHEMBL390743	0	1	17	17	50	28	0	2	5	22	23	2	0	1	0	1	1	0	0	2	326.04938271604937	336.44444444444446	455.6666666666666	436.6666666666667	415.7777777777778	438.0	389.55555555555554	351.44444444444446	262.4074074074074	180.0	237.0	394.0	463.0	451.0	437.0	398.0	346.0	295.0	1574.0	1518.0	2434.0	2642.0	2629.0	2605.0	2431.0	2043.0	2050.0	6378.305713149772	5849.746194835199
CHEMBL227180	0	1	17	17	50	28	0	2	5	22	23	2	0	1	0	0	2	0	0	2	277.6543209876543	311.5555555555556	418.3333333333333	399.33333333333337	390.8888888888889	413.1111111111112	366.7407407407408	295.44444444444446	243.7407407407408	180.0	237.0	394.0	463.0	451.0	437.0	398.0	346.0	295.0	1782.0	1566.0	2530.0	2754.0	2693.0	2653.0	2607.0	2155.0	2098.0	7274.068889	6047.346324
CHEMBL227231	0	1	17	17	50	28	0	2	5	22	23	2	0	1	0	0	1	1	0	2	277.1165980795611	309.48148148148147	416.2222222222222	399.4814814814815	389.2592592592593	416.283950617284	360.22222222222223	292.2222222222222	249.96296296296296	180.0	237.0	395.0	464.0	453.0	439.0	395.0	350.0	300.0	2718.0	1674.0	2746.0	3006.0	3007.0	3339.0	2731.0	2135.0	2444.0	12402.015605	6581.283318
CHEMBL388759	0	1	17	17	50	28	0	2	5	22	23	2	0	1	0	0	1	1	0	2	277.116598079561	309.48148148148147	415.22222222222223	396.2222222222222	388.8148148148149	411.03703703703707	364.8395061728395	290.77777777777777	242.1851851851852	180.0	237.0	394.0	463.0	451.0	437.0	398.0	346.0	295.0	2718.0	1674.0	2746.0	3006.0	2837.0	2761.0	3003.0	2407.0	2206.0	12402.015605	6581.283318
CHEMBL4098877	0	0	15	16	53	28	0	0	7	25	21	5	2	0	0	0	0	0	0	0	382.0	421.0	573.0	547.0	526.0	522.0	469.0	400.0	324.0	185.0	235.0	377.0	404.0	409.0	384.0	382.0	330.0	298.0	1154.0	1418.0	2108.0	2162.0	2091.0	2067.0	1893.0	1775.0	1550.0	4547.864388000003	5380.438044000001
CHEMBL1762474	2	1	12	12	47	28	0	0	8	19	20	2	4	1	0	0	1	0	0	1	376.0493827160494	325.7777777777778	394.33333333333337	318.11111111111114	300.96296296296293	366.44444444444446	243.5555555555556	199.22222222222223	112.0	145.0	172.0	243.0	266.0	238.0	225.0	212.0	180.0	117.0	1638.0	1374.0	1973.0	2104.0	2124.0	1714.0	1513.0	1305.0	960.0	6605.397838000002	5284.184095000002
CHEMBL1762476	2	1	12	12	50	28	0	0	8	22	20	2	6	0	0	0	0	0	0	0	438.0	379.0	501.0	506.0	380.0	328.0	331.0	279.0	195.0	148.0	176.0	254.0	278.0	263.0	268.0	267.0	242.0	195.0	1224.0	1259.0	1691.0	1800.0	1535.0	1480.0	1545.0	1464.0	1146.0	4835.835932000001	4770.923911999998
CHEMBL1762480	2	1	12	12	49	28	0	0	8	21	20	3	4	1	0	0	0	0	0	0	392.44444444444446	342.66666666666663	413.0	339.66666666666663	324.0	384.0	264.0	207.0	114.0	147.0	173.0	249.0	270.0	248.0	235.0	219.0	192.0	135.0	1400.0	1332.0	1884.0	1974.0	1912.0	1650.0	1332.0	1132.0	758.0	5546.923515	5074.820353999999
CHEMBL381315	1	1	12	12	48	28	0	0	9	20	19	2	4	1	0	0	2	0	0	2	367.65432098765433	314.55555555555554	535.5555555555555	508.3827160493828	532.1111111111111	532.0	588.6666666666666	426.44444444444446	283.1111111111111	170.0	212.0	339.0	406.0	422.0	424.0	398.0	331.0	245.0	1892.0	1698.0	2380.0	2892.0	2743.0	2898.0	3055.0	2827.0	2343.0	7718.852280999999	6591.818968
CHEMBL85236	1	1	12	12	57	28	0	2	6	29	22	1	4	1	0	0	0	0	0	0	334.44444444444446	267.0	463.0	343.0	317.0	297.0	285.0	248.0	165.0	173.0	218.0	356.0	399.0	363.0	339.0	331.0	338.0	287.0	1382.0	1634.0	2093.0	1916.0	1616.0	1550.0	1622.0	1568.0	1241.0	5451.188171000001	6197.570686000002
50503336	0	1	12	12	49	28	0	0	9	21	19	2	4	0	0	1	2	0	0	3	420.0493827160494	372.1111111111111	536.4444444444445	582.1111111111111	551.1111111111111	487.33333333333337	478.0	465.6666666666666	419.55555555555554	159.0	201.0	311.0	374.0	377.0	354.0	364.0	316.0	248.0	1718.0	1368.0	2018.0	2554.0	2268.0	2161.0	2264.0	2148.0	1898.0	7052.964069149771	5236.267353835199
CHEMBL3331502	1	1	12	12	47	28	0	0	9	19	19	2	2	0	0	3	2	0	0	5	443.20987654320993	366.22222222222223	572.6666666666667	482.27160493827154	230.11111111111111	246.5555555555556	247.66666666666669	196.77777777777777	104.22222222222224	157.0	193.0	268.0	279.0	266.0	265.0	276.0	243.0	168.0	1750.0	1401.0	2143.0	2428.0	1639.0	1586.0	1775.0	1824.0	1377.0	7260.874587449313	5450.224326505603
CHEMBL379021	0	1	6	6	44	28	0	0	3	25	16	1	2	0	0	0	0	0	0	0	202.0	196.0	264.0	285.0	266.0	217.0	129.0	83.0	25.0	121.0	153.0	265.0	314.0	324.0	300.0	263.0	194.0	126.0	778.0	926.0	1348.0	1595.0	1589.0	1540.0	1269.0	860.0	505.0	3041.759587	3407.6009959999983
CHEMBL2105282	1	1	12	12	55	28	0	0	8	27	20	1	6	1	0	0	0	0	0	0	386.44444444444446	296.0	499.0	442.0	385.0	394.0	385.0	286.0	140.0	161.0	196.0	299.0	331.0	313.0	322.0	333.0	311.0	248.0	1436.0	1629.0	1980.0	1821.0	1651.0	1795.0	1869.0	1661.0	1199.0	5672.563803000003	6198.729873000001
CHEMBL4294090	0	1	16	17	55	28	0	0	4	27	24	2	1	0	0	0	0	1	0	1	297.06721536351165	317.03703703703707	400.55555555555554	369.55555555555554	273.03703703703707	240.2962962962963	199.03703703703704	179.03703703703704	178.2962962962963	171.0	219.0	345.0	395.0	356.0	328.0	294.0	258.0	234.0	2278.0	1512.0	2248.0	2403.0	1947.0	1722.0	1688.0	1681.0	1443.0	10522.781946999998	5854.185422000001
50718163	0	1	12	12	53	28	0	0	7	25	21	1	5	1	0	0	0	0	0	0	388.44444444444446	331.3333333333333	572.0	577.0	541.6666666666666	606.6666666666666	427.0	347.0	358.0	179.0	229.0	375.0	426.0	417.0	361.0	351.0	313.0	271.0	1406.0	1655.0	2394.0	2655.0	2676.0	2470.0	2261.0	2081.0	1676.0	5558.827795000002	6331.168755000001
50704753	0	0	18	20	49	28	0	0	9	21	19	7	2	0	0	0	0	0	0	0	420.0	435.0	633.0	642.0	573.0	486.0	431.0	410.0	337.0	171.0	213.0	343.0	360.0	368.0	344.0	312.0	282.0	246.0	1176.0	1371.0	1992.0	2144.0	2128.0	1982.0	1707.0	1564.0	1429.0	4647.663988	5235.781446999999
CHEMBL4290687	0	1	16	17	59	29	0	0	4	30	25	2	2	0	0	0	0	0	0	0	334.0	347.0	450.0	444.0	324.0	271.0	230.0	192.0	191.0	178.0	228.0	364.0	420.0	393.0	372.0	328.0	291.0	263.0	1156.0	1416.0	1987.0	2157.0	1971.0	1783.0	1519.0	1296.0	1194.0	4541.413045000001	5315.107720000003
118960418	0	1	12	12	48	29	1	0	9	19	20	2	2	0	0	5	0	0	0	5	564.0	478.0	745.0	759.0	636.0	558.0	580.0	603.0	615.0	179.0	226.0	358.0	411.0	389.0	372.0	352.0	313.0	275.0	1370.0	1435.0	2363.0	2574.0	2360.0	2191.0	2103.0	2034.0	1963.0	5613.612356748851	5579.596263175999
CHEMBL4286186	0	1	16	17	55	29	0	0	5	26	24	2	1	0	0	0	2	0	0	2	305.2098765432099	329.22222222222223	421.1111111111111	389.77777777777777	285.1604938271605	251.0	207.0	184.66666666666669	184.44444444444443	176.0	225.0	354.0	403.0	365.0	335.0	296.0	262.0	238.0	1630.0	1500.0	2224.0	2471.0	2379.0	1868.0	1648.0	1489.0	1373.0	6650.521667000004	5733.93129
118960528	0	1	12	12	50	29	1	0	9	21	20	2	3	1	0	3	0	0	0	3	490.44444444444446	382.0	633.3333333333334	688.3333333333334	613.3333333333333	530.6666666666667	512.6666666666666	547.6666666666667	567.0	181.0	234.0	375.0	445.0	413.0	380.0	362.0	329.0	291.0	1530.0	1691.0	2523.0	2966.0	2584.0	2143.0	2119.0	2298.0	2283.0	6177.577437449311	6559.1040195056
50876070	0	1	21	22	50	29	0	0	6	21	23	3	1	0	0	2	0	0	0	2	438.0	430.0	652.0	756.0	805.0	855.0	708.0	582.0	323.0	175.0	227.0	363.0	428.0	448.0	457.0	453.0	396.0	319.0	1222.0	1375.0	2050.0	2408.0	2631.0	2919.0	2797.0	2530.0	1813.0	4905.846923299541	5280.2556036704
CHEMBL388612	0	1	17	17	50	29	0	2	6	21	23	2	0	1	0	0	3	0	0	3	285.25925925925924	321.66666666666663	431.55555555555554	412.3827160493827	400.0	424.9629629629629	376.7407407407408	303.7777777777777	261.4074074074074	185.0	243.0	401.0	469.0	456.0	443.0	401.0	353.0	307.0	2070.0	1662.0	2722.0	3234.0	2901.0	3021.0	2831.0	2251.0	2306.0	8529.755324999998	6461.029186
CHEMBL376113	0	1	17	17	53	29	0	2	5	24	24	2	0	1	0	0	2	0	0	2	285.6543209876544	322.55555555555554	432.8888888888889	413.7160493827161	400.8888888888889	425.6296296296296	377.8518518518519	306.0	264.66666666666663	188.0	246.0	413.0	481.0	474.0	458.0	410.0	371.0	343.0	1820.0	1614.0	2611.0	3116.0	2855.0	2979.0	2706.0	2059.0	1885.0	7420.365138000002	6215.824621000001
CHEMBL227233	0	1	17	17	54	29	0	2	5	25	24	2	1	1	0	0	1	0	0	1	314.04938271604937	338.44444444444446	453.6666666666667	436.6666666666667	417.77777777777777	438.0	389.8888888888889	346.1111111111111	268.4074074074074	187.0	245.0	410.0	482.0	474.0	463.0	420.0	365.0	316.0	1596.0	1578.0	2485.0	2718.0	2741.0	2689.0	2469.0	2179.0	2194.0	6420.646703000002	6042.205616000001
CHEMBL226933	0	1	17	17	57	29	0	2	4	28	25	2	1	1	0	0	0	0	0	0	314.44444444444446	339.3333333333333	455.0	438.0	418.6666666666666	438.6666666666666	391.0	348.33333333333337	271.6666666666667	190.0	248.0	422.0	494.0	492.0	478.0	429.0	383.0	352.0	1346.0	1530.0	2374.0	2600.0	2695.0	2647.0	2344.0	1987.0	1773.0	5311.256516	5797.001051000002
CHEMBL4800073	0	1	19	21	52	29	0	0	6	23	23	5	1	0	0	0	0	0	0	0	378.0	413.0	578.0	536.0	494.0	454.0	427.0	392.0	311.0	183.0	234.0	376.0	403.0	375.0	332.0	304.0	293.0	271.0	1160.0	1406.0	2105.0	2155.0	1927.0	1766.0	1673.0	1561.0	1388.0	4578.392501000002	5354.816337
50360435	0	0	6	6	57	29	0	0	10	28	19	0	10	0	0	0	0	0	0	0	452.0	361.0	555.0	776.0	620.0	569.0	585.0	565.0	523.0	176.0	234.0	371.0	434.0	421.0	403.0	400.0	391.0	355.0	1352.0	1464.0	2234.0	2847.0	2595.0	2366.0	2382.0	2433.0	2265.0	5329.148101000002	5505.903791
50503333	2	1	17	17	48	29	0	0	11	19	18	6	2	0	0	1	2	0	0	3	438.0493827160494	424.1111111111111	589.4444444444445	591.1111111111111	572.1111111111111	598.3333333333333	514.0	477.6666666666666	422.55555555555554	167.0	213.0	329.0	385.0	392.0	372.0	369.0	331.0	264.0	1748.0	1444.0	2123.0	2532.0	2290.0	2297.0	2297.0	2164.0	1940.0	7179.516014149771	5562.637479835199
CHEMBL1949930	0	1	12	12	55	29	0	0	8	26	21	1	5	1	0	0	1	0	0	1	388.8888888888889	331.3333333333333	572.0	577.0	541.6666666666667	606.6666666666666	427.0	347.0	358.0	180.0	229.0	375.0	426.0	417.0	361.0	351.0	313.0	271.0	1696.0	1672.0	2394.0	2655.0	2676.0	2470.0	2261.0	2081.0	1676.0	6816.546359000003	6366.902355000002
50503338	0	1	17	17	49	30	0	0	11	19	19	4	4	0	0	1	2	0	0	3	476.0493827160494	447.1111111111111	638.4444444444445	613.1111111111111	542.1111111111111	607.3333333333334	626.0	573.6666666666666	476.55555555555554	173.0	219.0	337.0	391.0	396.0	387.0	387.0	343.0	276.0	1814.0	1491.0	2242.0	2610.0	2240.0	2323.0	2515.0	2373.0	2068.0	7443.324039149772	5750.713380835199
50503334	0	1	17	17	49	30	0	0	11	19	19	4	4	0	0	1	2	0	0	3	476.04938271604937	448.1111111111111	648.4444444444445	645.1111111111111	596.1111111111111	640.3333333333333	598.0	507.6666666666666	440.55555555555554	173.0	220.0	339.0	394.0	400.0	384.0	381.0	342.0	276.0	1814.0	1491.0	2242.0	2645.0	2338.0	2393.0	2473.0	2268.0	2012.0	7443.32403914977	5750.713380835199
50503337	0	1	17	17	49	30	0	0	11	19	19	4	4	0	0	1	2	0	0	3	476.0493827160494	447.1111111111111	637.4444444444445	614.1111111111111	546.1111111111111	612.3333333333334	590.0	483.6666666666666	352.55555555555554	173.0	219.0	337.0	390.0	390.0	374.0	359.0	307.0	250.0	1814.0	1491.0	2242.0	2605.0	2241.0	2300.0	2387.0	2122.0	1754.0	7443.324039149772	5750.713380835199
50503339	0	1	17	17	49	30	0	0	11	19	19	4	4	0	0	1	2	0	0	3	476.0493827160494	449.1111111111111	647.4444444444445	641.1111111111111	591.1111111111111	676.3333333333334	688.0	631.6666666666666	498.55555555555554	173.0	220.0	340.0	400.0	413.0	412.0	417.0	368.0	295.0	1814.0	1491.0	2247.0	2644.0	2361.0	2521.0	2724.0	2582.0	2196.0	7443.324039149772	5750.713380835199
118958437	0	0	12	12	50	30	0	0	11	20	19	4	3	0	0	4	0	0	0	4	578.0	490.0	781.0	698.0	699.0	787.0	622.0	627.0	630.0	178.0	216.0	330.0	376.0	360.0	351.0	341.0	334.0	277.0	1416.0	1449.0	2352.0	2404.0	2259.0	2370.0	2277.0	2268.0	2026.0	5757.785074599082	5607.6933793408
50503335	0	1	17	17	52	30	0	0	10	22	20	5	2	0	0	1	2	0	0	3	430.04938271604937	419.1111111111111	589.4444444444445	596.1111111111111	569.1111111111111	591.3333333333334	523.0	479.6666666666666	420.55555555555554	176.0	223.0	351.0	406.0	418.0	393.0	396.0	363.0	291.0	1774.0	1484.0	2214.0	2652.0	2356.0	2365.0	2452.0	2299.0	2020.0	7274.896399149771	5687.306920835201
CHEMBL388760	0	1	17	17	52	30	0	2	7	22	23	3	2	1	0	0	1	0	0	1	378.0493827160494	376.44444444444446	532.6666666666667	503.6666666666667	506.44444444444446	521.0	441.55555555555554	420.44444444444446	311.4074074074074	190.0	249.0	410.0	486.0	479.0	461.0	417.0	368.0	320.0	1670.0	1618.0	2570.0	2806.0	2867.0	2903.0	2707.0	2191.0	2176.0	6725.498440000001	6237.990437
CHEMBL227232	0	1	17	17	52	30	0	2	7	22	23	3	2	1	0	0	1	0	0	1	378.0493827160494	376.44444444444446	531.6666666666667	496.6666666666667	481.7777777777778	478.0	430.55555555555554	372.1111111111112	370.4074074074074	190.0	249.0	409.0	483.0	473.0	453.0	412.0	366.0	313.0	1670.0	1618.0	2570.0	2806.0	2837.0	2721.0	2483.0	2367.0	2262.0	6725.498440000001	6237.990437
CHEMBL226984	0	1	17	17	55	30	0	2	6	25	24	3	2	1	0	0	0	0	0	0	378.44444444444446	377.3333333333333	534.0	505.0	507.3333333333333	521.6666666666666	442.6666666666666	422.6666666666667	314.6666666666667	193.0	252.0	422.0	498.0	497.0	476.0	426.0	386.0	356.0	1420.0	1570.0	2459.0	2688.0	2821.0	2861.0	2582.0	1999.0	1755.0	5616.108253000003	5992.785872000001
CHEMBL229436	0	1	17	17	55	30	0	2	6	25	24	3	2	1	0	0	0	0	0	0	378.44444444444446	377.3333333333333	533.0	498.0	482.6666666666666	478.6666666666666	431.6666666666666	374.3333333333333	373.6666666666666	193.0	252.0	421.0	495.0	491.0	468.0	421.0	384.0	349.0	1420.0	1570.0	2459.0	2688.0	2791.0	2679.0	2358.0	2175.0	1841.0	5616.108253000003	5992.785872000002
50802789	0	0	15	16	50	30	0	0	9	20	21	3	5	0	0	0	1	0	0	1	461.60493827160496	461.1111111111111	698.4444444444445	587.0	508.44444444444446	447.3333333333333	436.55555555555554	429.1111111111111	459.1111111111111	186.0	241.0	383.0	419.0	395.0	341.0	302.0	276.0	247.0	1532.0	1555.0	2422.0	2587.0	2559.0	2210.0	1906.0	1658.0	1758.0	6174.998473000001	6005.650263
CHEMBL115444	0	0	15	16	50	30	0	0	9	20	21	3	5	0	0	0	1	0	0	1	459.60493827160496	465.1111111111111	706.4444444444445	585.0	505.44444444444446	441.33333333333337	436.55555555555554	429.1111111111111	459.1111111111111	186.0	240.0	380.0	415.0	396.0	341.0	307.0	278.0	247.0	1532.0	1556.0	2416.0	2574.0	2558.0	2214.0	1919.0	1660.0	1758.0	6174.998473000001	6007.658199
50551551	0	1	18	18	57	30	0	0	5	27	25	2	2	0	0	1	0	0	0	1	390.0	382.0	525.0	559.0	532.0	559.0	521.0	436.0	323.0	183.0	235.0	378.0	435.0	449.0	448.0	445.0	392.0	323.0	1234.0	1437.0	2085.0	2307.0	2343.0	2472.0	2444.0	2119.0	1625.0	4899.304177149771	5441.134324835202
50943325	0	1	16	17	58	30	0	0	4	28	26	1	2	0	0	0	1	0	0	1	331.60493827160496	344.1111111111111	455.22222222222223	442.44444444444446	369.77777777777777	334.1111111111111	304.33333333333337	266.44444444444446	245.5555555555556	184.0	235.0	375.0	428.0	409.0	383.0	342.0	317.0	289.0	1430.0	1478.0	2159.0	2554.0	2345.0	1988.0	1787.0	1711.0	1447.0	5744.151489000001	5600.881662000003
118960482	0	1	12	12	49	30	1	0	11	19	19	5	2	0	0	4	0	0	0	4	572.0	498.0	813.0	740.0	690.0	756.0	620.0	640.0	661.0	183.0	229.0	356.0	409.0	391.0	354.0	337.0	325.0	282.0	1400.0	1478.0	2424.0	2512.0	2344.0	2288.0	2121.0	2205.0	2085.0	5696.997058599081	5737.890520340799
50427337	0	0	21	22	54	30	0	0	7	24	23	5	1	0	1	0	0	0	0	0	383.3086419753087	394.6666666666666	588.3333333333333	562.3333333333333	479.22222222222223	437.22222222222223	470.22222222222223	418.0	352.6666666666667	186.0	227.0	363.0	385.0	377.0	350.0	335.0	303.0	298.0	1386.0	1645.0	2265.0	2406.0	2160.0	1848.0	1828.0	1885.0	1760.0	5538.782497432646	6351.5818893840005
50884925	0	1	21	22	51	30	0	0	7	21	23	3	2	0	0	2	0	0	0	2	468.0	449.0	679.0	803.0	860.0	935.0	859.0	692.0	425.0	181.0	234.0	376.0	442.0	476.0	482.0	486.0	416.0	333.0	1286.0	1425.0	2147.0	2534.0	2815.0	3154.0	3150.0	2776.0	2043.0	5161.814924299541	5476.4394966704
CHEMBL2112075	0	1	16	17	56	30	0	0	6	26	24	2	2	0	0	0	2	0	0	2	344.0493827160494	348.1111111111111	448.44444444444446	479.55555555555554	381.8888888888889	309.55555555555554	303.33333333333337	298.44444444444446	259.1111111111111	174.0	213.0	340.0	370.0	368.0	339.0	320.0	309.0	267.0	1694.0	1406.0	2051.0	2367.0	2197.0	1867.0	1815.0	1788.0	1533.0	6906.489668	5313.777724000001
118960547	0	1	12	12	49	31	1	0	12	18	19	4	2	0	0	6	0	0	0	6	654.0	546.0	954.0	820.0	748.0	796.0	680.0	688.0	767.0	190.0	236.0	362.0	415.0	394.0	363.0	344.0	328.0	286.0	1512.0	1543.0	2665.0	2657.0	2519.0	2462.0	2239.0	2263.0	2233.0	6221.663593898621	6035.8389410112
118960526	0	1	12	12	51	31	1	0	12	20	19	4	3	1	0	4	0	0	0	4	580.4444444444445	450.0	842.3333333333334	749.3333333333334	725.3333333333333	768.6666666666667	596.6666666666666	689.3333333333333	637.6666666666667	192.0	244.0	379.0	449.0	418.0	371.0	352.0	340.0	302.0	1672.0	1799.0	2825.0	3049.0	2743.0	2414.0	2271.0	2487.0	2361.0	6785.628674599081	7015.346697340801
CHEMBL4278945	0	1	16	17	58	31	0	0	6	27	25	2	1	0	0	3	0	0	0	3	460.0	416.0	654.0	518.0	414.0	343.0	319.0	278.0	281.0	189.0	240.0	369.0	425.0	389.0	352.0	315.0	294.0	279.0	1332.0	1500.0	2305.0	2321.0	2093.0	1735.0	1529.0	1541.0	1556.0	5365.214824449311	5723.292061505603
50943324	0	1	16	17	61	31	0	0	5	30	26	1	3	0	0	0	1	0	0	1	351.60493827160496	358.1111111111111	476.22222222222223	474.44444444444446	416.77777777777777	365.1111111111111	317.33333333333337	275.44444444444446	283.55555555555554	194.0	248.0	404.0	467.0	452.0	420.0	375.0	345.0	311.0	1496.0	1540.0	2322.0	2785.0	2575.0	2193.0	1957.0	1822.0	1590.0	6002.151618000002	5821.279731000003
51395880	0	0	17	17	56	31	0	0	10	25	21	7	3	0	0	0	0	0	0	0	460.0	482.0	667.0	667.0	559.0	516.0	432.0	404.0	340.0	189.0	230.0	366.0	399.0	391.0	343.0	290.0	286.0	258.0	1316.0	1524.0	2243.0	2475.0	2233.0	1999.0	1691.0	1704.0	1458.0	5196.224487	5798.799958000001
118958438	0	0	12	12	53	31	0	0	11	22	20	4	3	0	0	4	0	0	0	4	584.0	500.0	812.0	723.0	720.0	839.0	675.0	691.0	708.0	186.0	226.0	349.0	383.0	372.0	356.0	382.0	359.0	322.0	1454.0	1497.0	2438.0	2502.0	2300.0	2461.0	2474.0	2517.0	2307.0	5904.081323599084	5776.1716763408
CHEMBL572163	1	1	16	17	62	31	0	0	5	31	26	1	4	0	0	0	0	0	0	0	380.0	365.0	458.0	435.0	380.0	373.0	348.0	319.0	310.0	187.0	229.0	369.0	409.0	411.0	385.0	357.0	333.0	296.0	1272.0	1451.0	2105.0	2246.0	2012.0	2028.0	1943.0	1687.0	1591.0	5002.433183000003	5433.534749000003
CHEMBL388832	0	1	17	17	58	31	0	2	6	27	25	2	2	1	0	0	1	0	0	1	358.04938271604937	375.44444444444446	512.6666666666667	529.6666666666667	482.44444444444446	477.0	450.55555555555554	379.1111111111111	320.4074074074074	199.0	259.0	435.0	511.0	512.0	508.0	458.0	405.0	356.0	1698.0	1686.0	2632.0	2955.0	3036.0	3048.0	2780.0	2383.0	2363.0	6822.9109530000005	6450.747770000003
50532306	0	0	24	26	50	31	0	0	9	19	22	5	4	0	0	0	0	0	0	0	500.0	534.0	830.0	895.0	919.0	858.0	787.0	734.0	629.0	195.0	247.0	405.0	454.0	466.0	484.0	470.0	440.0	377.0	1312.0	1515.0	2340.0	2693.0	2821.0	2796.0	2717.0	2665.0	2543.0	5197.968127000001	5836.471547
118958555	0	0	12	12	56	32	0	0	11	24	21	4	3	0	0	4	0	0	0	4	588.0	504.0	810.0	722.0	711.0	813.0	648.0	645.0	648.0	192.0	234.0	360.0	412.0	399.0	379.0	395.0	378.0	337.0	1492.0	1545.0	2499.0	2632.0	2428.0	2492.0	2525.0	2558.0	2238.0	6050.377572599082	5944.649973340802
CHEMBL2112594	0	1	18	18	60	32	0	0	6	28	26	2	2	0	0	2	0	0	0	2	448.0	394.0	502.0	492.0	430.0	442.0	482.0	390.0	354.0	182.0	228.0	342.0	386.0	366.0	360.0	352.0	335.0	291.0	1352.0	1490.0	2072.0	2195.0	1996.0	2018.0	2079.0	1886.0	1702.0	5405.523686299543	5655.449341670403
118960529	0	1	12	12	55	32	1	0	11	23	21	5	2	0	0	4	0	0	0	4	586.0	517.0	849.0	810.0	733.0	777.0	650.0	698.0	700.0	197.0	249.0	390.0	482.0	467.0	429.0	406.0	361.0	316.0	1476.0	1579.0	2569.0	2922.0	2841.0	2585.0	2261.0	2399.0	2271.0	5989.589556599084	6096.8091023408015
CHEMBL3613152	0	1	18	18	63	33	0	0	5	30	28	2	1	0	0	0	2	0	0	2	337.2098765432099	350.22222222222223	445.33333333333337	458.33333333333337	440.22222222222223	464.6666666666667	406.44444444444446	322.8888888888889	274.44444444444446	198.0	254.0	402.0	469.0	461.0	447.0	422.0	399.0	355.0	1778.0	1651.0	2441.0	2684.0	2461.0	2462.0	2517.0	2638.0	2199.0	7231.642407000003	6289.554270000004
CHEMBL4105127	0	0	14	15	55	33	0	0	11	22	22	5	4	1	0	0	1	0	0	1	476.0493827160494	483.44444444444446	737.5185185185186	804.1111111111112	759.7777777777778	714.7777777777778	655.4444444444443	656.4444444444445	500.2222222222222	208.0	273.0	428.0	452.0	443.0	442.0	433.0	400.0	364.0	1860.0	1781.0	2877.0	2930.0	2822.0	2852.0	2645.0	2819.0	2563.0	7485.562419000003	6880.535952
CHEMBL4554733	2	1	23	23	64	34	0	0	8	30	26	8	0	0	0	0	0	0	0	0	422.0	459.0	605.0	547.0	555.0	589.0	495.0	358.0	268.0	206.0	266.0	421.0	488.0	499.0	492.0	471.0	417.0	349.0	1358.0	1665.0	2344.0	2455.0	2533.0	2686.0	2499.0	2020.0	1655.0	5350.917458	6312.706449999999
118958611	0	0	18	18	57	35	0	0	11	22	24	4	3	0	0	4	0	0	0	4	638.0	562.0	895.0	818.0	795.0	880.0	718.0	732.0	723.0	208.0	257.0	386.0	443.0	420.0	402.0	415.0	414.0	370.0	1598.0	1677.0	2679.0	2795.0	2614.0	2668.0	2640.0	2772.0	2531.0	6481.137807599081	6497.492281340802
50787512	0	3	6	6	68	35	0	2	11	33	24	1	5	2	0	1	0	1	0	2	435.6954148855257	327.9723604201216	409.8753147841042	534.579325594251	573.7142067440575	436.624101713654	550.653399668325	529.2763957987838	290.29353233830847	231.0	313.0	528.0	624.0	599.0	535.0	441.0	389.0	376.0	8709.0	8073.0	8708.0	6907.0	4578.0	4121.0	3772.0	3353.0	3414.0	48446.2276591498	39950.3405068352
50903319	0	1	16	17	69	35	0	0	6	34	29	2	4	0	0	0	0	0	0	0	444.0	426.0	541.0	551.0	494.0	455.0	455.0	466.0	439.0	208.0	255.0	409.0	457.0	463.0	441.0	421.0	395.0	355.0	1432.0	1629.0	2335.0	2583.0	2424.0	2392.0	2325.0	2168.0	2026.0	5634.469787000003	6114.766417000001
51428731	0	1	21	22	63	35	0	0	10	28	25	6	2	2	0	0	0	0	0	0	444.8888888888889	423.0	671.0	600.3333333333333	569.3333333333333	558.0	525.0	475.44444444444446	460.33333333333337	218.0	272.0	433.0	482.0	468.0	454.0	417.0	371.0	339.0	1862.0	2092.0	2849.0	2937.0	2822.0	2739.0	2536.0	2528.0	2512.0	7379.852313000002	8045.538101000003
CHEMBL4449806	2	1	23	23	66	36	0	0	8	30	28	6	0	0	0	0	2	0	0	2	405.2098765432099	451.22222222222223	586.6666666666667	548.604938271605	558.6666666666667	584.2222222222222	501.0	359.44444444444446	267.1111111111111	218.0	282.0	446.0	518.0	528.0	525.0	494.0	427.0	365.0	1910.0	1845.0	2711.0	3257.0	3082.0	3178.0	2941.0	2288.0	1879.0	7760.458602	7068.390525999999
CHEMBL4438467	2	1	23	23	70	36	0	0	7	34	29	6	1	0	0	0	0	0	0	0	434.0	468.0	614.0	599.0	596.0	605.0	523.0	369.0	276.0	220.0	284.0	456.0	534.0	554.0	558.0	527.0	461.0	388.0	1436.0	1761.0	2474.0	2687.0	2834.0	2997.0	2748.0	2175.0	1780.0	5651.349980000003	6649.566956000001
CHEMBL1204009	0	1	16	17	71	36	0	0	7	35	29	2	4	0	0	0	1	0	0	1	444.44444444444446	426.0	541.0	551.0	494.0	455.0	455.0	466.0	439.0	209.0	255.0	409.0	457.0	463.0	441.0	421.0	395.0	355.0	1722.0	1646.0	2335.0	2583.0	2424.0	2392.0	2325.0	2168.0	2026.0	6892.1883510000025	6150.500017
50665570	0	1	18	18	69	38	0	0	12	31	26	7	3	0	0	0	2	0	0	2	513.2098765432099	527.2222222222222	718.4444444444445	719.4444444444443	712.604938271605	638.4444444444445	657.3333333333333	533.4444444444445	531.8888888888889	227.0	281.0	442.0	507.0	490.0	488.0	445.0	402.0	379.0	2080.0	1958.0	2890.0	3620.0	3668.0	3408.0	3010.0	2793.0	2570.0	8437.046475999996	7504.280875000001
CHEMBL4639128	0	1	24	26	71	38	0	0	8	33	30	5	3	0	0	0	0	0	0	0	514.0	559.0	805.0	828.0	891.0	930.0	903.0	795.0	757.0	243.0	312.0	521.0	583.0	636.0	643.0	691.0	677.0	669.0	1550.0	1887.0	2798.0	3087.0	3315.0	3566.0	3691.0	3566.0	3438.0	6110.337990000003	7163.9758470000015
50706328	0	1	21	22	76	39	0	0	8	37	31	5	3	0	0	0	0	0	0	0	502.0	529.0	729.0	749.0	719.0	724.0	679.0	656.0	597.0	245.0	305.0	502.0	557.0	564.0	548.0	512.0	530.0	547.0	1590.0	1905.0	2814.0	3074.0	3001.0	2935.0	2841.0	3010.0	2850.0	6258.666367000002	7186.514223000003
51048836	1	0	9	10	91	41	0	0	6	50	35	2	4	0	0	0	0	0	0	0	434.0	444.0	626.0	603.0	588.0	613.0	573.0	516.0	416.0	282.0	382.0	686.0	869.0	926.0	893.0	780.0	663.0	597.0	1664.0	2034.0	3271.0	3981.0	4090.0	3849.0	3433.0	3140.0	2785.0	6516.311537000001	7541.063006000002
CHEMBL3673180	0	1	12	12	84	41	0	2	11	43	30	5	4	2	0	0	0	0	0	0	490.8888888888889	398.33333333333326	779.6666666666666	726.3333333333333	603.6666666666667	621.3333333333333	533.0	527.6666666666667	524.6666666666667	275.0	363.0	612.0	794.0	779.0	721.0	665.0	588.0	568.0	2136.0	2632.0	3729.0	4383.0	4085.0	3539.0	3025.0	3001.0	3143.0	8432.153830999998	10034.28873
CHEMBL505431	0	1	12	12	93	45	0	0	9	48	36	3	5	0	0	1	0	0	0	1	586.0	557.0	753.0	792.0	700.0	667.0	640.0	606.0	488.0	278.0	360.0	587.0	691.0	683.0	683.0	669.0	643.0	584.0	1892.0	2222.0	3214.0	3656.0	3619.0	3491.0	3388.0	3330.0	3038.0	7471.64690414977	8338.920340835202
CHEMBL451500	0	1	12	12	96	46	0	0	9	50	37	3	5	0	0	1	0	0	0	1	590.0	561.0	758.0	794.0	688.0	641.0	602.0	619.0	552.0	284.0	368.0	599.0	705.0	692.0	690.0	674.0	653.0	606.0	1930.0	2270.0	3275.0	3725.0	3656.0	3494.0	3356.0	3336.0	3170.0	7617.943153149768	8507.398637835198
CHEMBL454507	0	1	18	18	89	47	0	0	10	42	37	3	4	0	0	3	0	0	0	3	692.0	636.0	978.0	937.0	846.0	764.0	767.0	666.0	641.0	284.0	363.0	567.0	676.0	673.0	670.0	673.0	669.0	623.0	2020.0	2270.0	3412.0	3793.0	3806.0	3623.0	3595.0	3458.0	3367.0	8075.725288449309	8626.857718505602
CHEMBL499461	0	1	18	18	89	47	0	0	10	42	37	3	4	0	0	3	0	0	0	3	692.0	636.0	978.0	937.0	846.0	764.0	767.0	666.0	641.0	284.0	363.0	567.0	676.0	673.0	670.0	673.0	669.0	623.0	2020.0	2270.0	3412.0	3793.0	3806.0	3623.0	3595.0	3458.0	3367.0	8075.725288449309	8626.857718505602
51167352	0	0	0	0	132	56	0	2	6	76	50	0	6	0	0	0	0	0	0	0	586.0	586.0	849.0	1211.0	1455.0	1350.0	1350.0	1278.0	1108.0	378.0	489.0	921.0	1189.0	1428.0	1565.0	1653.0	1719.0	1773.0	2260.0	2670.0	4201.0	5962.0	7141.0	7765.0	8433.0	8544.0	8754.0	8826.234919999997	9786.944951
51014972	1	1	11	11	179	95	0	2	37	84	58	16	17	4	0	0	0	0	0	0	1371.7777777777778	1200.2222222222222	1647.3333333333337	1823.3333333333333	2045.3333333333333	2517.333333333333	2379.0	2702.4444444444443	3214.2222222222226	558.0	707.0	1124.0	1343.0	1443.0	1574.0	1802.0	1980.0	2150.0	5068.0	5201.0	7317.0	8946.0	10380.0	12014.0	12686.0	14757.0	16762.0	20054.635595	19797.504186
50559081	0	1	6	6	23	11	0	0	2	12	9	1	0	0	0	0	1	0	0	1	91.60493827160494	95.11111111111111	105.66666666666666	84.66666666666666	53.11111111111112	37.55555555555556	18.33333333333333	3.111111111111111	0.0	62.0	73.0	114.0	112.0	98.0	67.0	50.0	28.0	5.0	674.0	542.0	774.0	756.0	536.0	424.0	318.0	278.0	85.0	2763.468405999999	2041.7141080000004
50022511	0	1	6	6	22	11	0	0	3	11	8	1	2	0	0	0	0	0	0	0	142.0	131.0	169.0	165.0	85.0	49.0	37.0	15.0	0.0	61.0	73.0	108.0	111.0	89.0	64.0	40.0	20.0	7.0	476.0	498.0	671.0	709.0	507.0	349.0	242.0	119.0	27.0	1873.4217229999992	1851.920735
50559082	0	1	6	6	27	12	0	0	2	15	10	1	0	1	0	0	0	0	0	0	92.44444444444444	95.33333333333331	109.0	90.0	58.66666666666667	41.333333333333336	20.0	5.666666666666666	4.0	69.0	81.0	130.0	131.0	121.0	92.0	72.0	42.0	28.0	680.0	650.0	849.0	832.0	648.0	508.0	370.0	330.0	188.0	2681.921819	2422.3907419999987
382280	0	1	6	6	26	12	0	0	2	14	10	1	0	0	0	0	1	0	0	1	95.60493827160494	100.11111111111111	110.44444444444444	85.22222222222223	58.888888888888886	54.33333333333333	36.11111111111112	12.0	0.0	68.0	82.0	127.0	133.0	114.0	90.0	67.0	47.0	23.0	712.0	590.0	835.0	900.0	704.0	536.0	552.0	270.0	54.0	2909.764655	2210.192404999998
50879511	0	1	6	6	28	13	0	0	2	15	11	1	1	0	0	0	0	0	0	0	136.0	136.0	180.0	150.0	110.0	78.0	45.0	24.0	9.0	79.0	103.0	163.0	176.0	142.0	119.0	87.0	53.0	29.0	524.0	626.0	892.0	843.0	693.0	541.0	379.0	236.0	109.0	2054.3103409999994	2325.1016419999983
51121918	0	1	6	6	28	13	0	0	1	15	12	1	0	0	0	0	0	0	0	0	122.0	142.0	178.0	138.0	98.0	68.0	31.0	6.0	0.0	91.0	123.0	196.0	197.0	161.0	124.0	82.0	45.0	30.0	496.0	643.0	910.0	857.0	685.0	496.0	312.0	186.0	72.0	1942.606461	2395.528014999998
323471	0	1	6	6	31	14	0	0	2	17	12	1	1	0	0	0	0	0	0	0	148.0	144.0	179.0	182.0	154.0	94.0	43.0	12.0	0.0	87.0	112.0	178.0	192.0	188.0	167.0	129.0	78.0	16.0	562.0	679.0	878.0	969.0	985.0	851.0	544.0	195.0	25.0	2200.6065899999994	2515.541926999998
50879512	0	1	6	6	28	14	0	0	3	14	11	1	1	0	0	0	1	0	0	1	143.60493827160494	145.11111111111111	190.66666666666663	158.66666666666669	116.11111111111111	88.33333333333334	56.22222222222223	29.88888888888889	13.555555555555555	84.0	108.0	169.0	181.0	145.0	124.0	94.0	58.0	32.0	812.0	722.0	1084.0	1067.0	821.0	637.0	619.0	460.0	253.0	3309.996777	2738.7845039999984
50879513	0	1	6	6	28	14	0	0	3	14	11	1	1	0	0	0	0	1	0	1	143.06721536351165	143.03703703703704	187.5555555555556	155.55555555555554	114.03703703703704	86.77777777777777	52.07407407407408	27.296296296296298	12.51851851851852	84.0	108.0	169.0	181.0	145.0	124.0	94.0	58.0	32.0	1748.0	830.0	1300.0	1319.0	965.0	745.0	889.0	712.0	415.0	8437.943492999999	3272.721497999998
50874700	0	1	6	6	25	14	0	0	3	11	11	1	0	0	0	0	2	0	0	2	129.20987654320987	151.22222222222223	189.88888888888889	149.71604938271605	109.55555555555556	78.55555555555556	34.111111111111114	4.666666666666667	0.0	93.0	126.0	191.0	192.0	151.0	118.0	73.0	24.0	3.0	1034.0	787.0	1213.0	1455.0	939.0	842.0	780.0	378.0	51.0	4307.683084	3054.4154419999986
50366957	0	1	6	6	25	14	0	0	3	11	11	1	0	0	0	0	2	0	0	2	129.20987654320987	151.22222222222223	189.88888888888889	149.71604938271605	109.55555555555556	78.55555555555556	34.111111111111114	4.666666666666667	0.0	93.0	126.0	191.0	192.0	151.0	118.0	73.0	24.0	3.0	1034.0	787.0	1213.0	1455.0	939.0	842.0	780.0	378.0	51.0	4307.683084	3054.4154419999986
51121830	0	1	6	6	25	14	0	0	3	11	11	1	0	0	0	0	2	0	0	2	129.20987654320987	151.22222222222223	189.88888888888889	149.71604938271605	109.55555555555556	78.55555555555556	34.111111111111114	4.666666666666667	0.0	93.0	126.0	191.0	192.0	151.0	118.0	73.0	24.0	3.0	1034.0	787.0	1213.0	1455.0	939.0	842.0	780.0	378.0	51.0	4307.683084	3054.4154419999986
51121791	0	1	6	6	25	14	0	0	3	11	11	1	0	0	0	0	2	0	0	2	129.20987654320987	151.22222222222223	189.88888888888889	149.71604938271605	109.55555555555556	78.55555555555556	34.111111111111114	4.666666666666667	0.0	93.0	126.0	191.0	192.0	151.0	118.0	73.0	24.0	3.0	1034.0	787.0	1213.0	1455.0	939.0	842.0	780.0	378.0	51.0	4307.683084	3054.4154419999986
50879514	0	1	6	6	32	15	0	0	3	17	12	1	2	0	0	0	0	0	0	0	180.0	172.0	226.0	196.0	143.0	108.0	101.0	64.0	29.0	91.0	116.0	185.0	200.0	168.0	150.0	117.0	79.0	59.0	626.0	734.0	1039.0	1031.0	869.0	673.0	544.0	442.0	301.0	2456.5745910000005	2733.643796
50879522	0	1	6	6	34	15	0	0	2	19	13	1	1	0	0	0	0	0	0	0	144.0	142.0	173.0	137.0	130.0	114.0	80.0	51.0	36.0	91.0	118.0	190.0	206.0	182.0	158.0	136.0	104.0	73.0	600.0	722.0	1014.0	936.0	826.0	750.0	605.0	439.0	322.0	2346.9028390000003	2662.0582359999994
50879518	0	1	6	6	34	15	0	0	2	19	13	1	1	0	0	0	0	0	0	0	144.0	142.0	172.0	126.0	97.0	102.0	101.0	78.0	45.0	91.0	118.0	188.0	204.0	172.0	154.0	129.0	110.0	85.0	600.0	722.0	1014.0	943.0	755.0	657.0	612.0	520.0	377.0	2346.9028390000003	2662.058235999999
323469	0	1	6	6	28	15	0	0	4	13	11	1	1	0	0	0	2	0	0	2	155.20987654320987	152.22222222222223	186.88888888888889	181.71604938271605	156.77777777777777	108.33333333333334	58.888888888888886	23.0	3.111111111111111	89.0	114.0	171.0	178.0	167.0	140.0	122.0	61.0	14.0	1100.0	823.0	1181.0	1542.0	1149.0	1034.0	958.0	676.0	262.0	4565.683213000002	3174.4293539999985
50890476	0	1	6	6	29	15	0	0	3	14	12	1	1	0	0	0	1	0	0	1	163.60493827160494	164.11111111111111	198.66666666666669	197.44444444444449	160.44444444444446	127.0	63.888888888888886	39.33333333333333	15.11111111111111	90.0	114.0	164.0	170.0	153.0	132.0	117.0	83.0	55.0	848.0	751.0	1033.0	1104.0	1012.0	949.0	714.0	484.0	378.0	3454.2608979999995	2857.1107449999986
323468	0	1	6	6	31	15	0	0	3	16	12	1	1	0	0	0	1	0	0	1	151.60493827160494	150.11111111111111	182.66666666666663	179.66666666666669	160.11111111111111	116.33333333333331	65.0	24.666666666666668	3.888888888888889	90.0	116.0	176.0	191.0	178.0	167.0	146.0	97.0	32.0	850.0	775.0	1060.0	1122.0	1024.0	942.0	854.0	572.0	358.0	3456.293026	2929.224788999998
50552874	0	1	6	6	34	16	0	0	3	18	13	1	1	0	0	0	1	0	0	1	165.60493827160494	164.11111111111111	199.66666666666663	195.66666666666669	158.11111111111111	123.11111111111111	69.0	37.888888888888886	15.11111111111111	96.0	110.0	185.0	186.0	195.0	147.0	147.0	98.0	77.0	888.0	775.0	1177.0	1274.0	1059.0	955.0	859.0	678.0	440.0	3602.589275	2905.5390969999994
50890568	0	1	6	6	34	16	0	0	3	18	13	1	1	0	0	0	1	0	0	1	165.60493827160494	163.11111111111111	204.66666666666669	210.44444444444449	167.44444444444446	120.0	62.66666666666667	29.11111111111111	7.555555555555555	92.0	112.0	176.0	201.0	185.0	174.0	148.0	99.0	73.0	888.0	780.0	1120.0	1288.0	1244.0	1134.0	863.0	670.0	483.0	3602.589275	2927.5010849999994
50552881	0	1	6	6	34	16	0	0	3	18	13	1	1	0	0	0	0	1	0	1	165.06721536351165	162.03703703703704	196.5555555555556	192.5555555555556	156.03703703703704	121.03703703703704	64.33333333333334	35.2962962962963	13.037037037037038	96.0	110.0	185.0	186.0	195.0	147.0	147.0	98.0	77.0	1824.0	883.0	1393.0	1526.0	1203.0	1063.0	1111.0	930.0	620.0	8730.535991	3439.4760909999995
50625637	0	1	6	6	39	16	0	0	1	23	15	1	0	0	0	0	0	0	0	0	128.0	136.0	173.0	178.0	150.0	114.0	55.0	12.0	0.0	103.0	132.0	233.0	273.0	288.0	246.0	208.0	133.0	52.0	612.0	768.0	1094.0	1238.0	1247.0	1188.0	856.0	397.0	98.0	2383.527336	2802.8749489999987
50625630	0	1	6	6	33	16	0	0	3	17	13	1	0	0	0	0	2	0	0	2	125.20987654320987	141.22222222222223	183.88888888888889	175.71604938271605	132.55555555555554	98.77777777777776	52.11111111111112	15.0	1.5555555555555556	99.0	129.0	210.0	253.0	230.0	197.0	143.0	69.0	18.0	1112.0	854.0	1335.0	1790.0	1346.0	1200.0	1136.0	745.0	252.0	4602.30771	3249.360102999999
50625582	0	1	6	6	33	16	0	0	3	17	13	1	0	0	0	0	2	0	0	2	135.20987654320987	147.22222222222223	176.88888888888889	171.71604938271605	134.55555555555554	96.77777777777776	52.11111111111112	15.0	1.5555555555555556	101.0	127.0	208.0	219.0	225.0	193.0	153.0	85.0	34.0	1112.0	864.0	1284.0	1670.0	1289.0	1232.0	1114.0	755.0	382.0	4602.30771	3293.284079
50625636	0	1	6	6	36	16	0	0	2	20	14	1	0	0	0	0	1	0	0	1	125.60493827160494	137.11111111111111	176.66666666666666	174.66666666666669	139.11111111111111	105.11111111111111	56.66666666666667	18.22222222222222	2.333333333333333	100.0	130.0	218.0	262.0	253.0	219.0	178.0	104.0	39.0	862.0	811.0	1202.0	1371.0	1252.0	1090.0	940.0	675.0	335.0	3492.917523	3026.117525999999
50625629	0	1	6	6	36	16	0	0	2	20	14	1	0	0	0	0	1	0	0	1	125.60493827160494	137.11111111111111	177.66666666666669	178.44444444444446	143.44444444444446	108.66666666666669	53.22222222222222	11.333333333333332	0.0	100.0	130.0	219.0	264.0	256.0	225.0	174.0	101.0	34.0	862.0	811.0	1202.0	1371.0	1332.0	1298.0	1052.0	547.0	143.0	3492.917523	3026.117525999999
50115923	0	1	6	6	35	16	0	0	3	19	13	1	2	0	0	0	0	0	0	0	186.0	191.0	292.0	275.0	186.0	126.0	57.0	24.0	6.0	105.0	130.0	223.0	245.0	245.0	182.0	152.0	89.0	54.0	664.0	777.0	1243.0	1451.0	1206.0	948.0	622.0	363.0	192.0	2602.87084	2880.204117
50842041	0	1	6	6	35	16	0	0	2	19	14	1	1	0	0	0	0	0	0	0	164.0	159.0	199.0	217.0	209.0	167.0	89.0	24.0	6.0	97.0	126.0	207.0	243.0	233.0	200.0	166.0	113.0	52.0	636.0	751.0	1066.0	1163.0	1168.0	1122.0	820.0	394.0	132.0	2491.16696	2780.384476999999
323470	0	1	6	6	31	16	0	0	4	15	12	1	1	0	0	0	2	0	0	2	159.20987654320987	160.22222222222223	195.88888888888889	191.71604938271605	173.77777777777777	129.33333333333331	74.66666666666666	28.55555555555556	3.888888888888889	95.0	122.0	183.0	197.0	185.0	174.0	155.0	101.0	32.0	1138.0	871.0	1252.0	1602.0	1232.0	1198.0	1158.0	876.0	422.0	4711.979462000002	3342.907650999998
50890578	0	1	6	6	32	16	0	0	3	16	13	1	1	0	0	0	1	0	0	1	167.60493827160494	168.11111111111111	208.66666666666669	205.44444444444449	166.44444444444446	137.0	83.88888888888889	51.33333333333333	29.11111111111111	96.0	122.0	183.0	194.0	171.0	150.0	141.0	105.0	77.0	886.0	799.0	1130.0	1192.0	1074.0	1041.0	842.0	590.0	486.0	3600.557147	3025.589042
51121907	0	1	10	11	31	16	0	0	1	15	15	1	0	0	0	0	0	0	0	0	164.0	196.0	263.0	229.0	173.0	136.0	96.0	57.0	18.0	111.0	152.0	239.0	253.0	212.0	178.0	137.0	96.0	58.0	604.0	787.0	1141.0	1123.0	928.0	741.0	580.0	424.0	201.0	2375.3988239999994	2972.5844989999982
50862116	0	1	6	6	37	17	0	0	3	20	14	2	1	0	0	0	0	0	0	0	186.0	191.0	254.0	276.0	227.0	189.0	92.0	27.0	3.0	108.0	142.0	220.0	252.0	248.0	231.0	183.0	132.0	77.0	686.0	806.0	1093.0	1324.0	1339.0	1260.0	951.0	560.0	216.0	2688.379073	2986.7155659999994
50859475	0	1	5	5	35	17	0	0	4	18	13	2	1	1	0	0	0	0	0	0	180.44444444444449	178.0	242.66666666666663	256.66666666666663	224.0	169.66666666666666	73.0	36.0	13.333333333333332	106.0	139.0	214.0	231.0	237.0	209.0	165.0	121.0	59.0	904.0	914.0	1213.0	1309.0	1511.0	1458.0	1081.0	639.0	308.0	3569.926424	3444.118467999999
50859470	0	1	5	5	33	17	0	0	4	16	13	2	1	1	0	0	0	0	0	0	192.44444444444449	186.0	249.66666666666663	266.66666666666663	239.0	188.66666666666663	90.0	50.66666666666666	20.0	104.0	136.0	208.0	222.0	228.0	197.0	149.0	104.0	41.0	902.0	902.0	1194.0	1292.0	1490.0	1429.0	1046.0	600.0	254.0	3567.8942959999995	3419.904292
50859479	0	1	5	5	37	17	0	0	4	20	13	2	1	1	0	0	0	0	0	0	172.44444444444446	175.0	239.66666666666663	253.66666666666663	214.0	148.66666666666666	53.66666666666666	13.333333333333332	0.0	108.0	143.0	222.0	249.0	249.0	234.0	190.0	135.0	74.0	906.0	926.0	1239.0	1346.0	1591.0	1537.0	1143.0	747.0	248.0	3571.958551999999	3468.3326439999987
50859497	0	1	5	5	37	17	0	0	4	20	13	2	1	1	0	0	0	0	0	0	172.44444444444446	172.66666666666666	232.66666666666669	242.00000000000003	204.66666666666663	162.66666666666666	65.33333333333334	18.0	0.0	108.0	143.0	221.0	247.0	244.0	233.0	192.0	134.0	76.0	906.0	926.0	1289.0	1471.0	1638.0	1501.0	1116.0	630.0	200.0	3571.958552	3468.3326439999987
50625546	0	1	6	6	36	17	0	0	3	19	14	1	0	0	0	0	2	0	0	2	129.20987654320987	145.22222222222223	187.8888888888889	195.71604938271605	144.55555555555557	116.7777777777778	66.11111111111111	24.55555555555556	3.111111111111111	105.0	137.0	223.0	285.0	276.0	233.0	175.0	97.0	30.0	1150.0	902.0	1396.0	1962.0	1506.0	1362.0	1274.0	921.0	402.0	4748.603959000002	3417.8383999999987
50625608	0	1	6	6	36	17	0	0	3	19	14	1	0	0	0	0	2	0	0	2	133.20987654320987	147.22222222222223	189.8888888888889	187.71604938271605	150.55555555555554	117.7777777777778	65.88888888888889	20.55555555555556	2.333333333333333	105.0	136.0	225.0	269.0	260.0	231.0	186.0	109.0	39.0	1150.0	907.0	1394.0	1851.0	1460.0	1394.0	1340.0	947.0	415.0	4748.603959000002	3439.8003879999987
50625604	0	1	6	6	36	17	0	0	3	19	14	1	0	0	0	0	2	0	0	2	139.20987654320987	151.22222222222223	192.8888888888889	183.71604938271605	156.55555555555554	114.77777777777776	61.66666666666667	16.555555555555557	1.5555555555555556	107.0	135.0	233.0	257.0	261.0	229.0	193.0	109.0	36.0	1150.0	912.0	1417.0	1806.0	1447.0	1430.0	1346.0	917.0	416.0	4748.603959000002	3461.7623759999988
50625614	0	1	6	6	36	17	0	0	3	19	14	1	0	0	0	1	1	0	0	2	181.6049382716049	172.11111111111111	233.44444444444449	229.88888888888889	175.44444444444446	142.66666666666669	103.22222222222224	70.33333333333334	21.0	105.0	136.0	225.0	269.0	260.0	231.0	186.0	109.0	39.0	942.0	859.0	1298.0	1611.0	1396.0	1346.0	1196.0	747.0	279.0	3852.84078314977	3242.200258835199
50625543	0	1	6	6	36	17	0	0	3	19	14	1	0	0	0	2	0	0	0	2	230.0	197.0	277.0	317.0	219.0	180.0	153.0	89.0	21.0	105.0	136.0	225.0	269.0	260.0	231.0	186.0	109.0	39.0	734.0	811.0	1202.0	1435.0	1292.0	1194.0	996.0	611.0	239.0	2957.07760729954	3044.600129670399
50842253	0	1	6	6	39	17	0	0	2	22	15	1	0	0	0	0	1	0	0	1	129.60493827160494	143.11111111111111	182.66666666666663	178.66666666666669	145.11111111111111	120.33333333333331	76.66666666666666	34.22222222222222	11.11111111111111	106.0	137.0	230.0	273.0	275.0	247.0	223.0	159.0	67.0	900.0	859.0	1273.0	1410.0	1318.0	1267.0	1097.0	877.0	477.0	3639.213771999999	3194.5958229999987
50625592	0	1	6	6	39	17	0	0	2	22	15	1	0	0	0	0	1	0	0	1	135.60493827160494	145.11111111111111	183.66666666666663	186.66666666666669	157.11111111111111	123.11111111111111	68.66666666666667	23.0	3.111111111111111	108.0	137.0	239.0	278.0	292.0	252.0	221.0	141.0	60.0	900.0	864.0	1286.0	1462.0	1375.0	1284.0	1144.0	797.0	450.0	3639.213771999999	3216.5578109999983
50625623	0	1	6	6	39	17	0	0	2	22	15	1	0	0	0	1	0	0	0	1	184.0	170.0	221.0	224.0	182.0	148.0	106.0	79.0	28.0	108.0	137.0	239.0	278.0	292.0	252.0	221.0	141.0	60.0	692.0	816.0	1190.0	1350.0	1311.0	1236.0	1000.0	597.0	274.0	2743.4505961497694	3018.9576818351984
50625616	0	1	6	6	39	17	0	0	2	22	15	1	0	0	0	1	0	0	0	1	184.0	170.0	222.0	234.0	205.0	165.0	122.0	40.0	0.0	108.0	137.0	240.0	280.0	295.0	259.0	216.0	141.0	52.0	692.0	816.0	1190.0	1350.0	1351.0	1340.0	1056.0	573.0	162.0	2743.4505961497694	3018.9576818351984
50879524	0	1	6	6	38	17	0	0	3	21	14	1	2	0	0	0	0	0	0	0	180.0	172.0	211.0	161.0	138.0	127.0	118.0	103.0	96.0	103.0	132.0	211.0	231.0	202.0	185.0	159.0	138.0	114.0	702.0	820.0	1165.0	1110.0	932.0	826.0	757.0	650.0	550.0	2749.167089	3026.720425999999
50842155	0	1	6	6	36	17	0	0	3	19	14	1	2	0	0	0	0	0	0	0	200.0	185.0	248.0	261.0	276.0	229.0	124.0	29.0	6.0	101.0	131.0	211.0	251.0	240.0	216.0	177.0	135.0	76.0	700.0	811.0	1136.0	1249.0	1301.0	1297.0	1021.0	541.0	195.0	2747.134961	3020.448333999999
50115928	0	1	6	6	38	17	0	0	3	21	14	1	2	0	0	0	0	0	0	0	194.0	201.0	305.0	289.0	207.0	147.0	68.0	30.0	8.0	113.0	138.0	242.0	264.0	273.0	210.0	183.0	112.0	90.0	702.0	825.0	1324.0	1557.0	1313.0	1102.0	796.0	486.0	288.0	2749.167089	3048.6824139999985
50115916	0	1	6	6	38	17	0	0	3	21	14	1	2	0	0	0	0	0	0	0	194.0	201.0	304.0	285.0	194.0	144.0	78.0	35.0	12.0	113.0	138.0	241.0	262.0	267.0	203.0	171.0	117.0	77.0	702.0	825.0	1324.0	1557.0	1288.0	1002.0	750.0	534.0	315.0	2749.167089	3048.682413999999
50365689	0	1	6	6	32	17	0	0	5	15	12	1	2	0	0	0	2	0	0	2	189.20987654320987	181.22222222222223	243.88888888888889	291.71604938271605	204.5555555555556	179.88888888888889	92.7777777777778	35.66666666666667	4.666666666666667	101.0	130.0	202.0	249.0	229.0	192.0	143.0	78.0	24.0	1202.0	921.0	1427.0	1998.0	1472.0	1384.0	1251.0	885.0	378.0	4967.947463	3539.0915439999994
50879531	0	1	6	6	35	17	0	0	4	18	13	1	2	0	0	1	0	0	0	1	240.0	209.0	273.0	252.0	214.0	232.0	186.0	102.0	61.0	102.0	129.0	207.0	224.0	204.0	185.0	167.0	123.0	87.0	744.0	830.0	1196.0	1214.0	1085.0	1024.0	932.0	708.0	467.0	2962.79410014977	3118.204825835199
50115914	0	1	6	6	35	17	0	0	4	18	13	1	2	0	0	0	1	0	0	1	193.6049382716049	200.11111111111111	302.66666666666663	283.6666666666667	193.11111111111111	143.11111111111111	74.88888888888889	33.44444444444444	11.11111111111111	110.0	135.0	229.0	250.0	249.0	188.0	159.0	99.0	56.0	952.0	873.0	1435.0	1675.0	1334.0	1044.0	974.0	699.0	384.0	3858.557276	3293.8869789999994
50115912	0	1	6	6	35	17	0	0	4	18	13	1	2	0	0	1	0	0	0	1	242.0	225.0	340.0	321.0	218.0	168.0	162.0	77.0	36.0	110.0	135.0	229.0	250.0	249.0	188.0	159.0	99.0	56.0	744.0	825.0	1339.0	1563.0	1270.0	996.0	798.0	531.0	288.0	2962.7941001497697	3096.2868498351995
50836735	0	1	6	6	38	17	0	0	2	21	15	1	1	0	0	0	0	0	0	0	172.0	171.0	228.0	235.0	209.0	167.0	91.0	48.0	15.0	103.0	134.0	217.0	249.0	231.0	222.0	200.0	168.0	106.0	674.0	804.0	1130.0	1184.0	1202.0	1210.0	988.0	674.0	322.0	2637.463209	2970.824761999999
50552926	0	1	6	6	38	17	0	0	2	21	15	1	1	0	0	0	0	0	0	0	176.0	176.0	228.0	232.0	184.0	152.0	96.0	56.0	30.0	105.0	133.0	219.0	251.0	233.0	202.0	172.0	142.0	110.0	674.0	804.0	1150.0	1274.0	1145.0	1032.0	839.0	629.0	432.0	2637.463209	2970.8247619999984
50879515	0	1	6	6	40	17	0	0	2	23	15	1	1	0	0	0	0	0	0	0	162.0	170.0	225.0	196.0	147.0	110.0	91.0	70.0	35.0	111.0	138.0	238.0	256.0	241.0	202.0	163.0	121.0	113.0	676.0	818.0	1231.0	1291.0	1120.0	841.0	634.0	630.0	541.0	2639.4953370000003	2999.0148299999983
50854951	0	1	12	12	34	17	0	0	2	17	15	1	1	0	0	0	0	0	0	0	196.0	203.0	259.0	254.0	214.0	173.0	131.0	84.0	36.0	99.0	119.0	188.0	195.0	194.0	170.0	165.0	143.0	91.0	670.0	792.0	1065.0	1093.0	968.0	967.0	881.0	654.0	415.0	2633.398953	2970.296278
50890535	0	1	6	6	35	17	0	0	3	18	14	1	1	0	0	0	1	0	0	1	171.60493827160494	172.11111111111111	222.66666666666669	213.44444444444449	172.44444444444446	147.0	103.88888888888889	63.33333333333333	43.11111111111112	102.0	130.0	206.0	226.0	193.0	168.0	165.0	127.0	99.0	924.0	847.0	1263.0	1304.0	1140.0	1133.0	970.0	696.0	594.0	3746.853396	3194.067338999999
50552915	0	1	6	6	35	17	0	0	3	18	14	1	1	0	0	1	0	0	0	1	224.0	200.0	264.0	274.0	226.0	206.0	132.0	80.0	54.0	102.0	130.0	207.0	239.0	212.0	184.0	157.0	127.0	89.0	716.0	804.0	1165.0	1280.0	1142.0	1038.0	836.0	632.0	435.0	2851.0902201497697	3018.429197835199
50552883	0	1	6	6	35	17	0	0	3	18	14	1	1	0	0	1	0	0	0	1	220.0	197.0	260.0	257.0	216.0	203.0	135.0	82.0	68.0	102.0	130.0	206.0	226.0	193.0	168.0	165.0	127.0	99.0	716.0	799.0	1167.0	1192.0	1036.0	1013.0	858.0	616.0	490.0	2851.0902201497697	2996.467209835199
50552865	0	1	6	6	35	17	0	0	3	18	14	1	1	0	0	0	0	1	0	1	175.06721536351165	173.03703703703704	223.5555555555556	226.8148148148148	178.8148148148148	145.33333333333331	91.55555555555556	53.03703703703704	27.03703703703704	102.0	130.0	207.0	239.0	212.0	184.0	157.0	127.0	89.0	1860.0	960.0	1477.0	1644.0	1480.0	1428.0	1200.0	1022.0	851.0	8874.800111999999	3749.966320999999
50552880	0	1	6	6	35	17	0	0	3	18	14	1	1	0	0	0	0	1	0	1	171.06721536351165	170.03703703703704	219.5555555555556	209.8148148148148	168.8148148148148	142.33333333333331	101.2962962962963	61.77777777777778	41.03703703703704	102.0	130.0	206.0	226.0	193.0	168.0	165.0	127.0	99.0	1860.0	955.0	1479.0	1556.0	1374.0	1403.0	1222.0	876.0	828.0	8874.800111999999	3728.004333
50552868	0	1	6	6	37	17	0	0	3	20	14	1	1	0	0	0	1	0	0	1	175.60493827160494	176.11111111111111	215.66666666666669	217.44444444444449	181.44444444444449	136.0	75.66666666666667	39.88888888888889	11.333333333333334	104.0	121.0	206.0	224.0	225.0	202.0	167.0	115.0	95.0	926.0	828.0	1261.0	1465.0	1362.0	1237.0	965.0	776.0	645.0	3748.885524	3095.979381999999
382277	0	1	6	6	38	17	0	0	2	21	15	1	1	0	0	0	0	0	0	0	168.0	183.0	253.0	235.0	187.0	140.0	100.0	37.0	23.0	113.0	151.0	262.0	310.0	291.0	250.0	180.0	113.0	65.0	674.0	842.0	1274.0	1391.0	1283.0	1067.0	775.0	443.0	284.0	2637.463209	3119.108786999999
50452973	0	1	10	11	34	17	0	0	2	17	15	1	1	0	0	0	0	0	0	0	188.0	198.0	261.0	229.0	186.0	140.0	115.0	94.0	75.0	105.0	136.0	215.0	229.0	185.0	152.0	135.0	134.0	116.0	670.0	823.0	1170.0	1119.0	892.0	721.0	672.0	604.0	502.0	2633.398953	3092.598410999999
50452924	0	1	10	11	34	17	0	0	2	17	15	1	1	0	0	0	0	0	0	0	188.0	194.0	257.0	233.0	162.0	144.0	127.0	106.0	75.0	105.0	136.0	215.0	227.0	185.0	160.0	139.0	132.0	110.0	670.0	823.0	1172.0	1121.0	862.0	741.0	688.0	608.0	490.0	2633.398953	3092.598410999999
50452928	0	1	10	11	34	17	0	0	2	17	15	1	1	0	0	0	0	0	0	0	188.0	194.0	257.0	233.0	162.0	144.0	127.0	106.0	75.0	105.0	136.0	215.0	227.0	185.0	160.0	139.0	132.0	110.0	670.0	823.0	1172.0	1121.0	862.0	741.0	688.0	608.0	490.0	2633.398953	3092.598410999999
50879516	0	1	10	11	34	17	0	0	2	17	15	1	1	0	0	0	0	0	0	0	186.0	200.0	277.0	250.0	190.0	154.0	124.0	89.0	48.0	107.0	140.0	224.0	248.0	211.0	185.0	149.0	118.0	90.0	670.0	818.0	1204.0	1215.0	1018.0	825.0	699.0	576.0	389.0	2633.398953	3070.636422999999
50879517	0	1	10	11	34	17	0	0	2	17	15	1	1	0	0	0	0	0	0	0	186.0	201.0	283.0	269.0	222.0	175.0	110.0	63.0	33.0	107.0	141.0	227.0	257.0	227.0	204.0	164.0	116.0	72.0	670.0	818.0	1204.0	1240.0	1128.0	980.0	747.0	518.0	313.0	2633.398953	3070.636422999999
50874948	0	1	12	12	32	17	0	0	2	15	15	1	1	0	0	0	0	0	0	0	196.0	214.0	295.0	279.0	214.0	168.0	144.0	102.0	45.0	105.0	136.0	216.0	233.0	202.0	172.0	150.0	117.0	78.0	668.0	806.0	1181.0	1211.0	1021.0	839.0	739.0	595.0	340.0	2631.366825	3046.4222469999995
51121920	0	1	9	10	40	18	0	0	2	22	16	2	0	0	0	0	0	0	0	0	166.0	192.0	268.0	226.0	196.0	158.0	124.0	77.0	21.0	118.0	156.0	264.0	298.0	283.0	271.0	230.0	180.0	107.0	696.0	878.0	1298.0	1331.0	1284.0	1170.0	1055.0	752.0	359.0	2722.971442	3251.558115999999
50452963	0	2	10	11	38	18	0	0	2	20	16	2	0	0	0	0	0	0	0	0	178.0	194.0	254.0	229.0	167.0	144.0	128.0	109.0	78.0	114.0	147.0	242.0	264.0	237.0	212.0	180.0	159.0	130.0	694.0	871.0	1247.0	1254.0	1082.0	917.0	804.0	717.0	576.0	2720.939314	3249.305927999999
50452957	0	2	10	11	38	18	0	0	2	20	16	2	0	0	0	0	0	0	0	0	178.0	194.0	254.0	229.0	167.0	144.0	128.0	109.0	78.0	114.0	147.0	242.0	264.0	237.0	212.0	180.0	159.0	130.0	694.0	871.0	1247.0	1254.0	1082.0	917.0	804.0	717.0	576.0	2720.939314	3249.305927999999
50608922	0	1	9	10	37	18	0	0	3	19	15	2	0	0	0	1	0	0	0	1	222.0	222.0	304.0	270.0	235.0	205.0	144.0	107.0	64.0	117.0	151.0	258.0	281.0	260.0	237.0	183.0	129.0	95.0	738.0	883.0	1331.0	1363.0	1252.0	1074.0	855.0	721.0	464.0	2936.5984531497697	3321.124539835199
50859467	0	1	5	5	36	18	0	0	4	18	14	2	1	1	0	0	0	0	0	0	192.44444444444449	199.0	276.66666666666663	293.66666666666663	260.0	203.66666666666663	102.33333333333334	49.33333333333333	13.333333333333334	116.0	157.0	242.0	270.0	258.0	229.0	192.0	151.0	86.0	940.0	986.0	1353.0	1414.0	1555.0	1529.0	1195.0	813.0	386.0	3714.190545	3732.646709999999
50625626	0	1	10	11	39	18	0	0	1	21	17	1	0	0	0	0	0	0	0	0	160.0	186.0	257.0	255.0	196.0	154.0	111.0	74.0	33.0	117.0	155.0	258.0	314.0	291.0	256.0	205.0	150.0	102.0	682.0	854.0	1263.0	1458.0	1335.0	1099.0	859.0	664.0	400.0	2670.0234499999992	3167.5291599999987
50625549	0	1	10	11	39	18	0	0	1	21	17	1	0	0	0	0	0	0	0	0	160.0	187.0	264.0	275.0	226.0	174.0	101.0	39.0	6.0	117.0	156.0	262.0	325.0	314.0	284.0	227.0	147.0	67.0	682.0	854.0	1263.0	1483.0	1460.0	1330.0	987.0	527.0	173.0	2670.0234499999992	3167.5291599999987
50452981	0	1	10	11	37	18	0	0	2	19	16	1	1	0	0	0	0	0	0	0	192.0	202.0	263.0	245.0	182.0	156.0	119.0	104.0	89.0	111.0	144.0	228.0	256.0	215.0	175.0	148.0	149.0	141.0	708.0	871.0	1231.0	1256.0	994.0	810.0	718.0	692.0	613.0	2779.695202	3261.0767079999987
50874935	0	1	12	12	35	18	0	0	2	17	16	1	1	0	0	0	0	0	0	0	204.0	225.0	314.0	297.0	226.0	184.0	163.0	114.0	48.0	113.0	145.0	235.0	255.0	230.0	203.0	178.0	153.0	100.0	706.0	854.0	1262.0	1352.0	1154.0	951.0	881.0	760.0	453.0	2777.663074	3214.900543999999
50874947	0	1	12	12	35	18	0	0	2	17	16	1	1	0	0	0	0	0	0	0	204.0	221.0	304.0	295.0	236.0	187.0	157.0	114.0	54.0	111.0	144.0	231.0	255.0	228.0	209.0	179.0	144.0	97.0	706.0	859.0	1240.0	1297.0	1160.0	1009.0	875.0	702.0	449.0	2777.663074	3236.8625319999987
51121832	0	1	6	6	35	18	0	0	4	17	14	1	1	0	0	0	2	0	0	2	181.20987654320987	189.22222222222223	241.88888888888889	251.71604938271605	204.5555555555556	165.33333333333334	112.88888888888889	59.44444444444444	12.555555555555555	119.0	160.0	255.0	292.0	278.0	228.0	182.0	103.0	47.0	1212.0	991.0	1504.0	1990.0	1516.0	1422.0	1355.0	1051.0	573.0	5002.539832000001	3799.914189999999
50874945	0	1	12	12	32	18	0	0	3	14	15	1	1	0	0	0	1	0	0	1	203.6049382716049	223.11111111111111	305.66666666666663	287.66666666666663	223.11111111111111	175.66666666666666	152.33333333333334	116.66666666666669	61.77777777777778	110.0	141.0	222.0	238.0	204.0	175.0	156.0	127.0	85.0	956.0	902.0	1373.0	1435.0	1149.0	967.0	835.0	803.0	660.0	3887.053261	3460.105109
CHEMBL196468	0	1	9	10	35	18	0	0	3	17	15	3	0	0	0	0	0	0	0	0	210.0	224.0	284.0	272.0	236.0	189.0	168.0	96.0	59.0	115.0	148.0	236.0	243.0	246.0	203.0	166.0	120.0	97.0	704.0	859.0	1163.0	1223.0	1148.0	938.0	825.0	673.0	477.0	2769.82305	3236.958619999999
50323074	0	1	9	10	36	18	0	2	2	18	16	2	0	0	0	0	0	0	0	0	190.0	225.0	322.0	272.0	203.0	175.0	157.0	83.0	33.0	122.0	163.0	278.0	307.0	267.0	227.0	182.0	149.0	99.0	692.0	895.0	1380.0	1415.0	1134.0	924.0	873.0	662.0	383.0	2718.9071859999995	3369.355872999999
50350785	0	1	6	6	39	18	0	4	1	21	17	1	0	0	0	0	0	0	0	0	166.0	196.0	282.0	248.0	180.0	165.0	123.0	62.0	13.0	127.0	173.0	314.0	365.0	324.0	252.0	195.0	142.0	88.0	682.0	900.0	1440.0	1571.0	1252.0	1049.0	856.0	545.0	325.0	2670.02345	3355.7172569999984
50731799	0	1	6	6	39	18	0	4	1	21	17	1	0	0	0	0	0	0	0	0	166.0	196.0	282.0	248.0	180.0	165.0	123.0	62.0	13.0	127.0	173.0	314.0	365.0	324.0	252.0	195.0	142.0	88.0	682.0	900.0	1440.0	1571.0	1252.0	1049.0	856.0	545.0	325.0	2670.02345	3355.7172569999984
50731796	0	1	6	6	37	18	0	4	2	19	16	1	1	0	0	0	0	0	0	0	198.0	212.0	302.0	292.0	224.0	197.0	147.0	78.0	17.0	125.0	171.0	307.0	355.0	300.0	228.0	173.0	126.0	78.0	708.0	900.0	1451.0	1591.0	1260.0	1043.0	842.0	529.0	321.0	2779.695202	3379.402948999999
50731788	0	1	6	6	34	18	0	4	3	16	15	1	1	0	0	1	0	0	0	1	246.0	236.0	338.0	328.0	248.0	215.0	177.0	138.0	119.0	122.0	168.0	295.0	343.0	282.0	213.0	164.0	108.0	42.0	750.0	900.0	1466.0	1597.0	1242.0	1037.0	863.0	553.0	363.0	2993.3222131497705	3427.0073848351994
50859506	0	1	5	5	38	18	0	0	5	20	13	2	2	1	0	0	0	0	0	0	208.44444444444449	188.0	247.66666666666663	273.66666666666663	239.0	205.66666666666669	111.0	70.33333333333334	48.0	112.0	146.0	228.0	245.0	252.0	236.0	185.0	155.0	92.0	970.0	986.0	1292.0	1388.0	1607.0	1584.0	1239.0	825.0	545.0	3827.926553	3708.396500999999
50859129	0	1	6	6	40	18	0	0	3	22	15	2	1	0	0	0	0	0	0	0	190.0	198.0	265.0	293.0	247.0	206.0	109.0	39.0	6.0	114.0	151.0	234.0	275.0	274.0	264.0	225.0	165.0	105.0	724.0	854.0	1159.0	1411.0	1485.0	1431.0	1119.0	738.0	335.0	2834.675322	3155.193862999999
50859481	0	1	6	6	40	18	0	0	3	22	15	2	1	0	0	0	0	0	0	0	190.0	198.0	265.0	293.0	247.0	206.0	109.0	39.0	6.0	114.0	151.0	234.0	275.0	274.0	264.0	225.0	165.0	105.0	724.0	854.0	1159.0	1411.0	1485.0	1431.0	1119.0	738.0	335.0	2834.675322	3155.193862999999
50879214	0	1	6	6	40	18	0	0	3	22	15	2	1	0	0	0	0	0	0	0	190.0	198.0	265.0	293.0	247.0	206.0	109.0	39.0	6.0	114.0	151.0	234.0	275.0	274.0	264.0	225.0	165.0	105.0	724.0	854.0	1159.0	1411.0	1485.0	1431.0	1119.0	738.0	335.0	2834.675322	3155.193862999999
50859505	0	1	5	5	35	18	0	0	5	17	13	2	1	1	0	1	0	0	0	1	236.44444444444449	210.0	275.66666666666663	296.66666666666663	269.0	248.66666666666669	144.0	98.66666666666666	60.0	111.0	143.0	221.0	235.0	245.0	217.0	174.0	130.0	62.0	984.0	962.0	1309.0	1397.0	1607.0	1594.0	1225.0	807.0	572.0	3929.8496841497695	3660.201200835199
50859477	0	1	5	5	37	18	0	0	5	19	13	2	1	1	0	0	1	0	0	1	180.04938271604937	179.44444444444446	242.51851851851853	251.44444444444449	216.77777777777777	182.66666666666663	82.44444444444444	25.444444444444443	1.5555555555555556	113.0	148.0	227.0	252.0	252.0	242.0	199.0	142.0	82.0	1194.0	1022.0	1641.0	1679.0	1750.0	1789.0	1500.0	966.0	488.0	4827.644988000003	3882.015506
50859478	0	1	5	5	37	18	0	0	5	19	13	2	1	1	0	0	0	1	0	1	179.5116598079561	177.37037037037038	240.6172839506173	247.81481481481484	214.7037037037037	178.0	75.7037037037037	21.814814814814817	0.5185185185185185	113.0	148.0	227.0	252.0	252.0	242.0	199.0	142.0	82.0	2130.0	1130.0	2037.0	1913.0	1876.0	2113.0	1932.0	1344.0	812.0	9955.591703999997	4415.952499999999
50869639	0	1	12	12	30	18	0	0	5	12	13	2	1	0	0	0	2	0	0	2	217.20987654320987	226.2222222222222	295.1111111111111	281.55555555555554	237.16049382716048	186.11111111111111	155.33333333333334	105.44444444444446	49.0	100.0	121.0	178.0	186.0	165.0	152.0	147.0	118.0	77.0	1220.0	937.0	1367.0	1561.0	1487.0	1158.0	1150.0	1026.0	716.0	5049.391440000003	3643.0625409999984
50869607	0	1	12	12	30	18	0	0	5	12	13	2	1	0	0	0	1	1	0	2	216.6721536351166	224.14814814814807	291.48148148148147	274.8148148148148	233.1275720164609	182.4814814814815	151.1851851851852	100.7777777777778	48.481481481481474	100.0	121.0	178.0	186.0	165.0	152.0	147.0	118.0	77.0	2156.0	1045.0	1583.0	1939.0	2027.0	1392.0	1492.0	1350.0	842.0	10177.338155999996	4176.999535000004
50859494	0	1	5	5	40	18	0	0	4	22	14	2	1	1	0	0	0	0	0	0	180.44444444444449	181.0	244.66666666666663	262.66666666666663	228.0	173.66666666666669	78.33333333333334	23.0	2.0	114.0	150.0	236.0	265.0	272.0	263.0	224.0	166.0	110.0	944.0	979.0	1298.0	1407.0	1680.0	1646.0	1320.0	1008.0	441.0	3718.254801	3658.772928999999
50859410	0	1	5	5	38	18	0	0	4	20	14	2	1	1	0	0	0	0	0	0	184.44444444444449	185.0	253.66666666666669	275.66666666666663	248.0	188.66666666666669	87.66666666666666	42.66666666666667	13.333333333333334	112.0	148.0	228.0	255.0	262.0	247.0	204.0	157.0	86.0	942.0	962.0	1279.0	1396.0	1657.0	1649.0	1271.0	873.0	422.0	3716.222673	3612.596764999999
50879201	0	1	5	5	38	18	0	0	4	20	14	2	1	1	0	0	0	0	0	0	184.44444444444449	182.66666666666669	246.66666666666669	264.0	238.66666666666669	202.66666666666669	94.66666666666669	47.333333333333336	18.0	112.0	148.0	227.0	253.0	257.0	246.0	206.0	155.0	90.0	942.0	962.0	1329.0	1521.0	1704.0	1613.0	1244.0	796.0	350.0	3716.222673	3612.596764999999
50879206	0	1	5	5	36	18	0	0	4	18	14	2	1	1	0	0	0	0	0	0	196.44444444444449	190.66666666666669	253.66666666666669	275.0	255.66666666666669	222.66666666666669	109.33333333333334	62.0	27.0	110.0	145.0	221.0	244.0	247.0	233.0	187.0	135.0	73.0	940.0	950.0	1310.0	1504.0	1683.0	1579.0	1201.0	744.0	297.0	3714.190545	3588.382589
50869610	0	1	12	12	33	18	0	0	4	15	14	2	1	0	0	0	1	0	0	1	217.6049382716049	227.11111111111111	296.6666666666667	284.44444444444446	238.88888888888889	187.66666666666669	157.11111111111111	107.44444444444446	49.22222222222222	103.0	124.0	190.0	201.0	189.0	173.0	165.0	139.0	101.0	970.0	889.0	1256.0	1366.0	1220.0	1105.0	980.0	885.0	693.0	3940.001253	3397.857976
50419779	0	1	12	12	33	18	0	0	3	15	15	1	0	0	0	0	2	0	0	2	169.20987654320987	182.22222222222223	223.8888888888889	206.71604938271605	168.0	165.66666666666666	141.55555555555554	98.66666666666666	46.66666666666666	103.0	127.0	194.0	209.0	197.0	182.0	159.0	137.0	83.0	1182.0	919.0	1342.0	1688.0	1227.0	1098.0	1080.0	1049.0	882.0	4888.8038240000005	3535.6361569999995
50625751	0	1	6	6	39	18	0	0	3	21	15	1	0	0	0	0	2	0	0	2	135.20987654320987	156.22222222222223	208.8888888888889	208.71604938271605	169.55555555555554	131.55555555555554	71.44444444444444	21.33333333333333	2.333333333333333	113.0	148.0	246.0	307.0	300.0	280.0	226.0	130.0	42.0	1188.0	950.0	1487.0	2026.0	1688.0	1604.0	1542.0	1110.0	466.0	4894.900208000003	3586.316696999999
50625568	0	1	6	6	39	18	0	0	3	21	15	1	0	0	0	0	2	0	0	2	143.20987654320987	155.22222222222223	196.8888888888889	199.71604938271605	168.55555555555557	136.77777777777777	79.66666666666667	26.11111111111111	3.111111111111111	113.0	143.0	246.0	285.0	299.0	265.0	229.0	149.0	60.0	1188.0	960.0	1478.0	1942.0	1583.0	1588.0	1544.0	1149.0	578.0	4894.900208000003	3630.240672999998
50625579	0	1	6	6	39	18	0	0	3	21	15	1	0	0	0	0	2	0	0	2	137.20987654320987	153.22222222222223	195.8888888888889	193.71604938271605	162.55555555555554	135.77777777777777	84.88888888888889	34.333333333333336	7.888888888888888	111.0	144.0	237.0	287.0	276.0	261.0	220.0	152.0	79.0	1188.0	955.0	1460.0	1913.0	1521.0	1508.0	1534.0	1151.0	617.0	4894.900208000003	3608.2786849999984
50625574	0	1	6	6	39	18	0	0	3	21	15	1	0	0	0	1	1	0	0	2	191.6049382716049	180.11111111111111	240.44444444444449	241.88888888888889	193.44444444444449	161.66666666666669	117.0	82.11111111111111	28.0	113.0	143.0	246.0	285.0	299.0	265.0	229.0	149.0	60.0	980.0	912.0	1382.0	1702.0	1519.0	1540.0	1400.0	949.0	402.0	3999.13703214977	3432.6405438351985
50625583	0	1	6	6	39	18	0	0	3	21	15	1	0	0	0	1	1	0	0	2	191.6049382716049	180.11111111111111	240.44444444444443	248.11111111111111	212.11111111111111	174.11111111111111	135.66666666666669	51.0	3.111111111111111	113.0	143.0	246.0	285.0	299.0	265.0	229.0	149.0	60.0	980.0	912.0	1382.0	1702.0	1479.0	1436.0	1344.0	973.0	514.0	3999.137032149769	3432.640543835198
50625603	0	1	6	6	39	18	0	0	3	21	15	1	0	0	0	2	0	0	0	2	240.0	205.0	284.0	329.0	237.0	199.0	173.0	107.0	28.0	113.0	143.0	246.0	285.0	299.0	265.0	229.0	149.0	60.0	772.0	864.0	1286.0	1526.0	1415.0	1388.0	1200.0	773.0	338.0	3103.37385629954	3235.040414670398
50842135	0	1	6	6	39	18	0	0	3	21	15	1	0	0	0	0	2	0	0	2	135.20987654320987	150.22222222222223	189.8888888888889	181.71604938271605	151.77777777777777	138.22222222222223	97.11111111111111	46.11111111111112	13.444444444444446	109.0	142.0	229.0	274.0	263.0	252.0	229.0	177.0	93.0	1188.0	955.0	1440.0	1835.0	1437.0	1437.0	1495.0	1273.0	777.0	4894.900208000003	3608.278684999999
50419811	0	1	12	12	34	18	0	0	3	16	15	1	0	1	0	0	1	0	0	1	168.04938271604937	169.44444444444446	201.3333333333333	188.44444444444449	162.18518518518516	172.44444444444446	144.44444444444446	98.22222222222224	44.22222222222222	104.0	124.0	195.0	200.0	198.0	175.0	172.0	152.0	94.0	1150.0	984.0	1449.0	1581.0	1536.0	1191.0	1121.0	958.0	687.0	4660.960988000001	3769.796481999999
50842011	0	1	6	6	42	18	0	0	2	24	16	1	0	0	0	0	1	0	0	1	133.60493827160494	146.11111111111111	183.66666666666669	182.44444444444449	164.66666666666669	153.88888888888889	102.0	40.66666666666667	7.555555555555555	112.0	144.0	243.0	288.0	293.0	281.0	257.0	212.0	114.0	938.0	907.0	1334.0	1449.0	1407.0	1510.0	1510.0	1178.0	526.0	3785.510021	3363.0741199999984
50552858	0	1	6	6	39	18	0	0	3	21	15	1	2	0	0	0	0	0	0	0	212.0	202.0	262.0	273.0	226.0	204.0	135.0	82.0	54.0	109.0	138.0	223.0	259.0	237.0	216.0	185.0	154.0	119.0	738.0	864.0	1216.0	1356.0	1249.0	1143.0	951.0	746.0	551.0	2893.43121	3210.888618999999
50836879	0	1	6	6	39	18	0	0	3	21	15	1	2	0	0	0	0	0	0	0	204.0	197.0	264.0	269.0	233.0	196.0	143.0	89.0	50.0	109.0	140.0	226.0	258.0	240.0	231.0	209.0	180.0	123.0	738.0	854.0	1220.0	1294.0	1272.0	1260.0	1092.0	786.0	476.0	2893.43121	3167.008654999999
50855379	0	1	6	6	41	18	0	0	3	23	15	1	2	0	0	0	0	0	0	0	192.0	188.0	261.0	284.0	258.0	201.0	107.0	55.0	8.0	113.0	147.0	249.0	307.0	312.0	287.0	249.0	149.0	78.0	740.0	873.0	1264.0	1534.0	1604.0	1518.0	1145.0	635.0	236.0	2895.4633380000005	3217.160710999999
50115889	0	1	6	6	35	18	0	0	5	17	13	1	2	0	0	0	2	0	0	2	201.20987654320987	210.22222222222223	315.8888888888889	296.71604938271605	212.5555555555556	161.0	84.33333333333333	38.55555555555556	12.666666666666668	115.0	141.0	236.0	257.0	256.0	195.0	169.0	101.0	62.0	1240.0	969.0	1627.0	2155.0	1542.0	1412.0	1310.0	891.0	576.0	5114.243712000001	3707.569840999999
50115892	0	1	6	6	35	18	0	0	5	17	13	1	2	0	0	0	2	0	0	2	201.20987654320987	209.22222222222223	316.33333333333337	301.44444444444446	225.49382716049385	161.77777777777777	75.88888888888889	34.22222222222222	9.11111111111111	115.0	140.0	238.0	259.0	259.0	196.0	172.0	93.0	66.0	1240.0	969.0	1627.0	1899.0	1878.0	1684.0	1294.0	747.0	576.0	5114.243712000001	3707.569840999999
50115901	0	1	6	6	35	18	0	0	5	17	13	1	2	0	0	2	0	0	0	2	298.0	260.0	403.0	426.0	281.0	273.0	215.0	107.0	50.0	115.0	141.0	236.0	257.0	256.0	195.0	169.0	101.0	62.0	824.0	873.0	1435.0	1739.0	1374.0	1180.0	966.0	627.0	384.0	3322.7173602995404	3312.3695826704
50115890	0	1	6	6	35	18	0	0	5	17	13	1	2	0	0	2	0	0	0	2	298.0	259.0	391.0	401.0	361.0	336.0	163.0	84.0	34.0	115.0	140.0	238.0	259.0	259.0	196.0	172.0	93.0	66.0	824.0	873.0	1435.0	1675.0	1478.0	1316.0	958.0	555.0	384.0	3322.7173602995404	3312.3695826704
50115922	0	1	6	6	38	18	0	0	4	20	14	1	2	0	0	0	1	0	0	1	203.6049382716049	212.11111111111111	318.6666666666667	307.6666666666667	214.11111111111111	155.11111111111111	84.88888888888889	38.22222222222222	11.88888888888889	118.0	146.0	251.0	288.0	284.0	245.0	179.0	118.0	71.0	990.0	926.0	1519.0	1866.0	1592.0	1208.0	1083.0	781.0	493.0	4004.853525	3484.327263999999
50633102	0	1	6	6	38	18	0	0	4	20	14	1	2	0	0	0	1	0	0	1	197.6049382716049	205.11111111111111	314.6666666666667	314.44444444444446	234.44444444444449	160.88888888888889	77.22222222222223	32.888888888888886	7.555555555555555	116.0	144.0	246.0	278.0	282.0	237.0	193.0	137.0	72.0	990.0	921.0	1496.0	1769.0	1601.0	1558.0	1161.0	741.0	461.0	4004.853525	3462.3652759999995
50879534	0	1	6	6	38	18	0	0	4	20	14	1	2	0	0	1	0	0	0	1	244.0	213.0	275.0	241.0	188.0	193.0	193.0	179.0	102.0	108.0	137.0	219.0	239.0	214.0	200.0	179.0	152.0	120.0	782.0	878.0	1257.0	1278.0	1121.0	1001.0	931.0	879.0	681.0	3109.09034914977	3286.6831228351984
50879535	0	1	6	6	38	18	0	0	4	20	14	1	2	0	0	1	0	0	0	1	244.0	213.0	275.0	241.0	188.0	193.0	193.0	179.0	102.0	108.0	137.0	219.0	239.0	214.0	200.0	179.0	152.0	120.0	782.0	878.0	1257.0	1278.0	1121.0	1001.0	931.0	879.0	681.0	3109.09034914977	3286.6831228351984
50879532	0	1	6	6	38	18	0	0	4	20	14	1	2	0	0	1	0	0	0	1	244.0	213.0	276.0	253.0	233.0	245.0	188.0	107.0	69.0	108.0	137.0	221.0	242.0	226.0	207.0	191.0	143.0	110.0	782.0	878.0	1257.0	1271.0	1192.0	1143.0	1015.0	770.0	546.0	3109.09034914977	3286.6831228351984
50879533	0	1	6	6	38	18	0	0	4	20	14	1	2	0	0	1	0	0	0	1	244.0	213.0	276.0	253.0	233.0	245.0	188.0	107.0	69.0	108.0	137.0	221.0	242.0	226.0	207.0	191.0	143.0	110.0	782.0	878.0	1257.0	1271.0	1192.0	1143.0	1015.0	770.0	546.0	3109.09034914977	3286.6831228351984
50836661	0	1	6	6	41	18	0	0	2	23	16	1	1	0	0	0	0	0	0	0	180.0	181.0	241.0	249.0	225.0	183.0	104.0	59.0	20.0	111.0	142.0	236.0	267.0	257.0	246.0	223.0	197.0	137.0	712.0	852.0	1211.0	1290.0	1309.0	1324.0	1103.0	816.0	502.0	2783.759458	3139.3030589999985
50836703	0	1	6	6	39	18	0	0	2	21	16	1	1	0	0	0	0	0	0	0	188.0	187.0	245.0	257.0	240.0	204.0	123.0	71.0	31.0	109.0	139.0	227.0	255.0	240.0	226.0	195.0	166.0	120.0	710.0	840.0	1190.0	1272.0	1262.0	1224.0	1022.0	740.0	438.0	2781.72733	3115.088882999999
50836865	0	1	6	6	41	18	0	0	2	23	16	1	1	0	0	0	0	0	0	0	180.0	181.0	240.0	245.0	217.0	180.0	107.0	61.0	26.0	111.0	142.0	235.0	266.0	252.0	241.0	215.0	188.0	135.0	712.0	852.0	1211.0	1290.0	1284.0	1264.0	1076.0	786.0	464.0	2783.759458	3139.3030589999985
50836814	0	1	6	6	41	18	0	0	2	23	16	1	1	0	0	0	0	0	0	0	180.0	182.0	245.0	257.0	228.0	180.0	102.0	53.0	15.0	111.0	143.0	237.0	272.0	262.0	254.0	232.0	199.0	139.0	712.0	852.0	1211.0	1315.0	1369.0	1351.0	1133.0	854.0	429.0	2783.759458	3139.3030589999985
50855373	0	1	6	6	43	18	0	0	2	25	16	1	1	0	0	0	0	0	0	0	170.0	170.0	230.0	251.0	232.0	162.0	81.0	33.0	6.0	115.0	148.0	259.0	312.0	332.0	302.0	272.0	172.0	96.0	714.0	876.0	1258.0	1515.0	1597.0	1537.0	1159.0	633.0	248.0	2785.7915860000003	3211.417102999998
50854923	0	1	12	12	31	18	0	0	4	13	14	1	1	0	0	1	1	0	0	2	249.6049382716049	239.11111111111111	324.6666666666667	350.44444444444446	265.55555555555554	219.66666666666669	191.11111111111111	135.44444444444446	47.22222222222222	101.0	123.0	182.0	193.0	171.0	158.0	152.0	126.0	83.0	1000.0	883.0	1269.0	1394.0	1243.0	1058.0	996.0	875.0	674.0	4102.712400149773	3409.621587835198
50854925	0	1	12	12	31	18	0	0	4	13	14	1	1	0	0	0	2	0	0	2	201.20987654320987	214.2222222222222	281.1111111111111	269.55555555555554	217.16049382716048	176.11111111111111	141.33333333333334	91.88888888888889	41.0	101.0	123.0	182.0	193.0	171.0	158.0	152.0	126.0	83.0	1208.0	931.0	1365.0	1562.0	1483.0	1162.0	1148.0	1011.0	738.0	4998.475576000004	3607.221716999998
50854948	0	1	12	12	31	18	0	0	4	13	14	1	1	0	0	1	1	0	0	2	249.6049382716049	239.1111111111111	318.44444444444446	313.1111111111111	246.8888888888889	213.44444444444449	166.22222222222223	135.44444444444446	90.77777777777776	101.0	123.0	182.0	193.0	171.0	158.0	152.0	126.0	83.0	1000.0	883.0	1269.0	1450.0	1291.0	1098.0	1100.0	915.0	586.0	4102.712400149773	3409.621587835198
51121856	0	1	6	6	37	18	0	0	4	19	14	1	1	0	0	0	2	0	0	2	163.20987654320987	173.22222222222223	220.8888888888889	207.71604938271605	168.55555555555557	152.77777777777777	120.11111111111111	66.55555555555556	31.77777777777778	115.0	145.0	245.0	289.0	275.0	243.0	181.0	107.0	56.0	1214.0	952.0	1553.0	2060.0	1533.0	1384.0	1436.0	1021.0	604.0	5004.571960000002	3614.022292999999
50836723	0	1	6	6	35	18	0	0	4	17	14	1	1	0	0	0	2	0	0	2	183.20987654320987	186.22222222222223	246.88888888888889	244.71604938271605	207.5555555555556	169.11111111111111	99.44444444444444	57.33333333333333	23.0	107.0	137.0	216.0	241.0	216.0	199.0	179.0	146.0	90.0	1212.0	948.0	1453.0	1824.0	1444.0	1374.0	1218.0	1044.0	852.0	5002.539832000001	3629.712189
50854924	0	1	12	12	34	18	0	0	3	16	15	1	1	0	0	0	1	0	0	1	201.6049382716049	215.11111111111111	282.6666666666667	272.44444444444446	218.88888888888889	177.66666666666669	143.11111111111111	93.44444444444444	41.22222222222222	104.0	126.0	194.0	208.0	195.0	179.0	170.0	147.0	107.0	958.0	883.0	1254.0	1367.0	1216.0	1109.0	978.0	881.0	701.0	3889.085389	3362.0171519999994
50836728	0	1	6	6	38	18	0	0	3	20	15	1	1	0	0	1	0	0	0	1	228.0	205.0	276.0	281.0	241.0	204.0	161.0	103.0	62.0	108.0	139.0	223.0	254.0	234.0	226.0	206.0	176.0	117.0	754.0	852.0	1226.0	1296.0	1266.0	1258.0	1100.0	786.0	482.0	2997.3864691497697	3186.9074948351986
50836853	0	1	6	6	38	18	0	0	3	20	15	1	1	0	0	0	0	0	1	1	179.0241975308642	177.6222222222222	234.9333333333333	239.9333333333333	213.6222222222222	176.6222222222222	99.4	55.08888888888889	20.933333333333334	108.0	139.0	223.0	254.0	234.0	226.0	206.0	176.0	117.0	3482.0	1116.0	1754.0	1912.0	1618.0	1522.0	1716.0	1402.0	1362.0	18741.19165098089	4482.967263170001
50836835	0	1	6	6	38	18	0	0	3	20	15	1	1	0	0	0	0	0	1	1	179.0241975308642	177.6222222222222	235.9333333333333	243.0888888888889	219.08888888888887	175.4	98.08888888888887	53.93333333333333	15.777777777777777	108.0	139.0	224.0	255.0	236.0	228.0	208.0	179.0	113.0	3482.0	1116.0	1754.0	1912.0	1878.0	1990.0	1716.0	1714.0	1570.0	18741.19165098089	4482.967263170001
50836891	0	1	6	6	38	18	0	0	3	20	15	1	1	0	0	0	0	1	0	1	179.06721536351165	178.03703703703704	235.5555555555556	240.5555555555556	214.03703703703704	177.03703703703704	100.33333333333334	55.81481481481481	21.55555555555556	108.0	139.0	223.0	254.0	234.0	226.0	206.0	176.0	117.0	1898.0	1008.0	1538.0	1660.0	1474.0	1414.0	1464.0	1150.0	1002.0	9021.096360999998	3918.444617999999
50879523	0	1	6	6	40	18	0	0	3	22	15	1	1	0	0	1	0	0	0	1	212.0	191.0	244.0	192.0	153.0	136.0	133.0	122.0	119.0	110.0	140.0	227.0	247.0	222.0	200.0	177.0	156.0	129.0	756.0	866.0	1252.0	1258.0	1057.0	908.0	826.0	749.0	672.0	2999.4185971497704	3215.097562835199
50854931	0	1	12	12	34	18	0	0	3	16	15	1	1	0	0	0	1	0	0	1	203.6049382716049	213.11111111111111	276.44444444444446	270.33333333333337	226.44444444444449	186.44444444444449	145.22222222222223	92.22222222222224	37.55555555555556	104.0	125.0	195.0	202.0	200.0	177.0	174.0	146.0	97.0	958.0	888.0	1257.0	1429.0	1192.0	1175.0	1185.0	926.0	623.0	3889.085389	3383.9791399999995
50419808	0	1	12	12	34	18	0	0	3	16	15	1	1	0	0	0	1	0	0	1	203.6049382716049	212.11111111111111	270.6666666666667	268.44444444444446	225.0	183.11111111111111	144.44444444444446	98.22222222222224	44.22222222222222	104.0	124.0	195.0	200.0	198.0	175.0	172.0	152.0	94.0	958.0	888.0	1257.0	1317.0	1208.0	1079.0	1073.0	958.0	687.0	3889.085389	3383.9791399999995
50419809	0	1	12	12	34	18	0	0	3	16	15	1	1	0	0	0	1	0	0	1	203.6049382716049	212.11111111111111	269.66666666666663	262.66666666666663	223.11111111111111	181.66666666666669	141.11111111111111	97.44444444444446	50.22222222222222	104.0	124.0	194.0	200.0	196.0	173.0	170.0	150.0	100.0	958.0	888.0	1257.0	1317.0	1096.0	1095.0	977.0	846.0	719.0	3889.085389	3383.979139999999
50419802	0	1	12	12	34	18	0	0	3	16	15	1	1	0	0	0	0	1	0	1	203.06721536351165	210.03703703703704	266.55555555555554	259.55555555555554	221.03703703703704	178.55555555555554	139.03703703703704	93.8148148148148	46.07407407407408	104.0	124.0	194.0	200.0	196.0	173.0	170.0	150.0	100.0	1894.0	996.0	1473.0	1569.0	1240.0	1239.0	1085.0	1062.0	1061.0	9017.032105	3917.916133999999
50115907	0	1	6	6	39	18	0	0	4	21	14	1	3	0	0	0	0	0	0	0	230.0	227.0	339.0	330.0	249.0	224.0	117.0	57.0	22.0	117.0	143.0	246.0	272.0	278.0	224.0	197.0	129.0	93.0	766.0	885.0	1390.0	1639.0	1417.0	1229.0	946.0	642.0	411.0	3005.13509	3288.746270999999
50859415	0	1	6	6	39	18	0	0	4	21	14	3	1	0	0	0	0	0	0	0	206.0	210.0	279.0	307.0	265.0	232.0	123.0	43.0	6.0	113.0	149.0	230.0	268.0	267.0	255.0	216.0	158.0	97.0	736.0	860.0	1161.0	1410.0	1491.0	1436.0	1116.0	735.0	323.0	2885.591186	3191.0346869999985
50859416	0	1	6	6	39	18	0	0	4	21	14	3	1	0	0	0	0	0	0	0	206.0	212.0	285.0	317.0	273.0	220.0	113.0	39.0	6.0	113.0	149.0	229.0	266.0	262.0	254.0	218.0	157.0	99.0	736.0	860.0	1166.0	1418.0	1484.0	1427.0	1116.0	726.0	329.0	2885.591186	3191.0346869999994
50366970	0	2	6	6	41	19	0	0	4	22	15	2	0	0	0	0	2	0	0	2	161.20987654320987	168.22222222222223	204.8888888888889	183.71604938271605	187.77777777777777	177.77777777777777	137.11111111111111	69.66666666666667	16.555555555555557	116.0	146.0	243.0	268.0	271.0	263.0	267.0	199.0	141.0	1238.0	1020.0	1525.0	1844.0	1473.0	1540.0	1664.0	1536.0	1037.0	5092.112321	3858.5337499999982
50115909	0	1	6	6	37	19	0	0	6	18	13	2	4	0	0	0	0	0	0	0	294.0	265.0	417.0	388.0	319.0	280.0	271.0	133.0	66.0	120.0	147.0	245.0	274.0	280.0	217.0	190.0	125.0	84.0	840.0	925.0	1475.0	1727.0	1508.0	1294.0	1116.0	771.0	456.0	3309.986827	3484.531092
50869616	0	1	12	12	34	19	0	0	5	15	14	2	2	0	0	0	1	0	0	1	253.6049382716049	253.1111111111111	335.6666666666667	356.44444444444446	290.77777777777777	230.44444444444449	204.11111111111111	160.44444444444446	63.22222222222222	107.0	129.0	195.0	208.0	195.0	189.0	181.0	151.0	108.0	1034.0	949.0	1322.0	1462.0	1379.0	1284.0	1147.0	1017.0	818.0	4195.969254000001	3637.921833
50859139	0	1	6	6	41	19	0	0	3	22	16	2	1	0	0	0	0	0	0	0	202.0	208.0	279.0	315.0	281.0	246.0	143.0	73.0	30.0	118.0	156.0	240.0	281.0	287.0	277.0	239.0	187.0	120.0	760.0	890.0	1199.0	1461.0	1551.0	1543.0	1247.0	864.0	469.0	2978.939443	3299.4579839999983
50862093	0	1	6	6	43	19	0	0	3	24	16	2	1	0	0	0	0	0	0	0	194.0	202.0	272.0	304.0	264.0	226.0	126.0	56.0	18.0	120.0	159.0	248.0	292.0	297.0	290.0	258.0	207.0	138.0	762.0	902.0	1220.0	1480.0	1572.0	1577.0	1290.0	906.0	513.0	2980.971571	3323.6721599999987
50366962	0	2	6	6	39	19	0	0	5	20	14	2	1	0	0	2	0	0	0	2	284.0	230.0	303.0	329.0	332.0	252.0	258.0	193.0	90.0	112.0	143.0	230.0	268.0	263.0	264.0	243.0	183.0	106.0	848.0	931.0	1317.0	1445.0	1460.0	1438.0	1430.0	1090.0	575.0	3410.25772129954	3512.9570636703984
50423381	0	1	6	6	37	19	0	0	5	18	14	2	1	0	0	0	2	0	0	2	199.20987654320987	198.22222222222223	253.1111111111111	229.44444444444449	217.93827160493828	233.0	168.22222222222223	100.88888888888889	37.333333333333336	112.0	142.0	225.0	254.0	230.0	229.0	216.0	175.0	108.0	1262.0	1003.0	1523.0	1686.0	1785.0	1490.0	1624.0	1317.0	848.0	5199.751945000001	3836.043277999999
50879222	0	1	5	5	38	19	0	0	5	19	14	2	1	1	0	1	0	0	0	1	240.44444444444449	214.66666666666663	279.6666666666667	305.0	291.66666666666663	288.66666666666663	163.33333333333334	96.0	81.0	117.0	152.0	234.0	258.0	265.0	257.0	215.0	163.0	94.0	1022.0	1010.0	1425.0	1609.0	1800.0	1789.0	1412.0	1044.0	526.0	4076.14593314977	3828.6794978352
50869603	0	1	12	12	33	19	0	0	5	14	14	2	1	0	0	0	2	0	0	2	227.20987654320987	234.22222222222223	302.1111111111111	292.55555555555554	258.1604938271605	207.11111111111111	169.33333333333334	119.22222222222224	59.77777777777778	108.0	128.0	198.0	200.0	196.0	173.0	174.0	142.0	100.0	1258.0	990.0	1451.0	1652.0	1580.0	1304.0	1281.0	1130.0	905.0	5195.687689	3833.502826
50869640	0	1	12	12	33	19	0	0	5	14	14	2	1	0	0	0	1	1	0	2	226.6721536351166	232.14814814814807	298.48148148148147	285.8148148148148	254.1275720164609	203.4814814814815	165.1851851851852	114.03703703703704	58.74074074074074	108.0	128.0	198.0	200.0	196.0	173.0	174.0	142.0	100.0	2194.0	1098.0	1667.0	2030.0	2120.0	1538.0	1623.0	1454.0	1121.0	10323.634405	4367.43982
50869606	0	1	12	12	33	19	0	0	5	14	14	2	1	0	0	0	1	1	0	2	224.6721536351166	236.14814814814807	306.4814814814815	291.8148148148148	249.1275720164609	199.48148148148147	169.44444444444446	112.03703703703704	53.25925925925926	108.0	129.0	196.0	204.0	188.0	179.0	170.0	153.0	102.0	2194.0	1093.0	1669.0	2043.0	2141.0	1497.0	1633.0	1688.0	1062.0	10323.634405	4345.477832
50869613	0	1	12	12	36	19	0	0	4	17	15	2	1	0	0	0	1	0	0	1	221.6049382716049	233.1111111111111	307.66666666666663	304.44444444444446	259.6666666666667	202.44444444444443	172.11111111111111	124.44444444444444	59.22222222222222	109.0	133.0	204.0	224.0	211.0	203.0	193.0	165.0	124.0	1008.0	937.0	1317.0	1450.0	1361.0	1318.0	1135.0	1019.0	840.0	4086.297502	3566.3362729999994
50423418	0	1	6	6	40	19	0	0	4	21	15	2	1	0	0	0	1	0	0	1	197.6049382716049	197.11111111111111	257.44444444444446	235.22222222222223	225.22222222222223	247.44444444444443	177.11111111111111	93.22222222222224	24.0	115.0	146.0	237.0	269.0	259.0	252.0	249.0	210.0	125.0	1012.0	955.0	1417.0	1591.0	1515.0	1535.0	1688.0	1377.0	555.0	4090.361758	3590.8387129999983
50859128	0	1	6	6	40	19	0	0	4	21	15	2	1	0	0	1	0	0	0	1	246.0	232.0	314.0	349.0	305.0	282.0	207.0	90.0	20.0	119.0	156.0	241.0	282.0	283.0	273.0	232.0	173.0	111.0	804.0	902.0	1255.0	1523.0	1589.0	1583.0	1311.0	906.0	479.0	3194.59858214977	3371.2765958351983
50859409	0	1	5	5	39	19	0	0	4	20	15	2	1	1	0	0	0	0	0	0	196.44444444444449	195.0	267.66666666666663	297.66666666666663	286.0	236.66666666666663	125.66666666666666	72.0	26.666666666666664	116.0	153.0	234.0	261.0	276.0	258.0	223.0	175.0	102.0	978.0	998.0	1319.0	1446.0	1723.0	1761.0	1415.0	1015.0	600.0	3860.486794	3756.860885999999
50859408	0	1	5	5	37	19	0	0	4	18	15	2	1	1	0	0	0	0	0	0	208.44444444444449	203.0	274.66666666666663	308.66666666666663	305.0	260.66666666666663	144.66666666666666	86.66666666666666	33.33333333333333	114.0	150.0	228.0	252.0	266.0	244.0	204.0	154.0	82.0	976.0	986.0	1300.0	1429.0	1702.0	1727.0	1368.0	967.0	544.0	3858.454666	3732.646709999999
50859469	0	1	5	5	35	19	0	0	4	16	15	2	1	1	0	0	0	0	0	0	220.44444444444449	211.0	281.66666666666663	319.66666666666663	325.0	286.66666666666663	164.66666666666666	101.33333333333331	40.0	112.0	147.0	222.0	243.0	256.0	230.0	186.0	135.0	63.0	974.0	974.0	1281.0	1412.0	1681.0	1693.0	1322.0	921.0	489.0	3856.422538	3708.432533999999
50879221	0	1	5	5	39	19	0	0	4	20	15	2	1	1	0	0	0	0	0	0	196.44444444444449	192.66666666666669	260.6666666666667	286.0	276.66666666666663	250.66666666666669	128.0	76.66666666666667	36.0	116.0	153.0	233.0	259.0	271.0	257.0	225.0	172.0	108.0	978.0	998.0	1369.0	1571.0	1770.0	1725.0	1388.0	978.0	504.0	3860.486794	3756.860885999999
50879225	0	1	5	5	35	19	0	0	4	16	15	2	1	1	0	0	0	0	0	0	220.44444444444449	208.66666666666669	274.6666666666667	308.0	315.66666666666663	300.6666666666667	162.33333333333334	106.0	54.0	112.0	147.0	221.0	241.0	251.0	229.0	188.0	132.0	71.0	974.0	974.0	1331.0	1537.0	1728.0	1657.0	1295.0	864.0	395.0	3856.422538	3708.432533999999
50869641	0	1	12	12	36	19	0	0	4	17	15	2	1	0	0	0	1	0	0	1	225.6049382716049	239.11111111111111	311.6666666666667	301.44444444444446	254.88888888888889	204.66666666666669	176.11111111111111	119.44444444444446	54.0	111.0	132.0	208.0	219.0	212.0	200.0	188.0	177.0	126.0	1008.0	937.0	1342.0	1470.0	1334.0	1210.0	1121.0	1078.0	841.0	4086.297502	3566.336272999999
50869609	0	1	12	12	36	19	0	0	4	17	15	2	1	0	0	0	1	0	0	1	227.6049382716049	235.11111111111111	303.6666666666667	295.44444444444446	259.8888888888889	208.66666666666669	171.11111111111111	121.44444444444446	60.22222222222222	111.0	131.0	210.0	215.0	220.0	194.0	192.0	163.0	127.0	1008.0	942.0	1340.0	1457.0	1313.0	1251.0	1111.0	989.0	827.0	4086.297502	3588.298260999999
50859496	0	1	5	5	37	19	0	0	6	18	13	2	1	1	0	0	2	0	0	2	187.6543209876544	189.5555555555556	253.40740740740745	259.67901234567904	228.88888888888889	202.66666666666663	99.55555555555556	32.888888888888886	3.111111111111111	118.0	154.0	234.0	256.0	260.0	251.0	206.0	150.0	88.0	1482.0	1118.0	1833.0	2319.0	1846.0	2077.0	1884.0	1302.0	776.0	6083.331424000002	4295.698368
50552885	0	1	6	6	37	19	0	0	5	18	14	2	3	0	0	0	0	0	0	0	276.0	240.0	340.0	331.0	296.0	270.0	231.0	146.0	94.0	112.0	142.0	222.0	261.0	238.0	206.0	177.0	151.0	119.0	812.0	904.0	1301.0	1444.0	1340.0	1216.0	1048.0	826.0	643.0	3198.282947	3406.673439999999
50419819	0	1	12	12	36	19	0	0	3	17	16	1	0	0	0	0	2	0	0	2	179.20987654320987	190.22222222222223	230.8888888888889	217.71604938271605	183.0	180.66666666666663	154.55555555555554	111.66666666666669	58.44444444444444	111.0	134.0	214.0	223.0	228.0	206.0	185.0	171.0	103.0	1220.0	972.0	1426.0	1779.0	1320.0	1229.0	1217.0	1162.0	991.0	5035.100073000001	3726.076441999999
50625572	0	1	6	6	42	19	0	0	3	23	16	1	0	0	0	0	2	0	0	2	147.20987654320987	162.22222222222223	204.8888888888889	206.71604938271605	180.5555555555556	154.7777777777778	98.66666666666666	39.888888888888886	8.666666666666666	119.0	152.0	258.0	309.0	315.0	304.0	263.0	192.0	100.0	1226.0	1008.0	1544.0	2029.0	1674.0	1711.0	1738.0	1353.0	780.0	5041.196457	3798.718969999998
50419810	0	1	12	12	38	19	0	0	3	19	16	1	0	2	0	0	0	0	0	0	168.88888888888889	169.66666666666666	203.66666666666663	193.3333333333333	164.66666666666669	170.77777777777777	141.33333333333331	100.66666666666666	56.33333333333333	111.0	132.0	210.0	219.0	219.0	198.0	190.0	164.0	121.0	1156.0	1092.0	1524.0	1657.0	1408.0	1409.0	1139.0	918.0	790.0	4579.414401000002	4150.473116000001
50842047	0	1	6	6	42	19	0	0	3	23	16	1	0	0	0	0	2	0	0	2	139.20987654320987	154.22222222222223	193.8888888888889	186.71604938271605	161.7777777777778	157.2222222222222	120.11111111111111	63.88888888888889	21.0	115.0	150.0	242.0	291.0	282.0	276.0	264.0	215.0	138.0	1226.0	1003.0	1501.0	1899.0	1501.0	1526.0	1664.0	1496.0	1034.0	5041.196457	3776.7569819999976
50842262	0	1	6	6	42	19	0	0	3	23	16	1	0	0	0	0	2	0	0	2	141.20987654320987	156.22222222222223	195.8888888888889	191.71604938271605	170.77777777777777	161.2222222222222	114.8888888888889	53.66666666666667	14.222222222222223	117.0	150.0	249.0	293.0	296.0	287.0	267.0	222.0	126.0	1226.0	1003.0	1526.0	1929.0	1535.0	1606.0	1718.0	1530.0	974.0	5041.196457	3776.7569819999976
50419815	0	1	12	12	40	19	0	0	2	21	17	1	0	1	0	0	0	0	0	0	172.44444444444446	180.3333333333333	221.0	212.0	180.66666666666669	174.33333333333331	142.66666666666669	100.66666666666666	56.33333333333333	113.0	136.0	223.0	237.0	245.0	226.0	200.0	178.0	127.0	938.0	984.0	1309.0	1375.0	1224.0	1169.0	1077.0	912.0	796.0	3697.86705	3693.070214
50836849	0	1	6	6	42	19	0	0	3	23	16	1	2	0	0	0	0	0	0	0	208.0	195.0	266.0	281.0	251.0	204.0	136.0	113.0	67.0	115.0	149.0	241.0	277.0	261.0	250.0	224.0	197.0	147.0	776.0	902.0	1273.0	1382.0	1394.0	1334.0	1126.0	890.0	576.0	3039.727459	3335.4869519999984
50836845	0	1	6	6	42	19	0	0	3	23	16	1	2	0	0	0	0	0	0	0	216.0	207.0	274.0	281.0	243.0	204.0	156.0	105.0	63.0	115.0	147.0	239.0	273.0	257.0	252.0	228.0	195.0	143.0	776.0	912.0	1277.0	1372.0	1378.0	1342.0	1146.0	874.0	588.0	3039.727459	3379.366915999998
50855390	0	1	6	6	44	19	0	0	3	25	16	1	2	0	0	0	0	0	0	0	202.0	196.0	267.0	293.0	278.0	224.0	123.0	70.0	16.0	121.0	154.0	269.0	323.0	347.0	319.0	294.0	186.0	116.0	778.0	926.0	1348.0	1625.0	1702.0	1697.0	1369.0	814.0	368.0	3041.759587	3407.6009959999983
50855377	0	1	6	6	44	19	0	0	3	25	16	1	2	0	0	0	0	0	0	0	204.0	198.0	271.0	297.0	272.0	219.0	125.0	68.0	15.0	119.0	154.0	262.0	323.0	331.0	316.0	280.0	186.0	112.0	778.0	931.0	1321.0	1612.0	1710.0	1625.0	1289.0	833.0	427.0	3041.759587	3429.518971999998
50419804	0	1	12	12	38	19	0	0	3	19	16	1	2	0	0	0	0	0	0	0	240.0	239.0	305.0	300.0	250.0	217.0	168.0	138.0	99.0	111.0	132.0	210.0	219.0	219.0	198.0	190.0	164.0	121.0	772.0	900.0	1212.0	1281.0	1144.0	1113.0	995.0	798.0	638.0	3035.663203	3378.838431999998
50633100	0	1	6	6	41	19	0	0	4	22	15	1	2	0	0	0	1	0	0	1	207.6049382716049	219.11111111111111	331.6666666666667	327.44444444444446	250.44444444444449	177.88888888888889	90.22222222222224	43.66666666666667	11.333333333333334	124.0	155.0	268.0	315.0	325.0	282.0	239.0	132.0	94.0	1028.0	974.0	1585.0	1953.0	1863.0	1738.0	1231.0	826.0	623.0	4151.149774	3652.805560999999
50633103	0	1	6	6	41	19	0	0	4	22	15	1	2	0	0	0	1	0	0	1	201.6049382716049	209.11111111111111	319.6666666666667	325.44444444444446	261.44444444444446	189.88888888888889	94.22222222222224	43.66666666666666	11.333333333333332	122.0	152.0	260.0	297.0	308.0	267.0	241.0	168.0	118.0	1028.0	969.0	1557.0	1833.0	1695.0	1745.0	1403.0	944.0	647.0	4151.149774	3630.843572999999
50879536	0	1	6	6	41	19	0	0	4	22	15	1	2	0	0	1	0	0	0	1	248.0	217.0	278.0	242.0	207.0	206.0	197.0	181.0	107.0	114.0	145.0	233.0	257.0	236.0	222.0	202.0	171.0	138.0	820.0	926.0	1318.0	1335.0	1228.0	1120.0	1014.0	945.0	741.0	3255.38659814977	3455.161419835199
50879428	0	1	6	6	41	19	0	0	4	22	15	1	2	0	0	1	0	0	0	1	248.0	217.0	278.0	242.0	207.0	206.0	197.0	181.0	107.0	114.0	145.0	233.0	257.0	236.0	222.0	202.0	171.0	138.0	820.0	926.0	1318.0	1335.0	1228.0	1120.0	1014.0	945.0	741.0	3255.38659814977	3455.161419835199
50879429	0	1	6	6	41	19	0	0	4	22	15	1	2	0	0	1	0	0	0	1	248.0	217.0	279.0	243.0	177.0	167.0	154.0	186.0	179.0	114.0	145.0	232.0	254.0	229.0	210.0	194.0	164.0	149.0	820.0	926.0	1318.0	1342.0	1185.0	1037.0	908.0	878.0	852.0	3255.38659814977	3455.161419835199
50879430	0	1	6	6	41	19	0	0	4	22	15	1	2	0	0	1	0	0	0	1	248.0	217.0	279.0	243.0	177.0	167.0	154.0	186.0	179.0	114.0	145.0	232.0	254.0	229.0	210.0	194.0	164.0	149.0	820.0	926.0	1318.0	1342.0	1185.0	1037.0	908.0	878.0	852.0	3255.38659814977	3455.161419835199
50854922	0	1	12	12	35	19	0	0	4	16	15	1	2	0	0	0	1	0	0	1	237.6049382716049	241.11111111111111	316.44444444444446	312.1111111111111	249.11111111111111	212.22222222222223	168.22222222222223	132.44444444444446	89.77777777777777	108.0	131.0	198.0	213.0	195.0	186.0	172.0	140.0	104.0	1022.0	943.0	1320.0	1526.0	1387.0	1276.0	1214.0	963.0	657.0	4145.053390000002	3602.0810089999995
50854926	0	1	12	12	35	19	0	0	4	16	15	1	2	0	0	0	1	0	0	1	237.6049382716049	241.11111111111111	321.6666666666667	344.44444444444446	270.77777777777777	220.44444444444449	190.11111111111111	136.44444444444446	53.22222222222222	108.0	131.0	199.0	215.0	201.0	195.0	186.0	159.0	115.0	1022.0	943.0	1320.0	1463.0	1375.0	1288.0	1145.0	1011.0	825.0	4145.053390000001	3602.081008999999
50876058	0	1	12	12	40	19	0	0	2	21	17	1	1	0	0	0	0	0	0	0	200.0	207.0	265.0	256.0	228.0	217.0	196.0	140.0	61.0	111.0	138.0	215.0	243.0	236.0	235.0	235.0	208.0	164.0	746.0	883.0	1191.0	1280.0	1194.0	1207.0	1232.0	1088.0	713.0	2925.9914510000003	3285.290883999998
50425637	0	1	12	12	40	19	0	0	2	21	17	1	1	0	0	0	0	0	0	0	200.0	207.0	265.0	256.0	228.0	217.0	196.0	140.0	61.0	111.0	138.0	215.0	243.0	236.0	235.0	235.0	208.0	164.0	746.0	883.0	1191.0	1280.0	1194.0	1207.0	1232.0	1088.0	713.0	2925.9914510000003	3285.290883999998
50836803	0	1	6	6	44	19	0	0	2	25	17	1	1	0	0	0	0	0	0	0	186.0	187.0	246.0	257.0	240.0	204.0	123.0	71.0	31.0	119.0	150.0	255.0	285.0	284.0	274.0	249.0	229.0	166.0	750.0	900.0	1297.0	1384.0	1387.0	1436.0	1294.0	960.0	558.0	2930.055707	3307.781355999998
50419807	0	1	12	12	34	19	0	0	4	15	15	1	1	0	0	0	2	0	0	2	211.20987654320987	222.22222222222223	282.8888888888889	277.71604938271605	234.11111111111111	191.77777777777777	154.55555555555554	111.66666666666669	58.44444444444444	109.0	130.0	201.0	205.0	200.0	178.0	177.0	159.0	103.0	1246.0	984.0	1449.0	1797.0	1336.0	1207.0	1169.0	1150.0	991.0	5144.771825000001	3797.662001999999
50854928	0	1	12	12	34	19	0	0	4	15	15	1	1	0	0	1	1	0	0	2	259.60493827160496	247.1111111111111	331.6666666666667	361.44444444444446	284.55555555555554	238.66666666666663	205.11111111111111	155.44444444444446	64.22222222222223	109.0	130.0	202.0	207.0	202.0	180.0	179.0	153.0	106.0	1038.0	936.0	1353.0	1485.0	1336.0	1199.0	1129.0	982.0	823.0	4249.0086491497705	3600.061872835199
50854929	0	1	12	12	34	19	0	0	4	15	15	1	1	0	0	0	2	0	0	2	211.20987654320987	222.22222222222223	288.1111111111111	280.55555555555554	236.16049382716048	195.11111111111111	155.33333333333334	105.66666666666666	51.77777777777778	109.0	130.0	202.0	207.0	202.0	180.0	179.0	153.0	106.0	1246.0	984.0	1449.0	1653.0	1576.0	1303.0	1281.0	1118.0	927.0	5144.771825000001	3797.662001999999
50854927	0	1	12	12	34	19	0	0	4	15	15	1	1	0	0	1	1	0	0	2	259.60493827160496	247.1111111111111	325.44444444444446	324.1111111111111	265.8888888888889	232.44444444444449	180.22222222222223	149.22222222222223	101.55555555555556	109.0	130.0	202.0	207.0	202.0	180.0	179.0	153.0	106.0	1038.0	936.0	1353.0	1541.0	1384.0	1239.0	1233.0	1022.0	775.0	4249.008649149771	3600.061872835199
51121857	0	1	6	6	40	19	0	0	4	21	15	1	1	0	0	0	2	0	0	2	171.20987654320987	179.22222222222223	226.8888888888889	219.71604938271605	186.5555555555556	173.77777777777777	141.8888888888889	78.11111111111111	32.55555555555555	121.0	152.0	260.0	305.0	305.0	279.0	224.0	157.0	77.0	1252.0	1005.0	1612.0	2121.0	1647.0	1578.0	1640.0	1283.0	823.0	5150.868209	3804.462577999999
50472083	0	1	6	6	40	19	0	0	4	21	15	1	1	0	0	0	2	0	0	2	173.20987654320987	174.22222222222223	222.88888888888889	237.71604938271605	219.5555555555556	200.7777777777778	129.44444444444446	50.77777777777778	7.0	119.0	150.0	259.0	299.0	320.0	283.0	251.0	159.0	71.0	1252.0	1010.0	1575.0	2067.0	1739.0	1769.0	1749.0	1385.0	727.0	5150.868209	3826.424565999999
50836717	0	1	6	6	36	19	0	0	4	17	15	1	1	0	0	0	2	0	0	2	195.20987654320987	196.22222222222223	256.8888888888889	268.71604938271605	253.5555555555556	217.11111111111111	133.44444444444446	80.88888888888889	34.11111111111111	111.0	142.0	222.0	249.0	227.0	217.0	194.0	164.0	108.0	1248.0	984.0	1493.0	1870.0	1516.0	1506.0	1382.0	1172.0	984.0	5146.8039530000015	3773.976309999999
50836852	0	1	6	6	38	19	0	0	4	19	15	1	1	0	0	0	2	0	0	2	187.20987654320987	190.22222222222223	251.88888888888889	256.71604938271605	230.5555555555556	193.11111111111111	116.44444444444444	69.11111111111111	28.55555555555556	113.0	145.0	230.0	260.0	239.0	232.0	214.0	187.0	124.0	1250.0	996.0	1514.0	1888.0	1538.0	1546.0	1436.0	1218.0	1026.0	5148.836081000002	3798.190485999999
50836863	0	1	6	6	40	19	0	0	4	21	15	1	3	0	0	0	0	0	0	0	236.0	224.0	311.0	336.0	277.0	248.0	184.0	124.0	75.0	115.0	147.0	236.0	270.0	252.0	244.0	222.0	197.0	138.0	802.0	904.0	1310.0	1453.0	1391.0	1379.0	1205.0	940.0	664.0	3149.3992110000004	3363.192547999999
50807152	0	2	12	12	32	19	0	0	3	13	16	2	0	0	0	0	1	0	0	1	219.6049382716049	255.1111111111111	378.6666666666666	347.6666666666667	306.1111111111111	245.33333333333337	161.0	80.11111111111111	22.111111111111114	121.0	160.0	262.0	284.0	262.0	229.0	187.0	119.0	49.0	976.0	966.0	1502.0	1553.0	1393.0	1251.0	1070.0	810.0	572.0	3970.529366	3732.598415
50807213	0	2	12	12	33	19	0	0	3	14	16	2	1	0	0	0	0	0	0	0	244.0	279.0	452.0	453.0	401.0	264.0	141.0	57.0	9.0	124.0	166.0	274.0	305.0	283.0	241.0	187.0	110.0	43.0	752.0	920.0	1449.0	1600.0	1595.0	1323.0	878.0	428.0	124.0	2970.810931	3515.099446
50731801	0	1	6	6	42	19	0	4	2	23	17	1	1	0	0	0	0	0	0	0	188.0	212.0	307.0	292.0	224.0	197.0	147.0	78.0	17.0	137.0	185.0	344.0	403.0	374.0	295.0	230.0	164.0	102.0	748.0	962.0	1598.0	1801.0	1507.0	1285.0	1030.0	641.0	389.0	2928.023579	3576.1153259999983
50851141	0	1	10	11	37	19	0	0	2	18	17	2	0	0	0	0	0	0	0	0	212.0	225.0	276.0	282.0	228.0	195.0	164.0	128.0	88.0	120.0	153.0	241.0	255.0	253.0	211.0	181.0	139.0	122.0	728.0	888.0	1192.0	1300.0	1154.0	962.0	836.0	746.0	585.0	2863.171307	3343.3699489999985
50851146	0	1	10	11	37	19	0	0	2	18	17	2	0	0	0	0	0	0	0	0	212.0	225.0	276.0	282.0	227.0	189.0	149.0	113.0	87.0	120.0	153.0	241.0	255.0	252.0	209.0	175.0	135.0	119.0	728.0	888.0	1192.0	1300.0	1154.0	962.0	811.0	671.0	549.0	2863.171307	3343.3699489999985
50618268	0	1	12	12	33	19	0	0	4	14	15	2	0	0	0	0	2	0	0	2	195.20987654320987	227.22222222222223	309.8888888888889	305.71604938271605	242.3333333333333	194.5555555555556	146.66666666666669	92.0	35.666666666666664	116.0	149.0	234.0	272.0	246.0	222.0	183.0	119.0	61.0	1230.0	998.0	1554.0	1992.0	1526.0	1323.0	1256.0	1110.0	783.0	5083.983809	3862.017191
50618265	0	1	12	12	33	19	0	0	4	14	15	2	0	0	0	0	2	0	0	2	195.20987654320987	227.22222222222223	309.8888888888889	305.71604938271605	242.3333333333333	194.5555555555556	146.66666666666669	92.0	35.666666666666664	116.0	149.0	234.0	272.0	246.0	222.0	183.0	119.0	61.0	1230.0	998.0	1554.0	1992.0	1526.0	1323.0	1256.0	1110.0	783.0	5083.983809	3862.017191
50373282	0	2	6	6	39	19	0	0	4	20	15	2	0	0	0	0	2	0	0	2	163.20987654320987	177.22222222222223	211.66666666666669	198.2716049382716	170.11111111111111	180.77777777777777	167.33333333333331	104.2222222222222	37.77777777777777	120.0	159.0	246.0	268.0	259.0	271.0	270.0	218.0	123.0	1236.0	1039.0	1504.0	1875.0	1534.0	1497.0	1640.0	1607.0	963.0	5090.0801930000025	3956.6217069999984
50373275	0	2	6	6	39	19	0	0	4	20	15	2	0	0	0	0	2	0	0	2	163.20987654320987	177.22222222222223	211.66666666666669	198.2716049382716	170.11111111111111	180.77777777777777	167.33333333333331	104.2222222222222	37.77777777777777	120.0	159.0	246.0	268.0	259.0	271.0	270.0	218.0	123.0	1236.0	1039.0	1504.0	1875.0	1534.0	1497.0	1640.0	1607.0	963.0	5090.0801930000025	3956.6217069999984
50862110	0	1	6	6	39	19	0	0	4	20	15	2	2	0	0	0	0	0	0	0	232.0	226.0	303.0	335.0	290.0	284.0	179.0	105.0	66.0	122.0	165.0	256.0	297.0	287.0	270.0	234.0	183.0	117.0	786.0	938.0	1307.0	1505.0	1477.0	1475.0	1218.0	864.0	473.0	3088.6111949999995	3515.3076649999985
50452977	0	1	10	11	35	19	0	0	3	16	16	2	1	0	0	0	0	0	0	0	236.0	240.0	312.0	294.0	255.0	203.0	167.0	140.0	116.0	114.0	146.0	229.0	246.0	203.0	168.0	147.0	143.0	125.0	754.0	895.0	1272.0	1273.0	1055.0	877.0	803.0	700.0	588.0	2972.843059	3392.993520999999
50452979	0	1	10	11	35	19	0	0	3	16	16	2	1	0	0	0	0	0	0	0	236.0	240.0	312.0	294.0	255.0	203.0	167.0	140.0	116.0	114.0	146.0	229.0	246.0	203.0	168.0	147.0	143.0	125.0	754.0	895.0	1272.0	1273.0	1055.0	877.0	803.0	700.0	588.0	2972.843059	3392.993520999999
50862109	0	1	6	6	41	19	0	0	3	22	16	2	1	0	0	0	0	0	0	0	200.0	210.0	287.0	315.0	274.0	244.0	143.0	73.0	30.0	124.0	169.0	265.0	313.0	301.0	276.0	244.0	199.0	135.0	760.0	926.0	1300.0	1515.0	1487.0	1459.0	1210.0	858.0	469.0	2978.939443	3443.7221049999985
50859472	0	1	5	5	39	19	0	0	4	20	15	2	1	1	0	0	0	0	0	0	196.44444444444449	204.0	274.66666666666663	306.66666666666663	298.0	229.66666666666663	118.33333333333331	62.66666666666666	13.333333333333332	124.0	169.0	253.0	279.0	295.0	287.0	245.0	189.0	101.0	978.0	1034.0	1342.0	1465.0	1779.0	1796.0	1411.0	1061.0	470.0	3860.486794	3901.125006999999
50879205	0	1	5	5	39	19	0	0	4	20	15	2	1	1	0	0	0	0	0	0	196.44444444444449	201.66666666666669	267.6666666666667	295.0	288.66666666666663	241.3333333333333	120.66666666666669	74.33333333333334	18.0	124.0	169.0	252.0	277.0	290.0	286.0	246.0	186.0	106.0	978.0	1034.0	1392.0	1590.0	1826.0	1760.0	1434.0	939.0	392.0	3860.486794	3901.125006999999
50625757	0	1	10	11	42	19	0	0	1	23	18	1	0	0	0	0	0	0	0	0	166.0	197.0	279.0	294.0	249.0	195.0	113.0	42.0	6.0	125.0	166.0	283.0	356.0	355.0	333.0	274.0	178.0	82.0	720.0	902.0	1354.0	1625.0	1660.0	1559.0	1184.0	638.0	205.0	2816.319699	3336.0074569999983
50625749	0	1	10	11	42	19	0	0	1	23	18	1	0	0	0	0	0	0	0	0	168.0	192.0	263.0	267.0	214.0	173.0	127.0	87.0	42.0	123.0	162.0	273.0	330.0	321.0	290.0	249.0	194.0	130.0	720.0	907.0	1322.0	1519.0	1449.0	1293.0	1063.0	811.0	510.0	2816.319699	3357.969444999998
50625547	0	1	10	11	42	19	0	0	1	23	18	1	0	0	0	0	0	0	0	0	168.0	193.0	270.0	287.0	245.0	197.0	122.0	51.0	9.0	123.0	163.0	277.0	341.0	345.0	319.0	276.0	194.0	98.0	720.0	907.0	1322.0	1544.0	1574.0	1524.0	1216.0	724.0	284.0	2816.319699	3357.969444999998
51121831	0	1	12	12	34	19	0	0	3	15	16	1	0	0	0	0	2	0	0	2	179.20987654320987	207.22222222222223	279.8888888888889	273.71604938271605	220.77777777777777	193.0	146.66666666666669	92.0	35.666666666666664	117.0	152.0	242.0	285.0	263.0	233.0	187.0	119.0	61.0	1218.0	986.0	1540.0	1989.0	1521.0	1343.0	1276.0	1110.0	783.0	5033.067945000001	3802.2024109999993
50625589	0	1	6	6	40	19	0	0	3	21	16	1	0	0	0	0	2	0	0	2	149.20987654320987	171.22222222222223	209.8888888888889	203.71604938271605	182.5555555555556	169.77777777777777	123.88888888888889	66.11111111111111	23.0	123.0	164.0	258.0	303.0	298.0	293.0	264.0	197.0	107.0	1224.0	1027.0	1523.0	1957.0	1568.0	1606.0	1692.0	1299.0	771.0	5039.164328999999	3896.8069269999983
50021698	0	1	6	6	43	19	0	2	2	24	17	1	0	0	0	0	1	0	0	1	151.60493827160494	166.11111111111111	219.66666666666669	222.44444444444449	200.66666666666663	181.66666666666663	117.0	48.0	7.555555555555555	126.0	167.0	299.0	358.0	359.0	314.0	283.0	195.0	104.0	974.0	984.0	1513.0	1684.0	1593.0	1620.0	1589.0	1096.0	518.0	3929.774142	3673.5643499999983
50833570	0	1	6	6	43	19	0	2	2	24	17	1	0	0	0	0	1	0	0	1	151.60493827160494	166.11111111111111	219.66666666666669	222.44444444444449	200.66666666666663	181.66666666666663	117.0	48.0	7.555555555555555	126.0	167.0	299.0	358.0	359.0	314.0	283.0	195.0	104.0	974.0	984.0	1513.0	1684.0	1593.0	1620.0	1589.0	1096.0	518.0	3929.774142	3673.5643499999983
50844334	0	1	6	6	40	19	0	2	3	21	16	1	2	0	0	0	0	0	0	0	224.0	219.0	304.0	296.0	324.0	290.0	174.0	75.0	6.0	123.0	164.0	285.0	347.0	330.0	289.0	226.0	156.0	90.0	774.0	936.0	1416.0	1619.0	1612.0	1557.0	1221.0	715.0	267.0	3037.6953310000004	3499.416860999999
50844808	0	1	6	6	40	19	0	2	3	21	16	1	2	0	0	0	0	0	0	0	224.0	219.0	304.0	296.0	324.0	290.0	174.0	75.0	6.0	123.0	164.0	285.0	347.0	330.0	289.0	226.0	156.0	90.0	774.0	936.0	1416.0	1619.0	1612.0	1557.0	1221.0	715.0	267.0	3037.6953310000004	3499.416860999999
50874941	0	1	12	12	38	19	0	0	2	19	17	1	1	0	0	0	0	0	0	0	212.0	232.0	323.0	313.0	248.0	203.0	177.0	128.0	58.0	119.0	153.0	250.0	277.0	256.0	240.0	208.0	180.0	125.0	744.0	907.0	1321.0	1438.0	1293.0	1121.0	1017.0	867.0	587.0	2923.959323	3405.3408289999984
50874934	0	1	12	12	38	19	0	0	2	19	17	1	1	0	0	0	0	0	0	0	212.0	232.0	323.0	313.0	248.0	203.0	177.0	128.0	58.0	119.0	153.0	250.0	277.0	256.0	240.0	208.0	180.0	125.0	744.0	907.0	1321.0	1438.0	1293.0	1121.0	1017.0	867.0	587.0	2923.959323	3405.3408289999984
50874927	0	1	12	12	38	19	0	0	2	19	17	1	1	0	0	0	0	0	0	0	208.0	229.0	317.0	313.0	243.0	207.0	168.0	132.0	69.0	119.0	153.0	247.0	287.0	264.0	237.0	209.0	174.0	130.0	744.0	902.0	1323.0	1488.0	1314.0	1129.0	975.0	848.0	591.0	2923.959323	3383.378840999999
50874925	0	1	12	12	38	19	0	0	2	19	17	1	1	0	0	0	0	0	0	0	208.0	229.0	317.0	313.0	243.0	207.0	168.0	132.0	69.0	119.0	153.0	247.0	287.0	264.0	237.0	209.0	174.0	130.0	744.0	902.0	1323.0	1488.0	1314.0	1129.0	975.0	848.0	591.0	2923.959323	3383.378840999999
323474	0	1	12	12	38	19	0	0	2	19	17	1	1	0	0	0	0	0	0	0	204.0	207.0	262.0	258.0	235.0	213.0	193.0	165.0	108.0	115.0	150.0	227.0	248.0	239.0	224.0	230.0	195.0	150.0	744.0	907.0	1195.0	1244.0	1172.0	1135.0	1079.0	953.0	698.0	2923.959323	3405.340828999999
50879519	0	1	10	11	40	19	0	0	2	21	17	1	1	0	0	0	0	0	0	0	194.0	207.0	274.0	235.0	177.0	158.0	162.0	157.0	110.0	119.0	156.0	251.0	282.0	249.0	227.0	197.0	175.0	151.0	746.0	914.0	1326.0	1340.0	1155.0	982.0	882.0	844.0	718.0	2925.9914510000003	3407.5930169999983
50874946	0	1	12	12	38	19	0	0	2	19	17	1	1	0	0	0	0	0	0	0	214.0	230.0	314.0	311.0	258.0	206.0	170.0	126.0	63.0	119.0	152.0	252.0	277.0	263.0	246.0	208.0	171.0	116.0	744.0	912.0	1324.0	1413.0	1308.0	1179.0	1011.0	809.0	558.0	2923.959323	3427.302816999999
50874944	0	1	12	12	35	19	0	0	3	16	16	1	1	0	0	0	1	0	0	1	211.6049382716049	230.11111111111111	314.66666666666663	303.66666666666663	245.11111111111111	194.66666666666669	165.33333333333334	128.66666666666669	71.77777777777777	116.0	149.0	237.0	260.0	230.0	212.0	185.0	154.0	105.0	994.0	955.0	1432.0	1521.0	1288.0	1137.0	971.0	910.0	769.0	4033.34951	3650.545393999999
323472	0	1	12	12	35	19	0	0	3	16	16	1	1	0	0	0	1	0	0	1	207.6049382716049	220.11111111111111	278.66666666666663	274.6666666666667	251.11111111111111	237.3333333333333	204.0	136.22222222222223	61.777777777777786	114.0	147.0	219.0	241.0	226.0	225.0	222.0	183.0	108.0	994.0	955.0	1334.0	1400.0	1240.0	1243.0	1339.0	1096.0	750.0	4033.34951	3650.545393999999
51193451	0	1	9	10	38	19	0	0	3	19	16	3	0	0	0	0	0	0	0	0	208.0	224.0	307.0	292.0	264.0	194.0	167.0	130.0	82.0	119.0	157.0	261.0	290.0	270.0	240.0	216.0	167.0	110.0	742.0	902.0	1309.0	1380.0	1326.0	1130.0	987.0	838.0	569.0	2916.1192989999995	3383.474928999999
51193435	0	1	9	10	38	19	0	0	3	19	16	3	0	0	0	0	0	0	0	0	208.0	224.0	307.0	292.0	264.0	194.0	167.0	130.0	82.0	119.0	157.0	261.0	290.0	270.0	240.0	216.0	167.0	110.0	742.0	902.0	1309.0	1380.0	1326.0	1130.0	987.0	838.0	569.0	2916.1192989999995	3383.474928999999
50836786	0	1	6	6	40	19	0	0	4	21	15	1	1	0	0	0	2	0	0	2	175.20987654320987	173.22222222222223	221.8888888888889	236.71604938271605	197.5555555555556	163.1111111111111	113.66666666666666	70.77777777777777	38.44444444444444	107.0	133.0	203.0	230.0	216.0	207.0	201.0	183.0	148.0	1252.0	967.0	1406.0	1831.0	1440.0	1405.0	1404.0	1257.0	1043.0	5150.868209	3656.1785529999984
50890527	0	1	6	6	43	19	0	0	3	24	16	1	1	0	0	0	1	0	0	1	179.60493827160494	179.11111111111111	222.66666666666669	243.44444444444449	232.44444444444449	185.0	107.66666666666666	61.44444444444444	18.88888888888889	116.0	135.0	235.0	247.0	279.0	240.0	262.0	192.0	193.0	1002.0	919.0	1385.0	1526.0	1483.0	1606.0	1490.0	1213.0	1023.0	4041.478022	3410.9739879999984
50890524	0	1	6	6	43	19	0	0	3	24	16	1	1	0	0	0	1	0	0	1	177.60493827160494	177.11111111111111	220.66666666666669	237.44444444444449	221.44444444444449	184.0	114.66666666666666	66.66666666666667	25.88888888888889	114.0	135.0	228.0	246.0	264.0	239.0	244.0	210.0	169.0	1002.0	919.0	1360.0	1496.0	1444.0	1553.0	1424.0	1221.0	1039.0	4041.478022	3410.9739879999984
51196835	0	1	6	6	39	19	0	0	5	20	14	1	1	0	0	0	3	0	0	3	167.65432098765433	160.22222222222223	195.8888888888889	199.71604938271605	181.77777777777777	178.22222222222223	138.66666666666666	63.66666666666667	23.0	108.0	138.0	223.0	260.0	254.0	240.0	203.0	155.0	80.0	1504.0	984.0	1432.0	1831.0	1459.0	1453.0	1507.0	1251.0	763.0	6262.290524000003	3715.5978449999984
50890481	0	1	6	6	46	20	0	0	3	26	17	1	1	0	0	0	1	0	0	1	181.6049382716049	181.11111111111111	224.66666666666669	241.44444444444449	226.44444444444449	195.0	136.66666666666669	89.66666666666667	41.888888888888886	120.0	143.0	241.0	262.0	281.0	257.0	268.0	235.0	212.0	1040.0	967.0	1421.0	1560.0	1508.0	1617.0	1518.0	1368.0	1252.0	4187.774271000002	3579.452284999998
51506687	0	1	6	6	34	20	0	0	3	18	13	1	1	0	0	0	1	0	0	1	165.60493827160494	164.11111111111111	200.66666666666669	199.44444444444449	165.44444444444446	123.0	64.88888888888889	36.11111111111112	11.333333333333334	96.0	110.0	186.0	187.0	197.0	147.0	151.0	93.0	83.0	888.0	775.0	1177.0	1274.0	1139.0	1099.0	859.0	614.0	568.0	3602.5892750000003	2905.5390969999994
51506688	0	1	6	6	34	20	0	0	3	18	13	1	1	0	0	0	1	0	0	1	165.60493827160494	164.11111111111111	200.66666666666669	199.44444444444449	165.44444444444446	123.0	64.88888888888889	36.11111111111112	11.333333333333334	96.0	110.0	186.0	187.0	197.0	147.0	151.0	93.0	83.0	888.0	775.0	1177.0	1274.0	1139.0	1099.0	859.0	614.0	568.0	3602.5892750000003	2905.5390969999994
50360434	0	1	12	12	42	20	0	0	2	22	18	2	0	0	0	0	0	0	0	0	198.0	224.0	302.0	334.0	269.0	238.0	171.0	117.0	40.0	124.0	161.0	262.0	332.0	326.0	314.0	266.0	199.0	133.0	768.0	955.0	1341.0	1601.0	1557.0	1475.0	1200.0	923.0	577.0	3011.499684	3562.048345999998
50876059	0	1	15	16	40	20	0	0	2	20	18	2	0	0	0	0	0	0	0	0	206.0	232.0	314.0	293.0	278.0	261.0	230.0	142.0	57.0	122.0	158.0	253.0	288.0	288.0	280.0	263.0	210.0	146.0	766.0	943.0	1320.0	1387.0	1390.0	1396.0	1340.0	1042.0	597.0	3009.467556	3537.8341699999983
50840061	0	2	12	12	42	20	0	0	2	22	18	2	0	0	0	0	0	0	0	0	192.0	205.0	256.0	250.0	229.0	256.0	235.0	168.0	84.0	122.0	159.0	255.0	303.0	297.0	300.0	287.0	249.0	170.0	768.0	955.0	1328.0	1389.0	1317.0	1433.0	1447.0	1176.0	672.0	3011.499684	3562.0483459999978
50618269	0	1	12	12	36	20	0	0	4	16	16	2	0	0	0	0	2	0	0	2	203.20987654320987	234.22222222222223	318.8888888888889	320.71604938271605	262.33333333333337	212.5555555555556	159.66666666666669	105.0	47.44444444444444	122.0	157.0	249.0	293.0	274.0	256.0	218.0	147.0	81.0	1268.0	1051.0	1613.0	2078.0	1665.0	1493.0	1392.0	1217.0	892.0	5230.280058000001	4052.457475999999
50618267	0	1	12	12	36	20	0	0	4	16	16	2	0	0	0	0	2	0	0	2	203.20987654320987	234.22222222222223	318.8888888888889	320.71604938271605	262.33333333333337	212.5555555555556	159.66666666666669	105.0	47.44444444444444	122.0	157.0	249.0	293.0	274.0	256.0	218.0	147.0	81.0	1268.0	1051.0	1613.0	2078.0	1665.0	1493.0	1392.0	1217.0	892.0	5230.280058000001	4052.457475999999
50366966	0	2	9	10	44	20	0	0	3	24	17	2	0	1	0	0	0	0	0	0	178.44444444444446	188.66666666666663	249.3333333333333	224.0	228.66666666666669	206.0	168.0	95.33333333333334	39.0	128.0	165.0	281.0	307.0	317.0	307.0	309.0	241.0	194.0	990.0	1092.0	1583.0	1587.0	1641.0	1663.0	1701.0	1335.0	746.0	3897.111291	4089.8415879999975
50366964	0	2	9	10	44	20	0	0	3	24	17	2	0	1	0	0	0	0	0	0	178.44444444444446	185.3333333333333	239.66666666666663	201.66666666666669	214.0	187.0	185.3333333333333	114.0	66.0	128.0	164.0	278.0	298.0	303.0	285.0	296.0	238.0	216.0	990.0	1092.0	1633.0	1647.0	1612.0	1609.0	1530.0	1248.0	804.0	3897.1112909999993	4089.8415879999975
50452947	0	1	10	11	38	20	0	0	5	18	15	2	2	1	0	0	0	0	0	0	246.44444444444449	190.0	384.6666666666666	334.3333333333333	281.6666666666667	292.0	196.0	145.0	78.0	126.0	163.0	258.0	294.0	265.0	228.0	188.0	161.0	130.0	1040.0	1245.0	1732.0	1890.0	1802.0	1497.0	1108.0	839.0	590.0	4114.422667000002	4772.5825140000015
50452985	0	1	10	11	38	20	0	0	3	18	17	2	1	0	0	0	0	0	0	0	240.0	244.0	314.0	310.0	251.0	219.0	171.0	150.0	130.0	120.0	154.0	242.0	273.0	233.0	191.0	160.0	158.0	150.0	792.0	943.0	1333.0	1410.0	1157.0	966.0	849.0	788.0	699.0	3119.139308	3561.471817999999
50452988	0	1	10	11	38	20	0	0	3	18	17	2	1	0	0	0	0	0	0	0	240.0	244.0	314.0	310.0	252.0	228.0	192.0	160.0	115.0	120.0	154.0	242.0	273.0	234.0	192.0	162.0	162.0	154.0	792.0	943.0	1333.0	1410.0	1157.0	966.0	884.0	832.0	702.0	3119.139308	3561.471817999999
50862108	0	1	6	6	44	20	0	0	3	24	17	2	1	0	0	0	0	0	0	0	204.0	214.0	291.0	337.0	282.0	264.0	161.0	89.0	48.0	130.0	177.0	278.0	343.0	341.0	304.0	270.0	233.0	171.0	798.0	974.0	1361.0	1693.0	1613.0	1567.0	1346.0	1020.0	649.0	3125.235692	3612.2004019999977
50862170	0	1	12	12	38	20	0	0	3	18	17	2	1	0	0	0	0	0	0	0	232.0	246.0	325.0	350.0	314.0	305.0	222.0	150.0	96.0	124.0	164.0	244.0	275.0	263.0	241.0	216.0	183.0	137.0	792.0	933.0	1279.0	1449.0	1391.0	1383.0	1174.0	922.0	660.0	3119.139308	3517.5958859999987
50539408	0	1	10	11	40	20	0	0	3	20	17	2	1	0	0	0	0	0	0	0	230.0	237.0	310.0	288.0	259.0	249.0	198.0	176.0	129.0	124.0	159.0	259.0	291.0	266.0	250.0	218.0	193.0	151.0	794.0	955.0	1390.0	1431.0	1349.0	1299.0	1078.0	911.0	758.0	3121.1714360000005	3585.7340379999987
50373309	0	2	6	6	46	20	0	0	3	26	17	2	1	0	0	0	0	0	0	0	196.0	195.0	246.0	228.0	214.0	223.0	216.0	172.0	72.0	128.0	169.0	285.0	337.0	330.0	350.0	344.0	289.0	194.0	800.0	1003.0	1443.0	1493.0	1453.0	1557.0	1621.0	1357.0	710.0	3127.26782	3706.276433999998
50423374	0	1	6	6	38	20	0	0	5	18	15	2	1	0	0	0	2	0	0	2	211.20987654320987	216.22222222222223	276.1111111111111	267.44444444444446	240.93827160493828	270.0	214.0	125.22222222222224	50.11111111111112	124.0	163.0	249.0	272.0	254.0	267.0	261.0	211.0	128.0	1298.0	1075.0	1581.0	1769.0	1860.0	1607.0	1790.0	1511.0	921.0	5344.016066000002	4124.57152
50937841	0	1	12	12	41	20	0	0	1	21	19	1	0	0	0	0	0	0	0	0	192.0	217.0	292.0	330.0	271.0	246.0	175.0	125.0	42.0	123.0	160.0	258.0	327.0	318.0	306.0	252.0	192.0	125.0	754.0	931.0	1301.0	1548.0	1512.0	1439.0	1172.0	908.0	559.0	2958.551692	3478.019389999998
50625571	0	1	10	11	45	20	0	0	1	25	19	1	0	0	0	0	0	0	0	0	178.0	200.0	270.0	279.0	232.0	192.0	143.0	100.0	51.0	131.0	169.0	294.0	346.0	360.0	324.0	293.0	238.0	158.0	758.0	960.0	1406.0	1610.0	1572.0	1487.0	1267.0	958.0	620.0	2962.615948	3548.4097299999976
50625580	0	1	10	11	45	20	0	0	1	25	19	1	0	0	0	0	0	0	0	0	178.0	201.0	277.0	299.0	264.0	220.0	143.0	63.0	12.0	131.0	170.0	298.0	357.0	385.0	354.0	325.0	241.0	129.0	758.0	960.0	1406.0	1635.0	1697.0	1718.0	1445.0	921.0	395.0	2962.615948	3548.4097299999976
50330190	0	1	12	12	37	20	0	0	3	17	17	1	0	0	0	0	2	0	0	2	187.20987654320987	214.22222222222223	288.8888888888889	288.71604938271605	238.77777777777777	209.0	159.66666666666669	105.0	47.44444444444444	123.0	160.0	257.0	306.0	291.0	268.0	222.0	150.0	81.0	1256.0	1039.0	1599.0	2075.0	1660.0	1508.0	1414.0	1220.0	892.0	5179.364194000002	3992.642695999999
50625625	0	1	6	6	43	20	0	0	3	23	17	1	0	0	0	0	2	0	0	2	157.20987654320987	177.22222222222223	231.8888888888889	215.71604938271605	200.5555555555556	188.77777777777777	137.66666666666669	71.66666666666666	23.77777777777778	129.0	171.0	289.0	343.0	336.0	327.0	307.0	237.0	128.0	1262.0	1080.0	1690.0	2078.0	1690.0	1800.0	1896.0	1501.0	934.0	5185.460578000001	4087.247211999998
50617898	0	1	12	12	37	20	0	0	3	17	17	1	0	0	0	0	2	0	0	2	187.20987654320987	212.22222222222223	278.8888888888889	280.71604938271605	249.7777777777778	235.0	178.44444444444446	96.11111111111111	28.444444444444446	123.0	159.0	257.0	304.0	290.0	276.0	226.0	160.0	92.0	1256.0	1039.0	1599.0	2051.0	1620.0	1542.0	1532.0	1379.0	954.0	5179.364194000002	3992.642695999999
50021694	0	1	6	6	43	20	0	2	3	23	17	1	0	0	0	0	2	0	0	2	159.20987654320987	176.22222222222223	231.8888888888889	231.71604938271605	206.77777777777777	190.0	130.66666666666666	64.0	16.555555555555557	131.0	173.0	305.0	363.0	362.0	321.0	294.0	209.0	110.0	1262.0	1080.0	1705.0	2164.0	1721.0	1716.0	1797.0	1512.0	934.0	5185.460578000001	4087.247211999998
50425661	0	1	12	12	39	20	0	0	3	19	17	1	2	0	0	0	0	0	0	0	244.0	251.0	357.0	391.0	318.0	285.0	239.0	152.0	54.0	123.0	158.0	253.0	291.0	279.0	263.0	240.0	205.0	144.0	808.0	962.0	1396.0	1608.0	1463.0	1334.0	1299.0	1097.0	600.0	3179.927324	3623.442697999999
50873799	0	1	12	12	39	20	0	0	3	19	17	1	2	0	0	0	0	0	0	0	244.0	251.0	357.0	391.0	318.0	285.0	239.0	152.0	54.0	123.0	158.0	253.0	291.0	279.0	263.0	240.0	205.0	144.0	808.0	962.0	1396.0	1608.0	1463.0	1334.0	1299.0	1097.0	600.0	3179.927324	3623.442697999999
50873802	0	1	12	12	39	20	0	0	3	19	17	1	2	0	0	0	0	0	0	0	244.0	255.0	361.0	371.0	326.0	261.0	239.0	168.0	66.0	123.0	158.0	253.0	293.0	279.0	263.0	246.0	209.0	146.0	808.0	962.0	1394.0	1602.0	1481.0	1302.0	1305.0	1129.0	604.0	3179.927324	3623.442697999999
50873801	0	1	12	12	39	20	0	0	3	19	17	1	2	0	0	0	0	0	0	0	244.0	255.0	361.0	371.0	326.0	261.0	239.0	168.0	66.0	123.0	158.0	253.0	293.0	279.0	263.0	246.0	209.0	146.0	808.0	962.0	1394.0	1602.0	1481.0	1302.0	1305.0	1129.0	604.0	3179.927324	3623.442697999999
50438027	0	1	12	12	39	20	0	0	3	19	17	1	2	0	0	0	0	0	0	0	240.0	254.0	371.0	403.0	321.0	291.0	229.0	132.0	48.0	127.0	163.0	270.0	297.0	291.0	260.0	238.0	197.0	132.0	808.0	952.0	1450.0	1696.0	1477.0	1363.0	1323.0	1014.0	513.0	3179.927324	3579.562733999999
50438026	0	1	12	12	39	20	0	0	3	19	17	1	2	0	0	0	0	0	0	0	240.0	254.0	371.0	403.0	321.0	291.0	229.0	132.0	48.0	127.0	163.0	270.0	297.0	291.0	260.0	238.0	197.0	132.0	808.0	952.0	1450.0	1696.0	1477.0	1363.0	1323.0	1014.0	513.0	3179.927324	3579.562733999999
50844273	0	1	6	6	43	20	0	2	3	23	17	1	2	0	0	0	0	0	0	0	232.0	229.0	316.0	306.0	331.0	298.0	189.0	106.0	29.0	131.0	172.0	303.0	364.0	351.0	310.0	247.0	186.0	132.0	812.0	984.0	1497.0	1725.0	1694.0	1611.0	1304.0	859.0	515.0	3183.9915800000003	3667.895157999998
50844293	0	1	6	6	43	20	0	2	3	23	17	1	2	0	0	0	0	0	0	0	232.0	229.0	316.0	306.0	331.0	298.0	189.0	106.0	29.0	131.0	172.0	303.0	364.0	351.0	310.0	247.0	186.0	132.0	812.0	984.0	1497.0	1725.0	1694.0	1611.0	1304.0	859.0	515.0	3183.9915800000003	3667.895157999998
50923125	0	1	6	6	40	20	0	2	4	20	16	1	2	0	0	0	1	0	0	1	229.6049382716049	228.1111111111111	314.44444444444446	302.44444444444446	318.1111111111111	289.33333333333337	204.8888888888889	114.77777777777776	20.55555555555556	128.0	168.0	287.0	342.0	321.0	281.0	240.0	190.0	104.0	1062.0	1027.0	1605.0	1863.0	1722.0	1590.0	1417.0	1160.0	934.0	4293.381767000001	3891.1377349999984
50923121	0	1	6	6	40	20	0	2	4	20	16	1	2	0	0	1	0	0	0	1	278.0	253.0	358.0	352.0	355.0	320.0	266.0	237.0	31.0	128.0	168.0	287.0	342.0	318.0	278.0	228.0	172.0	107.0	854.0	979.0	1509.0	1711.0	1649.0	1551.0	1313.0	1016.0	512.0	3397.6185911497705	3693.537605835199
50738290	0	1	6	6	40	20	0	2	4	20	16	1	2	0	0	0	1	0	0	1	231.6049382716049	228.1111111111111	314.66666666666663	304.6666666666667	330.1111111111111	297.33333333333337	187.8888888888889	103.7777777777778	24.33333333333333	128.0	169.0	291.0	352.0	333.0	295.0	238.0	168.0	96.0	1062.0	1032.0	1608.0	1843.0	1740.0	1653.0	1429.0	1051.0	859.0	4293.381767000001	3913.0997229999984
50844277	0	1	6	6	40	20	0	2	4	20	16	1	2	0	0	0	1	0	0	1	231.6049382716049	228.1111111111111	314.66666666666663	304.6666666666667	330.1111111111111	297.33333333333337	187.8888888888889	103.7777777777778	24.33333333333333	128.0	169.0	291.0	352.0	333.0	295.0	238.0	168.0	96.0	1062.0	1032.0	1608.0	1843.0	1740.0	1653.0	1429.0	1051.0	859.0	4293.381767000001	3913.0997229999984
50844282	0	1	6	6	40	20	0	2	4	20	16	1	2	0	0	0	1	0	0	1	231.6049382716049	228.1111111111111	314.66666666666663	304.6666666666667	330.1111111111111	297.33333333333337	187.8888888888889	103.7777777777778	24.33333333333333	128.0	169.0	291.0	352.0	333.0	295.0	238.0	168.0	96.0	1062.0	1032.0	1608.0	1843.0	1740.0	1653.0	1429.0	1051.0	859.0	4293.381767000001	3913.0997229999984
50054775	0	1	6	6	40	20	0	2	4	20	16	1	2	0	0	1	0	0	0	1	280.0	253.0	352.0	342.0	355.0	316.0	219.0	166.0	155.0	128.0	169.0	291.0	352.0	333.0	295.0	238.0	168.0	96.0	854.0	984.0	1512.0	1731.0	1676.0	1605.0	1325.0	883.0	563.0	3397.6185911497705	3715.499593835199
50844308	0	1	6	6	40	20	0	2	4	20	16	1	2	0	0	1	0	0	0	1	280.0	253.0	352.0	342.0	355.0	316.0	219.0	166.0	155.0	128.0	169.0	291.0	352.0	333.0	295.0	238.0	168.0	96.0	854.0	984.0	1512.0	1731.0	1676.0	1605.0	1325.0	883.0	563.0	3397.6185911497705	3715.499593835199
50844326	0	1	6	6	40	20	0	2	4	20	16	1	2	0	0	0	0	0	1	1	231.0241975308642	225.6222222222222	310.93333333333334	300.93333333333334	327.6222222222222	295.4666666666667	184.77777777777777	97.55555555555556	11.266666666666666	128.0	169.0	291.0	352.0	333.0	295.0	238.0	168.0	96.0	3582.0	1248.0	2040.0	2347.0	2028.0	1869.0	1897.0	1807.0	2191.0	19141.423772980903	5011.559362170003
50844286	0	1	6	6	40	20	0	2	4	20	16	1	2	0	0	0	0	0	1	1	231.0241975308642	225.6222222222222	310.93333333333334	300.93333333333334	327.6222222222222	295.4666666666667	184.77777777777777	97.55555555555556	11.266666666666666	128.0	169.0	291.0	352.0	333.0	295.0	238.0	168.0	96.0	3582.0	1248.0	2040.0	2347.0	2028.0	1869.0	1897.0	1807.0	2191.0	19141.423772980903	5011.559362170003
50844261	0	1	6	6	40	20	0	2	4	20	16	1	2	0	0	0	0	1	0	1	231.06721536351165	226.03703703703707	311.55555555555554	301.55555555555554	328.03703703703707	295.77777777777777	185.2962962962963	98.59259259259258	13.444444444444445	128.0	169.0	291.0	352.0	333.0	295.0	238.0	168.0	96.0	1998.0	1140.0	1824.0	2095.0	1884.0	1761.0	1663.0	1429.0	1525.0	9421.328483	4447.036717000002
50844306	0	1	6	6	40	20	0	2	4	20	16	1	2	0	0	0	0	1	0	1	231.06721536351165	226.03703703703707	311.55555555555554	301.55555555555554	328.03703703703707	295.77777777777777	185.2962962962963	98.59259259259258	13.444444444444445	128.0	169.0	291.0	352.0	333.0	295.0	238.0	168.0	96.0	1998.0	1140.0	1824.0	2095.0	1884.0	1761.0	1663.0	1429.0	1525.0	9421.328483	4447.036717000002
50874940	0	1	12	12	41	20	0	0	2	21	18	1	1	0	0	0	0	0	0	0	222.0	241.0	333.0	329.0	270.0	222.0	191.0	142.0	68.0	127.0	161.0	271.0	299.0	291.0	277.0	238.0	207.0	150.0	782.0	960.0	1405.0	1554.0	1441.0	1291.0	1153.0	974.0	721.0	3070.255572	3595.781113999998
50874933	0	1	12	12	41	20	0	0	2	21	18	1	1	0	0	0	0	0	0	0	222.0	241.0	333.0	329.0	270.0	222.0	191.0	142.0	68.0	127.0	161.0	271.0	299.0	291.0	277.0	238.0	207.0	150.0	782.0	960.0	1405.0	1554.0	1441.0	1291.0	1153.0	974.0	721.0	3070.255572	3595.781113999998
50874938	0	1	12	12	41	20	0	0	2	21	18	1	1	0	0	0	0	0	0	0	216.0	238.0	330.0	322.0	264.0	225.0	196.0	142.0	72.0	125.0	161.0	263.0	295.0	278.0	266.0	245.0	210.0	152.0	782.0	955.0	1387.0	1500.0	1379.0	1260.0	1187.0	1003.0	694.0	3070.255572	3573.819125999998
50874926	0	1	12	12	41	20	0	0	2	21	18	1	1	0	0	0	0	0	0	0	216.0	236.0	326.0	328.0	261.0	225.0	181.0	143.0	83.0	125.0	161.0	262.0	308.0	292.0	271.0	243.0	200.0	148.0	782.0	955.0	1382.0	1574.0	1453.0	1294.0	1123.0	934.0	672.0	3070.255572	3573.819125999998
50874928	0	1	12	12	41	20	0	0	2	21	18	1	1	0	0	0	0	0	0	0	216.0	234.0	316.0	322.0	276.0	239.0	206.0	145.0	64.0	125.0	160.0	262.0	305.0	290.0	276.0	246.0	216.0	162.0	782.0	955.0	1382.0	1550.0	1425.0	1294.0	1215.0	1079.0	719.0	3070.255572	3573.819125999998
50874930	0	1	12	12	41	20	0	0	2	21	18	1	1	0	0	0	0	0	0	0	216.0	234.0	316.0	322.0	276.0	239.0	206.0	145.0	64.0	125.0	160.0	262.0	305.0	290.0	276.0	246.0	216.0	162.0	782.0	955.0	1382.0	1550.0	1425.0	1294.0	1215.0	1079.0	719.0	3070.255572	3573.819125999998
50874932	0	1	12	12	41	20	0	0	2	21	18	1	1	0	0	0	0	0	0	0	216.0	234.0	316.0	322.0	276.0	239.0	206.0	145.0	64.0	125.0	160.0	262.0	305.0	290.0	276.0	246.0	216.0	162.0	782.0	955.0	1382.0	1550.0	1425.0	1294.0	1215.0	1079.0	719.0	3070.255572	3573.819125999998
50874929	0	1	12	12	41	20	0	0	2	21	18	1	1	0	0	0	0	0	0	0	216.0	234.0	316.0	322.0	276.0	239.0	206.0	145.0	64.0	125.0	160.0	262.0	305.0	290.0	276.0	246.0	216.0	162.0	782.0	955.0	1382.0	1550.0	1425.0	1294.0	1215.0	1079.0	719.0	3070.255572	3573.819125999998
51191994	0	1	12	12	41	20	0	0	2	21	18	1	1	0	0	0	0	0	0	0	212.0	226.0	305.0	290.0	278.0	263.0	235.0	153.0	57.0	123.0	159.0	255.0	290.0	278.0	275.0	286.0	247.0	174.0	782.0	955.0	1362.0	1419.0	1355.0	1397.0	1458.0	1206.0	628.0	3070.255572	3573.819125999999
51191956	0	1	12	12	41	20	0	0	2	21	18	1	1	0	0	0	0	0	0	0	212.0	226.0	305.0	290.0	278.0	263.0	235.0	153.0	57.0	123.0	159.0	255.0	290.0	278.0	275.0	286.0	247.0	174.0	782.0	955.0	1362.0	1419.0	1355.0	1397.0	1458.0	1206.0	628.0	3070.255572	3573.819125999999
50425672	0	1	12	12	41	20	0	0	2	21	18	1	1	0	0	0	0	0	0	0	216.0	233.0	324.0	316.0	277.0	243.0	214.0	137.0	58.0	125.0	161.0	266.0	296.0	292.0	268.0	264.0	217.0	165.0	782.0	955.0	1377.0	1515.0	1394.0	1315.0	1309.0	1100.0	678.0	3070.255572	3573.8191259999985
50438036	0	1	12	12	41	20	0	0	2	21	18	1	1	0	0	0	0	0	0	0	216.0	233.0	324.0	316.0	277.0	243.0	214.0	137.0	58.0	125.0	161.0	266.0	296.0	292.0	268.0	264.0	217.0	165.0	782.0	955.0	1377.0	1515.0	1394.0	1315.0	1309.0	1100.0	678.0	3070.255572	3573.8191259999985
50419801	0	1	12	12	41	20	0	0	2	21	18	1	1	0	0	0	0	0	0	0	220.0	237.0	299.0	300.0	256.0	211.0	174.0	129.0	96.0	125.0	157.0	243.0	252.0	252.0	226.0	206.0	183.0	151.0	782.0	960.0	1265.0	1351.0	1238.0	1167.0	1047.0	824.0	690.0	3070.255572	3595.7811139999985
323473	0	1	12	12	35	20	0	0	4	15	16	1	1	0	0	0	2	0	0	2	215.20987654320987	230.22222222222223	291.8888888888889	286.71604938271605	264.77777777777777	252.3333333333333	220.22222222222223	150.0	69.44444444444444	119.0	153.0	226.0	247.0	233.0	233.0	232.0	190.0	112.0	1282.0	1051.0	1526.0	1880.0	1448.0	1499.0	1643.0	1464.0	990.0	5289.035946000001	4064.228256
51121919	0	1	6	6	41	20	0	2	4	21	16	1	1	0	0	0	2	0	0	2	191.20987654320987	196.22222222222223	259.8888888888889	248.71604938271605	237.7777777777778	225.22222222222223	165.11111111111111	91.88888888888889	21.22222222222222	129.0	171.0	296.0	351.0	341.0	308.0	258.0	178.0	103.0	1288.0	1092.0	1717.0	2209.0	1768.0	1673.0	1645.0	1499.0	1013.0	5295.13233	4158.832772000002
50874943	0	1	12	12	38	20	0	0	3	18	17	1	1	0	0	0	1	0	0	1	221.6049382716049	239.1111111111111	324.66666666666663	319.66666666666663	267.1111111111111	213.66666666666669	178.33333333333334	140.66666666666669	81.77777777777777	124.0	157.0	258.0	282.0	265.0	249.0	214.0	181.0	125.0	1032.0	1008.0	1516.0	1637.0	1436.0	1307.0	1107.0	1017.0	878.0	4179.645759000003	3840.985678999999
50907009	0	1	15	16	37	20	0	0	3	17	17	1	1	1	0	0	0	0	0	0	216.44444444444449	229.66666666666663	318.0	310.33333333333337	291.0	221.66666666666663	200.66666666666663	159.0	98.0	119.0	152.0	233.0	257.0	241.0	236.0	225.0	199.0	146.0	998.0	1046.0	1493.0	1515.0	1467.0	1436.0	1386.0	1235.0	803.0	3949.770795	3985.0458639999993
50907010	0	1	15	16	37	20	0	0	3	17	17	1	1	1	0	0	0	0	0	0	216.44444444444449	229.66666666666663	318.0	310.33333333333337	291.0	221.66666666666663	200.66666666666663	159.0	98.0	119.0	152.0	233.0	257.0	241.0	236.0	225.0	199.0	146.0	998.0	1046.0	1493.0	1515.0	1467.0	1436.0	1386.0	1235.0	803.0	3949.770795	3985.0458639999993
323475	0	1	12	12	38	20	0	0	3	18	17	1	1	0	0	0	1	0	0	1	211.6049382716049	216.11111111111111	272.66666666666663	266.6666666666667	241.11111111111111	224.3333333333333	206.0	177.66666666666669	120.22222222222224	120.0	155.0	233.0	253.0	242.0	230.0	237.0	206.0	155.0	1032.0	1003.0	1387.0	1468.0	1300.0	1231.0	1319.0	1257.0	1002.0	4179.645759000003	3819.023691
51192071	0	1	12	12	38	20	0	0	3	18	17	1	1	0	0	0	1	0	0	1	211.6049382716049	225.11111111111111	303.44444444444446	287.33333333333337	276.6666666666667	261.44444444444446	232.77777777777777	150.33333333333331	56.33333333333333	120.0	156.0	243.0	275.0	257.0	254.0	262.0	220.0	132.0	1032.0	1003.0	1473.0	1614.0	1446.0	1509.0	1691.0	1472.0	656.0	4179.645759000003	3819.023691
51191957	0	1	12	12	38	20	0	0	3	18	17	1	1	0	0	0	1	0	0	1	211.6049382716049	225.11111111111111	303.44444444444446	287.33333333333337	276.6666666666667	261.44444444444446	232.77777777777777	150.33333333333331	56.33333333333333	120.0	156.0	243.0	275.0	257.0	254.0	262.0	220.0	132.0	1032.0	1003.0	1473.0	1614.0	1446.0	1509.0	1691.0	1472.0	656.0	4179.645759000003	3819.023691
51192078	0	1	12	12	38	20	0	0	3	18	17	1	1	0	0	1	0	0	0	1	260.0	250.0	347.0	362.0	314.0	305.0	295.0	225.0	75.0	120.0	156.0	243.0	275.0	257.0	254.0	262.0	220.0	132.0	824.0	955.0	1377.0	1446.0	1334.0	1397.0	1491.0	1224.0	568.0	3283.8825831497697	3621.423561835199
51192091	0	1	12	12	38	20	0	0	3	18	17	1	1	0	0	0	1	0	0	1	211.6049382716049	224.11111111111111	297.6666666666667	286.44444444444446	275.0	255.3333333333333	228.44444444444443	157.77777777777777	66.33333333333334	120.0	155.0	243.0	273.0	253.0	252.0	257.0	227.0	138.0	1032.0	1003.0	1473.0	1502.0	1462.0	1397.0	1499.0	1376.0	976.0	4179.645759000003	3819.023691
51191993	0	1	12	12	38	20	0	0	3	18	17	1	1	0	0	0	1	0	0	1	211.6049382716049	224.11111111111111	297.6666666666667	286.44444444444446	275.0	255.3333333333333	228.44444444444443	157.77777777777777	66.33333333333334	120.0	155.0	243.0	273.0	253.0	252.0	257.0	227.0	138.0	1032.0	1003.0	1473.0	1502.0	1462.0	1397.0	1499.0	1376.0	976.0	4179.645759000003	3819.023691
51191991	0	1	12	12	38	20	0	0	3	18	17	1	1	0	0	0	1	0	0	1	211.6049382716049	224.11111111111111	296.6666666666667	280.66666666666663	274.1111111111111	253.66666666666669	222.3333333333333	153.44444444444443	73.77777777777779	120.0	155.0	242.0	273.0	251.0	248.0	255.0	222.0	145.0	1032.0	1003.0	1473.0	1502.0	1350.0	1413.0	1387.0	1184.0	880.0	4179.645759000003	3819.023691
51191992	0	1	12	12	38	20	0	0	3	18	17	1	1	0	0	0	1	0	0	1	211.6049382716049	224.11111111111111	296.6666666666667	280.66666666666663	274.1111111111111	253.66666666666669	222.3333333333333	153.44444444444443	73.77777777777779	120.0	155.0	242.0	273.0	251.0	248.0	255.0	222.0	145.0	1032.0	1003.0	1473.0	1502.0	1350.0	1413.0	1387.0	1184.0	880.0	4179.645759000003	3819.023691
50380143	0	1	9	10	39	20	0	0	3	19	17	3	0	0	0	0	0	0	0	0	230.0	248.0	329.0	315.0	269.0	224.0	194.0	143.0	98.0	125.0	159.0	264.0	294.0	279.0	245.0	202.0	154.0	123.0	778.0	943.0	1367.0	1493.0	1365.0	1128.0	940.0	785.0	674.0	3060.383419999999	3549.701037999999
50556504	0	1	9	10	39	20	0	0	3	19	17	3	0	0	0	0	0	0	0	0	230.0	248.0	329.0	315.0	269.0	224.0	194.0	143.0	98.0	125.0	159.0	264.0	294.0	279.0	245.0	202.0	154.0	123.0	778.0	943.0	1367.0	1493.0	1365.0	1128.0	940.0	785.0	674.0	3060.383419999999	3549.701037999999
CHEMBL552167	0	1	9	10	41	20	0	0	3	21	17	3	0	0	0	0	0	0	0	0	218.0	232.0	312.0	296.0	284.0	241.0	196.0	124.0	79.0	127.0	164.0	282.0	311.0	318.0	283.0	258.0	192.0	125.0	780.0	955.0	1393.0	1471.0	1460.0	1406.0	1193.0	909.0	625.0	3062.415548	3573.9152139999983
50839641	0	2	11	11	38	20	0	0	5	18	15	3	0	1	0	0	1	0	0	1	198.04938271604937	201.77777777777777	248.77777777777777	221.88888888888889	229.0	242.3333333333333	225.62962962962965	164.33333333333334	63.11111111111112	120.0	155.0	245.0	278.0	276.0	276.0	255.0	199.0	118.0	1250.0	1129.0	1662.0	1695.0	1698.0	1847.0	2087.0	1530.0	671.0	5055.385214000002	4324.7108130000015
50839671	0	2	11	11	38	20	0	0	5	18	15	3	0	1	0	0	1	0	0	1	198.04938271604937	203.77777777777777	252.77777777777777	229.8888888888889	231.0	248.3333333333333	225.1851851851852	148.77777777777777	57.11111111111112	120.0	155.0	244.0	277.0	272.0	273.0	251.0	200.0	125.0	1250.0	1129.0	1667.0	1699.0	1695.0	1849.0	2092.0	1485.0	695.0	5055.385214000002	4324.7108130000015
50366968	0	2	6	6	44	20	0	0	4	24	16	2	0	0	0	0	2	0	0	2	165.20987654320987	172.22222222222223	208.8888888888889	201.71604938271605	193.77777777777777	189.77777777777777	153.11111111111111	93.66666666666666	30.11111111111111	122.0	154.0	256.0	294.0	303.0	289.0	295.0	239.0	179.0	1276.0	1068.0	1586.0	1986.0	1575.0	1638.0	1810.0	1714.0	1299.0	5238.408570000001	4027.0120469999983
50862089	0	1	6	6	44	20	0	0	4	24	16	2	2	0	0	0	0	0	0	0	230.0	218.0	284.0	331.0	299.0	287.0	182.0	105.0	71.0	124.0	163.0	254.0	295.0	304.0	303.0	268.0	218.0	162.0	826.0	962.0	1278.0	1540.0	1647.0	1684.0	1434.0	1077.0	685.0	3236.939572	3563.736016999998
50869605	0	1	12	12	40	20	0	0	4	20	16	2	2	0	0	0	0	0	0	0	262.0	266.0	352.0	375.0	309.0	249.0	229.0	180.0	71.0	118.0	140.0	225.0	238.0	239.0	234.0	214.0	205.0	154.0	822.0	949.0	1297.0	1448.0	1370.0	1280.0	1231.0	1115.0	814.0	3232.875316000001	3561.1955649999986
50365677	0	1	6	6	38	20	0	0	6	18	14	2	2	0	0	1	1	0	0	2	279.60493827160496	239.1111111111111	311.44444444444446	331.1111111111111	285.1111111111111	310.3333333333333	281.0	212.66666666666663	100.77777777777776	116.0	146.0	229.0	275.0	272.0	247.0	227.0	180.0	96.0	1118.0	1010.0	1497.0	1856.0	1498.0	1474.0	1545.0	1329.0	929.0	4559.956770149773	3856.545017835199
50869643	0	1	12	12	37	20	0	0	5	17	15	2	2	0	0	0	1	0	0	1	261.60493827160496	265.1111111111111	350.6666666666667	373.44444444444446	306.77777777777777	247.44444444444449	228.11111111111111	178.44444444444446	69.0	115.0	137.0	213.0	226.0	218.0	216.0	205.0	187.0	139.0	1072.0	997.0	1408.0	1566.0	1493.0	1389.0	1288.0	1220.0	987.0	4342.265503000001	3806.400129999999
50869615	0	1	12	12	37	20	0	0	5	17	15	2	2	0	0	0	1	0	0	1	263.60493827160496	261.1111111111111	342.66666666666663	367.44444444444446	311.77777777777777	251.44444444444443	218.11111111111111	179.44444444444446	80.22222222222223	115.0	136.0	215.0	222.0	226.0	210.0	208.0	176.0	132.0	1072.0	1002.0	1406.0	1553.0	1472.0	1430.0	1278.0	1121.0	962.0	4342.265503000001	3828.362117999999
50859473	0	1	5	5	42	20	0	0	5	22	15	2	2	1	0	0	0	0	0	0	224.44444444444449	205.0	272.6666666666667	313.66666666666663	302.0	283.66666666666663	174.66666666666666	108.33333333333331	61.33333333333333	122.0	160.0	248.0	275.0	293.0	286.0	249.0	214.0	139.0	1044.0	1070.0	1398.0	1525.0	1819.0	1902.0	1614.0	1250.0	866.0	4118.486923	4021.138918999999
50859471	0	1	5	5	40	20	0	0	5	20	15	2	2	1	0	0	0	0	0	0	236.44444444444449	213.0	279.6666666666667	324.66666666666663	320.0	310.66666666666663	198.66666666666669	124.0	68.0	120.0	157.0	242.0	266.0	283.0	272.0	228.0	192.0	117.0	1042.0	1058.0	1379.0	1508.0	1798.0	1868.0	1564.0	1195.0	803.0	4116.454795	3996.924742999998
50869602	0	1	12	12	37	20	0	0	5	17	15	2	2	0	0	0	1	0	0	1	257.60493827160496	261.1111111111111	345.66666666666663	367.44444444444446	310.77777777777777	251.22222222222223	218.88888888888889	175.44444444444443	80.22222222222223	113.0	137.0	207.0	225.0	212.0	211.0	211.0	179.0	134.0	1072.0	997.0	1393.0	1522.0	1457.0	1425.0	1360.0	1172.0	952.0	4342.265503000001	3806.40013
50862124	0	1	6	6	46	20	0	0	3	26	17	2	1	0	0	0	0	0	0	0	202.0	210.0	276.0	307.0	270.0	245.0	161.0	81.0	26.0	126.0	166.0	260.0	308.0	313.0	316.0	288.0	233.0	176.0	800.0	955.0	1284.0	1534.0	1635.0	1629.0	1405.0	1126.0	744.0	3127.26782	3514.112444999998
50862092	0	1	6	6	46	20	0	0	3	26	17	2	1	0	0	0	0	0	0	0	198.0	206.0	276.0	311.0	275.0	243.0	146.0	73.0	35.0	126.0	167.0	261.0	309.0	314.0	313.0	284.0	240.0	180.0	800.0	950.0	1281.0	1544.0	1641.0	1664.0	1436.0	1077.0	681.0	3127.26782	3492.150456999997
50855384	0	1	6	6	44	20	0	0	3	24	17	2	1	0	0	0	0	0	0	0	218.0	212.0	281.0	316.0	306.0	248.0	171.0	98.0	49.0	124.0	158.0	273.0	330.0	354.0	327.0	304.0	200.0	120.0	798.0	948.0	1360.0	1669.0	1760.0	1733.0	1441.0	932.0	472.0	3125.235692	3511.8122129999983
50859476	0	1	5	5	37	20	0	0	7	17	13	2	1	1	0	0	3	0	0	3	195.25925925925924	200.66666666666669	269.0740740740741	276.80246913580254	249.49382716049385	219.77777777777777	107.0	34.44444444444444	3.111111111111111	123.0	161.0	244.0	265.0	269.0	258.0	214.0	156.0	88.0	1770.0	1214.0	2025.0	3039.0	2406.0	2461.0	2220.0	1590.0	872.0	7339.017860000002	4709.38123
50423378	0	1	6	6	40	20	0	0	5	20	15	2	1	0	0	0	2	0	0	2	205.20987654320987	206.22222222222223	269.1111111111111	245.44444444444443	230.93827160493828	254.0	188.0	111.66666666666666	42.11111111111112	120.0	151.0	244.0	274.0	261.0	257.0	255.0	219.0	136.0	1300.0	1051.0	1609.0	1815.0	1899.0	1631.0	1832.0	1569.0	987.0	5346.048193999999	4004.521574999999
50423414	0	1	6	6	40	20	0	0	5	20	15	2	1	0	0	1	1	0	0	2	253.6049382716049	231.1111111111111	306.44444444444446	289.0	260.66666666666663	266.44444444444446	219.11111111111111	155.22222222222223	123.0	120.0	151.0	244.0	274.0	261.0	257.0	255.0	219.0	136.0	1092.0	1003.0	1513.0	1703.0	1707.0	1583.0	1760.0	1473.0	771.0	4450.285018149771	3806.921445835199
50423380	0	1	6	6	40	20	0	0	5	20	15	2	1	0	0	0	2	0	0	2	203.20987654320987	202.22222222222223	259.1111111111111	244.44444444444443	233.93827160493828	246.0	189.22222222222223	120.66666666666669	48.11111111111112	118.0	150.0	239.0	270.0	250.0	251.0	244.0	214.0	152.0	1300.0	1051.0	1584.0	1750.0	1884.0	1595.0	1765.0	1525.0	1100.0	5346.048193999999	4004.521574999999
50366967	0	2	6	6	42	20	0	0	5	22	15	2	1	0	0	0	2	0	0	2	197.20987654320987	188.22222222222223	224.8888888888889	221.71604938271605	205.77777777777777	213.7777777777778	185.1111111111111	141.66666666666666	57.22222222222221	120.0	150.0	247.0	278.0	289.0	283.0	283.0	223.0	155.0	1302.0	1080.0	1593.0	1976.0	1565.0	1652.0	1824.0	1720.0	1325.0	5348.080322000001	4098.597606999998
50423094	0	1	6	6	40	20	0	0	5	20	15	2	1	0	0	0	2	0	0	2	205.20987654320987	207.22222222222223	270.6666666666667	246.2716049382716	234.11111111111111	258.3333333333333	195.5555555555556	111.33333333333334	30.22222222222222	120.0	152.0	244.0	274.0	265.0	258.0	258.0	221.0	134.0	1300.0	1051.0	1609.0	2071.0	1723.0	1695.0	1880.0	1809.0	1035.0	5346.048193999999	4004.521574999999
50423412	0	1	6	6	40	20	0	0	5	20	15	2	1	0	0	0	2	0	0	2	205.20987654320987	207.22222222222223	270.6666666666667	246.2716049382716	234.11111111111111	258.3333333333333	195.5555555555556	111.33333333333334	30.22222222222222	120.0	152.0	244.0	274.0	265.0	258.0	258.0	221.0	134.0	1300.0	1051.0	1609.0	2071.0	1723.0	1695.0	1880.0	1809.0	1035.0	5346.048193999999	4004.521574999999
50539399	0	1	6	6	40	20	0	0	5	20	15	2	1	0	0	0	2	0	0	2	209.20987654320987	219.22222222222223	299.6666666666667	300.2716049382716	268.33333333333337	217.66666666666669	127.22222222222224	81.33333333333334	33.333333333333336	122.0	154.0	252.0	284.0	279.0	259.0	250.0	201.0	141.0	1300.0	1051.0	1634.0	2145.0	1924.0	1799.0	1535.0	1397.0	1120.0	5346.048194	4004.5215749999984
50869642	0	1	12	12	39	20	0	0	4	19	16	2	1	0	0	0	1	0	0	1	229.6049382716049	245.1111111111111	322.66666666666663	321.44444444444446	275.66666666666663	219.44444444444443	192.11111111111111	138.44444444444446	65.0	117.0	141.0	222.0	242.0	234.0	230.0	217.0	203.0	155.0	1046.0	985.0	1403.0	1554.0	1475.0	1423.0	1276.0	1212.0	1013.0	4232.593751000002	3734.814569999999
50869612	0	1	12	12	39	20	0	0	4	19	16	2	1	0	0	0	1	0	0	1	231.6049382716049	241.1111111111111	314.66666666666663	315.44444444444446	280.6666666666667	223.44444444444443	186.11111111111111	139.44444444444446	72.22222222222223	117.0	140.0	224.0	238.0	242.0	224.0	220.0	190.0	150.0	1046.0	990.0	1401.0	1541.0	1454.0	1464.0	1266.0	1123.0	974.0	4232.593751000002	3756.776557999999
50869608	0	1	12	12	39	20	0	0	4	19	16	2	1	0	0	0	1	0	0	1	235.6049382716049	247.11111111111111	318.6666666666667	312.44444444444446	275.8888888888889	226.66666666666669	192.11111111111111	134.44444444444446	65.0	119.0	139.0	228.0	233.0	243.0	222.0	215.0	207.0	152.0	1046.0	990.0	1426.0	1561.0	1427.0	1356.0	1252.0	1207.0	1005.0	4232.593751000003	3756.776557999999
50836757	0	1	6	6	40	20	0	0	5	20	15	2	3	0	0	0	0	0	0	0	280.0	245.0	352.0	341.0	307.0	244.0	186.0	199.0	135.0	118.0	151.0	238.0	274.0	256.0	242.0	220.0	196.0	145.0	850.0	952.0	1362.0	1460.0	1474.0	1374.0	1168.0	982.0	666.0	3344.5791960000006	3575.1517369999983
50419814	0	1	12	12	34	20	0	0	5	14	15	1	0	1	0	3	0	0	0	3	320.44444444444446	258.3333333333333	443.6666666666666	322.33333333333337	284.33333333333337	239.3333333333333	155.0	192.0	213.0	114.0	138.0	198.0	216.0	198.0	172.0	159.0	147.0	116.0	1102.0	1027.0	1638.0	1660.0	1493.0	1194.0	1234.0	769.0	725.0	4485.044332449312	3982.399830505599
50625752	0	1	6	6	45	20	0	0	3	25	17	1	0	0	0	0	2	0	0	2	145.20987654320987	166.22222222222223	219.8888888888889	228.71604938271605	199.5555555555556	167.55555555555554	109.44444444444444	48.888888888888886	13.444444444444445	127.0	164.0	280.0	343.0	357.0	340.0	306.0	216.0	122.0	1264.0	1046.0	1634.0	2184.0	1885.0	1888.0	1942.0	1518.0	870.0	5187.492706000002	3923.2732909999977
50625570	0	1	6	6	45	20	0	0	3	25	17	1	0	0	0	0	2	0	0	2	151.20987654320987	169.22222222222223	213.8888888888889	215.71604938271605	193.5555555555556	172.77777777777777	117.66666666666669	53.66666666666667	14.22222222222222	125.0	161.0	271.0	333.0	337.0	343.0	306.0	235.0	140.0	1264.0	1056.0	1610.0	2116.0	1790.0	1864.0	1941.0	1557.0	982.0	5187.492706000002	3967.1972669999977
50842073	0	1	6	6	45	20	0	0	3	25	17	1	0	0	0	0	2	0	0	2	151.20987654320987	166.22222222222223	207.8888888888889	206.71604938271605	187.77777777777777	179.22222222222223	128.66666666666669	59.22222222222222	15.0	125.0	159.0	271.0	320.0	337.0	333.0	311.0	253.0	159.0	1264.0	1056.0	1610.0	2070.0	1713.0	1785.0	1919.0	1761.0	1149.0	5187.492706000002	3967.197266999998
50625585	0	1	6	6	42	20	0	0	4	22	16	1	0	0	0	3	0	0	0	3	298.0	242.0	435.0	339.0	331.0	294.0	221.0	217.0	84.0	126.0	158.0	264.0	313.0	337.0	301.0	276.0	204.0	100.0	890.0	960.0	1559.0	1632.0	1690.0	1634.0	1494.0	1182.0	732.0	3609.593365449311	3619.601444505598
50625640	0	1	6	6	42	20	0	0	4	22	16	1	0	0	0	3	0	0	0	3	298.0	242.0	434.0	332.0	296.0	220.0	172.0	178.0	205.0	126.0	158.0	263.0	308.0	325.0	279.0	251.0	198.0	123.0	890.0	960.0	1559.0	1632.0	1665.0	1434.0	1108.0	1008.0	883.0	3609.593365449311	3619.601444505598
50977389	0	1	6	6	47	20	0	0	3	27	17	1	2	0	0	0	0	0	0	0	206.0	198.0	255.0	278.0	263.0	216.0	161.0	130.0	58.0	127.0	160.0	278.0	327.0	341.0	331.0	288.0	247.0	165.0	816.0	974.0	1409.0	1631.0	1634.0	1645.0	1436.0	1048.0	685.0	3188.0558359999995	3576.079292999998
50855395	0	1	6	6	47	20	0	0	3	27	17	1	2	0	0	0	0	0	0	0	214.0	206.0	277.0	306.0	292.0	242.0	141.0	84.0	25.0	127.0	161.0	282.0	339.0	366.0	348.0	325.0	224.0	150.0	816.0	984.0	1405.0	1703.0	1808.0	1804.0	1513.0	1012.0	559.0	3188.055836	3619.9592569999977
50875222	0	1	12	12	41	20	0	0	3	21	17	1	2	0	0	0	0	0	0	0	236.0	233.0	304.0	323.0	270.0	253.0	242.0	198.0	91.0	115.0	143.0	220.0	249.0	244.0	249.0	250.0	223.0	174.0	810.0	943.0	1257.0	1376.0	1321.0	1340.0	1356.0	1236.0	872.0	3181.959452	3525.3547409999987
50419803	0	1	12	12	41	20	0	0	3	21	17	1	2	0	0	0	0	0	0	0	244.0	247.0	315.0	310.0	262.0	227.0	178.0	148.0	110.0	117.0	140.0	222.0	235.0	234.0	215.0	210.0	182.0	132.0	810.0	948.0	1283.0	1341.0	1222.0	1219.0	1077.0	862.0	692.0	3181.959452	3547.3167289999988
50855389	0	1	6	6	47	20	0	0	3	27	17	1	2	0	0	0	0	0	0	0	206.0	204.0	277.0	306.0	299.0	250.0	147.0	80.0	16.0	127.0	162.0	282.0	343.0	372.0	361.0	341.0	248.0	140.0	816.0	974.0	1419.0	1685.0	1810.0	1916.0	1633.0	1058.0	495.0	3188.055836	3576.079292999997
50633101	0	1	6	6	44	20	0	0	4	24	16	1	2	0	0	0	1	0	0	1	211.6049382716049	223.11111111111111	338.6666666666667	339.44444444444446	266.44444444444446	201.88888888888889	111.22222222222224	56.66666666666666	22.11111111111111	130.0	163.0	282.0	334.0	350.0	320.0	274.0	190.0	113.0	1066.0	1022.0	1646.0	2022.0	1950.0	1929.0	1489.0	990.0	732.0	4297.446023000002	3821.283857999998
50854949	0	1	12	12	38	20	0	0	4	18	16	1	2	0	0	0	1	0	0	1	247.6049382716049	249.1111111111111	328.66666666666663	355.44444444444446	289.77777777777777	239.44444444444443	204.11111111111111	155.44444444444446	70.22222222222223	116.0	138.0	219.0	229.0	232.0	217.0	213.0	187.0	139.0	1060.0	996.0	1404.0	1554.0	1468.0	1429.0	1278.0	1118.0	969.0	4291.349639000002	3792.521293999999
50977430	0	1	6	6	47	20	0	0	4	27	16	1	2	0	0	0	0	0	0	0	190.19753086419752	155.33333333333331	219.44444444444443	231.77777777777777	234.5555555555556	201.77777777777777	139.66666666666669	126.44444444444446	58.0	127.0	160.0	278.0	327.0	341.0	331.0	288.0	247.0	165.0	976.0	1182.0	1649.0	1879.0	1858.0	1757.0	1500.0	1096.0	709.0	3832.55894	4412.441661000004
50836848	0	1	6	6	43	20	0	0	2	23	18	1	1	0	0	0	0	0	0	0	212.0	213.0	278.0	291.0	259.0	214.0	154.0	122.0	81.0	119.0	151.0	244.0	277.0	264.0	257.0	239.0	208.0	150.0	784.0	924.0	1283.0	1380.0	1416.0	1408.0	1184.0	888.0	608.0	3072.2877	3427.8313009999983
50625760	0	1	6	6	49	20	0	0	2	29	18	1	1	0	0	0	0	0	0	0	178.0	198.0	254.0	248.0	202.0	154.0	114.0	96.0	65.0	133.0	165.0	294.0	343.0	357.0	307.0	264.0	184.0	133.0	790.0	962.0	1477.0	1686.0	1647.0	1454.0	1002.0	686.0	694.0	3078.3840840000003	3504.4497209999995
50419799	0	1	12	12	38	20	0	0	4	18	16	1	1	1	0	1	0	0	0	1	260.44444444444446	246.3333333333333	322.0	323.0	281.66666666666663	268.0	194.66666666666669	148.66666666666666	102.33333333333331	116.0	137.0	217.0	225.0	226.0	203.0	200.0	170.0	126.0	1044.0	1044.0	1428.0	1505.0	1312.0	1313.0	1187.0	1038.0	902.0	4167.4620621497725	3980.738506835199
51121905	0	1	6	6	43	20	0	0	4	23	16	1	1	0	0	0	2	0	0	2	181.20987654320987	187.22222222222223	233.8888888888889	231.71604938271605	204.5555555555556	194.77777777777777	163.66666666666666	89.66666666666667	33.333333333333336	129.0	159.0	281.0	321.0	344.0	315.0	267.0	207.0	98.0	1290.0	1058.0	1696.0	2212.0	1770.0	1772.0	1844.0	1545.0	1042.0	5297.164458000001	3994.9028629999984
50419818	0	1	12	12	37	20	0	0	4	17	16	1	1	0	0	0	2	0	0	2	209.20987654320987	213.22222222222223	283.8888888888889	297.71604938271605	270.77777777777777	247.3333333333333	168.44444444444446	111.66666666666666	58.44444444444444	117.0	143.0	226.0	244.0	251.0	224.0	205.0	175.0	109.0	1284.0	1022.0	1523.0	1960.0	1575.0	1549.0	1468.0	1234.0	997.0	5291.068074000002	3922.260335
50419798	0	1	12	12	38	20	0	0	4	18	16	1	1	1	0	0	1	0	0	1	212.04938271604937	221.44444444444449	284.6666666666667	279.44444444444446	244.3333333333333	199.5555555555556	157.33333333333331	111.33333333333334	65.0	116.0	137.0	217.0	225.0	226.0	203.0	200.0	170.0	126.0	1252.0	1092.0	1524.0	1617.0	1416.0	1449.0	1331.0	1182.0	1014.0	5063.225238000003	4178.338636000002
50836844	0	1	6	6	41	20	0	0	4	21	16	1	1	0	0	0	2	0	0	2	191.20987654320987	194.22222222222223	255.88888888888889	274.71604938271605	236.5555555555556	205.11111111111111	140.44444444444446	83.11111111111111	42.55555555555556	119.0	153.0	243.0	286.0	271.0	258.0	242.0	217.0	158.0	1288.0	1044.0	1575.0	2030.0	1640.0	1644.0	1594.0	1382.0	1168.0	5295.13233	3966.668782999999
50879520	0	1	6	6	34	20	0	0	7	14	13	1	1	0	0	5	0	0	0	5	424.0	318.0	492.0	656.0	501.0	308.0	298.0	303.0	214.0	116.0	149.0	226.0	237.0	196.0	178.0	158.0	139.0	108.0	1000.0	962.0	1494.0	1839.0	1539.0	1121.0	1044.0	1048.0	865.0	4146.519139748852	3742.471900176
50625759	0	1	6	6	40	20	0	0	5	20	15	1	1	0	0	3	0	0	0	3	322.0	270.0	506.0	320.0	310.0	262.0	186.0	168.0	191.0	124.0	156.0	249.0	307.0	303.0	271.0	210.0	139.0	97.0	916.0	962.0	1621.0	1560.0	1674.0	1472.0	948.0	668.0	802.0	3719.2651174493103	3647.2630285055984
50366969	0	3	6	6	43	20	0	0	5	23	15	3	0	0	0	0	2	0	0	2	177.20987654320987	180.22222222222223	216.8888888888889	211.71604938271605	199.77777777777777	201.77777777777777	169.11111111111111	117.66666666666666	43.66666666666667	121.0	152.0	251.0	286.0	296.0	286.0	289.0	231.0	167.0	1288.0	1075.0	1589.0	1981.0	1570.0	1645.0	1817.0	1717.0	1312.0	5289.324434000001	4064.864839
50283976	0	1	15	16	38	20	0	0	2	18	18	2	0	0	0	0	0	0	0	0	220.0	252.0	352.0	331.0	283.0	243.0	216.0	165.0	78.0	130.0	169.0	283.0	314.0	308.0	273.0	228.0	192.0	124.0	764.0	967.0	1435.0	1523.0	1409.0	1261.0	1108.0	875.0	566.0	3007.435428	3657.884114999999
50284042	0	1	15	16	38	20	0	0	2	18	18	2	0	0	0	0	0	0	0	0	220.0	252.0	352.0	330.0	281.0	240.0	210.0	168.0	84.0	130.0	169.0	283.0	314.0	308.0	273.0	228.0	192.0	124.0	764.0	967.0	1435.0	1523.0	1404.0	1253.0	1100.0	871.0	578.0	3007.435428	3657.884114999999
50283974	0	1	15	16	36	20	0	0	3	16	17	2	0	1	0	0	0	0	0	0	220.44444444444449	236.0	334.66666666666663	319.66666666666663	277.0	229.0	188.0	159.0	86.0	128.0	165.0	274.0	299.0	297.0	260.0	217.0	176.0	106.0	982.0	1084.0	1585.0	1629.0	1514.0	1367.0	1289.0	1087.0	662.0	3888.982779	4153.292853000001
50283972	0	1	15	16	36	20	0	0	3	16	17	2	0	1	0	0	0	0	0	0	220.44444444444449	242.66666666666669	334.0	319.66666666666663	271.0	229.0	188.0	159.0	86.0	128.0	165.0	273.0	298.0	296.0	262.0	218.0	176.0	106.0	982.0	1074.0	1611.0	1614.0	1507.0	1372.0	1290.0	1087.0	662.0	3888.982779	4113.275049
50740628	0	2	12	12	33	20	0	0	4	13	16	2	1	0	0	0	1	0	0	1	251.6049382716049	288.1111111111111	462.6666666666667	461.6666666666667	408.1111111111111	281.1111111111111	164.88888888888889	80.11111111111111	22.11111111111111	129.0	171.0	280.0	310.0	287.0	248.0	198.0	121.0	49.0	1040.0	1016.0	1641.0	1824.0	1723.0	1419.0	1214.0	828.0	572.0	4226.497367000001	3928.782308
50021718	0	1	10	11	43	20	0	2	1	23	19	1	0	0	0	0	0	0	0	0	180.0	209.0	296.0	273.0	239.0	199.0	158.0	121.0	70.0	135.0	184.0	321.0	365.0	335.0	304.0	275.0	218.0	157.0	756.0	979.0	1488.0	1533.0	1441.0	1338.0	1138.0	918.0	646.0	2960.58382	3646.4976869999978
50021705	0	1	10	11	43	20	0	2	1	23	19	1	0	0	0	0	0	0	0	0	180.0	209.0	296.0	273.0	239.0	199.0	158.0	121.0	70.0	135.0	184.0	321.0	365.0	335.0	304.0	275.0	218.0	157.0	756.0	979.0	1488.0	1533.0	1441.0	1338.0	1138.0	918.0	646.0	2960.58382	3646.4976869999978
50731784	0	1	6	6	47	20	0	4	1	27	19	1	0	0	0	0	0	0	0	0	164.0	195.0	279.0	238.0	202.0	191.0	148.0	86.0	32.0	141.0	194.0	354.0	419.0	398.0	363.0	317.0	244.0	160.0	760.0	1008.0	1588.0	1689.0	1568.0	1495.0	1331.0	940.0	540.0	2964.6480759999995	3716.8880269999977
50284045	0	1	15	16	37	20	0	0	2	17	18	1	0	1	0	0	0	0	0	0	204.44444444444449	228.66666666666669	318.66666666666663	307.66666666666663	263.0	223.0	176.0	135.0	68.0	129.0	167.0	278.0	306.0	301.0	267.0	221.0	182.0	116.0	970.0	1068.0	1594.0	1630.0	1512.0	1374.0	1283.0	1079.0	658.0	3838.066915	4077.434224999999
50284044	0	1	15	16	37	20	0	0	2	17	18	1	0	1	0	0	0	0	0	0	204.44444444444449	226.3333333333333	312.66666666666663	298.0	245.0	222.0	194.0	150.0	72.0	129.0	167.0	278.0	304.0	299.0	259.0	213.0	186.0	114.0	970.0	1068.0	1644.0	1755.0	1654.0	1470.0	1183.0	843.0	564.0	3838.066914999999	4077.434224999999
50284043	0	1	15	16	37	20	0	0	2	17	18	1	0	1	0	0	0	0	0	0	204.44444444444449	229.66666666666669	324.66666666666663	324.6666666666667	293.0	262.0	194.0	90.0	20.0	129.0	168.0	281.0	316.0	319.0	291.0	242.0	176.0	99.0	970.0	1068.0	1594.0	1655.0	1612.0	1520.0	1415.0	1083.0	462.0	3838.066915	4077.434224999999
50283981	0	1	15	16	37	20	0	0	2	17	18	1	0	1	0	0	0	0	0	0	204.44444444444449	229.66666666666663	322.3333333333333	320.0	286.0	248.0	201.0	104.0	27.0	129.0	168.0	281.0	315.0	318.0	287.0	238.0	178.0	98.0	970.0	1068.0	1594.0	1705.0	1687.0	1592.0	1447.0	959.0	354.0	3838.066915	4077.434224999999
50284049	0	1	15	16	37	20	0	0	2	17	18	1	1	0	0	0	0	0	0	0	240.0	267.0	381.0	365.0	328.0	303.0	231.0	129.0	45.0	129.0	168.0	281.0	313.0	315.0	278.0	226.0	178.0	98.0	778.0	972.0	1442.0	1553.0	1489.0	1363.0	1191.0	823.0	414.0	3066.1913159999995	3691.616882999999
50284051	0	1	15	16	37	20	0	0	2	17	18	1	1	0	0	0	0	0	0	0	240.0	266.0	372.0	345.0	295.0	255.0	240.0	183.0	84.0	129.0	167.0	278.0	306.0	301.0	267.0	221.0	182.0	116.0	778.0	972.0	1442.0	1518.0	1408.0	1262.0	1115.0	879.0	554.0	3066.1913159999995	3691.616882999999
50284052	0	1	15	16	37	20	0	0	2	17	18	1	1	0	0	0	0	0	0	0	240.0	266.0	372.0	342.0	289.0	246.0	222.0	192.0	102.0	129.0	167.0	278.0	306.0	302.0	268.0	225.0	186.0	114.0	778.0	972.0	1442.0	1518.0	1398.0	1251.0	1107.0	879.0	582.0	3066.1913159999995	3691.616882999999
50284048	0	1	15	16	37	20	0	0	2	17	18	1	1	0	0	0	0	0	0	0	240.0	267.0	378.0	362.0	325.0	294.0	258.0	138.0	36.0	129.0	168.0	281.0	316.0	319.0	291.0	242.0	176.0	99.0	778.0	972.0	1442.0	1543.0	1508.0	1408.0	1247.0	883.0	358.0	3066.1913159999995	3691.6168829999992
50284047	0	1	15	16	37	20	0	0	2	17	18	1	1	0	0	0	0	0	0	0	240.0	267.0	381.0	368.0	334.0	312.0	249.0	120.0	27.0	129.0	168.0	281.0	315.0	318.0	287.0	238.0	178.0	98.0	778.0	972.0	1442.0	1553.0	1519.0	1416.0	1247.0	855.0	346.0	3066.1913159999995	3691.616882999999
303851	0	1	12	12	36	20	0	2	3	16	17	1	1	0	0	0	1	0	0	1	225.6049382716049	252.11111111111111	361.6666666666667	367.6666666666667	306.1111111111111	273.1111111111111	184.22222222222223	96.88888888888889	52.22222222222223	132.0	174.0	298.0	349.0	329.0	281.0	218.0	122.0	60.0	1030.0	1022.0	1630.0	1841.0	1632.0	1429.0	1234.0	971.0	567.0	4177.613631000002	3917.155659999999
50283973	0	1	15	16	37	20	0	0	3	17	17	3	0	0	0	0	0	0	0	0	236.0	266.0	368.0	343.0	297.0	249.0	228.0	189.0	96.0	129.0	167.0	279.0	306.0	304.0	266.0	224.0	186.0	114.0	776.0	974.0	1436.0	1521.0	1411.0	1254.0	1114.0	883.0	570.0	3058.3512919999994	3697.708954999999
50283971	0	1	15	16	37	20	0	0	3	17	17	3	0	0	0	0	0	0	0	0	236.0	266.0	368.0	342.0	295.0	246.0	222.0	192.0	102.0	129.0	167.0	279.0	306.0	304.0	266.0	224.0	186.0	114.0	776.0	974.0	1436.0	1521.0	1406.0	1246.0	1106.0	879.0	582.0	3058.3512919999994	3697.708954999999
50283975	0	1	15	16	37	20	0	0	3	17	17	3	0	0	0	0	0	0	0	0	238.0	271.0	375.0	344.0	295.0	261.0	237.0	177.0	81.0	129.0	167.0	278.0	306.0	301.0	267.0	221.0	182.0	116.0	776.0	979.0	1448.0	1519.0	1409.0	1269.0	1119.0	867.0	542.0	3058.3512919999994	3719.670942999999
50284092	0	1	16	17	39	21	0	0	2	18	19	2	0	0	0	0	0	0	0	0	238.0	268.0	371.0	375.0	303.0	264.0	225.0	198.0	129.0	134.0	173.0	286.0	327.0	319.0	286.0	240.0	202.0	140.0	800.0	1002.0	1471.0	1631.0	1482.0	1341.0	1150.0	943.0	696.0	3151.699548999999	3800.136267999999
50807208	0	2	12	12	37	21	0	0	4	16	17	2	2	0	0	0	0	0	0	0	280.0	309.0	492.0	515.0	449.0	328.0	248.0	147.0	85.0	136.0	180.0	296.0	342.0	333.0	289.0	240.0	166.0	86.0	854.0	1018.0	1600.0	1858.0	1817.0	1565.0	1245.0	774.0	425.0	3373.0751809999992	3879.761635999999
50807245	0	2	12	12	33	21	0	0	5	12	16	2	1	0	0	1	1	0	0	2	307.60493827160496	323.1111111111111	522.6666666666667	555.6666666666667	540.1111111111111	378.1111111111111	212.88888888888889	126.11111111111111	50.888888888888886	134.0	177.0	289.0	322.0	296.0	257.0	204.0	126.0	50.0	1120.0	1064.0	1737.0	1976.0	1939.0	1635.0	1350.0	940.0	636.0	4586.420627149771	4144.8650408352005
50859466	0	2	11	11	39	21	0	0	4	18	17	2	1	1	0	0	0	0	0	0	234.44444444444449	250.0	360.6666666666666	386.6666666666666	366.0	302.3333333333333	220.3333333333333	135.0	64.0	138.0	188.0	296.0	327.0	322.0	295.0	253.0	205.0	133.0	1048.0	1125.0	1601.0	1692.0	1875.0	1791.0	1545.0	1199.0	740.0	4146.982908000003	4287.741206000002
50879207	0	1	11	11	39	21	0	0	4	18	17	2	1	1	0	0	0	0	0	0	238.44444444444449	251.66666666666663	356.6666666666667	349.0	329.66666666666663	300.6666666666667	213.3333333333333	160.0	88.0	138.0	186.0	293.0	316.0	307.0	282.0	243.0	206.0	146.0	1048.0	1130.0	1655.0	1792.0	1850.0	1680.0	1427.0	1096.0	802.0	4146.982908000003	4309.7031940000015
50807209	0	2	12	12	36	21	0	0	4	15	17	2	1	0	0	0	1	0	0	1	255.6049382716049	292.1111111111111	466.6666666666667	489.6666666666667	432.1111111111111	311.1111111111111	188.88888888888889	92.11111111111111	30.11111111111111	135.0	179.0	293.0	338.0	327.0	284.0	236.0	159.0	75.0	1078.0	1064.0	1702.0	1972.0	1875.0	1611.0	1428.0	978.0	652.0	4372.793616000001	4097.260604999999
50021702	0	1	10	11	46	21	0	2	1	25	20	1	0	0	0	0	0	0	0	0	190.0	217.0	302.0	282.0	256.0	218.0	173.0	135.0	83.0	143.0	191.0	341.0	381.0	371.0	336.0	320.0	257.0	189.0	794.0	1032.0	1572.0	1624.0	1539.0	1507.0	1331.0	1067.0	759.0	3106.880069	3836.937971999997
50833658	0	1	10	11	46	21	0	2	1	25	20	1	0	0	0	0	0	0	0	0	190.0	217.0	302.0	282.0	256.0	218.0	173.0	135.0	83.0	143.0	191.0	341.0	381.0	371.0	336.0	320.0	257.0	189.0	794.0	1032.0	1572.0	1624.0	1539.0	1507.0	1331.0	1067.0	759.0	3106.880069	3836.937971999997
50242092	0	1	10	11	46	21	0	2	1	25	20	1	0	0	0	0	0	0	0	0	190.0	217.0	302.0	282.0	256.0	218.0	173.0	135.0	83.0	143.0	191.0	341.0	381.0	371.0	336.0	320.0	257.0	189.0	794.0	1032.0	1572.0	1624.0	1539.0	1507.0	1331.0	1067.0	759.0	3106.880069	3836.937971999997
50021690	0	1	10	11	46	21	0	2	1	25	20	1	0	0	0	0	0	0	0	0	190.0	218.0	308.0	299.0	286.0	252.0	187.0	110.0	39.0	143.0	192.0	344.0	392.0	393.0	370.0	351.0	268.0	163.0	794.0	1032.0	1572.0	1649.0	1639.0	1708.0	1526.0	1077.0	612.0	3106.880069	3836.937971999997
50844799	0	1	12	12	44	21	0	2	1	23	20	1	0	0	0	0	0	0	0	0	196.0	225.0	306.0	299.0	285.0	301.0	237.0	123.0	39.0	139.0	188.0	324.0	399.0	392.0	375.0	327.0	246.0	137.0	792.0	1020.0	1541.0	1721.0	1648.0	1710.0	1561.0	1040.0	461.0	3104.8479409999995	3812.7237959999975
51444390	0	1	6	6	44	21	0	2	3	23	18	1	0	0	0	2	0	0	0	2	270.0	246.0	402.0	403.0	354.0	287.0	213.0	157.0	101.0	145.0	199.0	355.0	457.0	461.0	403.0	285.0	179.0	80.0	882.0	1056.0	1729.0	2103.0	2068.0	1710.0	1369.0	979.0	484.0	3538.19834729954	3980.5751956703975
50284093	0	1	15	16	37	21	0	0	3	16	18	1	0	1	0	1	0	0	0	1	260.44444444444446	262.6666666666667	367.6666666666666	365.0	317.66666666666663	293.0	245.0	177.0	110.0	134.0	172.0	285.0	312.0	310.0	275.0	234.0	193.0	120.0	1050.0	1116.0	1690.0	1742.0	1566.0	1419.0	1363.0	1183.0	894.0	4197.990175149772	4293.5169578352015
50284041	0	1	15	16	40	21	0	0	2	19	19	1	0	1	0	0	0	0	0	0	212.44444444444449	238.66666666666669	331.66666666666663	323.0	281.66666666666663	245.0	203.0	141.0	68.0	137.0	175.0	297.0	324.0	331.0	293.0	258.0	214.0	147.0	1008.0	1116.0	1675.0	1736.0	1569.0	1413.0	1351.0	1189.0	903.0	3984.363164	4245.912522000002
50731791	0	1	6	6	48	21	0	4	2	27	19	1	1	0	0	0	0	0	0	0	196.0	222.0	327.0	327.0	267.0	238.0	180.0	102.0	32.0	149.0	203.0	374.0	452.0	435.0	375.0	324.0	246.0	165.0	824.0	1058.0	1720.0	1989.0	1806.0	1659.0	1422.0	983.0	626.0	3220.6160770000006	3913.07192
303867	0	1	12	12	39	21	0	2	3	18	18	1	1	0	0	0	1	0	0	1	229.6049382716049	256.1111111111111	359.6666666666667	403.6666666666667	320.1111111111111	299.1111111111111	212.22222222222223	114.55555555555556	56.11111111111111	138.0	182.0	309.0	400.0	384.0	329.0	261.0	152.0	67.0	1068.0	1070.0	1691.0	2087.0	1842.0	1643.0	1434.0	1050.0	722.0	4323.909880000002	4085.633956999999
50284039	0	1	15	16	38	21	0	0	3	17	18	1	1	1	0	0	0	0	0	0	236.44444444444449	254.66666666666669	355.66666666666663	351.0	305.66666666666663	277.0	231.0	165.0	96.0	135.0	173.0	288.0	316.0	317.0	281.0	242.0	200.0	129.0	1034.0	1118.0	1684.0	1740.0	1567.0	1417.0	1359.0	1185.0	897.0	4094.034915999999	4273.618118000001
303850	0	1	12	12	39	21	0	2	3	18	18	1	1	0	0	0	1	0	0	1	237.6049382716049	262.1111111111111	371.6666666666667	380.6666666666667	319.1111111111111	288.1111111111111	203.22222222222223	112.88888888888889	64.22222222222223	138.0	181.0	311.0	365.0	347.0	311.0	245.0	159.0	93.0	1068.0	1080.0	1687.0	1919.0	1738.0	1536.0	1348.0	1136.0	729.0	4323.909880000002	4129.513921000002
51121834	0	1	10	11	40	21	0	2	4	19	17	1	3	0	0	0	0	0	0	0	284.0	295.0	426.0	382.0	293.0	248.0	205.0	189.0	154.0	137.0	178.0	295.0	326.0	276.0	212.0	203.0	196.0	178.0	872.0	1051.0	1647.0	1697.0	1315.0	1077.0	1013.0	944.0	808.0	3435.8953250000004	3981.832795999999
50366972	0	2	6	6	47	21	0	0	4	26	17	2	0	0	0	0	2	0	0	2	169.20987654320987	182.22222222222223	221.88888888888889	195.71604938271605	198.77777777777777	201.77777777777777	175.11111111111111	111.66666666666669	48.11111111111112	128.0	164.0	268.0	312.0	305.0	319.0	322.0	271.0	207.0	1314.0	1116.0	1657.0	2018.0	1680.0	1716.0	1861.0	1860.0	1481.0	5384.704819000002	4195.490344000004
50836684	0	1	6	6	45	21	0	0	4	24	17	2	2	0	0	0	0	0	0	0	248.0	237.0	308.0	315.0	295.0	250.0	178.0	146.0	135.0	126.0	159.0	259.0	293.0	283.0	273.0	250.0	219.0	166.0	862.0	991.0	1417.0	1495.0	1537.0	1534.0	1268.0	964.0	754.0	3381.203693	3682.062257999999
50854918	0	1	12	12	35	21	0	0	6	14	15	2	2	0	0	0	2	0	0	2	269.2098765432099	272.22222222222223	366.1111111111111	357.55555555555554	314.1604938271605	275.1111111111111	258.33333333333337	171.66666666666669	135.11111111111111	118.0	142.0	211.0	229.0	211.0	201.0	194.0	170.0	126.0	1358.0	1065.0	1584.0	1840.0	1782.0	1470.0	1494.0	1315.0	1139.0	5595.919811000001	4128.018928
50859468	0	1	5	5	42	21	0	0	6	21	15	2	2	1	0	1	0	0	0	1	280.44444444444446	237.0	305.66666666666663	354.66666666666663	356.0	382.6666666666666	288.66666666666663	178.0	108.0	127.0	164.0	255.0	280.0	302.0	298.0	259.0	226.0	142.0	1124.0	1118.0	1494.0	1613.0	1915.0	2078.0	1838.0	1466.0	1154.0	4478.410183149771	4237.221651835202
50854915	0	1	12	12	38	21	0	0	5	17	16	2	2	0	0	0	1	0	0	1	269.60493827160496	273.1111111111111	367.6666666666667	360.44444444444446	315.8888888888889	276.6666666666667	260.1111111111111	173.44444444444446	136.22222222222223	121.0	145.0	223.0	244.0	235.0	222.0	212.0	191.0	153.0	1108.0	1017.0	1473.0	1645.0	1515.0	1417.0	1324.0	1185.0	1047.0	4486.5296240000025	3882.814362999999
50869614	0	1	12	12	40	21	0	0	5	19	16	2	2	0	0	0	1	0	0	1	271.60493827160496	273.1111111111111	357.66666666666663	384.44444444444446	327.77777777777777	269.44444444444446	244.1111111111111	198.44444444444449	86.0	123.0	144.0	233.0	240.0	249.0	238.0	232.0	218.0	163.0	1110.0	1050.0	1492.0	1657.0	1586.0	1535.0	1419.0	1349.0	1161.0	4488.561752	3996.840414999999
50551533	0	1	12	12	45	21	0	0	3	24	18	2	1	0	0	0	0	0	0	0	220.0	225.0	297.0	331.0	303.0	301.0	253.0	155.0	61.0	126.0	158.0	258.0	302.0	328.0	321.0	322.0	244.0	184.0	834.0	981.0	1359.0	1601.0	1709.0	1767.0	1647.0	1271.0	744.0	3269.499813	3638.182293999998
50419796	0	1	12	12	37	21	0	0	5	16	16	2	1	0	0	0	2	0	0	2	237.20987654320987	240.22222222222223	308.8888888888889	294.71604938271605	261.0	248.66666666666663	221.5555555555556	174.66666666666666	133.44444444444446	120.0	146.0	223.0	245.0	237.0	227.0	204.0	184.0	130.0	1332.0	1053.0	1561.0	1966.0	1526.0	1396.0	1406.0	1379.0	1207.0	5486.248059000002	4056.433367999998
50423377	0	1	6	6	43	21	0	0	5	22	16	2	1	0	0	0	2	0	0	2	209.20987654320987	208.22222222222223	266.1111111111111	259.44444444444446	249.93827160493828	259.0	210.22222222222223	140.44444444444446	58.8888888888889	126.0	158.0	259.0	286.0	279.0	273.0	272.0	253.0	196.0	1338.0	1099.0	1670.0	1844.0	1992.0	1700.0	1906.0	1733.0	1352.0	5492.344443000001	4172.999872000002
50423379	0	1	6	6	43	21	0	0	5	22	16	2	1	0	0	0	2	0	0	2	207.20987654320987	206.22222222222223	263.1111111111111	250.44444444444443	248.93827160493828	262.0	202.22222222222223	141.66666666666669	67.88888888888889	124.0	158.0	252.0	287.0	266.0	271.0	266.0	242.0	191.0	1338.0	1099.0	1645.0	1814.0	1948.0	1694.0	1870.0	1666.0	1308.0	5492.344443000001	4172.999872000002
50423376	0	1	6	6	43	21	0	0	5	22	16	2	1	0	0	0	2	0	0	2	213.20987654320987	216.22222222222223	286.1111111111111	261.44444444444446	243.93827160493828	275.0	207.77777777777777	122.44444444444444	46.88888888888889	130.0	160.0	269.0	294.0	301.0	285.0	294.0	263.0	164.0	1338.0	1099.0	1720.0	1974.0	2022.0	1772.0	2040.0	1821.0	1126.0	5492.344443000001	4172.999872000002
50423370	0	1	6	6	43	21	0	0	5	22	16	2	1	0	0	0	2	0	0	2	209.20987654320987	209.22222222222223	267.6666666666667	260.2716049382716	253.11111111111111	263.33333333333337	216.77777777777777	141.33333333333334	49.55555555555556	126.0	159.0	259.0	286.0	283.0	274.0	274.0	258.0	189.0	1338.0	1099.0	1670.0	2100.0	1816.0	1764.0	1954.0	1973.0	1320.0	5492.344443000001	4172.999872000002
50869611	0	1	12	12	42	21	0	0	4	21	17	2	1	0	0	0	1	0	0	1	239.6049382716049	253.1111111111111	329.66666666666663	332.44444444444446	296.66666666666663	241.44444444444443	208.1111111111111	154.44444444444446	78.0	125.0	148.0	242.0	256.0	265.0	252.0	244.0	234.0	181.0	1084.0	1038.0	1487.0	1645.0	1568.0	1569.0	1407.0	1341.0	1177.0	4378.89	3925.2548549999983
50551535	0	1	12	12	42	21	0	0	4	21	17	2	1	0	0	1	0	0	0	1	268.0	248.0	328.0	368.0	339.0	349.0	324.0	218.0	109.0	123.0	154.0	245.0	285.0	301.0	297.0	290.0	222.0	154.0	876.0	981.0	1374.0	1577.0	1653.0	1742.0	1677.0	1270.0	765.0	3483.12682414977	3685.786729835198
50423417	0	1	6	6	40	21	0	0	6	19	15	2	1	0	0	0	3	0	0	3	212.8148148148148	217.3333333333333	283.8888888888889	257.0987654320988	239.8271604938272	264.8888888888889	206.44444444444443	129.77777777777777	48.33333333333333	125.0	158.0	251.0	279.0	267.0	263.0	264.0	230.0	145.0	1588.0	1147.0	1801.0	2551.0	2107.0	1791.0	2024.0	2001.0	1467.0	6601.734629999999	4418.204437000002
50423416	0	1	6	6	40	21	0	0	6	19	15	2	1	0	0	0	3	0	0	3	212.8148148148148	216.3333333333333	283.33333333333337	259.2716049382716	245.1604938271605	269.82716049382714	214.0	129.44444444444446	36.44444444444444	125.0	157.0	252.0	280.0	271.0	264.0	267.0	232.0	143.0	1588.0	1147.0	1801.0	2295.0	2187.0	2111.0	2072.0	2241.0	1515.0	6601.734629999999	4418.204437000002
50419812	0	1	12	12	37	21	0	0	5	16	16	1	0	1	0	3	0	0	0	3	330.44444444444446	266.3333333333333	451.6666666666666	337.0	321.0	262.3333333333333	251.0	271.0	238.0	122.0	145.0	219.0	233.0	234.0	202.0	199.0	188.0	142.0	1140.0	1080.0	1722.0	1751.0	1661.0	1735.0	1178.0	1073.0	1013.0	4631.340581449313	4172.840115505601
50625754	0	1	6	6	48	21	0	0	3	27	18	1	0	0	0	0	2	0	0	2	153.20987654320987	173.22222222222223	228.8888888888889	245.71604938271605	222.5555555555556	188.5555555555556	123.22222222222224	54.44444444444444	14.222222222222223	133.0	172.0	296.0	367.0	393.0	395.0	358.0	274.0	143.0	1302.0	1099.0	1693.0	2270.0	2054.0	2171.0	2215.0	1738.0	1033.0	5333.788955	4113.713575999999
50855394	0	1	6	6	50	21	0	0	3	29	18	1	2	0	0	0	0	0	0	0	218.0	214.0	287.0	319.0	313.0	268.0	166.0	96.0	26.0	133.0	169.0	295.0	359.0	391.0	390.0	373.0	286.0	180.0	854.0	1032.0	1476.0	1763.0	1916.0	2023.0	1777.0	1256.0	711.0	3334.352085	3788.437553999999
50876208	0	1	12	12	37	21	0	0	5	16	16	1	1	0	0	3	0	0	0	3	354.0	296.0	503.0	387.0	351.0	294.0	300.0	200.0	212.0	120.0	148.0	213.0	242.0	225.0	208.0	197.0	182.0	146.0	948.0	974.0	1516.0	1472.0	1415.0	1252.0	1201.0	956.0	832.0	3859.46498244931	3743.098797505599
50876209	0	1	12	12	37	21	0	0	5	16	16	1	1	0	0	3	0	0	0	3	354.0	296.0	503.0	387.0	351.0	294.0	300.0	200.0	212.0	120.0	148.0	213.0	242.0	225.0	208.0	197.0	182.0	146.0	948.0	974.0	1516.0	1472.0	1415.0	1252.0	1201.0	956.0	832.0	3859.46498244931	3743.098797505599
50855382	0	1	6	6	48	21	0	0	4	27	17	1	3	0	0	0	0	0	0	0	234.0	216.0	293.0	340.0	328.0	307.0	221.0	160.0	66.0	131.0	168.0	288.0	351.0	384.0	378.0	367.0	269.0	166.0	880.0	1024.0	1481.0	1763.0	1862.0	2048.0	1882.0	1322.0	731.0	3444.0238370000006	3772.263185999999
50836823	0	1	6	6	44	21	0	0	4	23	17	1	3	0	0	0	0	0	0	0	268.0	247.0	346.0	345.0	307.0	246.0	186.0	194.0	137.0	125.0	159.0	254.0	291.0	278.0	265.0	246.0	218.0	164.0	876.0	996.0	1413.0	1548.0	1580.0	1488.0	1244.0	1028.0	748.0	3439.959581	3715.795025999998
50890565	0	1	6	6	49	21	0	0	3	28	18	1	1	0	0	0	1	0	0	1	185.6049382716049	185.11111111111111	228.66666666666669	245.44444444444449	230.44444444444443	200.0	147.66666666666669	111.66666666666669	64.88888888888889	126.0	151.0	254.0	278.0	297.0	274.0	286.0	259.0	237.0	1078.0	1015.0	1482.0	1624.0	1572.0	1681.0	1582.0	1462.0	1399.0	4334.07052	3747.930582
50452967	0	2	10	11	47	21	0	0	2	26	19	2	0	0	0	0	0	0	0	0	190.0	209.0	275.0	259.0	210.0	196.0	181.0	155.0	114.0	132.0	172.0	283.0	323.0	306.0	304.0	289.0	276.0	229.0	808.0	1015.0	1435.0	1474.0	1379.0	1353.0	1325.0	1213.0	968.0	3159.828061	3754.740818999998
50452960	0	2	10	11	47	21	0	0	2	26	19	2	0	0	0	0	0	0	0	0	192.0	211.0	279.0	262.0	213.0	203.0	180.0	150.0	113.0	134.0	172.0	290.0	323.0	323.0	306.0	302.0	278.0	222.0	808.0	1015.0	1460.0	1509.0	1406.0	1407.0	1392.0	1177.0	912.0	3159.828061	3754.740818999998
50882942	0	1	12	12	45	21	0	0	2	24	19	2	0	0	0	0	0	0	0	0	208.0	232.0	307.0	338.0	276.0	251.0	193.0	147.0	62.0	132.0	168.0	281.0	345.0	352.0	332.0	291.0	231.0	175.0	806.0	1008.0	1425.0	1692.0	1630.0	1544.0	1287.0	1079.0	839.0	3157.7959329999994	3752.488630999998
50840038	0	2	12	12	45	21	0	0	2	24	19	2	0	0	0	0	0	0	0	0	200.0	216.0	271.0	264.0	244.0	275.0	255.0	185.0	91.0	130.0	168.0	274.0	327.0	326.0	335.0	325.0	283.0	214.0	806.0	1003.0	1409.0	1520.0	1454.0	1556.0	1612.0	1398.0	857.0	3157.7959329999994	3730.526642999998
50618270	0	1	12	12	39	21	0	0	4	18	17	2	0	0	0	0	2	0	0	2	213.20987654320987	243.22222222222223	328.8888888888889	335.71604938271605	282.33333333333337	230.5555555555556	172.66666666666669	118.0	59.22222222222222	130.0	165.0	270.0	314.0	311.0	290.0	253.0	175.0	101.0	1306.0	1104.0	1697.0	2194.0	1813.0	1663.0	1528.0	1324.0	1001.0	5376.576307000002	4242.897761000002
50840052	0	2	12	12	42	21	0	0	3	21	18	2	0	0	0	0	1	0	0	1	199.6049382716049	214.11111111111111	267.6666666666667	260.44444444444446	235.88888888888889	267.3333333333333	252.0	185.77777777777777	98.77777777777776	127.0	164.0	262.0	308.0	303.0	307.0	295.0	263.0	180.0	1056.0	1051.0	1520.0	1613.0	1525.0	1577.0	1671.0	1560.0	1152.0	4267.18612	3975.7312079999983
50839631	0	2	12	12	42	21	0	0	3	21	18	2	0	0	0	0	1	0	0	1	199.6049382716049	215.11111111111111	269.44444444444446	262.22222222222223	242.66666666666669	273.0	252.77777777777777	182.77777777777777	89.44444444444444	127.0	165.0	262.0	312.0	305.0	308.0	301.0	259.0	172.0	1056.0	1051.0	1520.0	1693.0	1573.0	1673.0	1831.0	1656.0	976.0	4267.18612	3975.731207999998
50840040	0	2	12	12	42	21	0	0	3	21	18	2	0	0	0	0	0	1	0	1	199.06721536351165	213.03703703703704	265.8148148148148	258.0740740740741	239.5555555555556	268.33333333333337	247.5925925925926	177.5925925925926	85.81481481481481	127.0	165.0	262.0	312.0	305.0	308.0	301.0	259.0	172.0	1992.0	1159.0	1736.0	2035.0	1861.0	1943.0	2263.0	2196.0	1318.0	9395.132836	4509.668202000003
50859126	0	1	9	10	43	21	0	0	4	22	17	2	2	0	0	0	0	0	0	0	258.0	274.0	383.0	379.0	326.0	291.0	249.0	186.0	77.0	136.0	180.0	282.0	319.0	323.0	318.0	288.0	231.0	164.0	860.0	1022.0	1449.0	1671.0	1715.0	1637.0	1499.0	1197.0	743.0	3379.171565	3828.050082999998
50859125	0	1	6	6	45	21	0	0	4	24	17	2	2	0	0	0	0	0	0	0	248.0	259.0	362.0	366.0	312.0	278.0	227.0	166.0	68.0	138.0	184.0	293.0	335.0	333.0	332.0	302.0	248.0	180.0	862.0	1034.0	1477.0	1706.0	1740.0	1664.0	1525.0	1239.0	788.0	3381.2036929999995	3852.264258999997
50539404	0	1	10	11	41	21	0	0	5	20	16	2	2	1	0	0	0	0	0	0	250.44444444444449	201.0	365.3333333333333	291.3333333333333	267.0	297.66666666666663	216.66666666666663	198.0	155.0	132.0	168.0	272.0	309.0	288.0	272.0	234.0	204.0	160.0	1078.0	1293.0	1708.0	1761.0	1807.0	1701.0	1344.0	1145.0	942.0	4260.718916000001	4941.060811000001
50452949	0	1	10	11	41	21	0	0	5	20	16	2	2	1	0	0	0	0	0	0	250.44444444444449	197.0	393.3333333333333	358.0	313.6666666666667	311.0	210.0	158.0	87.0	132.0	172.0	274.0	319.0	298.0	268.0	230.0	196.0	152.0	1078.0	1293.0	1798.0	2027.0	2043.0	1747.0	1280.0	955.0	694.0	4260.718916000001	4941.060811000003
50536649	0	1	15	16	41	21	0	0	3	20	18	2	1	0	0	0	0	0	0	0	236.0	252.0	352.0	372.0	364.0	350.0	278.0	157.0	57.0	128.0	166.0	267.0	305.0	316.0	301.0	285.0	221.0	151.0	830.0	993.0	1417.0	1561.0	1630.0	1679.0	1530.0	1127.0	613.0	3265.435557	3734.018062999998
50859117	0	1	6	6	47	21	0	0	3	26	18	2	1	0	0	0	0	0	0	0	216.0	235.0	326.0	342.0	296.0	262.0	191.0	114.0	40.0	140.0	188.0	304.0	353.0	347.0	342.0	310.0	264.0	198.0	836.0	1022.0	1462.0	1716.0	1754.0	1668.0	1501.0	1227.0	794.0	3271.531941	3780.678698999998
50539409	0	1	10	11	43	21	0	0	3	22	18	2	1	0	0	0	0	0	0	0	234.0	243.0	325.0	304.0	272.0	269.0	217.0	190.0	142.0	130.0	168.0	272.0	311.0	288.0	277.0	258.0	235.0	186.0	832.0	1003.0	1451.0	1530.0	1454.0	1440.0	1286.0	1083.0	874.0	3267.467685	3754.2123349999983
50869617	0	2	6	6	49	21	0	0	3	28	18	2	1	0	0	0	0	0	0	0	204.0	206.0	261.0	241.0	224.0	234.0	230.0	190.0	88.0	136.0	178.0	304.0	360.0	357.0	380.0	372.0	323.0	233.0	838.0	1051.0	1524.0	1624.0	1590.0	1655.0	1711.0	1523.0	953.0	3273.564069	3874.754730999999
50373288	0	2	6	6	49	21	0	0	3	28	18	2	1	0	0	0	0	0	0	0	204.0	206.0	261.0	241.0	224.0	234.0	230.0	190.0	88.0	136.0	178.0	304.0	360.0	357.0	380.0	372.0	323.0	233.0	838.0	1051.0	1524.0	1624.0	1590.0	1655.0	1711.0	1523.0	953.0	3273.564069	3874.754730999999
51192045	0	1	12	12	39	21	0	0	3	18	18	2	1	0	0	0	0	0	0	0	252.0	257.0	337.0	339.0	339.0	310.0	266.0	225.0	155.0	124.0	160.0	250.0	284.0	265.0	261.0	268.0	243.0	161.0	828.0	979.0	1383.0	1432.0	1395.0	1425.0	1405.0	1192.0	810.0	3263.403428999999	3705.735938999999
50840075	0	2	12	12	43	21	0	0	3	22	18	2	1	0	0	0	0	0	0	0	224.0	231.0	293.0	290.0	257.0	280.0	290.0	228.0	141.0	128.0	165.0	265.0	312.0	310.0	312.0	301.0	270.0	188.0	832.0	1005.0	1418.0	1499.0	1422.0	1509.0	1554.0	1358.0	906.0	3267.467685	3758.232238999998
50423373	0	1	6	6	41	21	0	0	5	20	16	2	1	0	0	0	2	0	0	2	215.20987654320987	220.22222222222223	286.1111111111111	275.44444444444446	262.9382716049383	280.0	230.0	151.22222222222223	63.66666666666666	130.0	171.0	268.0	298.0	274.0	285.0	291.0	257.0	172.0	1336.0	1123.0	1678.0	1851.0	1968.0	1709.0	1940.0	1727.0	1177.0	5490.312315	4293.049817000003
50508837	0	1	12	12	37	21	0	0	5	16	16	2	1	0	0	0	2	0	0	2	235.20987654320987	249.22222222222223	334.6666666666667	326.38271604938274	302.6666666666667	296.77777777777777	263.77777777777777	177.66666666666666	68.66666666666666	124.0	160.0	245.0	272.0	251.0	252.0	258.0	224.0	135.0	1332.0	1105.0	1672.0	2098.0	1683.0	1630.0	1903.0	1863.0	1129.0	5486.248059000002	4268.547377000001
50508835	0	1	12	12	37	21	0	0	5	16	16	2	1	0	0	0	2	0	0	2	235.20987654320987	249.22222222222223	334.6666666666667	326.38271604938274	302.6666666666667	296.77777777777777	263.77777777777777	177.66666666666666	68.66666666666666	124.0	160.0	245.0	272.0	251.0	252.0	258.0	224.0	135.0	1332.0	1105.0	1672.0	2098.0	1683.0	1630.0	1903.0	1863.0	1129.0	5486.248059000002	4268.547377000001
50423090	0	2	6	6	43	21	0	0	5	22	16	2	1	0	0	0	2	0	0	2	203.20987654320987	204.22222222222223	257.6666666666667	237.2716049382716	221.11111111111111	231.5555555555556	226.8888888888889	186.0	84.44444444444446	130.0	172.0	280.0	327.0	315.0	329.0	333.0	275.0	155.0	1338.0	1147.0	1746.0	2146.0	1791.0	1809.0	2060.0	2058.0	1304.0	5492.344443000001	4365.163861000003
50366965	0	2	9	10	45	21	0	0	4	24	17	2	1	1	0	0	0	0	0	0	214.44444444444449	208.66666666666663	269.3333333333333	262.0	246.66666666666669	242.0	222.00000000000003	171.33333333333334	87.0	132.0	169.0	285.0	317.0	335.0	327.0	327.0	267.0	208.0	1054.0	1152.0	1651.0	1719.0	1733.0	1775.0	1861.0	1639.0	946.0	4153.079292000002	4329.905445000004
50859412	0	1	9	10	43	21	0	0	4	22	17	2	1	1	0	0	0	0	0	0	222.44444444444449	237.66666666666663	334.3333333333333	357.6666666666667	319.0	273.6666666666667	188.66666666666669	102.33333333333334	33.0	136.0	181.0	286.0	329.0	336.0	323.0	286.0	229.0	155.0	1052.0	1118.0	1601.0	1858.0	2049.0	1970.0	1688.0	1299.0	686.0	4151.0471640000005	4213.867425000002
50859127	0	1	9	10	43	21	0	0	4	22	17	2	1	1	0	0	0	0	0	0	222.44444444444449	236.66666666666669	329.66666666666663	347.0	304.6666666666667	269.66666666666663	201.0	116.66666666666666	39.66666666666666	136.0	180.0	282.0	319.0	323.0	318.0	288.0	231.0	164.0	1052.0	1118.0	1601.0	1783.0	1779.0	1685.0	1643.0	1389.0	911.0	4151.0471640000005	4213.867425000002
50859495	0	1	9	10	43	21	0	0	4	22	17	2	1	1	0	0	0	0	0	0	222.44444444444449	234.3333333333333	321.33333333333337	329.0	281.66666666666663	266.6666666666667	211.3333333333333	142.0	54.0	136.0	180.0	282.0	317.0	318.0	306.0	281.0	234.0	164.0	1052.0	1118.0	1651.0	1958.0	1996.0	1808.0	1621.0	1212.0	722.0	4151.0471640000005	4213.867425000002
50373299	0	2	6	6	46	21	0	0	4	25	17	2	1	0	0	0	1	0	0	1	203.6049382716049	205.11111111111111	259.44444444444446	239.22222222222223	222.88888888888889	232.88888888888889	228.66666666666663	188.2222222222222	85.77777777777777	133.0	175.0	292.0	345.0	336.0	356.0	354.0	305.0	203.0	1088.0	1099.0	1635.0	1797.0	1709.0	1717.0	1813.0	1773.0	1238.0	4382.954256000002	4119.959295999999
50373277	0	2	6	6	46	21	0	0	4	25	17	2	1	0	0	0	1	0	0	1	203.6049382716049	205.11111111111111	259.22222222222223	239.0	222.22222222222223	232.66666666666663	228.22222222222223	187.77777777777777	86.66666666666666	133.0	175.0	292.0	342.0	336.0	344.0	351.0	293.0	185.0	1088.0	1099.0	1635.0	1852.0	1738.0	1738.0	1958.0	1808.0	1019.0	4382.954256000003	4119.959295999999
50366963	0	2	9	10	45	21	0	0	4	24	17	2	1	1	0	0	0	0	0	0	214.44444444444449	205.3333333333333	259.66666666666663	239.66666666666663	232.0	223.0	219.3333333333333	192.0	114.0	132.0	168.0	282.0	308.0	321.0	305.0	312.0	262.0	228.0	1054.0	1152.0	1701.0	1779.0	1704.0	1721.0	1770.0	1424.0	996.0	4153.079292000002	4329.905445000004
50508764	0	1	12	12	40	21	0	0	4	19	17	2	1	0	0	0	1	0	0	1	231.6049382716049	241.11111111111111	319.44444444444446	313.33333333333337	286.6666666666667	297.44444444444446	268.77777777777777	204.3333333333333	95.44444444444444	125.0	162.0	252.0	295.0	284.0	277.0	281.0	247.0	161.0	1082.0	1057.0	1536.0	1750.0	1546.0	1629.0	1833.0	1673.0	945.0	4376.8578720000005	4023.342812
50508771	0	1	12	12	40	21	0	0	4	19	17	2	1	0	0	0	1	0	0	1	231.6049382716049	240.11111111111111	313.6666666666667	312.44444444444446	285.0	291.3333333333333	264.44444444444446	207.77777777777777	106.33333333333334	125.0	161.0	252.0	293.0	280.0	275.0	276.0	252.0	168.0	1082.0	1057.0	1536.0	1638.0	1562.0	1517.0	1641.0	1577.0	1153.0	4376.8578720000005	4023.342811999998
50859116	0	1	6	6	43	21	0	0	5	22	16	2	3	0	0	0	0	0	0	0	280.0	283.0	414.0	394.0	340.0	314.0	279.0	194.0	76.0	136.0	180.0	282.0	317.0	321.0	318.0	284.0	230.0	166.0	888.0	1046.0	1496.0	1688.0	1740.0	1676.0	1535.0	1233.0	782.0	3490.875445	3923.8498189999978
50625770	0	1	12	12	46	21	0	0	1	25	20	1	0	0	0	0	0	0	0	0	184.0	214.0	289.0	290.0	236.0	190.0	138.0	118.0	110.0	135.0	177.0	294.0	362.0	347.0	314.0	260.0	188.0	150.0	794.0	986.0	1450.0	1698.0	1668.0	1430.0	968.0	716.0	774.0	3106.880069	3648.7498749999977
50625612	0	1	6	6	46	21	0	0	3	25	18	1	0	0	0	0	2	0	0	2	161.20987654320987	181.22222222222223	235.8888888888889	233.71604938271605	204.5555555555556	196.77777777777777	153.66666666666669	91.66666666666669	41.77777777777778	135.0	179.0	302.0	369.0	366.0	351.0	333.0	275.0	178.0	1300.0	1128.0	1751.0	2220.0	1792.0	1868.0	2020.0	1705.0	1134.0	5331.756827000001	4255.725509000004
50842173	0	1	12	12	43	21	0	0	2	22	19	1	0	0	0	0	1	0	0	1	183.6049382716049	202.11111111111111	252.66666666666663	240.66666666666669	225.11111111111111	257.3333333333333	240.88888888888889	167.77777777777777	81.77777777777779	128.0	167.0	267.0	320.0	310.0	310.0	303.0	264.0	188.0	1044.0	1039.0	1514.0	1619.0	1451.0	1532.0	1657.0	1517.0	1101.0	4216.270256000001	3915.9164279999977
50591846	0	1	6	6	42	21	0	2	5	21	16	1	4	0	0	0	0	0	0	0	288.0	272.0	387.0	396.0	382.0	345.0	280.0	253.0	123.0	135.0	177.0	304.0	368.0	353.0	319.0	260.0	192.0	126.0	902.0	1036.0	1596.0	1888.0	1801.0	1719.0	1479.0	1155.0	696.0	3549.6313330000003	3891.784646999999
50873795	0	1	12	12	42	21	0	0	3	21	18	1	2	0	0	0	0	0	0	0	252.0	257.0	362.0	403.0	339.0	308.0	263.0	175.0	67.0	129.0	165.0	267.0	306.0	302.0	291.0	274.0	245.0	182.0	846.0	1015.0	1455.0	1669.0	1562.0	1484.0	1462.0	1282.0	810.0	3326.223573	3813.882982999998
50873804	0	1	12	12	42	21	0	0	3	21	18	1	2	0	0	0	0	0	0	0	252.0	257.0	362.0	403.0	339.0	308.0	263.0	175.0	67.0	129.0	165.0	267.0	306.0	302.0	291.0	274.0	245.0	182.0	846.0	1015.0	1455.0	1669.0	1562.0	1484.0	1462.0	1282.0	810.0	3326.223573	3813.882982999998
50873803	0	1	12	12	42	21	0	0	3	21	18	1	2	0	0	0	0	0	0	0	252.0	257.0	362.0	403.0	339.0	308.0	263.0	175.0	67.0	129.0	165.0	267.0	306.0	302.0	291.0	274.0	245.0	182.0	846.0	1015.0	1455.0	1669.0	1562.0	1484.0	1462.0	1282.0	810.0	3326.223573	3813.882982999998
50873796	0	1	12	12	42	21	0	0	3	21	18	1	2	0	0	0	0	0	0	0	252.0	257.0	362.0	403.0	339.0	308.0	263.0	175.0	67.0	129.0	165.0	267.0	306.0	302.0	291.0	274.0	245.0	182.0	846.0	1015.0	1455.0	1669.0	1562.0	1484.0	1462.0	1282.0	810.0	3326.223573	3813.882982999998
50873797	0	1	12	12	42	21	0	0	3	21	18	1	2	0	0	0	0	0	0	0	252.0	261.0	366.0	379.0	347.0	288.0	263.0	191.0	79.0	129.0	165.0	267.0	308.0	304.0	289.0	286.0	243.0	184.0	846.0	1015.0	1453.0	1663.0	1570.0	1466.0	1470.0	1308.0	814.0	3326.223573	3813.882982999998
50425666	0	1	12	12	42	21	0	0	3	21	18	1	2	0	0	0	0	0	0	0	252.0	261.0	366.0	379.0	347.0	288.0	263.0	191.0	79.0	129.0	165.0	267.0	308.0	304.0	289.0	286.0	243.0	184.0	846.0	1015.0	1453.0	1663.0	1570.0	1466.0	1470.0	1308.0	814.0	3326.223573	3813.882982999998
50873805	0	1	12	12	42	21	0	0	3	21	18	1	2	0	0	0	0	0	0	0	252.0	261.0	366.0	379.0	347.0	288.0	263.0	191.0	79.0	129.0	165.0	267.0	308.0	304.0	289.0	286.0	243.0	184.0	846.0	1015.0	1453.0	1663.0	1570.0	1466.0	1470.0	1308.0	814.0	3326.223573	3813.882982999998
50425658	0	1	12	12	42	21	0	0	3	21	18	1	2	0	0	0	0	0	0	0	252.0	261.0	366.0	379.0	347.0	288.0	263.0	191.0	79.0	129.0	165.0	267.0	308.0	304.0	289.0	286.0	243.0	184.0	846.0	1015.0	1453.0	1663.0	1570.0	1466.0	1470.0	1308.0	814.0	3326.223573	3813.882982999998
50438035	0	1	12	12	42	21	0	0	3	21	18	1	2	0	0	0	0	0	0	0	248.0	260.0	377.0	417.0	345.0	315.0	252.0	152.0	58.0	133.0	170.0	285.0	312.0	321.0	285.0	285.0	226.0	172.0	846.0	1005.0	1509.0	1757.0	1601.0	1543.0	1485.0	1198.0	696.0	3326.223573	3770.003018999998
50438033	0	1	12	12	42	21	0	0	3	21	18	1	2	0	0	0	0	0	0	0	248.0	260.0	377.0	417.0	345.0	315.0	252.0	152.0	58.0	133.0	170.0	285.0	312.0	321.0	285.0	285.0	226.0	172.0	846.0	1005.0	1509.0	1757.0	1601.0	1543.0	1485.0	1198.0	696.0	3326.223573	3770.003018999998
50438034	0	1	12	12	42	21	0	0	3	21	18	1	2	0	0	0	0	0	0	0	248.0	260.0	377.0	417.0	345.0	315.0	252.0	152.0	58.0	133.0	170.0	285.0	312.0	321.0	285.0	285.0	226.0	172.0	846.0	1005.0	1509.0	1757.0	1601.0	1543.0	1485.0	1198.0	696.0	3326.223573	3770.003018999998
51192072	0	1	12	12	42	21	0	0	3	21	18	1	2	0	0	0	0	0	0	0	248.0	252.0	344.0	357.0	320.0	304.0	292.0	223.0	84.0	127.0	164.0	260.0	296.0	286.0	290.0	300.0	267.0	180.0	846.0	1015.0	1428.0	1515.0	1482.0	1530.0	1592.0	1385.0	818.0	3326.223573	3813.882982999998
51192030	0	1	12	12	42	21	0	0	3	21	18	1	2	0	0	0	0	0	0	0	248.0	252.0	344.0	357.0	320.0	304.0	292.0	223.0	84.0	127.0	164.0	260.0	296.0	286.0	290.0	300.0	267.0	180.0	846.0	1015.0	1428.0	1515.0	1482.0	1530.0	1592.0	1385.0	818.0	3326.223573	3813.882982999998
51191995	0	1	12	12	42	21	0	0	3	21	18	1	2	0	0	0	0	0	0	0	248.0	252.0	344.0	357.0	320.0	304.0	292.0	223.0	84.0	127.0	164.0	260.0	296.0	286.0	290.0	300.0	267.0	180.0	846.0	1015.0	1428.0	1515.0	1482.0	1530.0	1592.0	1385.0	818.0	3326.223573	3813.882982999998
51192102	0	1	12	12	42	21	0	0	3	21	18	1	2	0	0	0	0	0	0	0	248.0	252.0	344.0	357.0	320.0	304.0	292.0	223.0	84.0	127.0	164.0	260.0	296.0	286.0	290.0	300.0	267.0	180.0	846.0	1015.0	1428.0	1515.0	1482.0	1530.0	1592.0	1385.0	818.0	3326.223573	3813.882982999998
50874939	0	1	12	12	42	21	0	0	3	21	18	1	2	0	0	0	0	0	0	0	258.0	267.0	372.0	396.0	312.0	258.0	247.0	207.0	104.0	131.0	166.0	276.0	305.0	299.0	291.0	255.0	217.0	168.0	846.0	1020.0	1471.0	1650.0	1568.0	1424.0	1277.0	1118.0	884.0	3326.223573	3835.844970999998
50452992	0	1	10	11	44	21	0	0	3	23	18	1	2	0	0	0	0	0	0	0	238.0	235.0	309.0	328.0	270.0	253.0	215.0	172.0	138.0	129.0	167.0	270.0	311.0	293.0	269.0	248.0	235.0	212.0	848.0	1027.0	1446.0	1567.0	1438.0	1374.0	1263.0	1131.0	942.0	3328.255701	3838.097158999998
50874942	0	1	12	12	42	21	0	0	3	21	18	1	2	0	0	0	0	0	0	0	258.0	266.0	360.0	357.0	294.0	249.0	200.0	175.0	140.0	131.0	165.0	274.0	301.0	288.0	274.0	234.0	196.0	150.0	846.0	1020.0	1471.0	1601.0	1484.0	1325.0	1125.0	960.0	794.0	3326.223573	3835.844970999998
50923126	0	1	6	6	43	21	0	2	4	22	17	1	2	0	0	0	1	0	0	1	239.6049382716049	239.1111111111111	329.44444444444446	318.44444444444446	341.1111111111111	312.33333333333337	218.8888888888889	126.77777777777776	26.333333333333336	136.0	178.0	310.0	373.0	361.0	325.0	271.0	210.0	138.0	1100.0	1080.0	1689.0	2029.0	1895.0	1762.0	1576.0	1299.0	1050.0	4439.678016000001	4081.578019999998
50923122	0	1	6	6	43	21	0	2	4	22	17	1	2	0	0	0	1	0	0	1	239.6049382716049	239.1111111111111	329.44444444444446	318.44444444444446	341.1111111111111	312.33333333333337	218.8888888888889	126.77777777777776	26.333333333333336	136.0	178.0	310.0	373.0	361.0	325.0	271.0	210.0	138.0	1100.0	1080.0	1689.0	2029.0	1895.0	1762.0	1576.0	1299.0	1050.0	4439.678016000001	4081.578019999998
50811708	0	1	6	6	43	21	0	2	4	22	17	1	2	0	0	0	1	0	0	1	239.6049382716049	239.1111111111111	329.44444444444446	318.44444444444446	341.1111111111111	312.33333333333337	218.8888888888889	126.77777777777776	26.333333333333336	136.0	178.0	310.0	373.0	361.0	325.0	271.0	210.0	138.0	1100.0	1080.0	1689.0	2029.0	1895.0	1762.0	1576.0	1299.0	1050.0	4439.678016000001	4081.578019999998
50873789	0	1	12	12	39	21	0	0	4	18	17	1	2	0	0	0	1	0	0	1	251.6049382716049	256.1111111111111	360.44444444444446	400.33333333333337	337.6666666666667	306.44444444444446	259.66666666666663	172.33333333333331	66.11111111111111	126.0	162.0	255.0	291.0	281.0	270.0	250.0	215.0	149.0	1096.0	1063.0	1566.0	1864.0	1653.0	1596.0	1717.0	1509.0	913.0	4435.613760000003	4059.087547999999
50425655	0	1	12	12	39	21	0	0	4	18	17	1	2	0	0	0	1	0	0	1	251.6049382716049	256.1111111111111	360.44444444444446	400.33333333333337	337.6666666666667	306.44444444444446	259.66666666666663	172.33333333333331	66.11111111111111	126.0	162.0	255.0	291.0	281.0	270.0	250.0	215.0	149.0	1096.0	1063.0	1566.0	1864.0	1653.0	1596.0	1717.0	1509.0	913.0	4435.613760000003	4059.087547999999
50873790	0	1	12	12	39	21	0	0	4	18	17	1	2	0	0	0	1	0	0	1	251.6049382716049	256.1111111111111	360.44444444444446	400.33333333333337	337.6666666666667	306.44444444444446	259.66666666666663	172.33333333333331	66.11111111111111	126.0	162.0	255.0	291.0	281.0	270.0	250.0	215.0	149.0	1096.0	1063.0	1566.0	1864.0	1653.0	1596.0	1717.0	1509.0	913.0	4435.613760000003	4059.087547999999
50438023	0	1	12	12	39	21	0	0	4	18	17	1	2	0	0	0	1	0	0	1	247.6049382716049	259.1111111111111	375.44444444444446	414.33333333333337	343.6666666666667	313.22222222222223	248.44444444444443	149.77777777777777	57.11111111111112	130.0	167.0	273.0	297.0	300.0	264.0	258.0	196.0	136.0	1096.0	1053.0	1620.0	1952.0	1692.0	1655.0	1795.0	1377.0	786.0	4435.613760000003	4015.2075839999984
50425652	0	1	12	12	39	21	0	0	4	18	17	1	2	0	0	1	0	0	0	1	300.0	281.0	404.0	475.0	375.0	350.0	353.0	247.0	91.0	126.0	162.0	255.0	291.0	281.0	270.0	250.0	215.0	149.0	888.0	1015.0	1470.0	1696.0	1541.0	1484.0	1501.0	1285.0	777.0	3539.850584149769	3861.487418835199
50438024	0	1	12	12	39	21	0	0	4	18	17	1	2	0	0	1	0	0	0	1	296.0	284.0	419.0	489.0	381.0	363.0	348.0	212.0	82.0	130.0	167.0	273.0	297.0	300.0	264.0	258.0	196.0	136.0	888.0	1005.0	1524.0	1784.0	1580.0	1543.0	1539.0	1177.0	666.0	3539.850584149769	3817.6074548352
50873791	0	1	12	12	39	21	0	0	4	18	17	1	2	0	0	0	1	0	0	1	251.6049382716049	260.1111111111111	364.44444444444446	376.33333333333337	345.6666666666667	286.44444444444446	260.55555555555554	187.44444444444449	78.11111111111111	126.0	162.0	255.0	293.0	283.0	268.0	262.0	213.0	145.0	1096.0	1063.0	1564.0	1858.0	1661.0	1578.0	1703.0	1585.0	883.0	4435.613760000003	4059.087547999999
50873792	0	1	12	12	39	21	0	0	4	18	17	1	2	0	0	0	1	0	0	1	251.6049382716049	260.1111111111111	364.44444444444446	376.33333333333337	345.6666666666667	286.44444444444446	260.55555555555554	187.44444444444449	78.11111111111111	126.0	162.0	255.0	293.0	283.0	268.0	262.0	213.0	145.0	1096.0	1063.0	1564.0	1858.0	1661.0	1578.0	1703.0	1585.0	883.0	4435.613760000003	4059.087547999999
323477	0	1	12	12	37	21	0	0	4	16	17	1	2	0	0	0	1	0	0	1	259.60493827160496	260.1111111111111	350.66666666666663	346.66666666666663	345.1111111111111	322.3333333333333	274.0	203.22222222222223	124.88888888888889	124.0	159.0	234.0	259.0	242.0	230.0	230.0	201.0	154.0	1094.0	1039.0	1470.0	1576.0	1462.0	1429.0	1475.0	1311.0	1104.0	4433.581632000002	3986.973504
50438031	0	1	12	12	44	21	0	0	2	23	19	1	1	0	0	0	0	0	0	0	216.0	232.0	317.0	325.0	293.0	299.0	252.0	152.0	58.0	135.0	174.0	298.0	338.0	353.0	323.0	299.0	234.0	172.0	820.0	993.0	1484.0	1705.0	1631.0	1583.0	1509.0	1206.0	696.0	3216.551821	3698.417458999998
50472082	0	1	10	11	46	21	0	0	2	25	19	1	1	0	0	0	0	0	0	0	206.0	224.0	300.0	299.0	250.0	229.0	203.0	149.0	96.0	139.0	178.0	308.0	366.0	366.0	338.0	287.0	244.0	176.0	822.0	1005.0	1540.0	1789.0	1636.0	1477.0	1363.0	1147.0	786.0	3218.583949	3722.631634999998
50873807	0	1	12	12	44	21	0	0	2	23	19	1	1	0	0	0	0	0	0	0	220.0	237.0	326.0	335.0	295.0	268.0	235.0	163.0	67.0	131.0	169.0	278.0	328.0	326.0	311.0	298.0	259.0	196.0	820.0	1003.0	1438.0	1651.0	1570.0	1490.0	1468.0	1300.0	830.0	3216.551821	3742.297422999998
50425653	0	1	12	12	44	21	0	0	2	23	19	1	1	0	0	0	0	0	0	0	220.0	237.0	326.0	335.0	295.0	268.0	235.0	163.0	67.0	131.0	169.0	278.0	328.0	326.0	311.0	298.0	259.0	196.0	820.0	1003.0	1438.0	1651.0	1570.0	1490.0	1468.0	1300.0	830.0	3216.551821	3742.297422999998
50873808	0	1	12	12	44	21	0	0	2	23	19	1	1	0	0	0	0	0	0	0	220.0	237.0	326.0	335.0	295.0	268.0	235.0	163.0	67.0	131.0	169.0	278.0	328.0	326.0	311.0	298.0	259.0	196.0	820.0	1003.0	1438.0	1651.0	1570.0	1490.0	1468.0	1300.0	830.0	3216.551821	3742.297422999998
50836785	0	1	10	11	44	21	0	0	2	23	19	1	1	0	0	0	0	0	0	0	222.0	235.0	325.0	336.0	294.0	255.0	191.0	146.0	92.0	131.0	171.0	278.0	321.0	299.0	285.0	259.0	239.0	195.0	820.0	996.0	1442.0	1556.0	1527.0	1489.0	1296.0	1061.0	808.0	3216.551821	3716.359542999998
50874931	0	1	12	12	44	21	0	0	2	23	19	1	1	0	0	0	0	0	0	0	226.0	243.0	324.0	333.0	296.0	262.0	226.0	162.0	74.0	133.0	168.0	282.0	327.0	322.0	314.0	279.0	247.0	196.0	820.0	1008.0	1466.0	1666.0	1553.0	1447.0	1373.0	1236.0	879.0	3216.551821	3764.2594109999977
50425676	0	1	12	12	44	21	0	0	2	23	19	1	1	0	0	0	0	0	0	0	226.0	241.0	330.0	324.0	296.0	267.0	237.0	157.0	68.0	133.0	168.0	286.0	311.0	327.0	293.0	308.0	246.0	205.0	820.0	1008.0	1461.0	1606.0	1492.0	1469.0	1468.0	1284.0	861.0	3216.551821	3764.259410999998
50419800	0	1	12	12	44	21	0	0	2	23	19	1	1	0	0	0	0	0	0	0	224.0	239.0	297.0	304.0	270.0	225.0	180.0	142.0	97.0	131.0	164.0	256.0	267.0	271.0	246.0	232.0	200.0	155.0	820.0	1008.0	1326.0	1395.0	1308.0	1301.0	1135.0	898.0	716.0	3216.551821	3764.259410999998
323480	0	1	12	12	38	21	0	0	4	17	17	1	1	0	0	0	2	0	0	2	223.20987654320987	240.22222222222223	304.8888888888889	302.71604938271605	276.7777777777778	262.3333333333333	237.22222222222223	171.0	85.22222222222223	127.0	161.0	245.0	264.0	258.0	255.0	253.0	224.0	145.0	1320.0	1099.0	1607.0	1986.0	1565.0	1579.0	1729.0	1628.0	1190.0	5435.332195000003	4232.706553000002
323481	0	1	12	12	38	21	0	0	4	17	17	1	1	0	0	0	2	0	0	2	223.20987654320987	240.22222222222223	303.8888888888889	296.71604938271605	274.7777777777778	261.3333333333333	230.22222222222223	167.0	90.44444444444444	127.0	161.0	244.0	264.0	253.0	251.0	245.0	208.0	146.0	1320.0	1099.0	1607.0	1986.0	1530.0	1563.0	1697.0	1547.0	1154.0	5435.332195000003	4232.706553000002
323479	0	1	12	12	38	21	0	0	4	17	17	1	1	0	0	0	2	0	0	2	223.20987654320987	241.22222222222223	310.8888888888889	304.71604938271605	277.7777777777778	269.3333333333333	241.22222222222223	165.77777777777777	75.0	127.0	162.0	245.0	269.0	262.0	263.0	269.0	223.0	152.0	1320.0	1099.0	1607.0	2021.0	1581.0	1611.0	1810.0	1664.0	1190.0	5435.332195000003	4232.706553000001
51191986	0	1	12	12	38	21	0	0	4	17	17	1	1	0	0	0	2	0	0	2	219.20987654320987	233.22222222222223	310.33333333333337	302.44444444444446	285.60493827160496	264.6666666666667	243.88888888888889	177.55555555555554	78.66666666666666	125.0	160.0	251.0	278.0	257.0	259.0	266.0	241.0	145.0	1320.0	1099.0	1665.0	1726.0	1958.0	1509.0	1707.0	1776.0	1472.0	5435.332195000002	4232.706553000001
51191987	0	1	12	12	38	21	0	0	4	17	17	1	1	0	0	0	2	0	0	2	219.20987654320987	233.22222222222223	310.33333333333337	302.44444444444446	285.60493827160496	264.6666666666667	243.88888888888889	177.55555555555554	78.66666666666666	125.0	160.0	251.0	278.0	257.0	259.0	266.0	241.0	145.0	1320.0	1099.0	1665.0	1726.0	1958.0	1509.0	1707.0	1776.0	1472.0	5435.332195000002	4232.706553000001
51191985	0	1	12	12	38	21	0	0	4	17	17	1	1	0	0	1	1	0	0	2	267.60493827160496	259.1111111111111	358.66666666666663	378.44444444444446	328.55555555555554	312.66666666666663	304.33333333333337	240.44444444444449	94.77777777777776	125.0	161.0	250.0	280.0	259.0	257.0	269.0	229.0	146.0	1112.0	1051.0	1569.0	1670.0	1590.0	1525.0	1587.0	1432.0	968.0	4539.569019149772	4035.106423835199
51192069	0	1	12	12	38	21	0	0	4	17	17	1	1	0	0	2	0	0	0	2	316.0	283.0	385.0	402.0	446.0	302.0	331.0	302.0	228.0	125.0	160.0	251.0	278.0	257.0	259.0	266.0	241.0	145.0	904.0	1003.0	1473.0	1502.0	1526.0	1397.0	1499.0	1376.0	976.0	3643.80584329954	3837.5062946703983
51192106	0	1	12	12	38	21	0	0	4	17	17	1	1	0	0	0	2	0	0	2	219.20987654320987	235.22222222222223	321.8888888888889	304.22222222222223	288.9382716049382	276.8888888888889	252.5555555555556	162.66666666666669	58.66666666666667	125.0	162.0	251.0	282.0	265.0	263.0	276.0	227.0	133.0	1320.0	1099.0	1665.0	1950.0	1926.0	1733.0	2091.0	1968.0	832.0	5435.332195000003	4232.706553000002
51191948	0	1	12	12	38	21	0	0	4	17	17	1	1	0	0	0	2	0	0	2	219.20987654320987	235.22222222222223	321.8888888888889	304.22222222222223	288.9382716049382	276.8888888888889	252.5555555555556	162.66666666666669	58.66666666666667	125.0	162.0	251.0	282.0	265.0	263.0	276.0	227.0	133.0	1320.0	1099.0	1665.0	1950.0	1926.0	1733.0	2091.0	1968.0	832.0	5435.332195000003	4232.706553000002
51191988	0	1	12	12	38	21	0	0	4	17	17	1	1	0	0	0	2	0	0	2	219.20987654320987	234.22222222222223	315.1111111111111	297.55555555555554	286.3827160493827	269.11111111111114	242.11111111111111	165.77777777777777	76.11111111111111	125.0	161.0	250.0	280.0	259.0	257.0	269.0	229.0	146.0	1320.0	1099.0	1665.0	1838.0	1830.0	1637.0	1787.0	1680.0	1056.0	5435.332195000003	4232.706553000002
51191984	0	1	12	12	38	21	0	0	4	17	17	1	1	0	0	1	1	0	0	2	267.60493827160496	259.1111111111111	352.44444444444446	341.11111111111114	316.1111111111111	306.44444444444446	260.77777777777777	209.3333333333333	138.33333333333331	125.0	161.0	250.0	280.0	259.0	257.0	269.0	229.0	146.0	1112.0	1051.0	1569.0	1726.0	1638.0	1573.0	1739.0	1576.0	856.0	4539.569019149772	4035.106423835199
50425660	0	1	12	12	39	21	0	0	4	18	17	1	1	1	0	0	1	0	0	1	216.04938271604937	229.44444444444449	312.44444444444446	309.66666666666663	279.0	253.11111111111111	223.5185185185185	156.33333333333331	66.11111111111111	126.0	162.0	255.0	291.0	281.0	270.0	250.0	215.0	149.0	1288.0	1159.0	1734.0	2104.0	1861.0	1780.0	1965.0	1573.0	921.0	5207.489359000003	4444.904890000002
50425664	0	1	12	12	39	21	0	0	4	18	17	1	1	1	0	0	1	0	0	1	216.04938271604937	228.11111111111111	311.1111111111111	317.6666666666667	276.33333333333337	259.7777777777778	223.2222222222222	151.2962962962963	62.11111111111112	126.0	162.0	255.0	293.0	283.0	268.0	262.0	213.0	145.0	1288.0	1159.0	1724.0	2066.0	1869.0	1690.0	1823.0	1825.0	947.0	5207.489359000003	4444.904890000002
51192038	0	1	12	12	38	21	0	0	4	17	17	1	1	0	0	2	0	0	0	2	316.0	285.0	409.0	466.0	412.0	364.0	377.0	312.0	96.0	125.0	162.0	251.0	282.0	265.0	263.0	276.0	227.0	133.0	904.0	1003.0	1473.0	1614.0	1510.0	1509.0	1691.0	1472.0	656.0	3643.80584329954	3837.506294670399
51192029	0	1	12	12	38	21	0	0	4	17	17	1	1	0	0	2	0	0	0	2	316.0	284.0	396.0	422.0	397.0	350.0	323.0	284.0	157.0	125.0	161.0	250.0	280.0	259.0	257.0	269.0	229.0	146.0	904.0	1003.0	1473.0	1558.0	1462.0	1461.0	1539.0	1328.0	768.0	3643.80584329954	3837.506294670399
51191989	0	1	12	12	38	21	0	0	4	17	17	1	1	0	0	0	2	0	0	2	219.20987654320987	235.22222222222223	316.6666666666667	302.38271604938274	286.6666666666667	270.77777777777777	248.22222222222223	170.1111111111111	68.66666666666666	125.0	162.0	250.0	280.0	261.0	261.0	271.0	234.0	139.0	1320.0	1099.0	1665.0	2094.0	1686.0	1621.0	1899.0	1872.0	1152.0	5435.332195000003	4232.706553000002
51191990	0	1	12	12	38	21	0	0	4	17	17	1	1	0	0	0	2	0	0	2	219.20987654320987	235.22222222222223	316.6666666666667	302.38271604938274	286.6666666666667	270.77777777777777	248.22222222222223	170.1111111111111	68.66666666666666	125.0	162.0	250.0	280.0	261.0	261.0	271.0	234.0	139.0	1320.0	1099.0	1665.0	2094.0	1686.0	1621.0	1899.0	1872.0	1152.0	5435.332195000003	4232.706553000002
50330220	0	1	12	12	38	21	0	0	4	17	17	1	1	0	0	0	2	0	0	2	219.20987654320987	240.22222222222223	325.8888888888889	330.71604938271605	282.7777777777778	261.0	200.66666666666663	142.0	87.22222222222223	129.0	166.0	267.0	317.0	306.0	285.0	239.0	167.0	95.0	1320.0	1089.0	1689.0	2185.0	1765.0	1661.0	1588.0	1361.0	1007.0	5435.332195000002	4188.826589000001
51121912	0	1	6	6	44	21	0	2	4	23	17	1	1	0	0	0	2	0	0	2	195.20987654320987	204.22222222222223	267.8888888888889	253.71604938271605	246.77777777777777	244.2222222222222	190.11111111111111	110.88888888888889	33.0	135.0	179.0	307.0	368.0	354.0	335.0	293.0	227.0	150.0	1326.0	1140.0	1788.0	2269.0	1826.0	1762.0	1819.0	1750.0	1215.0	5441.428579000001	4327.311069000003
50625648	0	1	6	6	44	21	0	0	4	23	17	1	1	0	0	0	2	0	0	2	193.20987654320987	197.22222222222223	251.8888888888889	253.71604938271605	212.5555555555556	212.77777777777777	185.66666666666669	131.66666666666669	77.77777777777777	133.0	175.0	293.0	353.0	352.0	347.0	321.0	261.0	154.0	1326.0	1140.0	1758.0	2210.0	1782.0	1872.0	2040.0	1725.0	1126.0	5441.428579000001	4327.311069000003
50273382	0	1	12	12	38	21	0	0	4	17	17	1	1	0	0	0	2	0	0	2	219.20987654320987	233.22222222222223	286.8888888888889	274.71604938271605	253.77777777777777	268.55555555555554	245.66666666666669	198.22222222222223	112.55555555555556	125.0	160.0	237.0	259.0	245.0	250.0	257.0	240.0	173.0	1320.0	1099.0	1587.0	1909.0	1476.0	1563.0	1700.0	1693.0	1441.0	5435.332195000003	4232.706553000002
50273468	0	1	12	12	38	21	0	0	4	17	17	1	1	0	0	1	1	0	0	2	267.60493827160496	258.1111111111111	330.44444444444446	323.1111111111111	291.1111111111111	318.3333333333333	289.2222222222222	260.44444444444446	174.77777777777777	125.0	160.0	237.0	259.0	245.0	250.0	257.0	240.0	173.0	1112.0	1051.0	1491.0	1669.0	1372.0	1435.0	1588.0	1493.0	1241.0	4539.569019149772	4035.106423835199
323476	0	1	12	12	38	21	0	0	4	17	17	1	1	0	0	0	2	0	0	2	219.20987654320987	226.22222222222223	285.8888888888889	278.71604938271605	254.77777777777777	237.3333333333333	218.66666666666669	189.8888888888889	130.8888888888889	125.0	161.0	240.0	259.0	249.0	237.0	248.0	211.0	161.0	1320.0	1099.0	1579.0	1948.0	1508.0	1487.0	1623.0	1561.0	1210.0	5435.332195000003	4232.706553000001
50907008	0	1	15	16	40	21	0	0	3	19	18	1	1	1	0	0	0	0	0	0	224.44444444444449	235.66666666666663	322.0	315.33333333333337	304.0	239.33333333333337	221.3333333333333	182.0	117.0	125.0	159.0	246.0	271.0	259.0	258.0	253.0	230.0	184.0	1036.0	1099.0	1552.0	1576.0	1531.0	1535.0	1571.0	1444.0	983.0	4096.067043999999	4175.486149000002
50425657	0	1	12	12	42	21	0	0	3	21	18	1	1	1	0	0	0	0	0	0	216.44444444444449	229.0	312.66666666666663	320.33333333333337	277.6666666666667	261.33333333333337	225.66666666666663	153.66666666666666	63.0	129.0	165.0	267.0	308.0	304.0	289.0	286.0	243.0	184.0	1038.0	1111.0	1613.0	1871.0	1778.0	1578.0	1590.0	1460.0	902.0	4098.099172	4199.7003250000025
51192068	0	1	12	12	41	21	0	0	3	20	18	1	1	0	0	0	1	0	0	1	219.6049382716049	235.1111111111111	316.66666666666663	300.44444444444446	287.88888888888886	270.66666666666663	244.3333333333333	168.44444444444446	76.77777777777777	128.0	164.0	262.0	295.0	283.0	278.0	293.0	256.0	188.0	1070.0	1051.0	1554.0	1643.0	1563.0	1573.0	1554.0	1414.0	1028.0	4325.942008000001	3987.501987999999
50438032	0	1	12	12	42	21	0	0	3	21	18	1	1	1	0	0	0	0	0	0	212.44444444444449	222.66666666666663	297.0	294.3333333333333	275.66666666666663	293.66666666666663	252.0	152.0	58.0	133.0	170.0	285.0	312.0	321.0	285.0	285.0	226.0	172.0	1038.0	1101.0	1709.0	2165.0	1889.0	1671.0	1517.0	1198.0	696.0	4098.099172	4155.820361000003
50839611	0	2	12	12	41	21	0	0	4	20	17	3	0	0	0	0	1	0	0	1	215.6049382716049	227.11111111111111	283.44444444444446	274.22222222222223	256.6666666666667	289.0	274.77777777777777	204.3333333333333	95.44444444444444	126.0	163.0	258.0	305.0	299.0	301.0	292.0	246.0	160.0	1068.0	1057.0	1522.0	1692.0	1575.0	1678.0	1839.0	1669.0	944.0	4318.101984	4011.572031999998
50859413	0	1	9	10	42	21	0	0	5	21	16	3	1	1	0	0	0	0	0	0	238.44444444444449	250.3333333333333	344.6666666666667	359.0	313.6666666666667	280.66666666666663	215.3333333333333	142.0	54.0	135.0	178.0	276.0	306.0	305.0	293.0	273.0	226.0	158.0	1064.0	1124.0	1673.0	1955.0	1997.0	1798.0	1617.0	1200.0	716.0	4201.963028	4249.708249000001
50839582	0	2	12	12	48	22	0	0	2	26	20	2	0	0	0	0	0	0	0	0	200.0	211.0	250.0	224.0	190.0	225.0	244.0	235.0	192.0	134.0	174.0	279.0	329.0	319.0	324.0	324.0	310.0	267.0	844.0	1051.0	1450.0	1493.0	1361.0	1433.0	1513.0	1482.0	1252.0	3304.0921820000003	3899.004939999999
50840072	0	2	12	12	48	22	0	0	2	26	20	2	0	0	0	0	0	0	0	0	204.0	222.0	282.0	279.0	258.0	290.0	274.0	205.0	108.0	136.0	177.0	288.0	349.0	350.0	364.0	360.0	321.0	248.0	844.0	1051.0	1470.0	1604.0	1585.0	1693.0	1735.0	1563.0	1079.0	3304.0921820000003	3899.004939999999
50330275	0	1	12	12	38	22	0	0	4	16	18	2	0	0	0	0	2	0	0	2	235.20987654320987	256.22222222222223	339.8888888888889	353.71604938271605	310.7777777777778	287.0	238.66666666666663	171.0	110.22222222222224	132.0	170.0	271.0	324.0	313.0	293.0	249.0	176.0	102.0	1340.0	1111.0	1701.0	2229.0	1823.0	1699.0	1664.0	1459.0	1081.0	5518.808300000002	4293.037806000001
50839577	0	2	12	12	42	22	0	0	4	20	18	2	0	0	0	0	2	0	0	2	207.20987654320987	225.22222222222223	282.6666666666667	273.2716049382716	249.5555555555556	284.3333333333333	269.77777777777777	200.5555555555556	104.22222222222224	132.0	171.0	269.0	317.0	311.0	315.0	309.0	273.0	182.0	1344.0	1147.0	1712.0	2173.0	1781.0	1817.0	2055.0	2040.0	1456.0	5522.872556	4389.4140700000025
50839650	0	2	12	12	42	22	0	0	4	20	18	2	0	0	0	0	2	0	0	2	207.20987654320987	224.22222222222223	281.1111111111111	273.6666666666667	251.1111111111111	284.9382716049383	269.7777777777778	200.5555555555556	104.22222222222224	132.0	170.0	269.0	318.0	311.0	315.0	309.0	273.0	182.0	1344.0	1147.0	1712.0	1917.0	1781.0	2073.0	2055.0	2040.0	1456.0	5522.872556	4389.4140700000025
50839624	0	2	12	12	42	22	0	0	4	20	18	2	0	0	0	0	2	0	0	2	207.20987654320987	225.22222222222223	283.8888888888889	276.0	256.9382716049382	290.0	270.55555555555554	197.5555555555556	94.88888888888889	132.0	171.0	270.0	321.0	313.0	316.0	315.0	269.0	174.0	1344.0	1147.0	1712.0	1997.0	2085.0	1913.0	2215.0	2136.0	1280.0	5522.872556	4389.4140700000025
50625590	0	2	6	6	48	22	0	0	4	26	18	2	0	0	0	0	2	0	0	2	183.20987654320987	198.22222222222223	251.8888888888889	252.71604938271605	215.5555555555556	210.77777777777777	181.66666666666669	129.66666666666669	78.77777777777777	142.0	185.0	317.0	380.0	385.0	376.0	340.0	298.0	200.0	1350.0	1188.0	1838.0	2331.0	1890.0	1933.0	2088.0	1829.0	1324.0	5528.96894	4484.018585999999
50839664	0	2	12	12	42	22	0	0	4	20	18	2	0	0	0	1	1	0	0	2	255.6049382716049	250.11111111111111	327.44444444444446	335.22222222222223	320.6666666666667	340.0	340.55555555555554	261.22222222222223	110.44444444444446	132.0	171.0	270.0	322.0	315.0	321.0	313.0	264.0	173.0	1136.0	1099.0	1616.0	1845.0	1749.0	1841.0	2055.0	1984.0	1048.0	4627.109380149771	4191.813940835202
50839630	0	2	12	12	42	22	0	0	4	20	18	2	0	0	0	1	1	0	0	2	255.6049382716049	249.1111111111111	318.44444444444446	317.22222222222223	291.6666666666667	330.0	319.77777777777777	270.55555555555554	167.8888888888889	132.0	170.0	269.0	318.0	312.0	317.0	314.0	271.0	177.0	1136.0	1099.0	1616.0	1805.0	1677.0	1793.0	1991.0	1880.0	1304.0	4627.109380149771	4191.813940835203
50839625	0	2	12	12	42	22	0	0	4	20	18	2	0	0	0	1	1	0	0	2	255.6049382716049	249.11111111111111	317.44444444444446	308.22222222222223	273.6666666666667	301.0	309.77777777777777	249.77777777777777	177.22222222222223	132.0	170.0	268.0	317.0	308.0	314.0	310.0	272.0	184.0	1136.0	1099.0	1616.0	1805.0	1637.0	1721.0	1943.0	1816.0	1200.0	4627.109380149771	4191.813940835202
50839579	0	2	12	12	45	22	0	0	3	23	19	2	0	0	0	0	1	0	0	1	203.6049382716049	219.11111111111111	273.44444444444446	288.22222222222223	248.66666666666669	285.0	272.77777777777777	208.77777777777777	109.0	133.0	173.0	275.0	342.0	343.0	336.0	331.0	299.0	214.0	1094.0	1099.0	1581.0	1877.0	1695.0	1773.0	1977.0	1852.0	1256.0	4413.482369000001	4144.209505000002
50859124	0	1	6	6	46	22	0	0	4	24	18	2	2	0	0	0	0	0	0	0	260.0	269.0	376.0	388.0	346.0	318.0	261.0	202.0	100.0	142.0	189.0	299.0	341.0	346.0	345.0	316.0	271.0	196.0	898.0	1070.0	1517.0	1756.0	1806.0	1776.0	1653.0	1365.0	922.0	3525.467814	3996.5283799999975
50373301	0	2	6	6	50	22	0	0	4	28	18	2	2	0	0	0	0	0	0	0	240.0	232.0	300.0	288.0	257.0	264.0	265.0	236.0	146.0	140.0	183.0	309.0	366.0	366.0	391.0	390.0	339.0	247.0	902.0	1111.0	1590.0	1716.0	1715.0	1780.0	1813.0	1641.0	1133.0	3529.53207	4114.818588
50539403	0	1	10	11	44	22	0	0	5	22	17	2	2	1	0	0	0	0	0	0	254.44444444444449	205.0	367.3333333333333	301.33333333333337	281.6666666666667	274.33333333333337	272.66666666666663	208.0	169.0	138.0	176.0	285.0	336.0	321.0	302.0	264.0	233.0	188.0	1116.0	1341.0	1769.0	1897.0	1905.0	1863.0	1591.0	1281.0	1056.0	4407.015165000002	5109.539108000003
50508765	0	1	12	12	46	22	0	0	3	24	19	2	1	0	0	0	0	0	0	0	236.0	248.0	332.0	335.0	306.0	312.0	288.0	229.0	116.0	134.0	174.0	278.0	332.0	327.0	327.0	335.0	312.0	239.0	870.0	1057.0	1486.0	1639.0	1596.0	1650.0	1712.0	1574.0	1070.0	3413.763934	3946.6165439999977
50508778	0	1	12	12	46	22	0	0	3	24	19	2	1	0	0	0	0	0	0	0	240.0	253.0	336.0	333.0	300.0	309.0	288.0	229.0	116.0	136.0	174.0	283.0	333.0	330.0	329.0	326.0	309.0	239.0	870.0	1057.0	1506.0	1686.0	1602.0	1606.0	1686.0	1571.0	1070.0	3413.763934	3946.616543999998
50539406	0	1	10	11	46	22	0	0	3	24	19	2	1	0	0	0	0	0	0	0	238.0	247.0	327.0	314.0	280.0	269.0	251.0	204.0	156.0	136.0	176.0	285.0	338.0	321.0	304.0	287.0	264.0	223.0	870.0	1051.0	1512.0	1666.0	1562.0	1530.0	1454.0	1248.0	1017.0	3413.763934	3922.690631999998
50539397	0	1	10	11	46	22	0	0	3	24	19	2	1	0	0	0	0	0	0	0	240.0	253.0	355.0	356.0	327.0	305.0	222.0	168.0	113.0	138.0	177.0	292.0	331.0	323.0	303.0	292.0	275.0	221.0	870.0	1051.0	1537.0	1653.0	1616.0	1665.0	1524.0	1225.0	918.0	3413.763934	3922.6906319999975
50539396	0	1	10	11	46	22	0	0	3	24	19	2	1	0	0	0	0	0	0	0	240.0	253.0	355.0	356.0	327.0	305.0	222.0	168.0	113.0	138.0	177.0	292.0	331.0	323.0	303.0	292.0	275.0	221.0	870.0	1051.0	1537.0	1653.0	1616.0	1665.0	1524.0	1225.0	918.0	3413.763934	3922.6906319999975
50862114	0	1	12	12	44	22	0	0	3	22	19	2	1	0	0	0	0	0	0	0	246.0	266.0	362.0	405.0	371.0	351.0	254.0	165.0	99.0	138.0	183.0	280.0	331.0	335.0	333.0	313.0	259.0	186.0	868.0	1034.0	1429.0	1702.0	1795.0	1862.0	1622.0	1251.0	817.0	3411.731806	3876.5144679999976
50862090	0	1	6	6	50	22	0	0	3	28	19	2	1	0	0	0	0	0	0	0	214.0	229.0	314.0	356.0	323.0	297.0	200.0	119.0	67.0	144.0	196.0	314.0	384.0	388.0	381.0	365.0	316.0	239.0	874.0	1070.0	1513.0	1816.0	1907.0	1966.0	1741.0	1380.0	936.0	3417.82819	3949.1569959999993
50840064	0	2	12	12	46	22	0	0	3	24	19	2	1	0	0	0	0	0	0	0	236.0	241.0	303.0	303.0	269.0	288.0	302.0	247.0	161.0	134.0	172.0	278.0	328.0	327.0	339.0	323.0	296.0	223.0	870.0	1063.0	1475.0	1577.0	1528.0	1616.0	1638.0	1455.0	1068.0	3413.763934	3970.5904999999984
50840030	0	2	12	12	46	22	0	0	3	24	19	2	1	0	0	0	0	0	0	0	236.0	242.0	310.0	311.0	282.0	326.0	314.0	245.0	136.0	134.0	173.0	279.0	333.0	336.0	346.0	344.0	305.0	220.0	870.0	1063.0	1475.0	1612.0	1579.0	1691.0	1753.0	1575.0	1057.0	3413.763934	3970.590499999998
50508773	0	1	12	12	46	22	0	0	3	24	19	2	1	0	0	0	0	0	0	0	236.0	247.0	324.0	320.0	295.0	301.0	268.0	215.0	129.0	134.0	173.0	276.0	326.0	313.0	306.0	298.0	269.0	212.0	870.0	1057.0	1486.0	1604.0	1510.0	1551.0	1551.0	1314.0	904.0	3413.763934	3946.616543999999
50508772	0	1	12	12	46	22	0	0	3	24	19	2	1	0	0	0	0	0	0	0	236.0	247.0	325.0	327.0	303.0	304.0	276.0	227.0	131.0	134.0	173.0	277.0	327.0	318.0	315.0	310.0	294.0	230.0	870.0	1057.0	1486.0	1604.0	1545.0	1602.0	1599.0	1427.0	1051.0	3413.763934	3946.616543999998
50508833	0	1	12	12	40	22	0	0	5	18	17	2	1	0	0	0	2	0	0	2	239.20987654320987	251.22222222222223	334.6666666666667	332.3827160493827	310.66666666666663	306.77777777777777	294.22222222222223	215.66666666666669	97.77777777777776	130.0	168.0	259.0	299.0	287.0	280.0	289.0	257.0	171.0	1370.0	1153.0	1728.0	2235.0	1791.0	1734.0	2047.0	2074.0	1419.0	5632.5443080000005	4437.025674000002
50508831	0	1	12	12	40	22	0	0	5	18	17	2	1	0	0	0	2	0	0	2	239.20987654320987	251.22222222222223	334.6666666666667	332.3827160493827	310.66666666666663	306.77777777777777	294.22222222222223	215.66666666666669	97.77777777777776	130.0	168.0	259.0	299.0	287.0	280.0	289.0	257.0	171.0	1370.0	1153.0	1728.0	2235.0	1791.0	1734.0	2047.0	2074.0	1419.0	5632.5443080000005	4437.025674000002
50508780	0	1	12	12	40	22	0	0	5	18	17	2	1	0	0	0	2	0	0	2	239.20987654320987	250.22222222222223	331.1111111111111	328.7777777777778	298.22222222222223	307.3827160493827	284.22222222222223	224.1111111111112	111.7777777777778	130.0	167.0	259.0	301.0	288.0	284.0	290.0	261.0	170.0	1370.0	1153.0	1728.0	1974.0	1786.0	1997.0	2041.0	2073.0	1441.0	5632.5443080000005	4437.025674000002
50508777	0	1	12	12	40	22	0	0	5	18	17	2	1	0	0	2	0	0	0	2	336.0	301.0	426.0	495.0	390.0	369.0	390.0	361.0	230.0	130.0	168.0	259.0	300.0	288.0	284.0	290.0	261.0	170.0	954.0	1057.0	1536.0	1758.0	1554.0	1573.0	1737.0	1625.0	1049.0	3841.017956299541	4041.8254156703983
50508789	0	1	12	12	40	22	0	0	5	18	17	2	1	0	0	0	2	0	0	2	239.20987654320987	251.22222222222223	330.6666666666667	324.3827160493827	284.66666666666663	308.77777777777777	278.22222222222223	222.5555555555556	127.77777777777776	130.0	168.0	259.0	301.0	289.0	288.0	292.0	266.0	170.0	1370.0	1153.0	1728.0	2225.0	1781.0	1747.0	2036.0	2069.0	1470.0	5632.544308	4437.025674000002
50575175	0	2	5	5	49	22	0	0	5	27	17	2	1	1	0	0	1	0	0	1	192.04938271604937	188.77777777777777	248.51851851851853	254.44444444444443	258.3333333333333	235.0	189.22222222222223	141.22222222222223	71.0	143.0	186.0	321.0	374.0	386.0	382.0	344.0	311.0	229.0	1346.0	1262.0	2054.0	1975.0	1933.0	2207.0	2352.0	2005.0	1356.0	5412.829984	4748.136694999999
50508784	0	1	12	12	40	22	0	0	5	18	17	2	1	0	0	0	2	0	0	2	239.20987654320987	253.22222222222223	336.6666666666667	340.3827160493827	294.66666666666663	312.77777777777777	285.7777777777778	208.1111111111111	104.22222222222224	130.0	168.0	258.0	299.0	284.0	282.0	285.0	261.0	178.0	1370.0	1153.0	1733.0	2235.0	1780.0	1746.0	2045.0	2044.0	1433.0	5632.5443080000005	4437.025674000002
50859414	0	1	9	10	43	22	0	0	5	21	17	2	1	1	0	1	0	0	0	1	278.44444444444446	268.33333333333337	370.3333333333333	385.0	335.33333333333337	303.33333333333337	248.3333333333333	218.0	152.0	141.0	185.0	289.0	323.0	324.0	310.0	289.0	243.0	171.0	1132.0	1166.0	1747.0	2070.0	2100.0	1992.0	1669.0	1356.0	914.0	4510.970424149771	4429.950157835201
50366961	0	2	6	6	46	22	0	0	5	24	17	2	1	0	0	0	2	0	0	2	211.20987654320987	210.22222222222223	259.8888888888889	233.71604938271605	213.77777777777777	219.77777777777777	211.11111111111111	185.66666666666669	130.11111111111111	136.0	178.0	290.0	332.0	316.0	319.0	327.0	287.0	237.0	1376.0	1200.0	1805.0	2112.0	1672.0	1724.0	1900.0	1944.0	1625.0	5638.640692000002	4555.604146000003
50508774	0	1	12	12	44	22	0	0	4	22	18	2	1	1	0	0	0	0	0	0	232.44444444444449	240.3333333333333	316.0	312.0	289.66666666666663	293.0	264.0	205.66666666666669	115.66666666666666	132.0	169.0	267.0	312.0	301.0	296.0	294.0	263.0	198.0	1088.0	1165.0	1611.0	1714.0	1562.0	1615.0	1595.0	1432.0	1128.0	4295.311285000002	4404.019446000003
50419317	0	2	6	6	49	22	0	0	4	27	18	2	1	0	0	0	1	0	0	1	199.6049382716049	205.11111111111111	267.6666666666667	285.44444444444446	276.6666666666667	280.66666666666663	238.88888888888889	156.22222222222223	74.66666666666667	141.0	186.0	314.0	383.0	383.0	382.0	367.0	336.0	244.0	1126.0	1137.0	1730.0	1940.0	1870.0	1969.0	2220.0	1888.0	1238.0	4529.250505000001	4244.557628999999
50373311	0	2	6	6	43	22	0	0	6	21	16	2	1	0	0	3	0	0	0	3	356.0	289.0	414.0	488.0	381.0	319.0	355.0	348.0	250.0	135.0	178.0	287.0	332.0	317.0	334.0	339.0	285.0	171.0	1002.0	1099.0	1650.0	1866.0	1679.0	1673.0	1828.0	1682.0	1128.0	4060.74135144931	4186.046335505603
50859480	0	1	6	6	44	22	0	0	5	22	17	2	3	0	0	0	0	0	0	0	292.0	296.0	413.0	463.0	372.0	345.0	305.0	232.0	120.0	140.0	185.0	286.0	333.0	328.0	321.0	288.0	237.0	182.0	924.0	1082.0	1531.0	1837.0	1802.0	1741.0	1563.0	1311.0	922.0	3635.139566	4068.113939999998
50859106	0	1	6	6	46	22	0	0	5	24	17	2	3	0	0	0	0	0	0	0	284.0	287.0	402.0	446.0	352.0	328.0	287.0	212.0	102.0	142.0	188.0	295.0	345.0	341.0	340.0	308.0	256.0	200.0	926.0	1094.0	1553.0	1860.0	1836.0	1784.0	1605.0	1355.0	962.0	3637.171694	4092.328115999997
50859115	0	1	6	6	44	22	0	0	5	22	17	2	3	0	0	0	0	0	0	0	292.0	293.0	428.0	416.0	374.0	354.0	313.0	230.0	116.0	140.0	185.0	288.0	323.0	334.0	331.0	298.0	253.0	182.0	924.0	1082.0	1536.0	1738.0	1806.0	1788.0	1663.0	1359.0	916.0	3635.139566	4068.113939999998
51192070	0	1	12	12	40	22	0	0	5	18	17	2	3	0	0	0	0	0	0	0	312.0	290.0	420.0	417.0	452.0	362.0	356.0	319.0	222.0	130.0	168.0	260.0	299.0	285.0	284.0	296.0	266.0	174.0	920.0	1055.0	1513.0	1596.0	1642.0	1593.0	1665.0	1562.0	1042.0	3631.07531	4009.6678039999983
50842249	0	1	12	12	46	22	0	0	2	24	20	1	0	0	0	0	1	0	0	1	187.6049382716049	206.11111111111111	254.66666666666663	232.66666666666669	199.11111111111111	228.3333333333333	238.88888888888889	211.22222222222223	146.22222222222223	134.0	175.0	279.0	334.0	322.0	318.0	320.0	290.0	229.0	1082.0	1087.0	1575.0	1683.0	1495.0	1514.0	1631.0	1642.0	1358.0	4362.5665050000025	4084.3947249999983
50425651	0	1	12	12	45	22	0	0	3	23	19	1	2	0	0	0	0	0	0	0	256.0	263.0	373.0	422.0	357.0	321.0	285.0	202.0	83.0	135.0	174.0	281.0	328.0	324.0	320.0	305.0	280.0	220.0	884.0	1063.0	1516.0	1753.0	1703.0	1617.0	1574.0	1459.0	1031.0	3472.519822	3982.361279999998
50425650	0	1	12	12	45	22	0	0	3	23	19	1	2	0	0	0	0	0	0	0	256.0	263.0	373.0	422.0	357.0	321.0	285.0	202.0	83.0	135.0	174.0	281.0	328.0	324.0	320.0	305.0	280.0	220.0	884.0	1063.0	1516.0	1753.0	1703.0	1617.0	1574.0	1459.0	1031.0	3472.519822	3982.361279999998
50873785	0	1	12	12	45	22	0	0	3	23	19	1	2	0	0	0	0	0	0	0	260.0	268.0	377.0	420.0	351.0	318.0	285.0	202.0	83.0	137.0	174.0	286.0	329.0	327.0	322.0	296.0	277.0	220.0	884.0	1063.0	1536.0	1800.0	1709.0	1573.0	1548.0	1456.0	1031.0	3472.519822	3982.361279999998
50873786	0	1	12	12	45	22	0	0	3	23	19	1	2	0	0	0	0	0	0	0	260.0	268.0	377.0	420.0	351.0	318.0	285.0	202.0	83.0	137.0	174.0	286.0	329.0	327.0	322.0	296.0	277.0	220.0	884.0	1063.0	1536.0	1800.0	1709.0	1573.0	1548.0	1456.0	1031.0	3472.519822	3982.361279999998
50873794	0	1	12	12	45	22	0	0	3	23	19	1	2	0	0	0	0	0	0	0	256.0	267.0	377.0	398.0	365.0	301.0	281.0	218.0	99.0	135.0	174.0	281.0	330.0	326.0	318.0	317.0	280.0	220.0	884.0	1063.0	1514.0	1747.0	1711.0	1599.0	1582.0	1475.0	1049.0	3472.519822	3982.361279999998
50873793	0	1	12	12	45	22	0	0	3	23	19	1	2	0	0	0	0	0	0	0	256.0	267.0	377.0	398.0	365.0	301.0	281.0	218.0	99.0	135.0	174.0	281.0	330.0	326.0	318.0	317.0	280.0	220.0	884.0	1063.0	1514.0	1747.0	1711.0	1599.0	1582.0	1475.0	1049.0	3472.519822	3982.361279999998
50425667	0	1	12	12	45	22	0	0	3	23	19	1	2	0	0	0	0	0	0	0	262.0	269.0	372.0	387.0	368.0	315.0	287.0	214.0	92.0	137.0	172.0	287.0	323.0	338.0	315.0	326.0	277.0	222.0	884.0	1068.0	1537.0	1754.0	1668.0	1630.0	1635.0	1487.0	1024.0	3472.519822	4004.323267999998
50438038	0	1	12	12	45	22	0	0	3	23	19	1	2	0	0	0	0	0	0	0	256.0	270.0	390.0	429.0	356.0	324.0	263.0	176.0	84.0	141.0	178.0	304.0	329.0	347.0	303.0	308.0	245.0	208.0	884.0	1053.0	1590.0	1863.0	1708.0	1637.0	1548.0	1281.0	895.0	3472.519822	3938.481315999998
50438029	0	1	12	12	45	22	0	0	3	23	19	1	2	0	0	0	0	0	0	0	252.0	266.0	383.0	423.0	359.0	339.0	276.0	175.0	78.0	139.0	178.0	297.0	330.0	336.0	315.0	310.0	273.0	201.0	884.0	1053.0	1575.0	1819.0	1662.0	1667.0	1665.0	1360.0	880.0	3472.519822	3938.481315999998
50836787	0	1	11	11	45	22	0	0	3	23	19	1	2	0	0	0	0	0	0	0	258.0	265.0	363.0	341.0	319.0	264.0	194.0	187.0	161.0	135.0	175.0	280.0	313.0	295.0	290.0	263.0	229.0	183.0	884.0	1056.0	1516.0	1542.0	1607.0	1558.0	1274.0	1034.0	812.0	3472.519822	3956.4233999999983
50438022	0	1	12	12	45	22	0	0	3	23	19	1	2	0	0	0	0	0	0	0	252.0	266.0	388.0	436.0	363.0	329.0	276.0	178.0	72.0	139.0	179.0	299.0	334.0	343.0	315.0	316.0	265.0	208.0	884.0	1053.0	1570.0	1841.0	1742.0	1676.0	1597.0	1400.0	917.0	3472.519822	3938.481315999999
50438018	0	1	12	12	45	22	0	0	3	23	19	1	2	0	0	0	0	0	0	0	256.0	271.0	392.0	434.0	357.0	326.0	276.0	178.0	72.0	141.0	179.0	304.0	335.0	346.0	317.0	307.0	262.0	208.0	884.0	1053.0	1590.0	1888.0	1748.0	1632.0	1571.0	1397.0	917.0	3472.519822	3938.481315999998
50923132	0	1	6	6	49	22	0	2	3	27	19	1	2	0	0	0	0	0	0	0	242.0	247.0	337.0	332.0	361.0	336.0	239.0	142.0	49.0	145.0	188.0	333.0	396.0	392.0	358.0	317.0	282.0	226.0	888.0	1080.0	1664.0	1875.0	1879.0	1825.0	1652.0	1361.0	919.0	3476.5840780000003	4004.851751999999
323478	0	1	12	12	37	22	0	0	5	15	17	1	2	0	0	0	2	0	0	2	267.2098765432099	270.22222222222223	363.8888888888889	358.71604938271605	358.77777777777777	337.3333333333333	294.22222222222223	220.11111111111111	135.55555555555554	129.0	165.0	241.0	265.0	249.0	238.0	240.0	206.0	160.0	1382.0	1135.0	1662.0	2056.0	1670.0	1685.0	1779.0	1711.0	1312.0	5689.268068000002	4400.656366
50425642	0	1	12	12	42	22	0	0	4	20	18	1	2	0	0	1	0	0	0	1	308.0	291.0	411.0	457.0	380.0	353.0	291.0	239.0	184.0	134.0	170.0	274.0	311.0	307.0	294.0	281.0	255.0	193.0	926.0	1063.0	1551.0	1781.0	1666.0	1572.0	1510.0	1386.0	1026.0	3686.14683314977	4029.965715835198
50438040	0	1	12	12	42	22	0	0	4	20	18	1	2	0	0	1	0	0	0	1	304.0	294.0	426.0	471.0	386.0	360.0	281.0	224.0	180.0	138.0	175.0	292.0	317.0	326.0	288.0	293.0	236.0	184.0	926.0	1053.0	1605.0	1869.0	1705.0	1631.0	1533.0	1302.0	952.0	3686.14683314977	3986.085751835198
50873783	0	1	12	12	42	22	0	0	4	20	18	1	2	0	0	1	0	0	0	1	308.0	292.0	424.0	501.0	395.0	372.0	380.0	263.0	95.0	134.0	171.0	275.0	313.0	313.0	301.0	285.0	253.0	186.0	926.0	1063.0	1551.0	1837.0	1714.0	1620.0	1678.0	1506.0	946.0	3686.14683314977	4029.9657158351984
50438042	0	1	12	12	42	22	0	0	4	20	18	1	2	0	0	1	0	0	0	1	304.0	295.0	439.0	515.0	402.0	387.0	374.0	226.0	86.0	138.0	176.0	293.0	319.0	333.0	295.0	297.0	232.0	176.0	926.0	1053.0	1605.0	1925.0	1753.0	1679.0	1741.0	1398.0	816.0	3686.14683314977	3986.085751835199
50425641	0	1	12	12	42	22	0	0	4	20	18	1	2	0	0	1	0	0	0	1	308.0	291.0	411.0	462.0	413.0	343.0	327.0	292.0	155.0	134.0	170.0	274.0	312.0	306.0	301.0	284.0	256.0	190.0	926.0	1063.0	1551.0	1781.0	1682.0	1580.0	1590.0	1498.0	1034.0	3686.14683314977	4029.9657158351984
50438041	0	1	12	12	42	22	0	0	4	20	18	1	2	0	0	1	0	0	0	1	304.0	294.0	426.0	476.0	419.0	351.0	324.0	274.0	132.0	138.0	175.0	292.0	318.0	325.0	296.0	295.0	238.0	178.0	926.0	1053.0	1605.0	1869.0	1721.0	1639.0	1613.0	1454.0	896.0	3686.14683314977	3986.0857518351977
51192101	0	1	12	12	42	22	0	0	4	20	18	1	2	0	0	0	1	0	0	1	255.6049382716049	261.1111111111111	355.66666666666663	372.44444444444446	334.77777777777777	312.44444444444446	301.33333333333337	238.44444444444449	103.77777777777776	132.0	169.0	267.0	302.0	289.0	296.0	307.0	276.0	194.0	1134.0	1111.0	1620.0	1739.0	1722.0	1754.0	1736.0	1593.0	1218.0	4581.910009000001	4227.565845000003
51192083	0	1	12	12	42	22	0	0	4	20	18	1	2	0	0	0	1	0	0	1	255.6049382716049	261.1111111111111	355.66666666666663	372.44444444444446	334.77777777777777	312.44444444444446	301.33333333333337	238.44444444444449	103.77777777777776	132.0	169.0	267.0	302.0	289.0	296.0	307.0	276.0	194.0	1134.0	1111.0	1620.0	1739.0	1722.0	1754.0	1736.0	1593.0	1218.0	4581.910009000001	4227.565845000003
50425647	0	1	12	12	43	22	0	0	4	21	18	1	2	1	0	0	0	0	0	0	252.44444444444449	256.33333333333337	363.6666666666666	406.0	349.0	311.6666666666667	265.0	186.0	77.66666666666666	133.0	170.0	272.0	312.0	310.0	306.0	289.0	260.0	198.0	1102.0	1171.0	1641.0	1933.0	1801.0	1729.0	1816.0	1685.0	1145.0	4354.067173	4439.764182000004
50425646	0	1	12	12	43	22	0	0	4	21	18	1	2	1	0	0	0	0	0	0	252.44444444444449	256.33333333333337	363.6666666666666	406.0	349.0	311.6666666666667	265.0	186.0	77.66666666666666	133.0	170.0	272.0	312.0	310.0	306.0	289.0	260.0	198.0	1102.0	1171.0	1641.0	1933.0	1801.0	1729.0	1816.0	1685.0	1145.0	4354.067173	4439.764182000004
50438020	0	1	12	12	43	22	0	0	4	21	18	1	2	1	0	0	0	0	0	0	248.44444444444449	259.33333333333337	378.6666666666666	420.0	355.0	318.33333333333337	254.66666666666669	164.66666666666669	66.66666666666667	137.0	175.0	290.0	318.0	329.0	301.0	298.0	245.0	184.0	1102.0	1161.0	1695.0	2021.0	1840.0	1788.0	1889.0	1586.0	1017.0	4354.067173	4395.884218000003
50425643	0	1	12	12	42	22	0	0	4	20	18	1	2	0	0	0	1	0	0	1	259.60493827160496	267.1111111111111	375.44444444444446	418.22222222222223	349.0	317.33333333333337	283.44444444444446	198.66666666666663	80.33333333333334	134.0	171.0	274.0	314.0	306.0	298.0	284.0	256.0	190.0	1134.0	1111.0	1647.0	1973.0	1850.0	1596.0	1670.0	1714.0	1258.0	4581.910009000001	4227.565845000003
50873784	0	1	12	12	42	22	0	0	4	20	18	1	2	0	0	1	0	0	0	1	308.0	292.0	419.0	468.0	405.0	336.0	327.0	292.0	155.0	134.0	171.0	274.0	314.0	306.0	298.0	284.0	256.0	190.0	926.0	1063.0	1551.0	1821.0	1706.0	1540.0	1566.0	1498.0	1034.0	3686.14683314977	4029.9657158351984
50438039	0	1	12	12	42	22	0	0	4	20	18	1	2	0	0	1	0	0	0	1	304.0	295.0	434.0	482.0	411.0	344.0	324.0	274.0	132.0	138.0	176.0	292.0	320.0	325.0	293.0	295.0	238.0	178.0	926.0	1053.0	1605.0	1909.0	1745.0	1599.0	1589.0	1454.0	896.0	3686.14683314977	3986.0857518351977
50874937	0	1	12	12	47	22	0	0	2	25	20	1	1	0	0	0	0	0	0	0	230.0	255.0	352.0	351.0	303.0	266.0	229.0	170.0	96.0	139.0	179.0	298.0	347.0	341.0	347.0	321.0	267.0	204.0	858.0	1056.0	1537.0	1728.0	1698.0	1617.0	1502.0	1246.0	935.0	3362.84807	3932.737707999998
50874936	0	1	12	12	47	22	0	0	2	25	20	1	1	0	0	0	0	0	0	0	232.0	257.0	352.0	349.0	302.0	266.0	229.0	170.0	96.0	141.0	179.0	303.0	347.0	344.0	347.0	312.0	267.0	204.0	858.0	1056.0	1562.0	1758.0	1682.0	1587.0	1493.0	1246.0	935.0	3362.84807	3932.737707999997
51121913	0	1	10	11	49	22	0	0	2	27	20	1	1	0	0	0	0	0	0	0	216.0	232.0	307.0	311.0	268.0	250.0	227.0	168.0	105.0	147.0	185.0	329.0	382.0	405.0	374.0	331.0	298.0	204.0	860.0	1058.0	1624.0	1880.0	1759.0	1671.0	1567.0	1354.0	952.0	3364.8801980000003	3913.071919999999
50273475	0	1	12	12	41	22	0	0	4	19	18	1	1	0	0	1	1	0	0	2	275.60493827160496	269.1111111111111	349.44444444444446	341.1111111111111	303.1111111111111	333.3333333333333	309.22222222222223	286.44444444444446	190.5555555555556	133.0	169.0	256.0	281.0	273.0	280.0	290.0	278.0	211.0	1150.0	1099.0	1572.0	1810.0	1505.0	1547.0	1730.0	1688.0	1457.0	4685.865268149771	4203.584720835202
50330277	0	1	12	12	41	22	0	0	4	19	18	1	1	0	0	0	2	0	0	2	223.20987654320987	238.22222222222223	327.8888888888889	339.71604938271605	296.77777777777777	269.0	224.66666666666669	159.0	96.22222222222224	135.0	175.0	282.0	337.0	331.0	314.0	272.0	204.0	130.0	1358.0	1137.0	1742.0	2273.0	1877.0	1752.0	1737.0	1545.0	1154.0	5581.628444	4357.304886000002
50508840	0	1	12	12	41	22	0	0	4	19	18	1	1	0	0	0	2	0	0	2	223.20987654320987	239.22222222222223	318.6666666666667	316.3827160493827	278.66666666666663	290.77777777777777	262.22222222222223	200.5555555555556	104.22222222222224	131.0	170.0	263.0	307.0	294.0	291.0	298.0	274.0	183.0	1358.0	1147.0	1726.0	2231.0	1783.0	1738.0	2032.0	2060.0	1457.0	5581.628444	4401.184850000002
50273566	0	1	12	12	41	22	0	0	4	19	18	1	1	0	0	1	1	0	0	2	275.60493827160496	268.1111111111111	343.44444444444446	339.1111111111111	303.1111111111111	327.3333333333333	304.22222222222223	280.44444444444446	200.77777777777777	133.0	168.0	256.0	276.0	270.0	271.0	278.0	270.0	211.0	1150.0	1099.0	1572.0	1775.0	1489.0	1515.0	1674.0	1632.0	1436.0	4685.865268149771	4203.5847208352025
50273567	0	1	12	12	41	22	0	0	4	19	18	1	1	0	0	1	1	0	0	2	275.60493827160496	268.1111111111111	342.44444444444446	333.1111111111111	301.1111111111111	327.3333333333333	298.22222222222223	275.44444444444446	194.77777777777777	133.0	168.0	255.0	276.0	265.0	268.0	269.0	258.0	203.0	1150.0	1099.0	1572.0	1775.0	1454.0	1499.0	1642.0	1576.0	1380.0	4685.865268149771	4203.584720835202
50836878	0	1	11	11	45	22	0	0	3	23	19	1	1	1	0	0	0	0	0	0	222.44444444444449	227.66666666666669	309.66666666666663	309.0	287.0	242.66666666666663	172.66666666666666	139.0	123.66666666666666	135.0	175.0	280.0	313.0	295.0	290.0	263.0	229.0	183.0	1076.0	1152.0	1668.0	1654.0	1719.0	1622.0	1322.0	1146.0	924.0	4244.395421000002	4342.240742000004
50273381	0	1	12	12	38	22	0	0	5	16	17	1	1	0	0	1	2	0	0	3	275.2098765432099	268.22222222222223	347.8888888888889	364.7160493827161	301.77777777777777	319.55555555555554	319.66666666666663	284.0	174.77777777777777	130.0	166.0	244.0	266.0	252.0	259.0	269.0	251.0	175.0	1400.0	1147.0	1683.0	2077.0	1588.0	1675.0	1860.0	1909.0	1721.0	5795.255455149772	4448.789285835201
50273474	0	1	12	12	38	22	0	0	5	16	17	1	1	0	0	1	2	0	0	3	275.2098765432099	268.22222222222223	347.8888888888889	338.44444444444446	301.7777777777778	332.0	307.22222222222223	284.0	187.22222222222223	130.0	166.0	244.0	266.0	252.0	259.0	269.0	251.0	175.0	1400.0	1147.0	1683.0	2005.0	1596.0	1659.0	1908.0	1925.0	1673.0	5795.255455149772	4448.789285835202
50273385	0	1	12	12	38	22	0	0	5	16	17	1	1	0	0	2	1	0	0	3	323.60493827160496	293.1111111111111	391.44444444444446	413.1111111111112	339.1111111111111	369.3333333333333	363.22222222222223	352.44444444444446	280.55555555555554	130.0	166.0	244.0	266.0	252.0	259.0	269.0	251.0	175.0	1192.0	1099.0	1587.0	1837.0	1484.0	1547.0	1748.0	1709.0	1457.0	4899.492279299543	4251.189156670401
51191979	0	1	12	12	38	22	0	0	5	16	17	1	1	0	0	1	2	0	0	3	275.2098765432099	269.22222222222223	378.1111111111111	403.1111111111112	346.2716049382716	328.1111111111111	324.1111111111111	252.7777777777778	97.11111111111111	130.0	167.0	259.0	287.0	267.0	266.0	283.0	236.0	147.0	1400.0	1147.0	1761.0	2006.0	2198.0	1749.0	1987.0	1928.0	1144.0	5795.255455149772	4448.789285835202
51191946	0	1	12	12	38	22	0	0	5	16	17	1	1	0	0	0	3	0	0	3	226.8148148148148	245.33333333333337	335.1111111111111	320.27160493827165	300.4938271604938	286.82716049382714	268.0	182.44444444444449	71.0	130.0	168.0	258.0	288.0	269.0	270.0	285.0	241.0	140.0	1608.0	1195.0	1857.0	2430.0	2166.0	2101.0	2299.0	2368.0	1328.0	6691.018631000002	4646.3894150000015
51191982	0	1	12	12	38	22	0	0	5	16	17	1	1	0	0	0	3	0	0	3	226.8148148148148	245.33333333333337	335.1111111111111	320.27160493827165	300.4938271604938	286.82716049382714	268.0	182.44444444444449	71.0	130.0	168.0	258.0	288.0	269.0	270.0	285.0	241.0	140.0	1608.0	1195.0	1857.0	2430.0	2166.0	2101.0	2299.0	2368.0	1328.0	6691.018631000002	4646.3894150000015
51192044	0	1	12	12	38	22	0	0	5	16	17	1	1	0	0	2	1	0	0	3	323.60493827160496	295.1111111111111	422.22222222222223	449.55555555555554	411.1111111111111	397.44444444444446	373.77777777777777	319.33333333333337	164.33333333333334	130.0	168.0	258.0	288.0	269.0	270.0	285.0	241.0	140.0	1192.0	1099.0	1665.0	2022.0	1806.0	1741.0	1995.0	1920.0	992.0	4899.492279299542	4251.189156670402
51192048	0	1	12	12	38	22	0	0	5	16	17	1	1	0	0	2	1	0	0	3	323.60493827160496	295.1111111111111	422.22222222222223	449.55555555555554	411.1111111111111	397.44444444444446	373.77777777777777	319.33333333333337	164.33333333333334	130.0	168.0	258.0	288.0	269.0	270.0	285.0	241.0	140.0	1192.0	1099.0	1665.0	2022.0	1806.0	1741.0	1995.0	1920.0	992.0	4899.492279299542	4251.189156670402
51191978	0	1	12	12	38	22	0	0	5	16	17	1	1	0	0	2	1	0	0	3	323.60493827160496	295.1111111111111	422.22222222222223	449.55555555555554	411.1111111111111	397.44444444444446	373.77777777777777	319.33333333333337	164.33333333333334	130.0	168.0	258.0	288.0	269.0	270.0	285.0	241.0	140.0	1192.0	1099.0	1665.0	2022.0	1806.0	1741.0	1995.0	1920.0	992.0	4899.492279299542	4251.189156670402
51192066	0	1	12	12	38	22	0	0	5	16	17	1	1	0	0	2	1	0	0	3	323.60493827160496	295.1111111111111	422.22222222222223	449.55555555555554	411.1111111111111	397.44444444444446	373.77777777777777	319.33333333333337	164.33333333333334	130.0	168.0	258.0	288.0	269.0	270.0	285.0	241.0	140.0	1192.0	1099.0	1665.0	2022.0	1806.0	1741.0	1995.0	1920.0	992.0	4899.492279299542	4251.189156670402
51191981	0	1	12	12	38	22	0	0	5	16	17	1	1	0	0	3	0	0	0	3	372.0	320.0	472.0	574.0	492.0	441.0	436.0	394.0	183.0	130.0	168.0	258.0	288.0	269.0	270.0	285.0	241.0	140.0	984.0	1051.0	1569.0	1790.0	1630.0	1629.0	1795.0	1672.0	904.0	4003.72910344931	4053.589027505599
51192095	0	1	12	12	38	22	0	0	5	16	17	1	1	0	0	0	3	0	0	3	226.8148148148148	244.33333333333337	329.33333333333337	319.3827160493827	298.8271604938272	280.71604938271605	263.66666666666663	189.8888888888889	81.0	130.0	167.0	258.0	286.0	265.0	268.0	280.0	248.0	146.0	1608.0	1195.0	1857.0	2318.0	2182.0	1989.0	2107.0	2272.0	1648.0	6691.018631000002	4646.3894150000015
51191983	0	1	12	12	38	22	0	0	5	16	17	1	1	0	0	0	3	0	0	3	226.8148148148148	244.33333333333337	329.33333333333337	319.3827160493827	298.8271604938272	280.71604938271605	263.66666666666663	189.8888888888889	81.0	130.0	167.0	258.0	286.0	265.0	268.0	280.0	248.0	146.0	1608.0	1195.0	1857.0	2318.0	2182.0	1989.0	2107.0	2272.0	1648.0	6691.018631000002	4646.3894150000015
50273383	0	1	12	12	38	22	0	0	5	16	17	1	1	0	0	1	2	0	0	3	275.2098765432099	267.22222222222223	334.8888888888889	320.71604938271605	287.77777777777777	313.55555555555554	272.66666666666663	249.22222222222223	186.5555555555556	130.0	165.0	243.0	264.0	247.0	253.0	263.0	249.0	185.0	1400.0	1147.0	1683.0	2021.0	1540.0	1627.0	1748.0	1797.0	1601.0	5795.255455149772	4448.789285835202
50273384	0	1	12	12	38	22	0	0	5	16	17	1	1	0	0	1	2	0	0	3	275.2098765432099	267.22222222222223	342.1111111111111	337.55555555555554	301.1111111111111	326.6666666666667	302.8888888888889	278.44444444444446	198.3333333333333	130.0	165.0	244.0	264.0	249.0	256.0	266.0	252.0	184.0	1400.0	1147.0	1683.0	1893.0	1612.0	1547.0	1796.0	1813.0	1673.0	5795.255455149772	4448.789285835201
50273386	0	1	12	12	38	22	0	0	5	16	17	1	1	0	0	2	1	0	0	3	323.60493827160496	292.1111111111111	379.44444444444446	381.1111111111111	357.1111111111111	345.33333333333337	340.22222222222223	334.44444444444446	266.77777777777777	130.0	165.0	244.0	264.0	249.0	256.0	266.0	252.0	184.0	1192.0	1099.0	1587.0	1781.0	1492.0	1491.0	1692.0	1653.0	1457.0	4899.492279299543	4251.189156670402
50273387	0	1	12	12	38	22	0	0	5	16	17	1	1	0	0	2	1	0	0	3	323.60493827160496	292.1111111111111	378.44444444444446	369.1111111111112	325.1111111111111	363.33333333333337	316.22222222222223	311.44444444444446	248.77777777777777	130.0	165.0	243.0	264.0	247.0	253.0	263.0	249.0	185.0	1192.0	1099.0	1587.0	1781.0	1436.0	1499.0	1636.0	1597.0	1401.0	4899.492279299542	4251.189156670402
50425649	0	1	12	12	43	22	0	0	4	21	18	1	3	0	0	0	0	0	0	0	288.0	283.0	401.0	470.0	381.0	349.0	345.0	250.0	99.0	133.0	170.0	272.0	312.0	310.0	306.0	289.0	260.0	198.0	910.0	1075.0	1521.0	1765.0	1689.0	1617.0	1600.0	1461.0	1009.0	3582.191574	4053.9468399999982
50873781	0	1	12	12	43	22	0	0	4	21	18	1	3	0	0	0	0	0	0	0	284.0	283.0	399.0	443.0	370.0	341.0	285.0	225.0	154.0	135.0	171.0	277.0	315.0	314.0	299.0	286.0	258.0	200.0	910.0	1065.0	1545.0	1779.0	1667.0	1574.0	1515.0	1379.0	1012.0	3582.191574	4010.066876
50438044	0	1	12	12	43	22	0	0	4	21	18	1	3	0	0	0	0	0	0	0	280.0	286.0	414.0	457.0	376.0	348.0	275.0	208.0	148.0	139.0	176.0	295.0	321.0	333.0	293.0	298.0	239.0	192.0	910.0	1055.0	1599.0	1867.0	1706.0	1633.0	1538.0	1295.0	933.0	3582.191574	3966.1869119999983
50438019	0	1	12	12	43	22	0	0	4	21	18	1	3	0	0	0	0	0	0	0	276.0	274.0	404.0	464.0	411.0	353.0	308.0	242.0	112.0	137.0	177.0	292.0	324.0	333.0	301.0	302.0	247.0	188.0	910.0	1055.0	1571.0	1849.0	1760.0	1662.0	1597.0	1436.0	903.0	3582.191574	3966.186911999998
50438043	0	1	12	12	43	22	0	0	4	21	18	1	3	0	0	0	0	0	0	0	280.0	287.0	420.0	466.0	393.0	338.0	308.0	242.0	112.0	139.0	177.0	295.0	325.0	332.0	301.0	299.0	246.0	188.0	910.0	1055.0	1599.0	1902.0	1746.0	1610.0	1583.0	1435.0	903.0	3582.191574	3966.1869119999983
50438021	0	1	12	12	43	22	0	0	4	21	18	1	3	0	0	0	0	0	0	0	284.0	286.0	416.0	484.0	387.0	361.0	340.0	218.0	88.0	137.0	175.0	290.0	318.0	329.0	301.0	298.0	245.0	184.0	910.0	1065.0	1575.0	1853.0	1728.0	1676.0	1633.0	1386.0	897.0	3582.191574	4010.0668759999976
50840066	0	2	12	12	43	22	0	0	3	21	19	3	0	0	0	0	0	0	0	0	240.0	247.0	307.0	313.0	287.0	302.0	296.0	263.0	181.0	131.0	169.0	269.0	319.0	315.0	318.0	308.0	278.0	202.0	852.0	1027.0	1430.0	1543.0	1480.0	1569.0	1580.0	1394.0	990.0	3350.94379	3862.443455999998
50840035	0	2	12	12	43	22	0	0	3	21	19	3	0	0	0	0	0	0	0	0	240.0	248.0	312.0	323.0	302.0	332.0	330.0	265.0	162.0	131.0	170.0	270.0	324.0	321.0	325.0	317.0	281.0	196.0	852.0	1027.0	1430.0	1568.0	1530.0	1620.0	1672.0	1494.0	977.0	3350.94379	3862.443455999999
50373257	0	2	12	12	47	22	0	0	3	25	19	3	0	0	0	0	0	0	0	0	224.0	239.0	300.0	275.0	237.0	273.0	293.0	246.0	143.0	137.0	174.0	287.0	325.0	320.0	340.0	328.0	311.0	257.0	856.0	1057.0	1497.0	1566.0	1489.0	1530.0	1640.0	1586.0	1160.0	3355.0080459999995	3934.845763999997
50373295	0	2	12	12	47	22	0	0	3	25	19	3	0	0	0	0	0	0	0	0	224.0	239.0	300.0	275.0	237.0	273.0	293.0	246.0	143.0	137.0	174.0	287.0	325.0	320.0	340.0	328.0	311.0	257.0	856.0	1057.0	1497.0	1566.0	1489.0	1530.0	1640.0	1586.0	1160.0	3355.0080459999995	3934.845763999997
50373249	0	2	12	12	41	22	0	0	5	19	17	3	0	0	0	0	2	0	0	2	223.20987654320987	237.22222222222223	296.6666666666667	271.2716049382716	234.11111111111111	270.77777777777777	290.1111111111111	241.1111111111111	138.55555555555554	131.0	168.0	263.0	292.0	278.0	289.0	292.0	266.0	191.0	1356.0	1153.0	1719.0	2088.0	1690.0	1684.0	1934.0	2048.0	1513.0	5573.78842	4425.2548940000015
50373287	0	2	12	12	41	22	0	0	5	19	17	3	0	0	0	0	2	0	0	2	223.20987654320987	237.22222222222223	296.6666666666667	271.2716049382716	234.11111111111111	270.77777777777777	290.1111111111111	241.1111111111111	138.55555555555554	131.0	168.0	263.0	292.0	278.0	289.0	292.0	266.0	191.0	1356.0	1153.0	1719.0	2088.0	1690.0	1684.0	1934.0	2048.0	1513.0	5573.78842	4425.2548940000015
50879199	0	1	10	10	41	22	0	0	6	19	16	3	1	2	0	0	0	0	0	0	242.8888888888889	237.3333333333333	317.33333333333337	322.33333333333337	341.6666666666667	345.3333333333333	252.00000000000003	172.44444444444446	103.0	135.0	177.0	268.0	287.0	304.0	305.0	284.0	240.0	170.0	1318.0	1268.0	1803.0	1809.0	2064.0	2215.0	2032.0	1800.0	1236.0	5227.7745	4851.375272000002
50839588	0	2	11	11	45	22	0	0	5	23	17	3	1	1	0	0	0	0	0	0	238.44444444444449	236.66666666666669	299.33333333333337	281.66666666666663	283.3333333333333	309.33333333333337	289.66666666666663	251.3333333333333	115.66666666666666	133.0	171.0	274.0	316.0	323.0	338.0	327.0	279.0	199.0	1102.0	1189.0	1688.0	1674.0	1782.0	1996.0	2056.0	1632.0	1060.0	4348.259277000002	4488.048402000003
50839660	0	2	11	11	45	22	0	0	5	23	17	3	1	1	0	0	0	0	0	0	238.44444444444449	238.66666666666663	303.3333333333333	289.66666666666663	285.3333333333333	315.3333333333333	299.66666666666663	229.3333333333333	107.66666666666666	133.0	171.0	273.0	315.0	319.0	335.0	323.0	279.0	205.0	1102.0	1189.0	1693.0	1678.0	1779.0	1998.0	2052.0	1611.0	1071.0	4348.259277000002	4488.048402000004
50323082	0	1	12	12	43	22	0	2	1	21	21	1	0	0	0	0	0	0	0	0	228.0	274.0	395.0	353.0	272.0	231.0	202.0	163.0	144.0	151.0	202.0	347.0	388.0	347.0	286.0	241.0	222.0	190.0	826.0	1080.0	1686.0	1792.0	1460.0	1191.0	1056.0	916.0	827.0	3247.079934	4077.037861999998
50452970	0	2	10	11	48	22	0	0	2	26	20	2	0	0	0	0	0	0	0	0	202.0	228.0	296.0	285.0	243.0	226.0	210.0	181.0	136.0	144.0	193.0	313.0	367.0	356.0	353.0	339.0	305.0	241.0	844.0	1087.0	1534.0	1634.0	1540.0	1532.0	1464.0	1256.0	1007.0	3304.0921820000003	4043.269060999999
50284038	0	2	15	16	42	22	0	0	3	20	19	2	0	1	0	0	0	0	0	0	224.44444444444449	248.66666666666669	349.66666666666663	348.0	308.66666666666663	271.0	234.0	168.0	93.0	142.0	183.0	306.0	341.0	345.0	315.0	277.0	239.0	168.0	1058.0	1166.0	1736.0	1824.0	1677.0	1519.0	1467.0	1333.0	1043.0	4181.575277000001	4430.281623000002
50284094	0	1	15	16	38	22	0	0	3	16	19	2	0	1	0	0	0	0	0	0	252.44444444444449	270.66666666666663	369.6666666666666	374.0	334.66666666666663	299.0	264.0	194.0	119.0	138.0	177.0	292.0	323.0	323.0	289.0	249.0	209.0	136.0	1054.0	1140.0	1696.0	1784.0	1625.0	1465.0	1411.0	1265.0	971.0	4177.511021000002	4377.829335000001
50807172	0	2	12	12	40	22	0	0	4	18	18	2	2	0	0	0	0	0	0	0	292.0	319.0	502.0	527.0	459.0	336.0	266.0	174.0	111.0	142.0	187.0	309.0	357.0	350.0	311.0	262.0	189.0	118.0	892.0	1076.0	1657.0	1936.0	1923.0	1647.0	1299.0	897.0	613.0	3519.37143	4092.119896999998
50859464	0	1	11	11	38	22	0	0	5	16	17	2	2	1	0	0	0	0	0	0	284.44444444444446	304.0	437.6666666666666	482.6666666666666	437.0	394.6666666666666	275.6666666666667	189.66666666666669	104.0	140.0	187.0	285.0	320.0	314.0	295.0	259.0	213.0	142.0	1110.0	1178.0	1656.0	1796.0	1955.0	1953.0	1631.0	1342.0	971.0	4400.918781000002	4525.552875000001
50807241	0	2	12	12	37	22	0	0	5	15	17	2	2	0	0	0	1	0	0	1	295.60493827160496	324.1111111111111	509.6666666666667	517.6666666666667	481.1111111111111	410.1111111111111	268.8888888888889	145.11111111111111	54.888888888888886	141.0	184.0	303.0	338.0	324.0	296.0	251.0	177.0	94.0	1142.0	1124.0	1788.0	2012.0	1934.0	1728.0	1597.0	1219.0	852.0	4628.761617000002	4337.3244620000005
50807228	0	2	12	12	37	22	0	0	5	15	17	2	2	0	0	0	1	0	0	1	295.60493827160496	325.1111111111111	519.6666666666667	555.6666666666667	558.1111111111111	388.1111111111111	229.88888888888889	112.88888888888889	30.77777777777778	141.0	185.0	307.0	347.0	335.0	311.0	264.0	169.0	87.0	1142.0	1124.0	1788.0	2047.0	2111.0	1869.0	1632.0	1111.0	817.0	4628.761617000002	4337.324462000001
50807174	0	2	12	12	37	22	0	0	5	15	17	2	2	0	0	0	1	0	0	1	295.60493827160496	325.1111111111111	519.6666666666667	551.6666666666667	534.1111111111111	382.1111111111111	219.88888888888889	126.11111111111111	52.888888888888886	141.0	185.0	306.0	345.0	332.0	305.0	258.0	168.0	88.0	1142.0	1124.0	1788.0	2047.0	2062.0	1827.0	1576.0	1109.0	763.0	4628.761617000002	4337.3244620000005
50539394	0	1	10	11	44	22	0	0	3	22	19	2	1	0	0	0	0	0	0	0	246.0	266.0	372.0	377.0	353.0	324.0	236.0	181.0	122.0	142.0	190.0	303.0	347.0	326.0	316.0	298.0	262.0	203.0	868.0	1075.0	1550.0	1642.0	1672.0	1681.0	1414.0	1123.0	876.0	3411.731806	4042.740576999998
50859138	0	1	12	12	42	22	0	0	3	20	19	2	1	0	0	0	0	0	0	0	256.0	283.0	400.0	424.0	391.0	357.0	267.0	183.0	105.0	144.0	195.0	306.0	351.0	341.0	326.0	289.0	244.0	177.0	866.0	1058.0	1529.0	1751.0	1759.0	1699.0	1480.0	1177.0	768.0	3409.699678	3996.5644129999982
50859504	0	1	11	11	42	22	0	0	4	20	18	2	1	1	0	0	0	0	0	0	242.44444444444449	258.0	361.6666666666666	375.6666666666666	335.0	299.66666666666663	220.66666666666669	180.0	121.66666666666669	144.0	194.0	306.0	348.0	341.0	315.0	270.0	236.0	174.0	1086.0	1178.0	1666.0	1805.0	1934.0	1858.0	1541.0	1269.0	943.0	4293.279157000001	4478.181491000003
50859465	0	1	11	11	42	22	0	0	4	20	18	2	1	1	0	0	0	0	0	0	242.44444444444449	264.0	378.6666666666666	410.6666666666666	378.0	331.66666666666663	225.0	151.0	77.33333333333334	144.0	195.0	307.0	355.0	352.0	332.0	296.0	249.0	172.0	1086.0	1178.0	1670.0	1828.0	2015.0	2009.0	1680.0	1392.0	983.0	4293.279157000001	4478.181491000003
50807234	0	2	12	12	33	22	0	0	6	11	16	2	1	0	0	0	3	0	0	3	266.8148148148148	307.33333333333337	487.55555555555554	489.1604938271605	452.55555555555554	332.0	199.1111111111111	101.0	34.66666666666667	139.0	182.0	294.0	325.0	306.0	265.0	217.0	134.0	55.0	1616.0	1208.0	2025.0	2528.0	2139.0	2171.0	2046.0	1452.0	956.0	6737.870239000001	4756.148031999999
50844775	0	1	12	12	47	22	0	2	1	25	21	1	0	0	0	0	0	0	0	0	204.0	235.0	318.0	309.0	292.0	310.0	256.0	148.0	57.0	147.0	196.0	342.0	416.0	413.0	397.0	348.0	281.0	185.0	830.0	1068.0	1622.0	1827.0	1730.0	1764.0	1644.0	1214.0	712.0	3251.1441899999995	3981.2020929999976
50844805	0	1	12	12	47	22	0	2	1	25	21	1	0	0	0	0	0	0	0	0	204.0	235.0	318.0	309.0	292.0	309.0	252.0	148.0	61.0	147.0	196.0	342.0	416.0	413.0	396.0	348.0	277.0	184.0	830.0	1068.0	1622.0	1827.0	1730.0	1764.0	1644.0	1184.0	689.0	3251.1441899999995	3981.2020929999976
[truncated: 603 more rows]
[truncated: 968 more columns]
